# Supplementary material for: A genome-wide RNAi screen for genes important for proliferation of cultured Drosophila cells at low temperature identifies the Ball/VRK protein kinase
Source: Chromosoma. 2023 Feb 7;132(1):31–53. doi: 10.1007/s00412-023-00787-6 (PMC9981717; doi:10.1007/s00412-023-00787-6)
Supplement: Supplementary file 1 — Supplementary file1 S1 Table. RNAi screen data generated by image analysis. Data obtained by image analysis is given for each well analyzed in the genome-wide RNAi screen. Sixty 384-well plates (23040 wells) were imaged in each of the four replicates (replicate_17°C_1, replicate_17°C_2, replicate_27°C_1, replicate_27°C_2). The information listed for each well includes the intended target gene, the number of nuclei in the well, B-scores of the number of nuclei, hit status, fraction of nuclei in the P1 cell population (G1 cells), in the P2 cell population (G2 cells), in the P3 cell population (hyperploid cells), as well as the ratio P1/P2 (P1 to P2), robust z-scores of these cell cycle parameters and hit status. For further explanation see Online Resource 8 (S1 Text). (XLSX 21762 kb) [file 412_2023_787_MOESM1_ESM.xlsx]

## Sheet: RNAI screen all data
Image_Metadata_HD2ID	IntendedCGr5.45	IntendedFBgnr5.45	IntendedSymbolr5.45	Image_Metadata_MappedTargetCGr5_45	Image_Metadata_MappedTargetSymbolr5_45	Image_Metadata_Content	Image_Metadata_Plate	Image_Metadata_Well	CELL NUMBERS	nuclei number 17oC rep_1	nuclei number 17oC rep_2	nuclei number 27oC rep_1	nuclei number 27oC rep_2	nuclei number b-score 17oC rep_1	nuclei number b-score 17oC rep_2	nuclei number b-score 27oC rep_1	nuclei number b-score 27oC rep_2	average b-score 17oC	average b-score 27oC	diff average 17oC and average 27oC	abs diff average 17oC and average 27oC	l17strong hit	l17weak hit	l17weak_a hit	l27strong hit	l27weak hit	l_both_strong hit	l_both_weak hit	overall DNA content analysis hit selected for validation	P1 CELL CYCLCE	DNA_Histo_P1_17oC rep_1	DNA_Histo_P1_17oC rep_2	DNA_Histo_P1_27oC rep_1	DNA_Histo_P1_27oC rep_2	DNA_Histo_P1_17oC rep_1 normalised	DNA_Histo_P1_17oC rep_2 normalised	DNA_Histo_P1_27oC rep_1 normalised	DNA_Histo_P1_27oC rep_2 normalised	ratio 17 rep1/rep2	ratio 27 rep1/rep2	robust z-score_17oC rep_1	robust z-score_17oC rep_2	robust z-score_27oC rep_1	robust z-score_27oC rep_1	average 17oC robust z-score	average 27oC robust z-score	l17caP1 hit	l27caP1 hit	l_both_caP1 hit
						None	1	A01	CELL NUMBERS	4889	3070	6419	10728	-4.03081	-2.88572	-3.65941	1.37009	-3.45827	-1.14466	-2.3136	2.3136	n/a control well	n/a control well	n/a control well	n/a control well	n/a control well	n/a control well	n/a control well	n/a control well	P1 CELL CYCLCE	0.543719	0.437112	0.437786	0.453203	1.15965	0.755408	0.956778	0.920132	1.53513	1.03983	n/a not reproducible excluded	n/a not reproducible excluded	n/a not reproducible excluded	n/a not reproducible excluded	n/a not reproducible excluded	n/a not reproducible excluded	n/a not reproducible excluded	n/a not reproducible excluded	n/a not reproducible excluded
						None	1	A02	CELL NUMBERS	5623	3547	9337	9694	-1.27778	-2.5121	2.23103	0.196437	-1.89494	1.21373	-3.10867	3.10867	n/a control well	n/a control well	n/a control well	n/a control well	n/a control well	n/a control well	n/a control well	n/a control well	P1 CELL CYCLCE	0.527144	0.504683	0.449476	0.475007	1.12429	0.872181	0.982326	0.964401	1.28906	1.01859	n/a not reproducible excluded	n/a not reproducible excluded	n/a not reproducible excluded	n/a not reproducible excluded	n/a not reproducible excluded	n/a not reproducible excluded	n/a not reproducible excluded	n/a not reproducible excluded	n/a not reproducible excluded
						Barcode	1	A03	CELL NUMBERS	396	317	401	375	-19.9087	-13.2466	-17.4391	-29.5395	-16.5777	-23.4893	6.91163	6.91163	n/a control well	n/a control well	n/a control well	n/a control well	n/a control well	n/a control well	n/a control well	n/a control well	P1 CELL CYCLCE	0.656209	0.554081	0.511166	0.622745	1.39957	0.95755	1.11715	1.26435	1.46161	0.883574	n/a not reproducible excluded	n/a not reproducible excluded	n/a not reproducible excluded	n/a not reproducible excluded	n/a not reproducible excluded	n/a not reproducible excluded	n/a not reproducible excluded	n/a not reproducible excluded	n/a not reproducible excluded
BKN20098	CG4527	FBgn0035001	slik	CG4527	slik	Probe	1	A04	CELL NUMBERS	5585	4334	7879	9467	0.753149	1.43344	1.06633	-0.938906	1.09329	0.0637104	1.02958	1.02958	no	no	no	no	no	no	no	no	P1 CELL CYCLCE	0.593972	0.557496	0.520346	0.521696	1.26683	0.963452	1.13721	1.05919	1.31488	1.07366	n/a not reproducible excluded	n/a not reproducible excluded	n/a not reproducible excluded	n/a not reproducible excluded	n/a not reproducible excluded	n/a not reproducible excluded	n/a not reproducible excluded	n/a not reproducible excluded	n/a not reproducible excluded
BKN20003	CG14683	FBgn0037822	CG14683	CG14683	CG14683	Probe	1	A05	CELL NUMBERS	3477	4299	7322	9023	-6.44443	1.39049	0.234262	-1.39974	-2.52697	-0.582737	-1.94423	1.94423	no	yes	no	no	no	no	no	no	P1 CELL CYCLCE	0.440196	0.522465	0.546515	0.545564	0.938853	0.902912	1.19441	1.10765	1.0398	1.07832	-0.630332	-1.99557	3.37415	1.72342	-1.31295	2.54879	no	yes	no
						Barcode	1	A06	CELL NUMBERS	72	295	388	344	-20.157	-12.7568	-16.5765	-27.5775	-16.4569	-22.077	5.6201	5.6201	n/a control well	n/a control well	n/a control well	n/a control well	n/a control well	n/a control well	n/a control well	n/a control well	P1 CELL CYCLCE	0.944517	0.595446	0.354856	0.506343	2.01447	1.02904	0.775534	1.02802	1.95763	0.754394	n/a not reproducible excluded	n/a not reproducible excluded	n/a not reproducible excluded	n/a not reproducible excluded	n/a not reproducible excluded	n/a not reproducible excluded	n/a not reproducible excluded	n/a not reproducible excluded	n/a not reproducible excluded
BKN20004	CG11318	FBgn0039818	CG11318	CG11318	CG11318	Probe	1	A07	CELL NUMBERS	5680	4203	6945	9843	1.72608	-0.318849	-0.232842	1.25105	0.703617	0.509106	0.194511	0.194511	no	no	no	no	no	no	no	no	P1 CELL CYCLCE	0.523622	0.455142	0.64592	0.509643	1.11678	0.786567	1.41165	1.03472	1.41982	1.36428	n/a not reproducible excluded	n/a not reproducible excluded	n/a not reproducible excluded	n/a not reproducible excluded	n/a not reproducible excluded	n/a not reproducible excluded	n/a not reproducible excluded	n/a not reproducible excluded	n/a not reproducible excluded
BKN20100	CG9448	FBgn0037734	trbd	CG9448	trbd	Probe	1	A08	CELL NUMBERS	5563	4020	8405	9183	0.85743	-0.286635	2.70122	-0.212349	0.285398	1.24444	-0.959038	0.959038	no	no	no	no	no	no	no	no	P1 CELL CYCLCE	0.541066	0.475959	0.611845	0.527958	1.15399	0.822542	1.33718	1.07191	1.40295	1.24748	n/a not reproducible excluded	n/a not reproducible excluded	n/a not reproducible excluded	n/a not reproducible excluded	n/a not reproducible excluded	n/a not reproducible excluded	n/a not reproducible excluded	n/a not reproducible excluded	n/a not reproducible excluded
BKN20005	CG2146	FBgn0261397	didum	CG2146	didum	Probe	1	A09	CELL NUMBERS	4922	4097	9213	8077	-1.02064	-0.0445764	3.28914	-5.13994	-0.532607	-0.925398	0.392791	0.392791	no	no	no	no	no	no	no	no	P1 CELL CYCLCE	0.440346	0.506776	0.516943	0.470956	0.939173	0.8758	1.12978	0.956176	1.07236	1.18156	-0.62599	-2.54166	2.09451	-1.06783	-1.58383	0.51334	no	no	no
BKN20101	CG7602	FBgn0037554	DNApol-iota	CG7602	DNApol-iota	Probe	1	A10	CELL NUMBERS	4708	3748	9224	9787	-2.53131	-1.69122	3.33909	0.637284	-2.11127	1.98819	-4.09946	4.09946	no	yes	no	no	no	no	no	no	P1 CELL CYCLCE	0.5077	0.517305	0.556209	0.503572	1.08283	0.893996	1.21559	1.0224	1.21122	1.18896	n/a not reproducible excluded	n/a not reproducible excluded	n/a not reproducible excluded	n/a not reproducible excluded	n/a not reproducible excluded	n/a not reproducible excluded	n/a not reproducible excluded	n/a not reproducible excluded	n/a not reproducible excluded
BKN20006	CG6904	FBgn0038293	CG6904	CG6904	CG6904	Probe	1	A11	CELL NUMBERS	5275	5033	8476	9700	0.465661	3.06539	1.83212	0.168694	1.76552	1.0004	0.765119	0.765119	no	no	no	no	no	no	no	no	P1 CELL CYCLCE	0.491554	0.582298	0.574055	0.481386	1.04839	1.00631	1.25459	0.977353	1.04181	1.28366	n/a not reproducible excluded	n/a not reproducible excluded	n/a not reproducible excluded	n/a not reproducible excluded	n/a not reproducible excluded	n/a not reproducible excluded	n/a not reproducible excluded	n/a not reproducible excluded	n/a not reproducible excluded
BKN20102	CG1651	FBgn0011747	Ank	CG1651	Ank	Probe	1	A12	CELL NUMBERS	4822	4007	9376	9792	-0.776482	0.00749832	4.60075	0.361336	-0.384492	2.48104	-2.86554	2.86554	no	no	no	yes	no	no	no	no	P1 CELL CYCLCE	0.543923	0.522623	0.546722	0.455694	1.16008	0.903185	1.19486	0.925189	1.28443	1.29147	n/a not reproducible excluded	n/a not reproducible excluded	n/a not reproducible excluded	n/a not reproducible excluded	n/a not reproducible excluded	n/a not reproducible excluded	n/a not reproducible excluded	n/a not reproducible excluded	n/a not reproducible excluded
BKN20007	CG7337	FBgn0031374	CG7337	CG7337	CG7337	Probe	1	A13	CELL NUMBERS	5116	4358	8713	9846	-0.204098	0.822824	3.47489	1.8704	0.309363	2.67265	-2.36329	2.36329	no	no	no	yes	no	no	no	no	P1 CELL CYCLCE	0.55506	0.585259	0.520546	0.454861	1.18384	1.01143	1.13765	0.923498	1.17046	1.23189	n/a not reproducible excluded	n/a not reproducible excluded	n/a not reproducible excluded	n/a not reproducible excluded	n/a not reproducible excluded	n/a not reproducible excluded	n/a not reproducible excluded	n/a not reproducible excluded	n/a not reproducible excluded
BKN20103	CG9543	FBgn0027496	epsilonCOP	CG9543	epsilonCOP	Probe	1	A14	CELL NUMBERS	5074	3714	7136	9182	-0.0271821	-0.373071	-0.667822	-0.165386	-0.200127	-0.416604	0.216478	0.216478	no	no	no	no	no	no	no	no	P1 CELL CYCLCE	0.533942	0.515616	0.65197	0.540793	1.1388	0.891077	1.42487	1.09797	1.278	1.29774	n/a not reproducible excluded	n/a not reproducible excluded	n/a not reproducible excluded	n/a not reproducible excluded	n/a not reproducible excluded	n/a not reproducible excluded	n/a not reproducible excluded	n/a not reproducible excluded	n/a not reproducible excluded
BKN20008	CG8745	FBgn0036381	CG8745	CG8745	CG8745	Probe	1	A15	CELL NUMBERS	5827	4195	7778	9540	1.13637	0.452561	-0.386932	0.315808	0.794463	-0.035562	0.830025	0.830025	no	no	no	no	no	no	no	no	P1 CELL CYCLCE	0.534306	0.543508	0.640881	0.467089	1.13957	0.939279	1.40064	0.948326	1.21324	1.47696	n/a not reproducible excluded	n/a not reproducible excluded	n/a not reproducible excluded	n/a not reproducible excluded	n/a not reproducible excluded	n/a not reproducible excluded	n/a not reproducible excluded	n/a not reproducible excluded	n/a not reproducible excluded
BKN20104	CG6535	FBgn0045035	tefu	CG6535	tefu	Probe	1	A16	CELL NUMBERS	5238	3997	8928	9279	-0.524613	0.0201539	2.84085	-1.18826	-0.25223	0.826294	-1.07852	1.07852	no	no	no	no	no	no	no	no	P1 CELL CYCLCE	0.551897	0.489878	0.525366	0.508826	1.17709	0.846597	1.14818	1.03306	1.39038	1.11144	n/a not reproducible excluded	n/a not reproducible excluded	n/a not reproducible excluded	n/a not reproducible excluded	n/a not reproducible excluded	n/a not reproducible excluded	n/a not reproducible excluded	n/a not reproducible excluded	n/a not reproducible excluded
BKN20009	CG3469	FBgn0015000	betaggt-I	CG3469	betaggt-I	Probe	1	A17	CELL NUMBERS	5409	4322	7130	9137	0.0261186	-0.0049093	-1.56269	-0.443172	0.0106047	-1.00293	1.01353	1.01353	no	no	no	no	no	no	no	no	P1 CELL CYCLCE	0.558426	0.52835	0.688564	0.514289	1.19101	0.913083	1.50485	1.04415	1.30439	1.44121	n/a not reproducible excluded	n/a not reproducible excluded	n/a not reproducible excluded	n/a not reproducible excluded	n/a not reproducible excluded	n/a not reproducible excluded	n/a not reproducible excluded	n/a not reproducible excluded	n/a not reproducible excluded
BKN20105	CG15161	FBgn0032692	CG15161	CG15161	CG15161	Probe	1	A18	CELL NUMBERS	6469	4270	5480	9580	3.44217	0.7511	-5.27412	0.904392	2.09664	-2.18487	4.2815	4.2815	yes	no	no	no	yes	no	no	no	P1 CELL CYCLCE	0.542717	0.532019	0.602728	0.484235	1.15751	0.919423	1.31726	0.983137	1.25895	1.33985	n/a not reproducible excluded	n/a not reproducible excluded	n/a not reproducible excluded	n/a not reproducible excluded	n/a not reproducible excluded	n/a not reproducible excluded	n/a not reproducible excluded	n/a not reproducible excluded	n/a not reproducible excluded
BKN20010	CG12877	FBgn0039544	CG12877	CG12877	CG12877	Probe	1	A19	CELL NUMBERS	6389	4720	7275	10050	3.96124	2.49017	-0.890269	2.16287	3.2257	0.636299	2.5894	2.5894	yes	no	no	no	no	no	no	no	P1 CELL CYCLCE	0.509859	0.539134	0.638778	0.454557	1.08743	0.93172	1.39605	0.922881	1.16712	1.5127	n/a not reproducible excluded	n/a not reproducible excluded	n/a not reproducible excluded	n/a not reproducible excluded	n/a not reproducible excluded	n/a not reproducible excluded	n/a not reproducible excluded	n/a not reproducible excluded	n/a not reproducible excluded
BKN20106	CG8232	FBgn0033352	CG8232	CG8232	CG8232	Probe	1	A20	CELL NUMBERS	5704	4620	5287	9108	1.00738	1.39054	-5.65333	-0.928555	1.19896	-3.29094	4.4899	4.4899	no	no	no	no	yes	no	no	no	P1 CELL CYCLCE	0.503205	0.462164	0.659428	0.505199	1.07324	0.798701	1.44118	1.0257	1.34373	1.40507	n/a not reproducible excluded	n/a not reproducible excluded	n/a not reproducible excluded	n/a not reproducible excluded	n/a not reproducible excluded	n/a not reproducible excluded	n/a not reproducible excluded	n/a not reproducible excluded	n/a not reproducible excluded
BKN20011	CG6511	FBgn0035923	CG6511	CG6511	CG6511	Probe	1	A21	CELL NUMBERS	5494	4551	6790	10027	0.155311	0.596998	-1.87746	2.64228	0.376155	0.382411	-0.00625604	0.00625604	no	no	no	no	no	no	no	no	P1 CELL CYCLCE	0.526988	0.547292	0.664816	0.49407	1.12396	0.945819	1.45295	1.00311	1.18835	1.44845	n/a not reproducible excluded	n/a not reproducible excluded	n/a not reproducible excluded	n/a not reproducible excluded	n/a not reproducible excluded	n/a not reproducible excluded	n/a not reproducible excluded	n/a not reproducible excluded	n/a not reproducible excluded
BKN20107	CG11655	FBgn0030638	CG11655	CG11655	CG11655	Probe	1	A22	CELL NUMBERS	6082	4939	8984	9111	1.96274	2.22794	2.57981	-1.05844	2.09534	0.760686	1.33465	1.33465	yes	no	no	no	no	no	no	no	P1 CELL CYCLCE	0.435055	0.544241	0.497057	0.484788	0.927888	0.940546	1.08632	0.984259	0.986541	1.10369	-0.779101	-1.23756	1.23403	-0.55035	-1.00833	0.34184	no	no	no
BKN20012	CG42399	FBgn0259818	CG42399	CG42399	CG42399	Probe	1	A23	CELL NUMBERS	6180	3920	8772	10120	1.26587	-1.92441	1.30826	2.04805	-0.32927	1.67815	-2.00742	2.00742	no	no	no	no	no	no	no	no	P1 CELL CYCLCE	0.490073	0.538701	0.52725	0.472274	1.04523	0.930972	1.1523	0.958853	1.12273	1.20175	n/a not reproducible excluded	n/a not reproducible excluded	n/a not reproducible excluded	n/a not reproducible excluded	n/a not reproducible excluded	n/a not reproducible excluded	n/a not reproducible excluded	n/a not reproducible excluded	n/a not reproducible excluded
BKN20108	CG9484	FBgn0002431	hyd	CG9484	hyd	Probe	1	A24	CELL NUMBERS	3802	2737	5300	8586	-7.85952	-2.24715	-6.61462	-3.6178	-5.05333	-5.11621	0.0628755	0.0628755	no	no	no	no	no	no	yes	no	P1 CELL CYCLCE	0.558467	0.461888	0.507124	0.515131	1.1911	0.798224	1.10832	1.04586	1.49219	1.05971	n/a not reproducible excluded	n/a not reproducible excluded	n/a not reproducible excluded	n/a not reproducible excluded	n/a not reproducible excluded	n/a not reproducible excluded	n/a not reproducible excluded	n/a not reproducible excluded	n/a not reproducible excluded
						None	1	B01	CELL NUMBERS	5868	3834	7407	10081	0.00590243	-1.58001	6.3116	0.659437	-0.787053	3.48552	-4.27257	4.27257	n/a control well	n/a control well	n/a control well	n/a control well	n/a control well	n/a control well	n/a control well	n/a control well	P1 CELL CYCLCE	0.525335	0.481994	0.524205	0.47482	1.12044	0.832972	1.14565	0.964021	1.34511	1.1884	n/a not reproducible excluded	n/a not reproducible excluded	n/a not reproducible excluded	n/a not reproducible excluded	n/a not reproducible excluded	n/a not reproducible excluded	n/a not reproducible excluded	n/a not reproducible excluded	n/a not reproducible excluded
						None	1	B02	CELL NUMBERS	5864	4397	6776	8871	-0.145188	-0.900988	3.26255	-1.07367	-0.523088	1.09444	-1.61753	1.61753	n/a control well	n/a control well	n/a control well	n/a control well	n/a control well	n/a control well	n/a control well	n/a control well	P1 CELL CYCLCE	0.461905	0.578671	0.622052	0.475199	0.985153	1.00005	1.35949	0.96479	0.985108	1.40911	n/a not reproducible excluded	n/a not reproducible excluded	n/a not reproducible excluded	n/a not reproducible excluded	n/a not reproducible excluded	n/a not reproducible excluded	n/a not reproducible excluded	n/a not reproducible excluded	n/a not reproducible excluded
BKN23170	CG10000	FBgn0039596	CG10000	CG10000	CG10000	Probe	1	B03	CELL NUMBERS	5723	4445	1012	9182	1.23795	0.00518805	-8.41768	-0.198377	0.621569	-4.30803	4.9296	4.9296	no	no	no	no	yes	no	no	no	P1 CELL CYCLCE	0.498001	0.592544	0.597458	0.496302	1.06214	1.02402	1.30574	1.00764	1.03722	1.29585	n/a not reproducible excluded	n/a not reproducible excluded	n/a not reproducible excluded	n/a not reproducible excluded	n/a not reproducible excluded	n/a not reproducible excluded	n/a not reproducible excluded	n/a not reproducible excluded	n/a not reproducible excluded
BKN23266	CG3777	FBgn0024989	CG3777	CG3777	CG3777	Probe	1	B04	CELL NUMBERS	5424	4647	9296	9368	0.303817	1.13758	12.1179	0.0923909	0.720698	6.10516	-5.38447	5.38447	no	no	no	yes	no	no	no	no	P1 CELL CYCLCE	0.482953	0.629781	0.560564	0.48539	1.03005	1.08837	1.22511	0.985481	0.946408	1.24316	n/a not reproducible excluded	n/a not reproducible excluded	n/a not reproducible excluded	n/a not reproducible excluded	n/a not reproducible excluded	n/a not reproducible excluded	n/a not reproducible excluded	n/a not reproducible excluded	n/a not reproducible excluded
BKN23171	CG11856	FBgn0039302	Nup358	CG11856	Nup358	Probe	1	B05	CELL NUMBERS	1693	1675	2523	6579	-13.2805	-9.3351	-4.37147	-7.82257	-11.3078	-6.09702	-5.21077	5.21077	no	no	yes	no	no	no	yes	no	P1 CELL CYCLCE	0.518529	0.576647	0.662097	0.649665	1.10592	0.996548	1.44701	1.31901	1.10975	1.09704	1.63645	-0.109593	8.37558	5.61808	0.763429	6.99683	no	yes	no
BKN23267	CG5122	FBgn0032471	CG5122	CG5122	CG5122	Probe	1	B06	CELL NUMBERS	5146	4621	1697	8762	-0.00590337	1.19813	-5.7969	0.527098	0.596115	-2.6349	3.23102	3.23102	no	no	no	no	yes	no	no	no	P1 CELL CYCLCE	0.512197	0.621155	0.677442	0.514409	1.09242	1.07347	1.48054	1.0444	1.01765	1.41761	n/a not reproducible excluded	n/a not reproducible excluded	n/a not reproducible excluded	n/a not reproducible excluded	n/a not reproducible excluded	n/a not reproducible excluded	n/a not reproducible excluded	n/a not reproducible excluded	n/a not reproducible excluded
BKN23172	CG8595	FBgn0034476	Toll-7	CG8595	Toll-7	Probe	1	B07	CELL NUMBERS	4547	3749	7807	9119	-2.5482	-3.33844	9.42079	0.295641	-2.94332	4.85822	-7.80153	7.80153	no	yes	no	yes	no	no	no	no	P1 CELL CYCLCE	0.49601	0.594138	0.613577	0.481311	1.05789	1.02678	1.34097	0.977199	1.03031	1.37226	n/a not reproducible excluded	n/a not reproducible excluded	n/a not reproducible excluded	n/a not reproducible excluded	n/a not reproducible excluded	n/a not reproducible excluded	n/a not reproducible excluded	n/a not reproducible excluded	n/a not reproducible excluded
BKN23268	CG12298	FBgn0003545	sub	CG12298	sub	Probe	1	B08	CELL NUMBERS	4596	3840	8258	8847	-2.76362	-2.33321	9.81331	0.0655876	-2.54841	4.93945	-7.48786	7.48786	no	yes	no	yes	no	no	no	no	P1 CELL CYCLCE	0.45512	0.626018	0.492905	0.499491	0.970683	1.08187	1.07724	1.01411	0.897226	1.06225	-0.198457	1.60895	1.05435	-0.000264147	0.705246	0.527042	no	no	no
BKN23173	CG7653	FBgn0028935	CG7653	CG7653	CG7653	Probe	1	B09	CELL NUMBERS	5270	4612	9068	9215	0.533012	0.376899	10.4063	-0.176544	0.454955	5.11486	-4.6599	4.6599	no	no	no	yes	no	no	no	no	P1 CELL CYCLCE	0.523702	0.611027	0.515989	0.479493	1.11695	1.05596	1.12769	0.973509	1.05776	1.15838	1.78613	1.08712	2.05324	-0.74843	1.43662	0.652404	no	no	no
BKN23269	CG31231	FBgn0051231	CG31231	CG31231	CG31231	Probe	1	B10	CELL NUMBERS	4500	3615	1908	8687	-3.1656	-3.57089	-7.60665	-1.51333	-3.36825	-4.55999	1.19175	1.19175	no	no	no	no	no	no	yes	no	P1 CELL CYCLCE	0.402179	0.575281	0.574727	0.463426	0.857769	0.994188	1.25606	0.940888	0.862783	1.33497	n/a not reproducible excluded	n/a not reproducible excluded	n/a not reproducible excluded	n/a not reproducible excluded	n/a not reproducible excluded	n/a not reproducible excluded	n/a not reproducible excluded	n/a not reproducible excluded	n/a not reproducible excluded
BKN23174	CG1602	FBgn0033186	CG1602	CG1602	CG1602	Probe	1	B11	CELL NUMBERS	5780	4606	8954	8652	2.63712	0.141676	10.5185	-1.81663	1.3894	4.35094	-2.96154	2.96154	no	no	no	yes	no	no	no	no	P1 CELL CYCLCE	0.42356	0.602719	0.567736	0.493365	0.90337	1.04161	1.24078	1.00167	0.867285	1.23871	n/a not reproducible excluded	n/a not reproducible excluded	n/a not reproducible excluded	n/a not reproducible excluded	n/a not reproducible excluded	n/a not reproducible excluded	n/a not reproducible excluded	n/a not reproducible excluded	n/a not reproducible excluded
BKN23270	CG14913	FBgn0032331	CG14913	CG14913	CG14913	Probe	1	B12	CELL NUMBERS	5840	4708	7914	8867	3.4137	1.08949	8.40052	-1.233	2.2516	3.58376	-1.33216	1.33216	no	no	no	no	no	yes	no	no	P1 CELL CYCLCE	0.491257	0.593625	0.627433	0.483567	1.04776	1.02589	1.37125	0.981779	1.02132	1.3967	n/a not reproducible excluded	n/a not reproducible excluded	n/a not reproducible excluded	n/a not reproducible excluded	n/a not reproducible excluded	n/a not reproducible excluded	n/a not reproducible excluded	n/a not reproducible excluded	n/a not reproducible excluded
BKN23175	CG4619	FBgn0032166	CG4619	CG4619	CG4619	Probe	1	B13	CELL NUMBERS	5970	5085	1106	8764	3.34073	1.99714	-8.20384	-0.222995	2.66893	-4.21342	6.88235	6.88235	yes	no	no	no	yes	no	no	no	P1 CELL CYCLCE	0.687471	0.575998	0.657616	0.489777	1.46624	0.995427	1.43721	0.994389	1.47298	1.44532	n/a not reproducible excluded	n/a not reproducible excluded	n/a not reproducible excluded	n/a not reproducible excluded	n/a not reproducible excluded	n/a not reproducible excluded	n/a not reproducible excluded	n/a not reproducible excluded	n/a not reproducible excluded
BKN23271	CG10168	FBgn0039087	CG10168	CG10168	CG10168	Probe	1	B14	CELL NUMBERS	5041	5127	3136	9291	0.0271821	3.23734	-3.26097	1.52709	1.63226	-0.866941	2.4992	2.4992	no	no	no	no	no	no	no	no	P1 CELL CYCLCE	0.461892	0.585041	0.377069	0.499274	0.985126	1.01106	0.824081	1.01367	0.974354	0.812967	-0.00250053	0.182599	-3.95808	-0.00837023	0.0900495	-1.98322	no	no	no
BKN23176	CG4372	FBgn0034665	CG4372	CG4372	CG4372	Probe	1	B15	CELL NUMBERS	5135	4462	8403	9246	-1.40252	-0.00664979	8.66973	0.727251	-0.704585	4.69849	-5.40307	5.40307	no	no	no	yes	no	no	no	no	P1 CELL CYCLCE	0.471951	0.588469	0.500783	0.484371	1.00658	1.01698	1.09446	0.983412	0.989774	1.11292	0.288582	0.301924	1.39526	-0.565943	0.295253	0.414659	no	no	no
BKN23272	CG3921	FBgn0031571	CG3921	CG3921	CG3921	Probe	1	B16	CELL NUMBERS	3749	3222	6935	8065	-6.1998	-4.13936	5.30309	-3.70125	-5.16958	0.800917	-5.9705	5.9705	no	yes	no	no	no	no	no	no	P1 CELL CYCLCE	0.445307	0.559639	0.514607	0.473629	0.949753	0.967155	1.12467	0.961603	0.982007	1.16958	-0.482437	-0.701616	1.99345	-0.96783	-0.592026	0.512808	no	no	no
BKN23177	CG8345	FBgn0033065	Cyp6w1	CG8345	Cyp6w1	Probe	1	B17	CELL NUMBERS	6147	5200	2008	9661	3.11447	1.70563	-6.98201	2.56848	2.41005	-2.20677	4.61682	4.61682	yes	no	no	no	yes	no	no	no	P1 CELL CYCLCE	0.461264	0.602237	0.645307	0.460649	0.983786	1.04077	1.41031	0.935251	0.945245	1.50795	n/a not reproducible excluded	n/a not reproducible excluded	n/a not reproducible excluded	n/a not reproducible excluded	n/a not reproducible excluded	n/a not reproducible excluded	n/a not reproducible excluded	n/a not reproducible excluded	n/a not reproducible excluded
BKN23273	CG32095	FBgn0052095	CG32095	CG32095	CG32095	Probe	1	B18	CELL NUMBERS	4764	3788	7565	8859	-3.083	-2.36792	7.46009	-0.0414848	-2.72546	3.7093	-6.43477	6.43477	no	yes	no	yes	no	no	no	no	P1 CELL CYCLCE	0.468938	0.579563	0.666105	0.457331	1.00015	1.00159	1.45577	0.928513	0.998567	1.56785	n/a not reproducible excluded	n/a not reproducible excluded	n/a not reproducible excluded	n/a not reproducible excluded	n/a not reproducible excluded	n/a not reproducible excluded	n/a not reproducible excluded	n/a not reproducible excluded	n/a not reproducible excluded
BKN23178	CG32203	FBgn0052203	Spn75F	CG32203	Spn75F	Probe	1	B19	CELL NUMBERS	6081	5311	648	8922	2.93344	3.18153	-10.1005	-0.0767538	3.05749	-5.08863	8.14612	8.14612	yes	no	no	no	yes	no	no	no	P1 CELL CYCLCE	0.474886	0.633424	0.804697	0.450124	1.01284	1.09467	1.75866	0.913882	0.925247	1.92438	n/a not reproducible excluded	n/a not reproducible excluded	n/a not reproducible excluded	n/a not reproducible excluded	n/a not reproducible excluded	n/a not reproducible excluded	n/a not reproducible excluded	n/a not reproducible excluded	n/a not reproducible excluded
BKN23274	CG33509	FBgn0053509	CG33509	CG33509	CG33509	Probe	1	B20	CELL NUMBERS	5159	4546	9557	9466	-0.953045	-0.279616	12.5846	1.55542	-0.61633	7.07003	-7.68636	7.68636	no	no	no	yes	no	no	no	no	P1 CELL CYCLCE	0.462343	0.579534	0.539095	0.456861	0.986088	1.00154	1.17819	0.927559	0.984575	1.2702	n/a not reproducible excluded	n/a not reproducible excluded	n/a not reproducible excluded	n/a not reproducible excluded	n/a not reproducible excluded	n/a not reproducible excluded	n/a not reproducible excluded	n/a not reproducible excluded	n/a not reproducible excluded
BKN23179	CG31528	FBgn0051528	CG31528	CG31528	CG31528	Probe	1	B21	CELL NUMBERS	6570	5008	869	8819	4.57373	0.812506	-9.30937	0.14836	2.69312	-4.5805	7.27362	7.27362	yes	no	no	no	yes	no	no	no	P1 CELL CYCLCE	0.681787	0.596457	0.251168	0.526033	1.45412	1.03078	0.548927	1.068	1.41069	0.513977	n/a not reproducible excluded	n/a not reproducible excluded	n/a not reproducible excluded	n/a not reproducible excluded	n/a not reproducible excluded	n/a not reproducible excluded	n/a not reproducible excluded	n/a not reproducible excluded	n/a not reproducible excluded
BKN23275	CG31025	FBgn0051025	Ppi1	CG31025	Ppi1	Probe	1	B22	CELL NUMBERS	4251	4359	584	8484	-5.05826	-1.2391	-11.0964	-1.70551	-3.14868	-6.40095	3.25227	3.25227	no	no	no	no	no	no	yes	no	P1 CELL CYCLCE	0.538389	0.587747	0.59193	0.498112	1.14828	1.01573	1.29366	1.01131	1.1305	1.27919	n/a not reproducible excluded	n/a not reproducible excluded	n/a not reproducible excluded	n/a not reproducible excluded	n/a not reproducible excluded	n/a not reproducible excluded	n/a not reproducible excluded	n/a not reproducible excluded	n/a not reproducible excluded
BKN23180	CG9702	FBgn0039787	CG9702	CG9702	CG9702	Probe	1	B23	CELL NUMBERS	5835	5061	133	9065	0.0924753	0.720084	-12.97	0.0404713	0.40628	-6.46474	6.87102	6.87102	no	no	no	no	yes	no	no	no	P1 CELL CYCLCE	0.465391	0.614286	0.546233	0.489143	0.992587	1.0616	1.19379	0.993101	0.934996	1.20208	n/a not reproducible excluded	n/a not reproducible excluded	n/a not reproducible excluded	n/a not reproducible excluded	n/a not reproducible excluded	n/a not reproducible excluded	n/a not reproducible excluded	n/a not reproducible excluded	n/a not reproducible excluded
BKN23276	CG15485	FBgn0032442	CG15485	CG15485	CG15485	Probe	1	B24	CELL NUMBERS	4283	2945	2349	9513	-5.7825	-2.91588	-6.56546	0.674877	-4.34919	-2.94529	-1.4039	1.4039	no	no	yes	no	no	no	yes	no	P1 CELL CYCLCE	0.671937	0.567734	0.590743	0.467638	1.43311	0.981146	1.29106	0.94944	1.46065	1.35982	n/a not reproducible excluded	n/a not reproducible excluded	n/a not reproducible excluded	n/a not reproducible excluded	n/a not reproducible excluded	n/a not reproducible excluded	n/a not reproducible excluded	n/a not reproducible excluded	n/a not reproducible excluded
BKN20013	CG30493	FBgn0050493	CG30493	CG30493	CG30493	Probe	1	C01	CELL NUMBERS	6094	5023	8369	9670	1.3714	2.50054	-0.110956	0.267605	1.93597	0.0783245	1.85764	1.85764	no	no	no	no	no	no	no	no	P1 CELL CYCLCE	0.520054	0.320021	0.538809	0.480644	1.10917	0.553053	1.17756	0.975846	2.00555	1.20671	n/a not reproducible excluded	n/a not reproducible excluded	n/a not reproducible excluded	n/a not reproducible excluded	n/a not reproducible excluded	n/a not reproducible excluded	n/a not reproducible excluded	n/a not reproducible excluded	n/a not reproducible excluded
						None	1	C02	CELL NUMBERS	6121	3987	8426	8407	1.34229	-2.49873	-1.42702	-1.63398	-0.578218	-1.5305	0.952279	0.952279	n/a control well	n/a control well	n/a control well	n/a control well	n/a control well	n/a control well	n/a control well	n/a control well	P1 CELL CYCLCE	0.455936	0.592246	0.453586	0.51953	0.972423	1.02351	0.99131	1.0548	0.950089	0.939812	-0.174849	0.433401	-0.647031	0.749433	0.129276	0.051201	n/a control well	n/a control well	n/a control well
BKN20014	CG12795	FBgn0031535	CG12795	CG12795	CG12795	Probe	1	C03	CELL NUMBERS	5056	4482	8419	8944	-0.910627	-0.00518805	1.39392	-0.0402869	-0.457908	0.676817	-1.13472	1.13472	no	no	no	no	no	no	no	no	P1 CELL CYCLCE	0.451636	0.581918	0.487377	0.50791	0.963251	1.00566	1.06516	1.0312	0.957831	1.03293	-0.2993	0.0738976	0.81515	0.314693	-0.112701	0.564921	no	no	no
BKN20110	CG32473	FBgn0052473	CG32473	CG32473	CG32473	Probe	1	C04	CELL NUMBERS	5790	4521	8522	8813	2.22023	0.548365	1.32261	-0.757178	1.3843	0.282716	1.10158	1.10158	no	no	no	no	no	no	no	no	P1 CELL CYCLCE	0.435158	0.597673	0.520331	0.513755	0.928106	1.03289	1.13718	1.04307	0.898556	1.09022	-0.776137	0.622311	2.24113	0.533368	-0.076913	1.38725	no	no	no
BKN20015	CG32409	FBgn0052409	CG32409	CG32409	CG32409	Probe	1	C05	CELL NUMBERS	5201	4093	4765	8762	1.00011	-0.890186	-7.56986	0.0312347	0.0549638	-3.76931	3.82428	3.82428	no	no	no	no	yes	no	no	no	P1 CELL CYCLCE	0.483882	0.647213	0.589062	0.547854	1.03203	1.1185	1.28739	1.1123	0.922688	1.15741	0.633844	2.3467	5.21523	1.80909	1.49027	3.51216	no	yes	no
BKN20111	CG11679	FBgn0030678	CG11679	CG11679	CG11679	Probe	1	C06	CELL NUMBERS	5111	4529	7554	7892	0.33252	0.729659	0.110445	-1.32377	0.53109	-0.606664	1.13775	1.13775	no	no	no	no	no	no	no	no	P1 CELL CYCLCE	0.429419	0.584184	0.560578	0.55752	0.915867	1.00957	1.22514	1.13193	0.907181	1.08235	-0.942196	0.152777	3.98268	2.17074	-0.39471	3.07671	no	yes	no
BKN20016	CG7516	FBgn0261535	l(2)34Fd	CG7516	l(2)34Fd	Probe	1	C07	CELL NUMBERS	4980	3730	7871	8269	-0.368131	-3.54768	0.736284	-1.49166	-1.95791	-0.377685	-1.58022	1.58022	no	no	no	no	no	no	no	no	P1 CELL CYCLCE	0.499688	0.609071	0.585222	0.55796	1.06574	1.05258	1.279	1.13282	1.0125	1.12904	1.09124	1.01905	5.04906	2.18718	1.05514	3.61812	no	yes	no
BKN20112	CG6866	FBgn0032515	loqs	CG6866	loqs	Probe	1	C08	CELL NUMBERS	4658	4270	7530	8518	-2.04349	-0.947984	-0.866151	-0.0655876	-1.49573	-0.465869	-1.02987	1.02987	no	no	no	no	no	no	no	no	P1 CELL CYCLCE	0.423997	0.604206	0.50251	0.506415	0.904304	1.04418	1.09823	1.02817	0.866046	1.06814	-1.09908	0.849706	1.46996	0.258792	-0.124689	0.864376	no	no	no
BKN20017	CG3869	FBgn0029870	Marf	CG3869	Marf	Probe	1	C09	CELL NUMBERS	4446	4899	7815	8884	-2.23338	1.25431	-1.5956	-0.314077	-0.489535	-0.95484	0.465305	0.465305	no	no	no	no	no	no	no	no	P1 CELL CYCLCE	0.495849	0.578611	0.460418	0.497495	1.05755	0.999943	1.00624	1.01006	1.05761	0.996219	0.980135	-0.0412181	-0.351425	-0.0749399	0.469458	-0.213183	no	no	no
BKN20113	CG5087	FBgn0035953	CG5087	CG5087	CG5087	Probe	1	C10	CELL NUMBERS	5638	5136	8318	8912	1.78873	1.68864	-0.306363	0.116511	1.73869	-0.0949261	1.83361	1.83361	no	no	no	no	no	no	no	no	P1 CELL CYCLCE	0.418697	0.579908	0.576308	0.485167	0.892999	1.00219	1.25952	0.98503	0.891051	1.27866	n/a not reproducible excluded	n/a not reproducible excluded	n/a not reproducible excluded	n/a not reproducible excluded	n/a not reproducible excluded	n/a not reproducible excluded	n/a not reproducible excluded	n/a not reproducible excluded	n/a not reproducible excluded
BKN20018	CG31040	FBgn0051040	Cog7	CG31040	Cog7	Probe	1	C11	CELL NUMBERS	4790	4455	8730	8879	-0.7825	-0.536317	1.10856	-0.180427	-0.659408	0.464065	-1.12347	1.12347	no	no	no	no	no	no	no	no	P1 CELL CYCLCE	0.468881	0.60166	0.513699	0.494069	1.00003	1.03978	1.12269	1.0031	0.961775	1.11921	0.199731	0.761079	1.95414	-0.203111	0.480405	0.875515	no	no	no
BKN20114	CG14270	FBgn0029665	CG14270	CG14270	CG14270	Probe	1	C12	CELL NUMBERS	5167	4253	8142	8565	1.24151	-0.668056	0.129105	-1.27835	0.286729	-0.574623	0.861352	0.861352	no	no	no	no	no	no	no	no	P1 CELL CYCLCE	0.467162	0.627667	0.537727	0.531258	0.996365	1.08472	1.1752	1.07861	0.918545	1.08955	0.149987	1.66633	2.99387	1.18819	0.90816	2.09103	no	yes	no
BKN20019	CG4086	FBgn0004465	Su(P)	CG4086	Su(P)	Probe	1	C13	CELL NUMBERS	5091	4485	7638	9124	0.3579	-0.275317	-0.596253	1.83598	0.0412915	0.619862	-0.578571	0.578571	no	no	no	no	no	no	no	no	P1 CELL CYCLCE	0.46342	0.594661	0.569446	0.517324	0.988385	1.02768	1.24452	1.05032	0.961763	1.1849	0.041716	0.517444	4.3664	0.666897	0.27958	2.51665	no	yes	no
BKN20115	CG8707	FBgn0033272	RagC	CG8707	RagC	Probe	1	C14	CELL NUMBERS	4191	3439	6566	8527	-2.84152	-2.89878	-3.46694	0.0131622	-2.87015	-1.72689	-1.14326	1.14326	no	yes	no	no	no	no	no	no	P1 CELL CYCLCE	0.503815	0.615745	0.617283	0.576196	1.07454	1.06412	1.34907	1.16984	1.00979	1.1532	1.21065	1.25136	6.43637	2.86945	1.23101	4.65291	no	yes	no
BKN20020	CG3431	FBgn0011327	Uch-L3	CG3431	Uch-L3	Probe	1	C15	CELL NUMBERS	5742	5288	9282	9539	1.46226	2.78483	2.03811	2.57325	2.12354	2.30568	-0.182132	0.182132	no	no	no	no	no	yes	no	no	P1 CELL CYCLCE	0.522528	0.629075	0.478005	0.502472	1.11445	1.08715	1.04468	1.02016	1.02511	1.02403	1.75216	1.71535	0.409612	0.111243	1.73376	0.260427	no	no	no
BKN20116	CG6706	FBgn0027575	GABA-B-R2	CG6706	GABA-B-R2	Probe	1	C16	CELL NUMBERS	5073	4586	7904	9402	-0.513533	0.562645	-1.10183	1.46334	0.0245564	0.180754	-0.156198	0.156198	no	no	no	no	no	no	no	no	P1 CELL CYCLCE	0.450399	0.616272	0.519556	0.458274	0.960614	1.06503	1.13549	0.930429	0.901961	1.22039	n/a not reproducible excluded	n/a not reproducible excluded	n/a not reproducible excluded	n/a not reproducible excluded	n/a not reproducible excluded	n/a not reproducible excluded	n/a not reproducible excluded	n/a not reproducible excluded	n/a not reproducible excluded
BKN20021	CG18173	FBgn0035265	CG18173	CG18173	CG18173	Probe	1	C17	CELL NUMBERS	5514	4761	7828	8952	1.09968	0.0049093	-1.16786	1.22938	0.552297	0.0307591	0.521538	0.521538	no	no	no	no	no	no	no	no	P1 CELL CYCLCE	0.422092	0.568397	0.527592	0.462989	0.90024	0.982292	1.15305	0.94	0.916468	1.22665	n/a not reproducible excluded	n/a not reproducible excluded	n/a not reproducible excluded	n/a not reproducible excluded	n/a not reproducible excluded	n/a not reproducible excluded	n/a not reproducible excluded	n/a not reproducible excluded	n/a not reproducible excluded
BKN20117	CG9214	FBgn0028397	Tob	CG9214+CR43501	Tob+mir-4958	Probe	1	C18	CELL NUMBERS	5349	4532	9120	8712	-0.304795	0.132365	2.53123	0.40587	-0.0862148	1.46855	-1.55477	1.55477	no	no	no	no	no	no	no	no	P1 CELL CYCLCE	0.446913	0.605401	0.455212	0.512064	0.953177	1.04624	0.994862	1.03964	0.91105	0.956931	-0.435975	0.89128	-0.576688	0.470131	0.227653	-0.0532784	no	no	no
BKN20022	CG11796	FBgn0036992	CG11796	CG11796	CG11796	Probe	1	C19	CELL NUMBERS	4209	4452	7560	8656	-3.95697	-0.0106749	-1.53574	-0.00766877	-1.98382	-0.771706	-1.21212	1.21212	no	no	no	no	no	no	no	no	P1 CELL CYCLCE	0.487202	0.592175	0.694288	0.513428	1.03911	1.02338	1.51736	1.04241	1.01536	1.45563	n/a not reproducible excluded	n/a not reproducible excluded	n/a not reproducible excluded	n/a not reproducible excluded	n/a not reproducible excluded	n/a not reproducible excluded	n/a not reproducible excluded	n/a not reproducible excluded	n/a not reproducible excluded
BKN20118	CG11403	FBgn0026876	CG11403	CG11403	CG11403	Probe	1	C20	CELL NUMBERS	4817	4643	8774	8403	-1.82271	-0.0769225	1.76664	-0.908943	-0.949814	0.42885	-1.37866	1.37866	no	no	no	no	no	no	no	no	P1 CELL CYCLCE	0.478342	0.607244	0.534131	0.547829	1.02021	1.04943	1.16734	1.11225	0.972162	1.04953	0.473538	0.955442	2.83826	1.80817	0.71449	2.32321	no	yes	no
BKN20023	CG5637	FBgn0002962	nos	CG5637	nos	Probe	1	C21	CELL NUMBERS	5364	4757	8391	8853	0.304121	-0.220602	0.79191	1.17107	0.0417597	0.981488	-0.939728	0.939728	no	no	no	no	no	no	no	no	P1 CELL CYCLCE	0.523065	0.595016	0.506226	0.524682	1.1156	1.02829	1.10635	1.06525	1.0849	1.03858	1.7677	0.529807	1.63079	0.942175	1.14875	1.28648	no	no	no
BKN20119	CG8446	FBgn0034089	CG8446	CG42837+CG8446	CG42837+CG8446	Probe	1	C22	CELL NUMBERS	5131	5277	8997	8274	-1.11919	1.87909	1.2492	-1.45842	0.379949	-0.104608	0.484557	0.484557	no	no	no	no	no	no	no	no	P1 CELL CYCLCE	0.46266	0.365322	0.478944	0.490636	0.986763	0.631342	1.04673	0.996132	1.56296	1.05079	n/a not reproducible excluded	n/a not reproducible excluded	n/a not reproducible excluded	n/a not reproducible excluded	n/a not reproducible excluded	n/a not reproducible excluded	n/a not reproducible excluded	n/a not reproducible excluded	n/a not reproducible excluded
BKN20024	CG3313	FBgn0037980	CG3313	CG3313	CG3313	Probe	1	C23	CELL NUMBERS	6359	5675	8709	10305	2.63064	2.75872	-0.21378	4.89673	2.69468	2.34148	0.353205	0.353205	no	no	no	no	no	yes	no	no	P1 CELL CYCLCE	0.484009	0.522441	0.542192	0.480071	1.0323	0.902872	1.18496	0.974683	1.14335	1.21573	n/a not reproducible excluded	n/a not reproducible excluded	n/a not reproducible excluded	n/a not reproducible excluded	n/a not reproducible excluded	n/a not reproducible excluded	n/a not reproducible excluded	n/a not reproducible excluded	n/a not reproducible excluded
BKN20120	CG4074	FBgn0037017	CG4074	CG4074	CG4074	Probe	1	C24	CELL NUMBERS	2531	5145	8563	9018	-12.2007	4.75489	0.241122	0.0160321	-3.7229	0.128577	-3.85148	3.85148	no	yes	no	no	no	no	no	no	P1 CELL CYCLCE	0.410573	0.306808	0.508968	0.522334	0.875673	0.530218	1.11235	1.06049	1.65153	1.0489	n/a not reproducible excluded	n/a not reproducible excluded	n/a not reproducible excluded	n/a not reproducible excluded	n/a not reproducible excluded	n/a not reproducible excluded	n/a not reproducible excluded	n/a not reproducible excluded	n/a not reproducible excluded
BKN23181	CG30020	FBgn0050020	CG30020	CG30020	CG30020	Probe	1	D01	CELL NUMBERS	5783	3531	7690	8587	0.767431	-2.4616	-1.48519	-3.32532	-0.847084	-2.40526	1.55817	1.55817	no	no	no	no	yes	no	no	no	P1 CELL CYCLCE	0.408532	0.443562	0.411645	0.414477	0.871318	0.766553	0.899647	0.841507	1.13667	1.06909	-1.54663	-4.74205	-2.4619	-3.18084	-3.14434	-2.82137	no	no	yes
						None	1	D02	CELL NUMBERS	6477	3985	9207	8565	3.36306	-2.16965	0.87631	-1.28209	0.596703	-0.202893	0.799596	0.799596	n/a control well	n/a control well	n/a control well	n/a control well	n/a control well	n/a control well	n/a control well	n/a control well	P1 CELL CYCLCE	0.461148	0.591664	0.448123	0.526138	0.983539	1.0225	0.97937	1.06821	0.961896	0.916831	-0.0240234	0.413125	-0.883438	0.996661	0.194551	0.0566119	n/a control well	n/a control well	n/a control well
BKN23182	CG7369	FBgn0037188	CG7369	CG7369	CG7369	Probe	1	D03	CELL NUMBERS	4845	4076	8486	9648	-1.12108	-1.11078	1.89877	2.04718	-1.11593	1.97298	-3.08891	3.08891	no	no	no	no	no	no	no	no	P1 CELL CYCLCE	0.447005	0.603203	0.486403	0.44338	0.953375	1.04244	1.06303	0.90019	0.914559	1.18089	-0.433292	0.814775	0.77298	-2.0995	0.190741	-0.663258	no	no	no
BKN23278	CG11527	FBgn0011722	Tig	CG11527	Tig	Probe	1	D04	CELL NUMBERS	5427	4365	7767	8470	1.41164	0.330563	-0.243055	-1.99784	0.8711	-1.12045	1.99155	1.99155	no	no	no	no	no	no	no	no	P1 CELL CYCLCE	0.42787	0.606485	0.519253	0.516477	0.912564	1.04811	1.13482	1.0486	0.870673	1.08223	-0.987017	0.929013	2.19447	0.635221	-0.0290022	1.41485	no	no	no
BKN23183	CG15351	FBgn0014466	Cp7Fc	CG15351	Cp7Fc	Probe	1	D05	CELL NUMBERS	4674	4163	8260	9629	-0.453838	-0.305429	1.5697	2.63684	-0.379633	2.10327	-2.4829	2.4829	no	no	no	yes	no	no	no	no	P1 CELL CYCLCE	0.624531	0.736192	0.650153	0.617211	1.332	1.27227	1.4209	1.25312	1.04695	1.1339	4.70391	5.44391	7.8587	4.40389	5.07391	6.1313	no	no	yes
BKN23279	CG17240	FBgn0011832	Ser12	CG17240	Ser12	Probe	1	D06	CELL NUMBERS	4407	4196	7442	8105	-1.81795	-0.116698	0.164417	-0.797062	-0.967323	-0.316323	-0.651001	0.651001	no	no	no	no	no	no	no	no	P1 CELL CYCLCE	0.440375	0.638236	0.529448	0.496102	0.939233	1.10299	1.1571	1.00723	0.851537	1.1488	-0.625165	2.03423	2.63563	-0.12704	0.704532	1.25429	no	no	no
BKN23184	CG31281	FBgn0051281	Tpl94D	CG31281	Tpl94D	Probe	1	D07	CELL NUMBERS	5297	4853	8375	8963	1.49917	0.77644	2.34188	0.564027	1.1378	1.45296	-0.315152	0.315152	no	no	no	no	no	no	no	no	P1 CELL CYCLCE	0.478579	0.430025	0.549466	0.515291	1.02072	0.74316	1.20085	1.04619	1.37348	1.14784	n/a not reproducible excluded	n/a not reproducible excluded	n/a not reproducible excluded	n/a not reproducible excluded	n/a not reproducible excluded	n/a not reproducible excluded	n/a not reproducible excluded	n/a not reproducible excluded	n/a not reproducible excluded
BKN23280	CG33342	FBgn0086610	CG33342	CG33342	CG33342	Probe	1	D08	CELL NUMBERS	5149	4523	6731	9017	0.508525	0.286635	-2.54265	1.37024	0.39758	-0.586203	0.983783	0.983783	no	no	no	no	no	no	no	no	P1 CELL CYCLCE	0.437275	0.596951	0.533835	0.474785	0.932622	1.03164	1.16669	0.963949	0.904022	1.21033	n/a not reproducible excluded	n/a not reproducible excluded	n/a not reproducible excluded	n/a not reproducible excluded	n/a not reproducible excluded	n/a not reproducible excluded	n/a not reproducible excluded	n/a not reproducible excluded	n/a not reproducible excluded
BKN23185	CG14651	FBgn0037254	CG14651	CG14651	CG14651	Probe	1	D09	CELL NUMBERS	5187	4928	8494	9024	1.30241	1.69347	0.4508	-0.0194136	1.49794	0.215693	1.28225	1.28225	no	no	no	no	no	no	no	no	P1 CELL CYCLCE	0.447987	0.37924	0.509824	0.505591	0.95547	0.655394	1.11422	1.02649	1.45786	1.08546	n/a not reproducible excluded	n/a not reproducible excluded	n/a not reproducible excluded	n/a not reproducible excluded	n/a not reproducible excluded	n/a not reproducible excluded	n/a not reproducible excluded	n/a not reproducible excluded	n/a not reproducible excluded
BKN23281	CG9707	FBgn0034628	Acox57D-p	CG9707	Acox57D-p	Probe	1	D10	CELL NUMBERS	5063	4650	7645	9009	0.145895	0.298959	-1.66548	0.274489	0.222427	-0.695496	0.917923	0.917923	no	no	no	no	no	no	no	no	P1 CELL CYCLCE	0.405838	0.581052	0.510804	0.442701	0.865574	1.00416	1.11636	0.89881	0.861986	1.24204	n/a not reproducible excluded	n/a not reproducible excluded	n/a not reproducible excluded	n/a not reproducible excluded	n/a not reproducible excluded	n/a not reproducible excluded	n/a not reproducible excluded	n/a not reproducible excluded	n/a not reproducible excluded
BKN23186	CG11012	FBgn0026756	Ugt37a1	CG11012	Ugt37a1	Probe	1	D11	CELL NUMBERS	5230	4326	7839	9520	1.56882	-0.658238	-0.799677	1.70678	0.45529	0.453553	0.00173746	0.00173746	no	no	no	no	no	no	no	no	P1 CELL CYCLCE	0.427781	0.57572	0.548286	0.449497	0.912374	0.994947	1.19828	0.912607	0.917008	1.31302	n/a not reproducible excluded	n/a not reproducible excluded	n/a not reproducible excluded	n/a not reproducible excluded	n/a not reproducible excluded	n/a not reproducible excluded	n/a not reproducible excluded	n/a not reproducible excluded	n/a not reproducible excluded
BKN23282	CG7740	FBgn0026189	prominin-like	CG7740	prominin-like	Probe	1	D12	CELL NUMBERS	4417	4749	7716	9156	-1.08997	1.42949	-0.60785	0.449921	0.169761	-0.0789646	0.248726	0.248726	no	no	no	no	no	no	no	no	P1 CELL CYCLCE	0.447764	0.612932	0.513693	0.465406	0.954994	1.05926	1.12267	0.944909	0.901571	1.18813	-0.411328	1.15343	1.95389	-1.27545	0.371052	0.339222	no	no	no
BKN23187	CG17282	FBgn0038857	CG17282	CG17282	CG17282	Probe	1	D13	CELL NUMBERS	4966	4384	7967	8741	0.485871	-0.297807	0.568543	0.468163	0.0940321	0.518353	-0.424321	0.424321	no	no	no	no	no	no	no	no	P1 CELL CYCLCE	0.465454	0.618845	0.576527	0.548549	0.992723	1.06947	1.26	1.11371	0.928235	1.13135	0.100582	1.35924	4.6728	1.83511	0.729913	3.25396	no	yes	no
BKN23283	CG7005	FBgn0013953	Esp	CG7005	Esp	Probe	1	D14	CELL NUMBERS	4071	3993	7381	8068	-2.69388	-0.59526	-1.07796	-1.59624	-1.64457	-1.3371	-0.307468	0.307468	no	no	no	no	no	no	no	no	P1 CELL CYCLCE	0.426	0.553068	0.539738	0.543273	0.908576	0.955801	1.17959	1.103	0.950591	1.06944	-1.04112	-0.930312	3.08089	1.63772	-0.985717	2.3593	no	yes	no
BKN23188	CG14434	FBgn0029915	CG14434	CG14434	CG14434	Probe	1	D15	CELL NUMBERS	5358	4411	8988	8531	0.571028	0.00664979	1.63364	-0.781276	0.288839	0.426183	-0.137344	0.137344	no	no	no	no	no	no	no	no	P1 CELL CYCLCE	0.458214	0.564683	0.47162	0.498256	0.977281	0.975872	1.03072	1.0116	1.00144	1.0189	-0.108933	-0.526039	0.133312	-0.0464893	-0.317486	0.0434113	no	no	no
BKN23284	CG8108	FBgn0027567	CG8108	CG8108	CG8108	Probe	1	D16	CELL NUMBERS	2188	2054	5866	6717	-11.2465	-8.0927	-5.89922	-7.22192	-9.66961	-6.56057	-3.10904	3.10904	no	no	yes	no	no	no	yes	no	P1 CELL CYCLCE	0.408479	0.503161	0.493224	0.455086	0.871205	0.869552	1.07794	0.923955	1.0019	1.16666	-1.54817	-2.66749	1.06814	-1.66157	-2.10783	-0.296717	yes	no	no
BKN23189	CG1791	FBgn0030163	CG1791	CG1791	CG1791	Probe	1	D17	CELL NUMBERS	5040	4663	8678	8197	-0.145706	-0.00692655	1.30927	-1.32092	-0.0763161	-0.00582755	-0.0704885	0.0704885	no	no	no	no	no	no	no	no	P1 CELL CYCLCE	0.398356	0.556479	0.523687	0.521497	0.849615	0.961695	1.14451	1.05879	0.883456	1.08096	-1.84109	-0.811584	2.38633	0.823042	-1.32634	1.60469	no	no	no
BKN23285	CG32554	FBgn0052554	CG32554	CG32554	CG32554	Probe	1	D18	CELL NUMBERS	4089	3979	7381	8677	-4.6432	-1.49525	-1.51301	0.144254	-3.06922	-0.684377	-2.38484	2.38484	no	yes	no	no	no	no	no	no	P1 CELL CYCLCE	0.452543	0.574633	0.506065	0.474694	0.965186	0.993069	1.106	0.963765	0.971922	1.14758	-0.273047	-0.179677	1.62381	-0.927994	-0.226362	0.347908	no	no	no
BKN23190	CG7919	FBgn0028379	fan	CG7919	fan	Probe	1	D19	CELL NUMBERS	5251	4952	8240	8725	0.763298	2.10108	0.513179	0.061304	1.43219	0.287242	1.14495	1.14495	no	no	no	no	no	no	no	no	P1 CELL CYCLCE	0.44731	0.611318	0.520015	0.509998	0.954026	1.05647	1.13649	1.03544	0.903034	1.09759	-0.424466	1.09726	2.22744	0.392817	0.336396	1.31013	no	no	no
BKN23286	CG5958	FBgn0031913	CG5958	CG5958	CG5958	Probe	1	D20	CELL NUMBERS	5016	5008	7343	7262	-0.419753	1.55543	-1.50178	-4.68624	0.567836	-3.09401	3.66185	3.66185	no	no	no	no	yes	no	no	no	P1 CELL CYCLCE	0.422842	0.602335	0.567473	0.603247	0.90184	1.04094	1.24021	1.22476	0.86637	1.01261	-1.13251	0.784562	4.28103	3.88147	-0.173975	4.08125	no	yes	no
BKN23191	CG15390	FBgn0031419	CG15390	CG15390	CG15390	Probe	1	D21	CELL NUMBERS	5752	5142	8575	8538	2.45081	1.48277	1.59147	0.0194042	1.96679	0.805436	1.16135	1.16135	no	no	no	no	no	no	no	no	P1 CELL CYCLCE	0.448784	0.603353	0.528449	0.547361	0.957169	1.0427	1.15492	1.1113	0.91797	1.03925	-0.381815	0.820018	2.59238	1.79065	0.219101	2.19152	no	yes	no
BKN23287	CG15259	FBgn0041103	nht	CG15259	nht	Probe	1	D22	CELL NUMBERS	4311	4246	9184	9448	-3.72614	-1.44597	2.05632	2.12306	-2.58605	2.08969	-4.67574	4.67574	no	yes	no	yes	no	no	no	no	P1 CELL CYCLCE	0.438997	0.541591	0.489831	0.494609	0.936294	0.935966	1.07052	1.0042	1.00035	1.06605	-0.665046	-1.32981	0.921313	-0.182914	-0.997427	0.369199	no	no	no
BKN23192	CG4218	FBgn0250844	CG4218	CG4218	CG4218	Probe	1	D23	CELL NUMBERS	5351	5630	8595	8017	-0.716112	2.9351	-0.164846	-2.52657	1.10949	-1.34571	2.4552	2.4552	no	no	no	no	no	no	no	no	P1 CELL CYCLCE	0.455334	0.590935	0.499485	0.575517	0.971139	1.02124	1.09162	1.16846	0.950939	0.934236	-0.192278	0.387764	1.33909	2.84403	0.0977426	2.09156	no	yes	no
BKN23288	CG31370	FBgn0051370	CG31370	CG31370	CG31370	Probe	1	D24	CELL NUMBERS	5328	4432	6198	8489	-0.574276	2.5591	-5.37994	-1.81588	0.99241	-3.59791	4.59032	4.59032	no	no	no	no	yes	no	no	no	P1 CELL CYCLCE	0.528667	0.55081	0.561518	0.516124	1.12754	0.951898	1.22719	1.04788	1.18452	1.17112	1.92983	-1.00892	4.02337	0.622011	0.460452	2.32269	no	yes	no
BKN20025	CG32396	FBgn0052396	CG32396	CG8339	sfl	Probe	1	E01	CELL NUMBERS	4907	4509	8586	9708	-3.89416	-0.68624	-0.290063	-1.25272	-2.2902	-0.771394	-1.51881	1.51881	no	yes	no	no	no	no	no	no	P1 CELL CYCLCE	0.524589	0.569813	0.543536	0.472475	1.11885	0.984739	1.18789	0.959261	1.13619	1.23834	n/a not reproducible excluded	n/a not reproducible excluded	n/a not reproducible excluded	n/a not reproducible excluded	n/a not reproducible excluded	n/a not reproducible excluded	n/a not reproducible excluded	n/a not reproducible excluded	n/a not reproducible excluded
						None	1	E02	CELL NUMBERS	6716	4991	9125	9466	3.08914	-0.294864	-0.392027	0.0911834	1.39714	-0.150422	1.54756	1.54756	n/a control well	n/a control well	n/a control well	n/a control well	n/a control well	n/a control well	n/a control well	n/a control well	P1 CELL CYCLCE	0.423133	0.532453	0.453755	0.475817	0.90246	0.920173	0.991678	0.966046	0.98075	1.02653	-1.12411	-1.64791	-0.639737	-0.885948	-1.38601	-0.762842	n/a control well	n/a control well	n/a control well
BKN20026	CG8165	FBgn0037703	JHDM2	CG8165	JHDM2	Probe	1	E03	CELL NUMBERS	5627	5203	8537	9363	0.741771	1.1937	0.965446	-0.349519	0.967736	0.307964	0.659773	0.659773	no	no	no	no	no	no	no	no	P1 CELL CYCLCE	0.489751	0.484781	0.474447	0.477932	1.04454	0.837789	1.0369	0.970339	1.24679	1.0686	n/a not reproducible excluded	n/a not reproducible excluded	n/a not reproducible excluded	n/a not reproducible excluded	n/a not reproducible excluded	n/a not reproducible excluded	n/a not reproducible excluded	n/a not reproducible excluded	n/a not reproducible excluded
BKN20122	CG31635	FBgn0051635	CG31635	CG31635	CG31635	Probe	1	E04	CELL NUMBERS	5465	5447	9489	10080	0.34675	2.47524	3.03266	1.62916	1.411	2.33091	-0.919914	0.919914	no	no	no	yes	no	no	no	no	P1 CELL CYCLCE	0.503023	0.596538	0.471304	0.464656	1.07285	1.03092	1.03003	0.943385	1.04067	1.09185	1.18775	0.582778	0.119632	-1.30353	0.885264	-0.59195	no	no	no
BKN20027	CG3620	FBgn0262738	norpA	CG3620	norpA	Probe	1	E05	CELL NUMBERS	5073	4123	8090	8695	-0.0981429	-2.14514	0.0797026	-1.82286	-1.12164	-0.87158	-0.250063	0.250063	no	no	no	no	no	no	no	no	P1 CELL CYCLCE	0.498581	0.600378	0.527749	0.51152	1.06338	1.03756	1.15339	1.03853	1.02488	1.1106	1.05919	0.71645	2.56212	0.44978	0.887821	1.50595	no	no	no
BKN20123	CG34396	FBgn0085425	CG34396	CG34396	CG34396	Probe	1	E06	CELL NUMBERS	5184	4719	7767	8913	0.0252247	0.042886	-0.078737	0.280594	0.0340554	0.100929	-0.0668731	0.0668731	no	no	no	no	no	no	no	no	P1 CELL CYCLCE	0.506546	0.606117	0.541808	0.476625	1.08036	1.04748	1.18412	0.967686	1.03139	1.22366	n/a not reproducible excluded	n/a not reproducible excluded	n/a not reproducible excluded	n/a not reproducible excluded	n/a not reproducible excluded	n/a not reproducible excluded	n/a not reproducible excluded	n/a not reproducible excluded	n/a not reproducible excluded
BKN20028	CG7922	FBgn0038889	CG7922	CG7922	CG7922	Probe	1	E07	CELL NUMBERS	5051	5228	7671	9256	-0.683297	0.410454	-0.493194	0.00463441	-0.136422	-0.24428	0.107858	0.107858	no	no	no	no	no	no	no	no	P1 CELL CYCLCE	0.486871	0.606848	0.533043	0.489396	1.0384	1.04874	1.16496	0.993614	0.990141	1.17245	0.720334	0.941644	2.79119	-0.377954	0.830989	1.20662	no	no	no
BKN20124	CG8014	FBgn0015477	Rme-8	CG8014	Rme-8	Probe	1	E08	CELL NUMBERS	3070	3496	8414	8918	-8.88703	-5.05807	0.634834	-0.435215	-6.97255	0.0998092	-7.07236	7.07236	no	yes	no	no	no	no	no	no	P1 CELL CYCLCE	0.312444	0.266286	0.44944	0.453182	0.666381	0.46019	0.982249	0.92009	1.44806	1.06756	n/a not reproducible excluded	n/a not reproducible excluded	n/a not reproducible excluded	n/a not reproducible excluded	n/a not reproducible excluded	n/a not reproducible excluded	n/a not reproducible excluded	n/a not reproducible excluded	n/a not reproducible excluded
BKN20029	CG33139	FBgn0053139	Ranbp11	CG33139	Ranbp11	Probe	1	E09	CELL NUMBERS	4658	5419	9171	9576	-1.99369	1.73942	1.09429	0.244486	-0.127138	0.669388	-0.796526	0.796526	no	no	no	no	no	no	no	no	P1 CELL CYCLCE	0.506184	0.562223	0.512661	0.486756	1.07959	0.971621	1.12042	0.988255	1.11112	1.13373	1.2792	-0.61167	1.9092	-0.476708	0.333764	0.716248	no	no	no
BKN20125	CG5809	FBgn0025678	CaBP1	CG5809	CaBP1	Probe	1	E10	CELL NUMBERS	3840	4433	8437	8702	-5.88119	-2.16931	-0.73232	-2.19214	-4.02525	-1.46223	-2.56302	2.56302	no	yes	no	no	no	no	no	no	P1 CELL CYCLCE	0.507728	0.601131	0.518957	0.516514	1.08288	1.03886	1.13418	1.04867	1.04238	1.08154	1.32389	0.74266	2.18167	0.636598	1.03327	1.40913	no	no	no
BKN20030	CG3886	FBgn0005624	Psc	CG3886	Psc	Probe	1	E11	CELL NUMBERS	4814	4614	9257	9451	-1.28262	-1.33318	1.7103	-0.00331243	-1.3079	0.853495	-2.16139	2.16139	no	no	no	no	no	no	no	no	P1 CELL CYCLCE	0.494208	0.605038	0.474979	0.472738	1.05405	1.04561	1.03806	0.959794	1.00807	1.08155	0.932658	0.87866	0.278651	-1.00116	0.905659	-0.361255	no	no	no
BKN20126	CG5038	FBgn0038324	CG5038	CG5038	CG5038	Probe	1	E12	CELL NUMBERS	4983	4681	9321	9186	-0.0771099	-0.509654	2.37316	-0.945479	-0.293382	0.71384	-1.00722	1.00722	no	no	no	no	no	no	no	no	P1 CELL CYCLCE	0.483232	0.57764	0.476237	0.482715	1.03064	0.998265	1.04081	0.980049	1.03243	1.062	0.615024	-0.0750082	0.333086	-0.627914	0.270008	-0.147414	no	no	no
BKN20031	CG1703	FBgn0030321	CG1703	CG1703	CG1703	Probe	1	E13	CELL NUMBERS	5096	4936	8986	8888	-0.216984	-0.0352393	2.07349	-0.555325	-0.126112	0.759082	-0.885194	0.885194	no	no	no	no	no	no	no	no	P1 CELL CYCLCE	0.475648	0.608098	0.509871	0.492963	1.01446	1.0509	1.11432	1.00086	0.965327	1.11337	0.395551	0.985158	1.78851	-0.244479	0.690355	0.772017	no	no	no
BKN20127	CG8676	FBgn0261239	Hr39	CG8676	Hr39	Probe	1	E14	CELL NUMBERS	4984	4909	8911	9035	-0.315527	0.959927	1.71413	-0.0131622	0.3222	0.850483	-0.528283	0.528283	no	no	no	no	no	no	no	no	P1 CELL CYCLCE	0.48924	0.60082	0.466471	0.494689	1.04345	1.03832	1.01947	1.00436	1.00494	1.01504	0.788889	0.731852	-0.0894712	-0.179938	0.76037	-0.134705	no	no	no
BKN20032	CG1291	FBgn0035401	CG1291	CG1291	CG1291	Probe	1	E15	CELL NUMBERS	5515	5542	8209	8783	-0.0255786	2.32533	-1.39035	-1.471	1.14988	-1.43067	2.58055	2.58055	no	no	no	no	no	no	no	no	P1 CELL CYCLCE	0.417213	0.312584	0.498433	0.470819	0.889833	0.540201	1.08932	0.955897	1.64723	1.13958	n/a not reproducible excluded	n/a not reproducible excluded	n/a not reproducible excluded	n/a not reproducible excluded	n/a not reproducible excluded	n/a not reproducible excluded	n/a not reproducible excluded	n/a not reproducible excluded	n/a not reproducible excluded
BKN20128	CG10222	FBgn0036356	CG10222	CG10222	CG10222	Probe	1	E16	CELL NUMBERS	5775	5399	8898	10001	1.65437	2.08824	0.676226	1.72628	1.8713	1.20125	0.670049	0.670049	no	no	no	no	no	no	no	no	P1 CELL CYCLCE	0.491557	0.573327	0.514808	0.476362	1.04839	0.990811	1.12511	0.967151	1.05812	1.16332	0.855927	-0.225153	2.00211	-0.865588	0.315387	0.568261	no	no	no
BKN20033	CG13176	FBgn0033692	wash	CG13176	wash	Probe	1	E17	CELL NUMBERS	5379	5483	8084	8781	-0.0261186	1.20735	-1.24873	-0.955303	0.590616	-1.10202	1.69263	1.69263	no	no	no	no	no	no	no	no	P1 CELL CYCLCE	0.498957	0.587581	0.553456	0.529332	1.06418	1.01545	1.20957	1.0747	1.04799	1.1255	1.07009	0.271022	3.6745	1.11617	0.670555	2.39534	no	yes	no
BKN20129	CG9784	FBgn0030761	CG9784	CG9784	CG9784	Probe	1	E18	CELL NUMBERS	5655	5091	8335	9105	0.304795	0.755968	-0.171788	0.0139909	0.530381	-0.0788984	0.609279	0.609279	no	no	no	no	no	no	no	no	P1 CELL CYCLCE	0.482574	0.592122	0.549176	0.480615	1.02924	1.02329	1.20022	0.975788	1.00581	1.23	n/a not reproducible excluded	n/a not reproducible excluded	n/a not reproducible excluded	n/a not reproducible excluded	n/a not reproducible excluded	n/a not reproducible excluded	n/a not reproducible excluded	n/a not reproducible excluded	n/a not reproducible excluded
BKN20034	CG9020	FBgn0027093	Aats-arg	CG9020	Aats-arg	Probe	1	E19	CELL NUMBERS	6018	4340	7443	9191	2.56712	-1.7699	-2.55615	0.0518327	0.398612	-1.25216	1.65077	1.65077	no	no	no	no	no	no	no	no	P1 CELL CYCLCE	0.546357	0.676866	0.632403	0.556413	1.16527	1.16974	1.38211	1.12968	0.996177	1.22346	n/a not reproducible excluded	n/a not reproducible excluded	n/a not reproducible excluded	n/a not reproducible excluded	n/a not reproducible excluded	n/a not reproducible excluded	n/a not reproducible excluded	n/a not reproducible excluded	n/a not reproducible excluded
BKN20130	CG7452	FBgn0035540	Syx17	CG7452	Syx17	Probe	1	E20	CELL NUMBERS	5519	5265	8313	9534	0.345195	0.770403	-0.120263	1.04508	0.557799	0.462411	0.095388	0.095388	no	no	no	no	no	no	no	no	P1 CELL CYCLCE	0.465416	0.6083	0.528123	0.469413	0.992642	1.05125	1.15421	0.953043	0.944248	1.21108	n/a not reproducible excluded	n/a not reproducible excluded	n/a not reproducible excluded	n/a not reproducible excluded	n/a not reproducible excluded	n/a not reproducible excluded	n/a not reproducible excluded	n/a not reproducible excluded	n/a not reproducible excluded
BKN20035	CG11414	FBgn0035024	CG11414	CG11414	CG11414	Probe	1	E21	CELL NUMBERS	5468	5097	8435	9371	0.118815	-0.374702	0.177037	1.17653	-0.127944	0.676783	-0.804726	0.804726	no	no	no	no	no	no	no	no	P1 CELL CYCLCE	0.50641	0.577999	0.530372	0.472538	1.08007	0.998885	1.15912	0.959388	1.08128	1.20819	n/a not reproducible excluded	n/a not reproducible excluded	n/a not reproducible excluded	n/a not reproducible excluded	n/a not reproducible excluded	n/a not reproducible excluded	n/a not reproducible excluded	n/a not reproducible excluded	n/a not reproducible excluded
BKN20131	CG9699	FBgn0259923	2021-09-04	CG9699	38231	Probe	1	E22	CELL NUMBERS	6255	5184	8555	9372	2.70933	0.187343	-0.589845	0.390711	1.44834	-0.0995668	1.5479	1.5479	no	no	no	no	no	no	no	no	P1 CELL CYCLCE	0.499464	0.59883	0.513919	0.463606	1.06526	1.03489	1.12317	0.941253	1.02935	1.19327	1.08474	0.662577	1.96364	-1.34281	0.873659	0.310415	no	no	no
BKN20036	CG9778	FBgn0261086	Syt14	CG9778	Syt14	Probe	1	E23	CELL NUMBERS	6166	5215	9220	9298	1.2766	-0.236299	0.347663	0.0546234	0.520149	0.201143	0.319006	0.319006	no	no	no	no	no	no	no	no	P1 CELL CYCLCE	0.50541	0.562612	0.523193	0.465328	1.07794	0.972294	1.14343	0.94475	1.10866	1.2103	n/a not reproducible excluded	n/a not reproducible excluded	n/a not reproducible excluded	n/a not reproducible excluded	n/a not reproducible excluded	n/a not reproducible excluded	n/a not reproducible excluded	n/a not reproducible excluded	n/a not reproducible excluded
BKN20132	CG6745	FBgn0035901	CG6745	CG6745	CG6745	Probe	1	E24	CELL NUMBERS	6360	4118	7585	8556	2.27236	-0.253635	-2.94804	-3.09366	1.00936	-3.02085	4.03021	4.03021	no	no	no	no	yes	no	no	no	P1 CELL CYCLCE	0.522582	0.548443	0.532854	0.523544	1.11457	0.947807	1.16455	1.06295	1.17594	1.09559	1.75372	-1.09132	2.78302	0.89961	0.331203	1.84132	no	no	no
BKN23193	CG1031	FBgn0015568	alpha-Est1	CG1031	alpha-Est1	Probe	1	F01	CELL NUMBERS	5734	3686	8891	9209	-0.925076	-3.5726	0.507705	-1.65581	-2.24884	-0.574051	-1.67479	1.67479	no	yes	no	no	no	no	no	no	P1 CELL CYCLCE	0.535916	0.530013	0.51616	0.476291	1.143	0.915957	1.12806	0.967009	1.24788	1.16655	n/a not reproducible excluded	n/a not reproducible excluded	n/a not reproducible excluded	n/a not reproducible excluded	n/a not reproducible excluded	n/a not reproducible excluded	n/a not reproducible excluded	n/a not reproducible excluded	n/a not reproducible excluded
						None	1	F02	CELL NUMBERS	5857	5603	9204	7711	-0.576405	1.91468	-0.163525	-4.30439	0.669137	-2.23396	2.90309	2.90309	n/a control well	n/a control well	n/a control well	n/a control well	n/a control well	n/a control well	n/a control well	n/a control well	P1 CELL CYCLCE	0.465182	0.59897	0.470144	0.550342	0.992143	1.03513	1.0275	1.11735	0.958475	0.919581	0.0927066	0.667434	0.0694617	1.9022	0.380071	0.985829	n/a control well	n/a control well	n/a control well
BKN23194	CG43707	FBgn0263846	CG43707	CG43707	CG43707	Probe	1	F03	CELL NUMBERS	5352	4768	8123	9206	-0.625653	-0.314814	-0.0478587	0.334527	-0.470233	0.143334	-0.613567	0.613567	no	no	no	no	no	no	no	no	P1 CELL CYCLCE	0.490194	0.621986	0.5284	0.478863	1.04549	1.0749	1.15481	0.972229	0.972635	1.1878	0.816487	1.46859	2.59026	-0.772021	1.14254	0.909121	no	no	no
BKN23290	CG8961	FBgn0086350	tef	CG8961	tef	Probe	1	F04	CELL NUMBERS	5347	5023	8023	9213	-0.402859	1.00579	-0.630501	0.0563008	0.301465	-0.2871	0.588565	0.588565	no	no	no	no	no	no	no	no	P1 CELL CYCLCE	0.471486	0.592681	0.554576	0.47376	1.00559	1.02426	1.21202	0.961869	0.981771	1.26007	n/a not reproducible excluded	n/a not reproducible excluded	n/a not reproducible excluded	n/a not reproducible excluded	n/a not reproducible excluded	n/a not reproducible excluded	n/a not reproducible excluded	n/a not reproducible excluded	n/a not reproducible excluded
BKN23195	CG9481	FBgn0026755	Ugt37b1	CG9481	Ugt37b1	Probe	1	F05	CELL NUMBERS	5322	5007	8015	8918	0.59644	1.03031	-0.0797026	0.0691025	0.813376	-0.00530005	0.818676	0.818676	no	no	no	no	no	no	no	no	P1 CELL CYCLCE	0.520832	0.332165	0.524956	0.511954	1.11083	0.57404	1.14729	1.03941	1.93511	1.10378	n/a not reproducible excluded	n/a not reproducible excluded	n/a not reproducible excluded	n/a not reproducible excluded	n/a not reproducible excluded	n/a not reproducible excluded	n/a not reproducible excluded	n/a not reproducible excluded	n/a not reproducible excluded
BKN23291	CG31413	FBgn0051413	CG31413	CG31413	CG31413	Probe	1	F06	CELL NUMBERS	5269	4683	7524	8716	0.0744469	-0.0487191	-0.661314	0.83749	0.0128639	0.0880883	-0.0752244	0.0752244	no	no	no	no	no	no	no	no	P1 CELL CYCLCE	0.478514	0.61055	0.546955	0.493656	1.02058	1.05514	1.19537	1.00226	0.967244	1.19267	0.478497	1.07052	3.39316	-0.218584	0.774506	1.58729	no	no	no
BKN23196	CG4414	FBgn0040091	Ugt58Fa	CG4414	Ugt58Fa	Probe	1	F07	CELL NUMBERS	5577	5192	7827	8974	1.10132	0.318849	-0.0707387	0.291338	0.710083	0.1103	0.599783	0.599783	no	no	no	no	no	no	no	no	P1 CELL CYCLCE	0.514747	0.606966	0.548385	0.481359	1.09785	1.04895	1.19849	0.977297	1.04663	1.22633	n/a not reproducible excluded	n/a not reproducible excluded	n/a not reproducible excluded	n/a not reproducible excluded	n/a not reproducible excluded	n/a not reproducible excluded	n/a not reproducible excluded	n/a not reproducible excluded	n/a not reproducible excluded
BKN23292	CG7194	FBgn0035868	CG7194	CG7194	CG7194	Probe	1	F08	CELL NUMBERS	5382	5337	8293	9274	-0.0742758	1.51584	0.35956	1.87952	0.720782	1.11954	-0.398758	0.398758	no	no	no	no	no	no	no	no	P1 CELL CYCLCE	0.452226	0.62251	0.506529	0.474014	0.96451	1.07581	1.10702	0.962386	0.896544	1.15028	-0.282219	1.48683	1.64389	-0.953408	0.602307	0.345243	no	no	no
BKN23197	CG3330	FBgn0039511	CG3330	CG3330	CG3330	Probe	1	F09	CELL NUMBERS	5590	4748	8962	9133	1.38858	-0.607169	0.597356	0.0194136	0.390707	0.308385	0.082322	0.082322	no	no	no	no	no	no	no	no	P1 CELL CYCLCE	0.485276	0.549006	0.478297	0.474771	1.035	0.948781	1.04531	0.963923	1.09087	1.08444	0.674191	-1.07171	0.422232	-0.925083	-0.19876	-0.251426	no	no	no
BKN23293	CG33151	FBgn0041233	Gr59e	CG33151	Gr59e	Probe	1	F10	CELL NUMBERS	4837	4497	9786	8868	-2.24313	-1.9058	2.69516	-0.481368	-2.07446	1.10689	-3.18136	3.18136	no	yes	no	no	no	no	no	no	P1 CELL CYCLCE	0.483041	0.602464	0.403058	0.464559	1.03023	1.04116	0.880881	0.943188	0.989499	0.933939	0.609495	0.789056	-2.83347	-1.30716	0.699276	-2.07031	no	yes	no
BKN23198	CG30396	FBgn0041239	Gr58a	CG30396	Gr58a	Probe	1	F11	CELL NUMBERS	5309	4995	9637	9056	0.380008	0.0560502	2.69699	-0.0758058	0.218029	1.31059	-1.09256	1.09256	no	no	no	no	no	no	no	no	P1 CELL CYCLCE	0.546217	0.608544	0.446633	0.475582	1.16497	1.05167	0.976114	0.965568	1.10773	1.01092	2.43767	1.00069	-0.947901	-0.894772	1.71918	-0.921337	no	no	no
BKN23294	CG8358	FBgn0037727	CG8358	CG8358	CG8358	Probe	1	F12	CELL NUMBERS	4542	4641	8876	8761	-2.09777	-0.615464	1.28177	-1.11333	-1.35661	0.0842174	-1.44083	1.44083	no	no	no	no	no	no	no	no	P1 CELL CYCLCE	0.450356	0.6085	0.483124	0.484643	0.960523	1.0516	1.05586	0.983964	0.913394	1.07307	-0.336315	0.999174	0.631128	-0.55578	0.331429	0.0376741	no	no	no
BKN23199	CG9259	FBgn0032913	CG9259	CG9259	CG9259	Probe	1	F13	CELL NUMBERS	4867	4294	7186	8893	-1.40339	-2.27884	-2.43098	0.643676	-1.84112	-0.893651	-0.947467	0.947467	no	no	no	no	no	no	no	no	P1 CELL CYCLCE	0.51799	0.614768	0.543389	0.505463	1.10477	1.06243	1.18757	1.02624	1.03986	1.15721	1.62086	1.21736	3.23888	0.223157	1.41911	1.73102	no	no	no
BKN23295	CG13270	FBgn0040262	Ugt36Ba	CG13270	Ugt36Ba	Probe	1	F14	CELL NUMBERS	5373	5358	9330	9300	0.929974	2.59063	2.79905	2.01231	1.7603	2.40568	-0.645376	0.645376	no	no	no	yes	no	no	no	no	P1 CELL CYCLCE	0.529388	0.620479	0.493992	0.479906	1.12908	1.0723	1.07962	0.974346	1.05296	1.10804	1.95069	1.41613	1.1014	-0.733005	1.68341	0.184196	no	no	no
BKN23200	CG12232	FBgn0010223	Galpha73B	CG12232	Galpha73B	Probe	1	F15	CELL NUMBERS	5843	5435	9320	8919	0.97988	1.9816	1.43763	0.144418	1.48074	0.791025	0.689714	0.689714	no	no	no	no	no	no	no	no	P1 CELL CYCLCE	0.502575	0.327944	0.497752	0.468494	1.0719	0.566745	1.08783	0.951178	1.89132	1.14367	n/a not reproducible excluded	n/a not reproducible excluded	n/a not reproducible excluded	n/a not reproducible excluded	n/a not reproducible excluded	n/a not reproducible excluded	n/a not reproducible excluded	n/a not reproducible excluded	n/a not reproducible excluded
BKN23296	CG9168	FBgn0035216	CG9168	CG9168	CG9168	Probe	1	F16	CELL NUMBERS	5536	4692	8679	8764	0.428608	-0.386188	0.154103	-1.0227	0.0212102	-0.434301	0.455511	0.455511	no	no	no	no	no	no	no	no	P1 CELL CYCLCE	0.457946	0.589981	0.490767	0.495204	0.976709	1.01959	1.07257	1.00541	0.95794	1.0668	-0.116699	0.35456	0.961831	-0.16065	0.118931	0.40059	no	no	no
BKN23201	CG15767	FBgn0029809	CG15767	CG15767	CG15767	Probe	1	F17	CELL NUMBERS	4812	4244	8667	8697	-2.5426	-3.15629	0.249282	-0.0392102	-2.84945	0.105036	-2.95448	2.95448	no	yes	no	no	no	no	no	no	P1 CELL CYCLCE	0.535903	0.626419	0.559235	0.568873	1.14298	1.08256	1.2222	1.15498	1.0558	1.05821	2.1392	1.6229	3.92457	2.59548	1.88105	3.26002	no	yes	no
BKN23297	CG7366	FBgn0035855	CG7366	CG7366	CG7366	Probe	1	F18	CELL NUMBERS	6272	4949	8123	8367	2.44751	0.28794	-0.676279	-1.14881	1.36772	-0.912544	2.28027	2.28027	no	no	no	no	no	no	no	no	P1 CELL CYCLCE	0.49873	0.584494	0.517082	0.537242	1.06369	1.01011	1.13008	1.09076	1.05305	1.03605	1.06351	0.163558	2.10052	1.41209	0.613532	1.7563	no	no	no
						Barcode	1	F19	CELL NUMBERS	550	544	359	346	-19.2354	-15.2138	-20.3704	-26.881	-17.2246	-23.6257	6.40103	6.40103	n/a control well	n/a control well	n/a control well	n/a control well	n/a control well	n/a control well	n/a control well	n/a control well	P1 CELL CYCLCE	0.656678	0.536683	0.423545	0.593821	1.40057	0.927483	0.925655	1.20563	1.51007	0.767779	n/a not reproducible excluded	n/a not reproducible excluded	n/a not reproducible excluded	n/a not reproducible excluded	n/a not reproducible excluded	n/a not reproducible excluded	n/a not reproducible excluded	n/a not reproducible excluded	n/a not reproducible excluded
BKN23298	CG3797	FBgn0036842	CG3797	CG3797	CG3797	Probe	1	F20	CELL NUMBERS	5744	5138	8165	8843	0.945335	0.355643	-0.463546	0.0316856	0.650489	-0.21593	0.866419	0.866419	no	no	no	no	no	no	no	no	P1 CELL CYCLCE	0.512102	0.608312	0.535228	0.508352	1.09221	1.05127	1.16974	1.0321	1.03895	1.13336	1.45046	0.992617	2.88575	0.331232	1.22154	1.60849	no	no	no
BKN23203	CG42863	FBgn0262110	CG42863	CG42863	CG42863	Probe	1	F21	CELL NUMBERS	5475	5287	8372	9119	-0.138903	0.336254	0.0478587	1.55859	0.0986752	0.803226	-0.704551	0.704551	no	no	no	no	no	no	no	no	P1 CELL CYCLCE	0.513692	0.587634	0.469558	0.460909	1.0956	1.01554	1.02621	0.935779	1.07884	1.09664	1.49646	0.272842	0.0440679	-1.44369	0.884653	-0.699814	no	no	no
						Barcode	1	F22	CELL NUMBERS	458	646	269	3	-20.3879	-15.8916	-21.4317	-28.2077	-18.1397	-24.8197	6.68003	6.68003	n/a control well	n/a control well	n/a control well	n/a control well	n/a control well	n/a control well	n/a control well	n/a control well	P1 CELL CYCLCE	0.653749	0.596709	0.572897	1	1.39432	1.03122	1.25206	2.03029	1.35211	0.616692	n/a not reproducible excluded	n/a not reproducible excluded	n/a not reproducible excluded	n/a not reproducible excluded	n/a not reproducible excluded	n/a not reproducible excluded	n/a not reproducible excluded	n/a not reproducible excluded	n/a not reproducible excluded
BKN23204	CG14916	FBgn0041246	Gr32a	CG14916	Gr32a	Probe	1	F23	CELL NUMBERS	6246	5335	8877	8425	1.30614	0.226076	-0.486801	-1.53731	0.766109	-1.01205	1.77816	1.77816	no	no	no	no	no	no	no	no	P1 CELL CYCLCE	0.510598	0.559781	0.474987	0.507167	1.08901	0.967401	1.03808	1.0297	1.1257	1.00814	1.40695	-0.696658	0.279005	0.28691	0.355146	0.282958	no	no	no
BKN23300	CG31921	FBgn0051921	CG31921	CG31921	CG31921	Probe	1	F24	CELL NUMBERS	6354	3770	9041	9152	1.96348	-1.4532	0.748953	-0.0160321	0.25514	0.36646	-0.11132	0.11132	no	no	no	no	no	no	no	no	P1 CELL CYCLCE	0.503283	0.525109	0.514179	0.533493	1.0734	0.907482	1.12373	1.08314	1.18284	1.03747	1.19526	-1.90353	1.9749	1.27182	-0.354135	1.62336	no	no	no
BKN20037	CG10123	FBgn0040268	Top3alpha	CG10123	Top3alpha	Probe	1	G01	CELL NUMBERS	5498	4895	8324	9477	0.0866655	1.30385	1.43929	-0.152544	0.695257	0.643371	0.0518858	0.0518858	no	no	no	no	no	no	no	no	P1 CELL CYCLCE	0.520693	0.550372	0.555572	0.530629	1.11054	0.951141	1.2142	1.07733	1.16758	1.12705	1.69907	-1.02417	3.76606	1.16466	0.337453	2.46536	no	yes	no
						None	1	G02	CELL NUMBERS	5296	5009	8289	8374	-0.84358	0.3884	-0.108513	-1.54553	-0.22759	-0.82702	0.59943	0.59943	n/a control well	n/a control well	n/a control well	n/a control well	n/a control well	n/a control well	n/a control well	n/a control well	P1 CELL CYCLCE	0.47399	0.565451	0.524461	0.513941	1.01093	0.977199	1.14621	1.04345	1.03452	1.09848	0.34759	-0.49931	2.41983	0.540343	-0.0758603	1.48009	n/a control well	n/a control well	n/a control well
BKN20038	CG32112	FBgn0052112	CG32112	CG32112	CG32112	Probe	1	G03	CELL NUMBERS	5064	4447	6851	9018	0.181461	-0.871626	-0.892086	0.388286	-0.345083	-0.2519	-0.0931827	0.0931827	no	no	no	no	no	no	no	no	P1 CELL CYCLCE	0.437691	0.608115	0.56289	0.478913	0.933509	1.05093	1.23019	0.972331	0.888269	1.2652	n/a not reproducible excluded	n/a not reproducible excluded	n/a not reproducible excluded	n/a not reproducible excluded	n/a not reproducible excluded	n/a not reproducible excluded	n/a not reproducible excluded	n/a not reproducible excluded	n/a not reproducible excluded
BKN20134	CG3165	FBgn0031484	CG3165	CG3165	CG3165	Probe	1	G04	CELL NUMBERS	4466	4223	7735	7910	-1.92928	-1.25203	1.00385	-3.43423	-1.59065	-1.21519	-0.37546	0.37546	no	no	no	no	no	no	no	no	P1 CELL CYCLCE	0.475624	0.602411	0.562799	0.539578	1.01441	1.04107	1.22999	1.0955	0.974392	1.12277	0.394879	0.787225	4.07876	1.49949	0.591052	2.78912	no	yes	no
BKN20039	CG8566	FBgn0034155	unc-104	CG8566	unc-104	Probe	1	G05	CELL NUMBERS	4170	4101	7285	9135	-1.9964	-1.60393	0.441301	1.41025	-1.80016	0.925775	-2.72594	2.72594	no	no	no	no	no	no	no	no	P1 CELL CYCLCE	0.462572	0.617196	0.604976	0.507041	0.986577	1.06662	1.32217	1.02944	0.924952	1.28436	n/a not reproducible excluded	n/a not reproducible excluded	n/a not reproducible excluded	n/a not reproducible excluded	n/a not reproducible excluded	n/a not reproducible excluded	n/a not reproducible excluded	n/a not reproducible excluded	n/a not reproducible excluded
BKN20135	CG5055	FBgn0000163	baz	CG5055	baz	Probe	1	G06	CELL NUMBERS	4873	4760	7600	8010	0.456567	0.807827	1.88991	-0.755335	0.632197	0.567285	0.0649121	0.0649121	no	no	no	no	no	no	no	no	P1 CELL CYCLCE	0.421822	0.624008	0.539433	0.554183	0.899665	1.0784	1.17893	1.12515	0.834262	1.0478	-1.16202	1.53895	3.06771	2.04587	0.188464	2.55679	no	yes	no
BKN20040	CG5649	FBgn0024887	kin17	CG5649	kin17	Probe	1	G07	CELL NUMBERS	3840	3629	4825	6396	-3.79357	-4.6485	-5.27262	-7.25208	-4.22103	-6.26235	2.04132	2.04132	no	no	no	no	no	no	yes	no	P1 CELL CYCLCE	0.434272	0.5695	0.496537	0.494072	0.926217	0.984198	1.08518	1.00311	0.941088	1.08181	-0.801772	-0.358354	1.2115	-0.203001	-0.580063	0.504251	no	no	no
BKN20136	CG32262	FBgn0052262	CG32262	CG32262	CG32262	Probe	1	G08	CELL NUMBERS	5620	5345	5844	8125	2.80272	2.12736	-3.44939	-1.12148	2.46504	-2.28543	4.75047	4.75047	yes	no	no	no	yes	no	no	no	P1 CELL CYCLCE	0.507247	0.340474	0.581907	0.554712	1.08186	0.588399	1.27175	1.12623	1.83865	1.12922	n/a not reproducible excluded	n/a not reproducible excluded	n/a not reproducible excluded	n/a not reproducible excluded	n/a not reproducible excluded	n/a not reproducible excluded	n/a not reproducible excluded	n/a not reproducible excluded	n/a not reproducible excluded
BKN20041	CG7857	FBgn0026738	CG7857	CG7857	CG7857	Probe	1	G09	CELL NUMBERS	5122	5258	8295	9482	1.48737	1.78703	1.27705	1.78015	1.6372	1.5286	0.108599	0.108599	no	no	no	no	no	no	no	no	P1 CELL CYCLCE	0.482036	0.593741	0.548744	0.491288	1.02809	1.02609	1.19928	0.997455	1.00195	1.20234	n/a not reproducible excluded	n/a not reproducible excluded	n/a not reproducible excluded	n/a not reproducible excluded	n/a not reproducible excluded	n/a not reproducible excluded	n/a not reproducible excluded	n/a not reproducible excluded	n/a not reproducible excluded
BKN20137	CG18402	FBgn0013984	InR	CG18402	InR	Probe	1	G10	CELL NUMBERS	5681	4958	7187	9053	3.01855	0.314389	-1.49162	0.758059	1.66647	-0.366781	2.03325	2.03325	no	no	no	no	no	no	no	no	P1 CELL CYCLCE	0.446468	0.588656	0.577485	0.49104	0.952229	1.0173	1.26209	0.996952	0.936033	1.26595	n/a not reproducible excluded	n/a not reproducible excluded	n/a not reproducible excluded	n/a not reproducible excluded	n/a not reproducible excluded	n/a not reproducible excluded	n/a not reproducible excluded	n/a not reproducible excluded	n/a not reproducible excluded
BKN20042	CG8479	FBgn0261276	opa1-like	CG8479	opa1-like	Probe	1	G11	CELL NUMBERS	3880	4122	7688	9294	-3.30286	-2.461	0.147479	1.33209	-2.88193	0.739787	-3.62172	3.62172	no	yes	no	no	no	no	no	no	P1 CELL CYCLCE	0.516145	0.59679	0.549605	0.500885	1.10084	1.03136	1.20116	1.01694	1.06737	1.18115	1.56747	0.59155	3.50785	0.0518782	1.07951	1.77987	no	no	no
BKN20138	CG7003	FBgn0036486	Msh6	CG7003	Msh6	Probe	1	G12	CELL NUMBERS	4560	4648	5940	8905	-0.0865018	-0.00749832	-3.75387	-0.00423473	-0.0470001	-1.87905	1.83205	1.83205	no	no	no	no	no	no	no	no	P1 CELL CYCLCE	0.469261	0.598465	0.580418	0.522556	1.00084	1.03425	1.2685	1.06094	0.967695	1.19564	0.210745	0.649858	4.84118	0.862645	0.430301	2.85191	no	yes	no
BKN20043	CG8142	FBgn0030871	CG8142	CG8142	CG8142	Probe	1	G13	CELL NUMBERS	4563	3783	6361	6968	-0.65924	-3.51037	-2.14927	-4.82403	-2.08481	-3.48665	1.40184	1.40184	no	no	no	no	no	no	yes	no	P1 CELL CYCLCE	0.437348	0.512832	0.441544	0.49369	0.932777	0.886264	0.964991	1.00233	1.05248	0.962745	-0.712761	-2.33089	-1.16812	-0.217298	-1.52182	-0.69271	no	no	no
BKN20139	CG10688	FBgn0036300	CG10688	CG10688	CG10688	Probe	1	G14	CELL NUMBERS	4892	4684	7368	8896	0.977609	0.780261	0.216796	1.37946	0.878935	0.798129	0.0808063	0.0808063	no	no	no	no	no	no	no	no	P1 CELL CYCLCE	0.502345	0.591924	0.582781	0.500857	1.0714	1.02295	1.27366	1.01688	1.04737	1.25252	n/a not reproducible excluded	n/a not reproducible excluded	n/a not reproducible excluded	n/a not reproducible excluded	n/a not reproducible excluded	n/a not reproducible excluded	n/a not reproducible excluded	n/a not reproducible excluded	n/a not reproducible excluded
BKN20044	CG18660	FBgn0028704	Nckx30C	CG18660	Nckx30C	Probe	1	G15	CELL NUMBERS	4765	5275	7423	8739	-1.32176	1.99652	-0.980894	0.223608	0.337381	-0.378643	0.716025	0.716025	no	no	no	no	no	no	no	no	P1 CELL CYCLCE	0.507823	0.599215	0.544223	0.517866	1.08309	1.03555	1.18939	1.05142	1.04591	1.13123	1.32665	0.675965	3.27495	0.68717	1.00131	1.98106	no	no	no
BKN20140	CG8327	FBgn0037723	SpdS	CG8327	SpdS	Probe	1	G16	CELL NUMBERS	5313	4604	7725	9054	1.49151	-0.115582	0.110878	0.55049	0.687962	0.330684	0.357278	0.357278	no	no	no	no	no	no	no	no	P1 CELL CYCLCE	0.45073	0.588553	0.531986	0.477186	0.961319	1.01712	1.16265	0.968824	0.945134	1.20006	n/a not reproducible excluded	n/a not reproducible excluded	n/a not reproducible excluded	n/a not reproducible excluded	n/a not reproducible excluded	n/a not reproducible excluded	n/a not reproducible excluded	n/a not reproducible excluded	n/a not reproducible excluded
BKN20045	CG4825	FBgn0037010	CG4825	CG4825	CG4825	Probe	1	G17	CELL NUMBERS	4773	4411	8996	9154	-0.755639	-1.98014	3.43778	2.06483	-1.36789	2.7513	-4.1192	4.1192	no	no	no	yes	no	no	no	no	P1 CELL CYCLCE	0.440497	0.600946	0.530141	0.530121	0.939494	1.03854	1.15862	1.0763	0.904628	1.07649	-0.621629	0.736234	2.66563	1.14566	0.0573025	1.90564	no	no	no
BKN20141	CG6095	FBgn0260946	exo84	CG6095	exo84	Probe	1	G18	CELL NUMBERS	3043	3492	5070	6588	-8.3186	-4.30298	-6.00663	-6.15242	-6.31079	-6.07952	-0.231268	0.231268	no	no	no	no	no	no	yes	no	P1 CELL CYCLCE	0.127442	0.338153	0.50063	0.474212	0.27181	0.584389	1.09412	0.962787	0.465118	1.13641	n/a not reproducible excluded	n/a not reproducible excluded	n/a not reproducible excluded	n/a not reproducible excluded	n/a not reproducible excluded	n/a not reproducible excluded	n/a not reproducible excluded	n/a not reproducible excluded	n/a not reproducible excluded
BKN20046	CG7143	FBgn0037141	DNApol-eta	CG7143	DNApol-eta	Probe	1	G19	CELL NUMBERS	4712	4667	7752	8600	-0.916991	0.0106749	0.611473	0.00766877	-0.453158	0.309571	-0.762729	0.762729	no	no	no	no	no	no	no	no	P1 CELL CYCLCE	0.492704	0.600034	0.518099	0.508124	1.05084	1.03696	1.1323	1.03164	1.01338	1.09758	0.889139	0.704462	2.14452	0.322719	0.7968	1.23362	no	no	no
BKN20142	CG8380	FBgn0034136	DAT	CG8380	DAT	Probe	1	G20	CELL NUMBERS	5070	4918	8084	8956	0.23349	0.157496	1.69221	1.04224	0.195493	1.36723	-1.17173	1.17173	no	no	no	no	no	no	no	no	P1 CELL CYCLCE	0.479436	0.578002	0.546845	0.517912	1.02254	0.99889	1.19513	1.05151	1.02368	1.13658	0.505196	-0.0624304	3.38844	0.68889	0.221383	2.03866	no	yes	no
BKN20047	CG6116	FBgn0032499	Uvrag	CG6116	Uvrag	Probe	1	G21	CELL NUMBERS	4987	4672	7194	8174	-0.118815	-1.2646	-0.559594	-0.793949	-0.691706	-0.676771	-0.014935	0.014935	no	no	no	no	no	no	no	no	P1 CELL CYCLCE	0.435987	0.611408	0.547585	0.533468	0.929874	1.05662	1.19674	1.08309	0.880045	1.10493	-0.752146	1.10037	3.42043	1.27089	0.174112	2.34566	no	yes	no
BKN20143	CG3280	FBgn0036017	CG3280	CG3280	CG3280	Probe	1	G22	CELL NUMBERS	5346	5340	7516	8611	0.787467	1.36067	-0.817663	-0.193838	1.07407	-0.50575	1.57982	1.57982	no	no	no	no	no	no	no	no	P1 CELL CYCLCE	0.477517	0.592841	0.532028	0.540412	1.01845	1.02454	1.16274	1.09719	0.994061	1.05975	0.449651	0.454117	2.74727	1.53067	0.451884	2.13897	no	yes	no
BKN20048	CG31092	FBgn0051092	LpR2	CG31092	LpR2	Probe	1	G23	CELL NUMBERS	5806	4937	7169	8529	1.51512	-0.604175	-2.42926	-0.555355	0.455471	-1.49231	1.94778	1.94778	no	no	no	no	no	no	no	no	P1 CELL CYCLCE	0.472263	0.523431	0.569278	0.503142	1.00725	0.904581	1.24415	1.02152	1.11349	1.21794	n/a not reproducible excluded	n/a not reproducible excluded	n/a not reproducible excluded	n/a not reproducible excluded	n/a not reproducible excluded	n/a not reproducible excluded	n/a not reproducible excluded	n/a not reproducible excluded	n/a not reproducible excluded
BKN20144	CG14899	FBgn0038438	Der-2	CG14899	Der-2	Probe	1	G24	CELL NUMBERS	5628	4348	9361	9237	1.04701	1.18247	3.91478	0.905522	1.11474	2.41015	-1.29541	1.29541	no	no	no	yes	no	no	no	no	P1 CELL CYCLCE	0.46868	0.537686	0.515738	0.54761	0.999603	0.929218	1.12714	1.11181	1.07575	1.01379	0.193921	-1.46573	2.04238	1.79999	-0.635906	1.92118	no	no	no
BKN23205	CG12586	FBgn0037260	Mur82C	CG12586	Mur82C	Probe	1	H01	CELL NUMBERS	5637	4761	8017	8908	-0.00590243	1.103	0.16052	-1.05164	0.548547	-0.445561	0.994108	0.994108	no	no	no	no	no	no	no	no	P1 CELL CYCLCE	0.506953	0.563012	0.604839	0.562307	1.08123	0.972985	1.32187	1.14165	1.11125	1.15786	1.30147	-0.584194	5.89792	2.34984	0.35864	4.12388	no	yes	no
						None	1	H02	CELL NUMBERS	6146	5148	8456	8447	1.86173	1.15701	-0.193331	-0.403878	1.50937	-0.298605	1.80798	1.80798	n/a control well	n/a control well	n/a control well	n/a control well	n/a control well	n/a control well	n/a control well	n/a control well	P1 CELL CYCLCE	0.441453	0.600425	0.495704	0.517755	0.941532	1.03764	1.08336	1.05119	0.907378	1.0306	-0.593974	0.71808	1.17548	0.683023	0.062053	0.929254	n/a control well	n/a control well	n/a control well
BKN23206	CG2641	FBgn0037518	CG2641	CG2641	CG2641	Probe	1	H03	CELL NUMBERS	5034	4496	6783	8765	-0.576143	-0.422618	-1.56884	0.493667	-0.499381	-0.537586	0.0382058	0.0382058	no	no	no	no	no	no	no	no	P1 CELL CYCLCE	0.507349	0.366461	0.592137	0.554928	1.08208	0.63331	1.29411	1.12666	1.70861	1.14862	n/a not reproducible excluded	n/a not reproducible excluded	n/a not reproducible excluded	n/a not reproducible excluded	n/a not reproducible excluded	n/a not reproducible excluded	n/a not reproducible excluded	n/a not reproducible excluded	n/a not reproducible excluded
BKN23302	CG3396	FBgn0040296	Ocho	CG3396	Ocho	Probe	1	H04	CELL NUMBERS	4922	4458	6049	7811	-0.774408	-0.142503	-3.74845	-2.83932	-0.458456	-3.29389	2.83543	2.83543	no	no	no	no	yes	no	no	no	P1 CELL CYCLCE	0.394692	0.580657	0.548307	0.534267	0.841802	1.00348	1.19832	1.08472	0.838883	1.10473	-1.94711	0.0300132	3.45167	1.30077	-0.958548	2.37622	no	yes	no
BKN23207	CG1505	FBgn0000808	gd	CG1505	gd	Probe	1	H05	CELL NUMBERS	4529	3939	6915	8649	-1.22324	-1.90421	-0.996153	0.774985	-1.56372	-0.110584	-1.45314	1.45314	no	no	no	no	no	no	no	no	P1 CELL CYCLCE	0.459015	0.625522	0.567728	0.516385	0.97899	1.08101	1.24076	1.04841	0.905623	1.18347	-0.0857448	1.59166	4.29204	0.631793	0.752957	2.46192	no	yes	no
BKN23303	CG13564	FBgn0034973	CG13564	CG13564	CG13564	Probe	1	H06	CELL NUMBERS	5126	4443	7160	7970	0.812604	-0.042886	0.276129	0.0271164	0.384859	0.151623	0.233236	0.233236	no	no	no	no	no	no	no	no	P1 CELL CYCLCE	0.418634	0.626998	0.582422	0.52619	0.892864	1.08356	1.27288	1.06832	0.824006	1.19148	-1.2543	1.64305	4.9279	0.998619	0.194372	2.96326	no	yes	no
BKN23208	CG43331	FBgn0263036	CG43331	CG43329	CG43329	Probe	1	H07	CELL NUMBERS	4881	5156	7147	8264	-0.336652	1.04912	0.0707387	-0.404601	0.356232	-0.166931	0.523164	0.523164	no	no	no	no	no	no	no	no	P1 CELL CYCLCE	0.455749	0.571858	0.565599	0.536709	0.972024	0.988273	1.23611	1.08967	0.983559	1.13439	-0.18026	-0.276271	4.19995	1.39214	-0.228266	2.79605	no	yes	no
BKN23304	CG33290	FBgn0053290	CG33290	CG33290	CG33290	Probe	1	H08	CELL NUMBERS	5391	4827	7515	8816	1.26202	0.562862	0.254188	1.98462	0.912442	1.11941	-0.206964	0.206964	no	no	no	no	no	no	no	no	P1 CELL CYCLCE	0.474981	0.586876	0.551269	0.498136	1.01304	1.01423	1.20479	1.01136	0.998832	1.19126	0.376269	0.246479	3.57986	-0.0509556	0.311374	1.76445	no	no	no
BKN23209	CG3910	FBgn0037778	mtTFB2	CG3910	mtTFB2	Probe	1	H09	CELL NUMBERS	4755	5292	7676	9485	-0.59637	2.18277	-0.787606	2.69929	0.793199	0.955842	-0.162643	0.162643	no	no	no	no	no	no	no	no	P1 CELL CYCLCE	0.480081	0.590198	0.514267	0.470449	1.02392	1.01997	1.12393	0.955148	1.00388	1.1767	0.523856	0.362091	1.97871	-1.08678	0.442973	0.445962	no	no	no
BKN23305	CG32796	FBgn0040388	boi	CG32796	boi	Probe	1	H10	CELL NUMBERS	5247	4680	8022	8358	0.671154	-0.397829	0.106171	-0.54156	0.136662	-0.217695	0.354357	0.354357	no	no	no	no	no	no	no	no	P1 CELL CYCLCE	0.436949	0.61223	0.536503	0.519844	0.931927	1.05804	1.17252	1.05543	0.880803	1.11094	-0.724304	1.12898	2.94089	0.761178	0.202338	1.85104	no	no	no
BKN23210	CG4956	FBgn0039370	CG4956	CG4956	CG4956	Probe	1	H11	CELL NUMBERS	4482	4677	7455	8801	-1.57346	-0.215107	-0.94489	0.674579	-0.894285	-0.135155	-0.75913	0.75913	no	no	no	no	no	no	no	no	P1 CELL CYCLCE	0.462272	0.589158	0.552988	0.490462	0.985936	1.01817	1.20855	0.995778	0.96834	1.21367	n/a not reproducible excluded	n/a not reproducible excluded	n/a not reproducible excluded	n/a not reproducible excluded	n/a not reproducible excluded	n/a not reproducible excluded	n/a not reproducible excluded	n/a not reproducible excluded	n/a not reproducible excluded
BKN23306	CG13155	FBgn0033723	CG13155	CG13155	CG13155	Probe	1	H12	CELL NUMBERS	5262	5242	7253	8816	2.03641	2.37689	-0.952055	0.622459	2.20665	-0.164798	2.37145	2.37145	yes	no	no	no	no	no	no	no	P1 CELL CYCLCE	0.468385	0.595434	0.547818	0.511449	0.998974	1.02902	1.19725	1.03839	0.970806	1.15299	0.185394	0.544351	3.43054	0.44711	0.364872	1.93882	no	no	no
BKN23211	CG5397	FBgn0031327	CG5397	CG5397	CG5397	Probe	1	H13	CELL NUMBERS	4542	4704	7433	8036	-1.38143	0.0352393	0.0454984	-0.519538	-0.673095	-0.23702	-0.436075	0.436075	no	no	no	no	no	no	no	no	P1 CELL CYCLCE	0.506338	0.579154	0.554311	0.533793	1.07992	1.00088	1.21144	1.08375	1.07897	1.11782	1.28366	-0.0223224	3.7115	1.28306	0.630669	2.49728	no	yes	no
BKN23307	CG12124	FBgn0260789	mxc	CG12124	mxc	Probe	1	H14	CELL NUMBERS	4552	3840	4511	7991	-0.999886	-1.94191	-7.48511	-0.587692	-1.4709	-4.0364	2.5655	2.5655	no	no	no	no	yes	no	no	no	P1 CELL CYCLCE	0.397226	0.582597	0.616241	0.549835	0.847205	1.00683	1.34679	1.11632	0.841456	1.20645	n/a not reproducible excluded	n/a not reproducible excluded	n/a not reproducible excluded	n/a not reproducible excluded	n/a not reproducible excluded	n/a not reproducible excluded	n/a not reproducible excluded	n/a not reproducible excluded	n/a not reproducible excluded
BKN23212	CG3790	FBgn0033778	CG3790	CR43469+CG3790	CR43469+CG3790	Probe	1	H15	CELL NUMBERS	5710	5426	6561	8276	1.75739	2.80775	-3.65764	-0.338546	2.28257	-1.99809	4.28066	4.28066	yes	no	no	no	no	no	no	no	P1 CELL CYCLCE	0.4295	0.565378	0.550135	0.508153	0.91604	0.977073	1.20232	1.0317	0.937535	1.16538	-0.939847	-0.501848	3.53077	0.3238	-0.720847	1.92729	no	no	no
BKN23308	CG9793	FBgn0037620	ranshi	CG9793	ranshi	Probe	1	H16	CELL NUMBERS	5098	4483	8054	9114	0.00590228	-0.270269	0.434119	1.65081	-0.132183	1.04247	-1.17465	1.17465	no	no	no	no	no	no	no	no	P1 CELL CYCLCE	0.440992	0.614321	0.5421	0.479772	0.940549	1.06166	1.18476	0.974075	0.885927	1.21629	n/a not reproducible excluded	n/a not reproducible excluded	n/a not reproducible excluded	n/a not reproducible excluded	n/a not reproducible excluded	n/a not reproducible excluded	n/a not reproducible excluded	n/a not reproducible excluded	n/a not reproducible excluded
BKN23213	CG31464	FBgn0051464	CG31464	CG31464	CG31464	Probe	1	H17	CELL NUMBERS	5801	4987	8218	7731	2.65012	0.340324	0.97262	-1.54891	1.49522	-0.288143	1.78337	1.78337	no	no	no	no	no	no	no	no	P1 CELL CYCLCE	0.439343	0.563092	0.458635	0.50535	0.937034	0.973124	1.00234	1.02601	0.962913	0.976937	-0.65501	-0.581401	-0.428586	0.218919	-0.618206	-0.104833	no	no	no
BKN23309	CG5803	FBgn0000636	Fas3	CG5803	Fas3	Probe	1	H18	CELL NUMBERS	5641	4589	7653	8424	1.26532	-0.132365	-0.00583741	0.593342	0.566477	0.293752	0.272725	0.272725	no	no	no	no	no	no	no	no	P1 CELL CYCLCE	0.474204	0.61018	0.541489	0.54149	1.01138	1.0545	1.18342	1.09938	0.959112	1.07644	0.353765	1.05766	3.15667	1.57101	0.705711	2.36384	no	yes	no
BKN23214	CG2950	FBgn0031637	CG2950	CG2950	CG2950	Probe	1	H19	CELL NUMBERS	5011	4578	7644	8733	-0.379938	-0.0303753	-0.166036	1.34004	-0.205157	0.587003	-0.79216	0.79216	no	no	no	no	no	no	no	no	P1 CELL CYCLCE	0.468436	0.614509	0.563222	0.546532	0.999083	1.06198	1.23092	1.10962	0.940774	1.10932	0.186875	1.20831	4.09708	1.75964	0.697594	2.92836	no	yes	no
BKN23310	CG12193	FBgn0026398	Or22a	CG12193	Or22a	Probe	1	H20	CELL NUMBERS	4810	4895	7486	8332	-1.42919	0.350822	-0.31955	-0.0316856	-0.539186	-0.175618	-0.363569	0.363569	no	no	no	no	no	no	no	no	P1 CELL CYCLCE	0.448816	0.568767	0.521066	0.489128	0.957236	0.98293	1.13878	0.99307	0.97386	1.14673	-0.380902	-0.383888	2.2729	-0.387986	-0.382395	0.942458	no	no	no
BKN23215	CG31748	FBgn0045485	Gr36c	CG31748	Gr36c	Probe	1	H21	CELL NUMBERS	5879	5399	8331	8066	2.75177	1.59209	1.7989	-0.227651	2.17193	0.785624	1.38631	1.38631	yes	no	no	no	no	no	no	no	P1 CELL CYCLCE	0.448252	0.598337	0.536736	0.544671	0.956035	1.03403	1.17303	1.10584	0.924569	1.06076	-0.397205	0.645416	2.95099	1.69	0.124105	2.32049	no	yes	no
BKN23311	CG5893	FBgn0000411	D	CG5893	D	Probe	1	H22	CELL NUMBERS	5430	4571	8045	8567	0.478467	-1.09517	0.0093524	0.575899	-0.30835	0.292626	-0.600976	0.600976	no	no	no	no	no	no	no	no	P1 CELL CYCLCE	0.399858	0.590196	0.531356	0.516646	0.852819	1.01996	1.16127	1.04894	0.836127	1.10709	-1.79763	0.362025	2.71819	0.641547	-0.717803	1.67987	no	no	no
BKN23216	CG15740	FBgn0030340	CG15740	CG15740	CG15740	Probe	1	H23	CELL NUMBERS	5560	4523	8615	8367	-0.0924753	-1.79935	0.707567	-0.160709	-0.945913	0.273429	-1.21934	1.21934	no	no	no	no	no	no	no	no	P1 CELL CYCLCE	0.400974	0.532165	0.479166	0.459446	0.855199	0.919676	1.04721	0.932809	0.929892	1.12265	-1.76533	-1.65792	0.459839	-1.49843	-1.71162	-0.519293	no	no	no
BKN23312	CG15002	FBgn0011653	mas	CG15002	mas	Probe	1	H24	CELL NUMBERS	5575	4009	8188	9093	0.198896	0.253635	0.454664	1.35738	0.226266	0.906025	-0.679759	0.679759	no	no	no	no	no	no	no	no	P1 CELL CYCLCE	0.509129	0.540063	0.566898	0.521255	1.08587	0.933324	1.23895	1.0583	1.16345	1.1707	1.36443	-1.38302	4.25616	0.81399	-0.00929464	2.53507	no	yes	no
BKN20049	CG32250	FBgn0052250	CG32250	CG32250	CG32250	Probe	1	I01	CELL NUMBERS	5407	4460	9806	9285	0.734298	1.17381	3.32967	-0.716697	0.954054	1.30649	-0.352434	0.352434	no	no	no	no	no	no	no	no	P1 CELL CYCLCE	0.468479	0.538931	0.500371	0.509743	0.999175	0.931369	1.09356	1.03493	1.0728	1.05665	0.188118	-1.42241	1.37741	0.383287	-0.617145	0.880348	no	no	no
						None	1	I02	CELL NUMBERS	4798	4521	9132	8817	-1.79755	0.0701516	0.172312	-0.0911834	-0.863697	0.0405642	-0.904261	0.904261	n/a control well	n/a control well	n/a control well	n/a control well	n/a control well	n/a control well	n/a control well	n/a control well	P1 CELL CYCLCE	0.462282	0.583156	0.454985	0.525656	0.985957	1.0078	0.994366	1.06723	0.978328	0.931723	0.00877263	0.116987	-0.586524	0.978629	0.0628798	0.196052	n/a control well	n/a control well	n/a control well
BKN20050	CG2189	FBgn0000439	Dfd	CG2189	Dfd	Probe	1	I03	CELL NUMBERS	4828	4530	7820	8894	0.2585	0.837833	-0.293882	0.0402869	0.548167	-0.126798	0.674964	0.674964	no	no	no	no	no	no	no	no	P1 CELL CYCLCE	0.443792	0.612997	0.550369	0.529958	0.946523	1.05937	1.20283	1.07597	0.893479	1.1179	-0.526261	1.1557	3.54091	1.13956	0.314721	2.34024	no	yes	no
BKN20146	CG32096	FBgn0041096	rols	CG32096	rols	Probe	1	I04	CELL NUMBERS	4920	3914	7493	9547	0.863002	-0.934618	-1.44831	1.81552	-0.0358084	0.183607	-0.219415	0.219415	no	no	no	no	no	no	no	no	P1 CELL CYCLCE	0.423966	0.581038	0.577915	0.49897	0.904238	1.00414	1.26303	1.01305	0.900512	1.24676	n/a not reproducible excluded	n/a not reproducible excluded	n/a not reproducible excluded	n/a not reproducible excluded	n/a not reproducible excluded	n/a not reproducible excluded	n/a not reproducible excluded	n/a not reproducible excluded	n/a not reproducible excluded
BKN20051	CG6014	FBgn0261258	rgn	CG6014	rgn	Probe	1	I05	CELL NUMBERS	4774	4401	7433	8667	1.38615	0.876135	-1.02849	-0.0312347	1.13114	-0.529864	1.66101	1.66101	no	no	no	no	no	no	no	no	P1 CELL CYCLCE	0.443921	0.599824	0.543884	0.515867	0.946797	1.0366	1.18866	1.04736	0.913366	1.13491	-0.522539	0.697167	3.26031	0.612379	0.0873143	1.93634	no	no	no
BKN20147	CG10079	FBgn0003731	Egfr	CG10079	Egfr	Probe	1	I06	CELL NUMBERS	4704	4583	6814	8783	0.79726	1.59399	-1.93252	1.74799	1.19562	-0.0922647	1.28789	1.28789	no	no	no	no	no	no	no	no	P1 CELL CYCLCE	0.39823	0.588785	0.561009	0.511664	0.849348	1.01752	1.22608	1.03882	0.834719	1.18026	-1.84473	0.312909	4.0013	0.455147	-0.765909	2.22822	no	yes	no
BKN20052	CG9086	FBgn0030809	CG9086	CG9086	CG9086	Probe	1	I07	CELL NUMBERS	4513	4269	7848	8626	-0.139499	-0.961044	0.499354	-0.117336	-0.550272	0.191009	-0.74128	0.74128	no	no	no	no	no	no	no	no	P1 CELL CYCLCE	0.454764	0.584326	0.501051	0.508485	0.969924	1.00982	1.09504	1.03237	0.960493	1.06071	-0.208762	0.157693	1.40686	0.336228	-0.0255344	0.871545	no	no	no
BKN20148	CG4260	FBgn0263350	alpha-Adaptin	CG4260	alpha-Adaptin	Probe	1	I08	CELL NUMBERS	4408	3861	7452	8385	-0.960931	-1.72784	-1.24162	-0.248849	-1.34439	-0.745234	-0.599151	0.599151	no	no	no	no	no	no	no	no	P1 CELL CYCLCE	0.331141	0.457616	0.461174	0.433959	0.70626	0.790842	1.00789	0.881062	0.893049	1.14395	-3.78613	-4.25284	-0.318683	-2.45197	-4.01949	-1.38533	yes	no	no
BKN20053	CG32707	FBgn0052707	APC4	CG32707	APC4	Probe	1	I09	CELL NUMBERS	4353	4097	5093	6513	-0.533012	-0.921148	-8.63098	-7.61135	-0.72708	-8.12116	7.39408	7.39408	no	no	no	no	yes	no	no	no	P1 CELL CYCLCE	0.451327	0.532466	0.531682	0.50421	0.962593	0.920196	1.16199	1.02369	1.04607	1.13509	-0.308226	-1.64745	2.73229	0.17629	-0.97784	1.45429	no	no	no
BKN20149	CG4739	FBgn0040257	Ugt86Dc	CG4739	Ugt86Dc	Probe	1	I10	CELL NUMBERS	4639	5054	8513	8870	-0.0761248	2.07001	0.00582162	0.222515	0.996944	0.114168	0.882776	0.882776	no	no	no	no	no	no	no	no	P1 CELL CYCLCE	0.479794	0.595602	0.525055	0.493168	1.02331	1.02931	1.1475	1.00127	0.994171	1.14605	0.515528	0.550207	2.44555	-0.236825	0.532867	1.10436	no	no	no
BKN20054	CG1451	FBgn0015589	Apc	CG1451	Apc	Probe	1	I11	CELL NUMBERS	5168	4649	8228	9049	2.77132	0.825173	-0.334916	0.599468	1.79824	0.132276	1.66597	1.66597	no	no	no	no	no	no	no	no	P1 CELL CYCLCE	0.468942	0.596593	0.52212	0.4884	1.00016	1.03102	1.14109	0.991592	0.97007	1.15076	0.201502	0.584714	2.31851	-0.415225	0.393108	0.951643	no	no	no
BKN20150	CG9128	FBgn0035195	Sac1	CG9128	Sac1	Probe	1	I12	CELL NUMBERS	4346	4233	8473	8921	0.0771099	-0.0665127	0.783857	0.0927888	0.00529857	0.438323	-0.433025	0.433025	no	no	no	no	no	no	no	no	P1 CELL CYCLCE	0.437551	0.560877	0.50622	0.496952	0.933211	0.969296	1.10634	1.00896	0.962772	1.09652	-0.706882	-0.6585	1.63053	-0.095245	-0.682691	0.767641	no	no	no
BKN20055	CG6608	FBgn0037852	Tpc1	CG6608	Tpc1	Probe	1	I13	CELL NUMBERS	4497	4128	7956	8504	0.0867706	-0.870513	0.0257535	0.104673	-0.391871	0.0652132	-0.457084	0.457084	no	no	no	no	no	no	no	no	P1 CELL CYCLCE	0.476421	0.613247	0.50743	0.522351	1.01611	1.0598	1.10899	1.06052	0.958778	1.0457	0.41793	1.16439	1.68288	0.854995	0.791159	1.26894	no	no	no
BKN20151	CG6057	FBgn0040283	SMC1	CG6057	SMC1	Probe	1	I14	CELL NUMBERS	3821	3450	6835	7817	-2.23119	-2.18715	-2.96835	-2.00423	-2.20917	-2.48629	0.277125	0.277125	no	no	no	no	no	no	yes	no	P1 CELL CYCLCE	0.376022	0.468986	0.433454	0.472081	0.801982	0.810492	0.947311	0.958461	0.989501	0.988367	-2.48738	-3.85706	-1.51819	-1.02573	-3.17222	-1.27196	yes	no	no
BKN20056	CG12008	FBgn0004167	kst	CG12008	kst	Probe	1	I15	CELL NUMBERS	4681	3849	8696	9478	-0.646579	-1.65271	0.383048	2.61886	-1.14964	1.50095	-2.6506	2.6506	no	no	no	no	no	no	no	no	P1 CELL CYCLCE	0.469795	0.596955	0.474603	0.489207	1.00198	1.03164	1.03724	0.993231	0.971246	1.04431	0.226187	0.5973	0.262396	-0.385019	0.411743	-0.0613114	no	no	no
BKN20152	CG4751	FBgn0032348	CG4751	CG4751	CG4751	Probe	1	I16	CELL NUMBERS	4541	4584	8919	8326	-0.540684	1.22811	1.27583	-1.71747	0.343712	-0.220818	0.56453	0.56453	no	no	no	no	no	no	no	no	P1 CELL CYCLCE	0.477074	0.639044	0.499406	0.504214	1.01751	1.10438	1.09145	1.0237	0.921336	1.06618	0.436845	2.06235	1.33565	0.176412	1.2496	0.756029	no	no	no
BKN20057	CG17227	FBgn0038035	lig3	CG17227	lig3	Probe	1	I17	CELL NUMBERS	4628	4765	8359	8828	-0.320504	0.69168	-0.00933613	1.07473	0.185588	0.532697	-0.347108	0.347108	no	no	no	no	no	no	no	no	P1 CELL CYCLCE	0.458315	0.556037	0.522052	0.506911	0.977497	0.960931	1.14094	1.02918	1.01724	1.1086	-0.10601	-0.826987	2.31559	0.277344	-0.466498	1.29647	no	no	no
BKN20153	CG12366	FBgn0033901	O-fut1	CG12366	O-fut1	Probe	1	I18	CELL NUMBERS	5135	4947	8362	8732	0.919425	2.27866	0.442929	0.708955	1.59904	0.575942	1.0231	1.0231	no	no	no	no	no	no	no	no	P1 CELL CYCLCE	0.429732	0.586856	0.505974	0.46072	0.916535	1.01419	1.1058	0.935395	0.90371	1.18218	-0.933137	0.245757	1.61986	-1.45077	-0.34369	0.0845447	no	no	no
BKN20058	CG3443	FBgn0003048	pcx	CG3443	pcx	Probe	1	I19	CELL NUMBERS	4786	3322	8692	8355	0.379938	-3.35091	1.13663	-0.724957	-1.48549	0.205836	-1.69132	1.69132	no	no	no	no	no	no	no	no	P1 CELL CYCLCE	0.352208	0.526692	0.512336	0.503555	0.751191	0.910217	1.11971	1.02236	0.825288	1.09522	-3.17651	-1.84844	1.89517	0.151785	-2.51248	1.02348	yes	no	no
BKN20154	CG7838	FBgn0263855	BubR1	CG7838	BubR1	Probe	1	I20	CELL NUMBERS	4064	3414	6499	7942	-2.71952	-3.76872	-4.1428	-2.13483	-3.24412	-3.13881	-0.105308	0.105308	no	no	no	no	no	no	yes	no	P1 CELL CYCLCE	0.34567	0.54279	0.49789	0.439575	0.737246	0.938038	1.08814	0.892464	0.785945	1.21925	n/a not reproducible excluded	n/a not reproducible excluded	n/a not reproducible excluded	n/a not reproducible excluded	n/a not reproducible excluded	n/a not reproducible excluded	n/a not reproducible excluded	n/a not reproducible excluded	n/a not reproducible excluded
BKN20059	CG4589	FBgn0019886	Letm1	CG4589	Letm1	Probe	1	I21	CELL NUMBERS	3812	3507	5693	7040	-3.73686	-3.98698	-6.18302	-4.35247	-3.86192	-5.26774	1.40582	1.40582	no	no	no	no	no	no	yes	no	P1 CELL CYCLCE	0.447149	0.541168	0.419246	0.480303	0.953681	0.935235	0.916258	0.975152	1.01972	0.939605	-0.429135	-1.34454	-2.13301	-0.71815	-0.886837	-1.42558	no	no	no
BKN20155	CG5937	FBgn0029834	CG5937	CG5937	CG5937	Probe	1	I22	CELL NUMBERS	5655	4914	8505	8975	3.00915	1.26259	-0.169082	1.00939	2.13587	0.420152	1.71572	1.71572	yes	no	no	no	no	no	no	no	P1 CELL CYCLCE	0.429278	0.602056	0.515906	0.523021	0.915566	1.04046	1.12751	1.06188	0.879963	1.0618	-0.946276	0.774871	2.04963	0.880058	-0.0857026	1.46484	no	no	no
BKN20060	CG2277	FBgn0035204	CG2277	CG2277	CG2277	Probe	1	I23	CELL NUMBERS	4841	4743	8985	9258	-1.27655	0.121615	0.302434	1.80811	-0.577469	1.05527	-1.63274	1.63274	no	no	no	no	no	no	no	no	P1 CELL CYCLCE	0.436115	0.542657	0.520382	0.497855	0.930149	0.937807	1.13729	1.01079	0.991834	1.12515	-0.748422	-1.29273	2.24334	-0.0614737	-1.02058	1.09093	no	no	no
BKN20156	CG1484	FBgn0000709	fliI	CG1484	fliI	Probe	1	I24	CELL NUMBERS	5500	3098	8632	8426	1.54904	-1.84175	0.235928	-1.62627	-0.146356	-0.69517	0.548814	0.548814	no	no	no	no	no	no	no	no	P1 CELL CYCLCE	0.475352	0.565546	0.510306	0.554453	1.01383	0.977364	1.11527	1.1257	1.03731	0.990734	0.387	-0.495999	1.80731	2.056	-0.0544995	1.93166	no	no	no
BKN23217	CG31343	FBgn0051343	CG31343	CG31343	CG31343	Probe	1	J01	CELL NUMBERS	5478	4819	8558	10131	-0.124309	1.72598	-0.122585	1.44947	0.800837	0.663441	0.137395	0.137395	no	no	no	no	no	no	no	no	P1 CELL CYCLCE	0.521713	0.321204	0.53535	0.434653	1.11271	0.555098	1.17	0.88247	2.00453	1.32583	n/a not reproducible excluded	n/a not reproducible excluded	n/a not reproducible excluded	n/a not reproducible excluded	n/a not reproducible excluded	n/a not reproducible excluded	n/a not reproducible excluded	n/a not reproducible excluded	n/a not reproducible excluded
						None	1	J02	CELL NUMBERS	5375	4685	8933	8274	-0.664977	-0.0701516	-0.637645	-2.34028	-0.367565	-1.48896	1.1214	1.1214	n/a control well	n/a control well	n/a control well	n/a control well	n/a control well	n/a control well	n/a control well	n/a control well	P1 CELL CYCLCE	0.47255	0.578617	0.435073	0.531811	1.00786	0.999954	0.950849	1.07973	1.0079	0.880636	0.305917	-0.0409962	-1.44813	1.2089	0.13246	-0.119617	n/a control well	n/a control well	n/a control well
BKN23218	CG43081	FBgn0262526	vas	CG43081	vas	Probe	1	J03	CELL NUMBERS	5017	4625	7562	8153	-0.135762	0.4525	-1.25245	-2.8382	0.158369	-2.04533	2.2037	2.2037	no	no	no	no	yes	no	no	no	P1 CELL CYCLCE	0.470306	0.590211	0.558273	0.544213	1.00307	1.01999	1.2201	1.10491	0.983414	1.10426	0.240991	0.362548	3.88294	1.67287	0.301769	2.77791	no	yes	no
BKN23314	CG4066	FBgn0038011	CG4066	CG4066	CG4066	Probe	1	J04	CELL NUMBERS	4609	4386	8389	8583	-1.49883	0.0188334	0.499904	-1.77182	-0.739996	-0.635959	-0.104037	0.104037	no	no	no	no	no	no	no	no	P1 CELL CYCLCE	0.502301	0.629967	0.518925	0.511195	1.07131	1.0887	1.13411	1.03787	0.984031	1.09272	1.16684	1.7464	2.18028	0.4376	1.45662	1.30894	no	no	no
BKN23219	CG5361	FBgn0037786	CG5361	CG5361	CG5361	Probe	1	J05	CELL NUMBERS	4431	4686	9586	8586	-1.1016	1.16552	4.08595	-0.811757	0.0319603	1.6371	-1.60514	1.60514	no	no	no	no	no	no	no	no	P1 CELL CYCLCE	0.483441	0.570203	0.417371	0.518346	1.03109	0.985412	0.912161	1.05239	1.04635	0.866751	0.621087	-0.333901	-2.21414	0.705127	0.143593	-0.754507	no	no	no
BKN23315	CG1894	FBgn0039585	CG1894	CG1894	CG1894	Probe	1	J06	CELL NUMBERS	4451	4352	8140	8307	-1.33633	0.0509784	1.09881	-0.288132	-0.642676	0.405339	-1.04801	1.04801	no	no	no	no	no	no	no	no	P1 CELL CYCLCE	0.495099	0.599708	0.556794	0.573556	1.05595	1.0364	1.21687	1.16448	1.01886	1.04499	0.958444	0.693127	3.81892	2.77066	0.825786	3.29479	no	yes	no
BKN23220	CG4818	FBgn0036617	Cpr72Ea	CG4818	Cpr72Ea	Probe	1	J07	CELL NUMBERS	5018	5004	8397	8826	0.709739	0.926361	1.57352	-0.00463441	0.81805	0.784441	0.0336088	0.0336088	no	no	no	no	no	no	no	no	P1 CELL CYCLCE	0.517016	0.600892	0.552707	0.511415	1.1027	1.03845	1.20794	1.03832	1.06187	1.16336	1.59267	0.734351	3.64207	0.445836	1.16351	2.04395	no	yes	no
BKN23316	CG13699	FBgn0036781	CG13699	CG13699	CG13699	Probe	1	J08	CELL NUMBERS	4674	5126	7588	9107	-1.05219	2.04168	-1.20775	1.52315	0.494744	0.1577	0.337044	0.337044	no	no	no	no	no	no	no	no	P1 CELL CYCLCE	0.459925	0.569325	0.557677	0.482953	0.98093	0.983895	1.2188	0.980534	0.996987	1.243	n/a not reproducible excluded	n/a not reproducible excluded	n/a not reproducible excluded	n/a not reproducible excluded	n/a not reproducible excluded	n/a not reproducible excluded	n/a not reproducible excluded	n/a not reproducible excluded	n/a not reproducible excluded
BKN23221	CG9295	FBgn0036880	Cpr76Bc	CG9295	Cpr76Bc	Probe	1	J09	CELL NUMBERS	5261	4487	8114	9033	1.90208	-0.258891	-1.33016	-0.12398	0.821597	-0.727068	1.54866	1.54866	no	no	no	no	no	no	no	no	P1 CELL CYCLCE	0.483554	0.608447	0.524153	0.50235	1.03133	1.05151	1.14553	1.01992	0.980809	1.12316	0.624339	0.997325	2.40651	0.106704	0.810832	1.25661	no	no	no
BKN23317	CG3764	FBgn0036684	CG3764	CG3764	CG3764	Probe	1	J10	CELL NUMBERS	5365	5028	8683	9084	1.64278	1.25499	0.125331	0.379719	1.44888	0.252525	1.19636	1.19636	no	no	no	no	no	no	no	no	P1 CELL CYCLCE	0.49115	0.603483	0.510373	0.483153	1.04753	1.04293	1.11542	0.980939	1.00441	1.13709	0.844153	0.824535	1.8102	-0.611519	0.834344	0.599342	no	no	no
BKN23222	CG14796	FBgn0025390	Mur2B	CG14796	Mur2B	Probe	1	J11	CELL NUMBERS	5087	4826	7357	9026	1.31457	0.731034	-2.83756	0.00331243	1.0228	-1.41712	2.43992	2.43992	no	no	no	no	no	no	no	no	P1 CELL CYCLCE	0.47498	0.601547	0.572912	0.459409	1.01304	1.03958	1.2521	0.932732	0.974471	1.3424	n/a not reproducible excluded	n/a not reproducible excluded	n/a not reproducible excluded	n/a not reproducible excluded	n/a not reproducible excluded	n/a not reproducible excluded	n/a not reproducible excluded	n/a not reproducible excluded	n/a not reproducible excluded
BKN23318	CG11937	FBgn0086782	amn	CG11937	amn	Probe	1	J12	CELL NUMBERS	4737	3831	8167	9525	0.477744	-2.21677	-0.295619	1.4897	-0.869512	0.59704	-1.46655	1.46655	no	no	no	no	no	no	no	no	P1 CELL CYCLCE	0.450388	0.61695	0.550294	0.49904	0.960589	1.0662	1.20266	1.01319	0.900947	1.187	-0.335416	1.29329	3.53768	-0.01714	0.478939	1.76027	no	no	no
BKN23223	CG8298	FBgn0033673	CG8298	CG8298	CG8298	Probe	1	J13	CELL NUMBERS	4655	4894	7484	8824	-0.429481	1.12698	-1.47186	0.598823	0.348749	-0.436517	0.785265	0.785265	no	no	no	no	no	no	no	no	P1 CELL CYCLCE	0.449197	0.59782	0.496473	0.480535	0.95805	1.03314	1.08504	0.975624	0.92732	1.11215	-0.369857	0.627402	1.20876	-0.709467	0.128773	0.249648	no	no	no
BKN23319	CG31642	FBgn0051642	CG31642	CG31642	CG31642	Probe	1	J14	CELL NUMBERS	4703	4115	8493	8516	0.101597	-0.548323	0.899244	-0.305338	-0.223363	0.296953	-0.520316	0.520316	no	no	no	no	no	no	no	no	P1 CELL CYCLCE	0.46986	0.620525	0.505234	0.507349	1.00212	1.07238	1.10418	1.03006	0.934483	1.07196	0.228061	1.41775	1.58784	0.293718	0.822903	0.940778	no	no	no
BKN23224	CG18808	FBgn0042131	CG18808	CG18808	CG18808	Probe	1	J15	CELL NUMBERS	5141	4399	8731	9380	0.0255786	-0.422267	0.162508	1.7843	-0.198344	0.973402	-1.17175	1.17175	no	no	no	no	no	no	no	no	P1 CELL CYCLCE	0.502421	0.6012	0.525675	0.476267	1.07157	1.03898	1.14886	0.966959	1.03136	1.18812	1.17033	0.745073	2.47237	-0.869125	0.957701	0.801622	no	no	no
BKN23320	CG6602	FBgn0035673	CG6602	CG6602	CG6602	Probe	1	J16	CELL NUMBERS	4961	4436	8644	9081	-0.0259317	-0.0201539	0.274438	0.159435	-0.0230428	0.216936	-0.239979	0.239979	no	no	no	no	no	no	no	no	P1 CELL CYCLCE	0.473477	0.612664	0.500778	0.456407	1.00983	1.05879	1.09445	0.926637	0.95376	1.1811	0.332744	1.1441	1.39502	-1.61215	0.738424	-0.108566	no	no	no
BKN23225	CG42330	FBgn0263219	Dscam4	CG42330	Dscam4	Probe	1	J17	CELL NUMBERS	4792	4402	8107	8653	-0.813144	-1.32008	-0.952793	-0.00459433	-1.06661	-0.478694	-0.587919	0.587919	no	no	no	no	no	no	no	no	P1 CELL CYCLCE	0.428248	0.56689	0.467802	0.492493	0.91337	0.979686	1.02238	0.999903	0.932308	1.02248	-0.976083	-0.449218	-0.0319008	-0.262075	-0.71265	-0.146988	no	no	no
BKN23321	CG11029	FBgn0031735	CG11029	CG11029	CG11029	Probe	1	J18	CELL NUMBERS	5338	4399	7841	8810	0.580254	-0.390065	-1.17811	0.433851	0.0950948	-0.372127	0.467222	0.467222	no	no	no	no	no	no	no	no	P1 CELL CYCLCE	0.423618	0.60798	0.504279	0.47625	0.903495	1.0507	1.1021	0.966924	0.8599	1.1398	-1.11006	0.981061	1.54654	-0.869773	-0.064501	0.338385	no	no	no
BKN23226	CG12819	FBgn0037810	sle	CG12819	sle	Probe	1	J19	CELL NUMBERS	5447	4762	8519	8200	1.84306	1.04006	0.392164	-1.74071	1.44156	-0.674271	2.11583	2.11583	no	no	no	no	no	no	no	no	P1 CELL CYCLCE	0.43607	0.592711	0.53967	0.48047	0.930052	1.02431	1.17944	0.975493	0.907979	1.20908	n/a not reproducible excluded	n/a not reproducible excluded	n/a not reproducible excluded	n/a not reproducible excluded	n/a not reproducible excluded	n/a not reproducible excluded	n/a not reproducible excluded	n/a not reproducible excluded	n/a not reproducible excluded
BKN23322	CG6215	FBgn0015025	CkIIalpha-i1	CG6215	CkIIalpha-i1	Probe	1	J20	CELL NUMBERS	5250	4253	8314	8966	0.809541	-1.512	0.120263	0.59715	-0.351229	0.358706	-0.709935	0.709935	no	no	no	no	no	no	no	no	P1 CELL CYCLCE	0.408892	0.575083	0.525836	0.490027	0.872087	0.993846	1.14921	0.994895	0.877486	1.15511	-1.53621	-0.164013	2.47935	-0.354353	-0.85011	1.0625	no	no	no
BKN23227	CG3589	FBgn0035065	CG3589	CG3589	CG3589	Probe	1	J21	CELL NUMBERS	5714	4670	8868	8162	2.60975	-0.579679	1.50572	-1.30897	1.01504	0.0983715	0.916665	0.916665	no	no	no	no	no	no	no	no	P1 CELL CYCLCE	0.520127	0.583096	0.537484	0.563392	1.10933	1.00769	1.17467	1.14385	1.10086	1.02694	1.6827	0.114909	2.98335	2.39043	0.898803	2.68689	no	yes	no
BKN23323	CG5078	FBgn0037005	CG5078	CG5078	CG5078	Probe	1	J22	CELL NUMBERS	5129	4238	8626	8900	-0.198729	-1.86068	-0.172998	0.247935	-1.02971	0.0374688	-1.06717	1.06717	no	no	no	no	no	no	no	no	P1 CELL CYCLCE	0.48404	0.567325	0.522718	0.497254	1.03236	0.980439	1.1424	1.00957	1.05296	1.13157	0.638424	-0.434067	2.34442	-0.0839532	0.102179	1.13023	no	no	no
BKN23228	CG9861	FBgn0034844	CG9861	CG9861	CG9861	Probe	1	J23	CELL NUMBERS	5062	4464	8369	8841	-1.54489	-1.59185	-1.55789	-0.0404713	-1.56837	-0.799183	-0.769187	0.769187	no	no	no	no	no	no	no	no	P1 CELL CYCLCE	0.479245	0.558787	0.509396	0.513023	1.02214	0.965683	1.11328	1.04159	1.05846	1.06883	0.499659	-0.731273	1.76793	0.506009	-0.115807	1.13697	no	no	no
BKN23324	CG1804	FBgn0039862	kek6	CG1804	kek6	Probe	1	J24	CELL NUMBERS	5906	4345	9349	9170	2.0087	1.86384	1.73326	0.215665	1.93627	0.974464	0.961808	0.961808	no	no	no	no	no	no	no	no	P1 CELL CYCLCE	0.580029	0.568277	0.548154	0.55495	1.23709	0.982084	1.19799	1.12671	1.25966	1.06326	n/a not reproducible excluded	n/a not reproducible excluded	n/a not reproducible excluded	n/a not reproducible excluded	n/a not reproducible excluded	n/a not reproducible excluded	n/a not reproducible excluded	n/a not reproducible excluded	n/a not reproducible excluded
BKN20061	CG7162	FBgn0037109	MED1	CG7162	MED1	Probe	1	K01	CELL NUMBERS	4523	4047	7768	9239	-2.44337	-0.914456	-1.25771	0.150143	-1.67891	-0.553782	-1.12513	1.12513	no	no	no	no	no	no	no	no	P1 CELL CYCLCE	0.527011	0.466774	0.554843	0.521777	1.12401	0.806669	1.2126	1.05936	1.3934	1.14466	n/a not reproducible excluded	n/a not reproducible excluded	n/a not reproducible excluded	n/a not reproducible excluded	n/a not reproducible excluded	n/a not reproducible excluded	n/a not reproducible excluded	n/a not reproducible excluded	n/a not reproducible excluded
						None	1	K02	CELL NUMBERS	5392	4494	9006	8872	0.840905	-0.64737	0.401023	1.09671	0.0967673	0.748866	-0.652099	0.652099	n/a control well	n/a control well	n/a control well	n/a control well	n/a control well	n/a control well	n/a control well	n/a control well	P1 CELL CYCLCE	0.498358	0.603041	0.460141	0.493277	1.0629	1.04216	1.00563	1.00149	1.0199	1.00413	1.05273	0.809149	-0.363409	-0.232765	0.930941	-0.298087	n/a control well	n/a control well	n/a control well
BKN20062	CG8002	FBgn0031006	rictor	CG8002	rictor	Probe	1	K03	CELL NUMBERS	5791	4751	9340	9242	4.34901	1.001	4.0809	2.15955	2.67501	3.12022	-0.445219	0.445219	no	no	no	no	no	yes	no	no	P1 CELL CYCLCE	0.471256	0.572071	0.481187	0.480918	1.0051	0.988641	1.05163	0.976402	1.01665	1.07705	0.268475	-0.268863	0.547305	-0.695123	-0.000193756	-0.0739089	no	no	no
BKN20158	CG9951	FBgn0036671	CG9951	CG9951	CG9951	Probe	1	K04	CELL NUMBERS	4620	4767	7324	8982	-0.0165534	1.47287	-1.32791	1.0326	0.72816	-0.147655	0.875815	0.875815	no	no	no	no	no	no	no	no	P1 CELL CYCLCE	0.515807	0.586919	0.551244	0.503044	1.10012	1.0143	1.20474	1.02132	1.08461	1.17959	1.55769	0.247967	3.57879	0.132656	0.902828	1.85572	no	no	no
BKN20063	CG10743	FBgn0036376	Liprin-beta	CG10743	Liprin-beta	Probe	1	K05	CELL NUMBERS	4901	4964	8207	7900	2.1869	2.25379	1.46721	-1.45626	2.22034	0.00547255	2.21487	2.21487	yes	no	no	no	no	no	no	no	P1 CELL CYCLCE	0.4574	0.581873	0.516529	0.53665	0.975544	1.00558	1.12887	1.08955	0.970131	1.03608	-0.132503	0.0723262	2.07661	1.38995	-0.0300883	1.73328	no	no	no
BKN20159	CG6349	FBgn0259113	DNApol-alpha180	CG6349	DNApol-alpha180	Probe	1	K06	CELL NUMBERS	3298	3130	5205	6620	-4.43455	-4.18748	-5.4393	-4.11455	-4.31101	-4.77693	0.465913	0.465913	no	no	no	no	no	no	yes	no	P1 CELL CYCLCE	0.348244	0.48066	0.506568	0.495019	0.742737	0.830665	1.1071	1.00503	0.894147	1.10156	-3.29121	-3.45074	1.64558	-0.167557	-3.37097	0.739012	yes	no	no
BKN20064	CG5846	FBgn0032171	CG5846	CG5846	CG5846	Probe	1	K07	CELL NUMBERS	5328	4996	6950	7799	3.36861	0.999003	-1.21651	-1.73309	2.18381	-1.4748	3.65861	3.65861	yes	no	no	no	no	no	no	no	P1 CELL CYCLCE	0.372631	0.548443	0.543	0.523273	0.794749	0.947808	1.18672	1.0624	0.838513	1.11702	-2.58552	-1.0913	3.22202	0.889478	-1.83841	2.05575	no	yes	no
BKN20160	CG7986	FBgn0035850	Atg18	CG7986	Atg18	Probe	1	K08	CELL NUMBERS	4580	5036	7778	9065	0.0168952	1.82312	0.125624	2.92575	0.92001	1.52569	-0.605679	0.605679	no	no	no	no	no	no	no	no	P1 CELL CYCLCE	0.463125	0.564174	0.53764	0.482521	0.987756	0.974994	1.17501	0.979657	1.01309	1.19941	0.03319	-0.54373	2.9901	-0.635153	-0.25527	1.17747	no	no	no
BKN20065	CG11964	FBgn0037644	CG11964	CG11964	CG11964	Probe	1	K09	CELL NUMBERS	4789	4544	8686	9281	1.48369	0.0445764	0.965431	2.20045	0.764132	1.58294	-0.81881	0.81881	no	no	no	no	no	no	no	no	P1 CELL CYCLCE	0.480998	0.588047	0.51168	0.480282	1.02587	1.01625	1.11827	0.975111	1.00947	1.14682	0.550372	0.287232	1.86677	-0.718911	0.418802	0.57393	no	no	no
BKN20161	CG8725	FBgn0027054	CSN4	CG8725	CSN4	Probe	1	K10	CELL NUMBERS	2482	2124	4626	5809	-8.26322	-8.9565	-9.23896	-8.49453	-8.60986	-8.86675	0.256887	0.256887	no	no	no	no	no	no	yes	no	P1 CELL CYCLCE	0.530797	0.498323	0.696765	0.689639	1.13209	0.861191	1.52277	1.40017	1.31456	1.08757	n/a not reproducible excluded	n/a not reproducible excluded	n/a not reproducible excluded	n/a not reproducible excluded	n/a not reproducible excluded	n/a not reproducible excluded	n/a not reproducible excluded	n/a not reproducible excluded	n/a not reproducible excluded
BKN20066	CG7957	FBgn0038578	MED17	CG7957	MED17	Probe	1	K11	CELL NUMBERS	3233	3114	5937	6904	-4.54218	-5.24749	-5.55957	-5.20586	-4.89483	-5.38271	0.487883	0.487883	no	no	no	no	no	no	yes	no	P1 CELL CYCLCE	0.541738	0.478468	0.534153	0.588762	1.15542	0.826879	1.16739	1.19536	1.39733	0.976603	n/a not reproducible excluded	n/a not reproducible excluded	n/a not reproducible excluded	n/a not reproducible excluded	n/a not reproducible excluded	n/a not reproducible excluded	n/a not reproducible excluded	n/a not reproducible excluded	n/a not reproducible excluded
BKN20162	CG1422	FBgn0040087	p115	CG1422	p115	Probe	1	K12	CELL NUMBERS	4415	4490	8242	8920	0.649618	0.224493	0.748086	1.10267	0.437055	0.925379	-0.488324	0.488324	no	no	no	no	no	no	no	no	P1 CELL CYCLCE	0.405879	0.563618	0.521798	0.444823	0.86566	0.974033	1.14039	0.903119	0.888738	1.26272	n/a not reproducible excluded	n/a not reproducible excluded	n/a not reproducible excluded	n/a not reproducible excluded	n/a not reproducible excluded	n/a not reproducible excluded	n/a not reproducible excluded	n/a not reproducible excluded	n/a not reproducible excluded
BKN20067	CG17367	FBgn0028717	Lnk	CG17367	Lnk	Probe	1	K13	CELL NUMBERS	4816	4651	6086	7804	1.64306	0.365099	-4.13846	-1.10738	1.00408	-2.62292	3.627	3.627	no	no	no	no	yes	no	no	no	P1 CELL CYCLCE	0.499608	0.475331	0.472359	0.448104	1.06557	0.821457	1.03234	0.909781	1.29717	1.13471	n/a not reproducible excluded	n/a not reproducible excluded	n/a not reproducible excluded	n/a not reproducible excluded	n/a not reproducible excluded	n/a not reproducible excluded	n/a not reproducible excluded	n/a not reproducible excluded	n/a not reproducible excluded
BKN20163	CG5451	FBgn0038666	CG5451	CG5451	CG5451	Probe	1	K14	CELL NUMBERS	4134	4230	8567	8819	-0.698506	-0.0388888	1.94043	2.19393	-0.368697	2.06718	-2.43588	2.43588	no	no	no	yes	no	no	no	no	P1 CELL CYCLCE	0.513564	0.395446	0.511365	0.504289	1.09533	0.683402	1.11758	1.02385	1.60277	1.09155	n/a not reproducible excluded	n/a not reproducible excluded	n/a not reproducible excluded	n/a not reproducible excluded	n/a not reproducible excluded	n/a not reproducible excluded	n/a not reproducible excluded	n/a not reproducible excluded	n/a not reproducible excluded
BKN20068	CG9750	FBgn0040075	rept	CG9750	rept	Probe	1	K15	CELL NUMBERS	4519	3557	7242	8290	-0.983087	-3.31129	-2.73331	-0.144418	-2.14719	-1.43886	-0.708322	0.708322	no	yes	no	no	no	no	no	no	P1 CELL CYCLCE	0.545639	0.600903	0.645365	0.593587	1.16374	1.03847	1.41044	1.20515	1.12063	1.17034	2.42093	0.734718	7.65153	3.52008	1.57783	5.58581	no	yes	no
BKN20164	CG14992	FBgn0028484	Ack	CG14992	Ack	Probe	1	K16	CELL NUMBERS	5196	4291	6906	9099	2.33781	-0.43402	-3.24858	1.75276	0.951895	-0.747911	1.69981	1.69981	no	no	no	no	no	no	no	no	P1 CELL CYCLCE	0.417796	0.564885	0.486372	0.452036	0.891077	0.976222	1.06296	0.917763	0.91278	1.15821	-1.27855	-0.518988	0.771674	-1.77567	-0.89877	-0.501997	no	no	no
BKN20069	CG3182	FBgn0003353	sei	CG3182	sei	Probe	1	K17	CELL NUMBERS	4986	4519	8698	8664	1.38926	-0.803545	1.39065	1.56648	0.292856	1.47857	-1.18571	1.18571	no	no	no	no	no	no	no	no	P1 CELL CYCLCE	0.499823	0.614548	0.508003	0.522615	1.06603	1.06205	1.11024	1.06106	1.00375	1.04635	1.09514	1.20967	1.70767	0.864847	1.1524	1.28626	no	no	no
BKN20165	CG11505	FBgn0035424	CG11505	CG11505	CG11505	Probe	1	K18	CELL NUMBERS	4627	4753	8203	7769	-0.778637	0.968095	0.588517	-1.3391	0.0947287	-0.375294	0.470023	0.470023	no	no	no	no	no	no	no	no	P1 CELL CYCLCE	0.497096	0.571248	0.48502	0.501229	1.06021	0.987217	1.06001	1.01764	1.07394	1.04163	1.01623	-0.29753	0.713136	0.0647718	0.359352	0.388954	no	no	no
BKN20070	CG42616	FBgn0261268	Cul-3	CG42616	Cul-3	Probe	1	K19	CELL NUMBERS	3733	3496	7152	7427	-3.46277	-3.35465	-2.19635	-2.66176	-3.40871	-2.42906	-0.979654	0.979654	no	no	no	no	no	no	yes	no	P1 CELL CYCLCE	0.439654	0.545087	0.467843	0.442457	0.937696	0.942007	1.02247	0.898315	0.995424	1.13821	-0.646026	-1.20814	-0.0301277	-2.13404	-0.927083	-1.08209	no	no	no
BKN20166	CG9383	FBgn0029094	asf1	CG9383	asf1	Probe	1	K20	CELL NUMBERS	4622	3457	4874	7120	-0.222735	-4.23766	-7.68988	-3.73469	-2.2302	-5.71229	3.48209	3.48209	no	no	no	no	no	no	yes	no	P1 CELL CYCLCE	0.414598	0.423875	0.492758	0.380933	0.884256	0.732532	1.07692	0.773403	1.20712	1.39244	n/a not reproducible excluded	n/a not reproducible excluded	n/a not reproducible excluded	n/a not reproducible excluded	n/a not reproducible excluded	n/a not reproducible excluded	n/a not reproducible excluded	n/a not reproducible excluded	n/a not reproducible excluded
BKN20071	CG17219	FBgn0031494	CG17219	CG17219	CG17219	Probe	1	K21	CELL NUMBERS	5562	5144	7881	8771	3.4506	1.20462	-0.125625	2.16298	2.32761	1.01868	1.30893	1.30893	yes	no	no	no	no	no	no	no	P1 CELL CYCLCE	0.511398	0.586743	0.48698	0.526527	1.09071	1.014	1.06429	1.069	1.07566	0.995595	1.43009	0.241825	0.797977	1.0112	0.835959	0.904589	no	no	no
BKN20167	CG11847	FBgn0259152	Clbn	CG11847	Clbn	Probe	1	K22	CELL NUMBERS	4673	4444	8480	8192	-0.554162	-1.02809	0.314036	-0.466502	-0.791128	-0.0762331	-0.714895	0.714895	no	no	no	no	no	no	no	no	P1 CELL CYCLCE	0.485082	0.606303	0.529709	0.520386	1.03459	1.0478	1.15767	1.05653	0.987389	1.09573	0.668578	0.922701	2.6469	0.781476	0.795639	1.71419	no	no	no
BKN20072	CG8284	FBgn0015321	UbcD4	CG8284	UbcD4	Probe	1	K23	CELL NUMBERS	4941	4952	8959	8734	-0.582056	0.242165	0.783032	1.15551	-0.169946	0.969272	-1.13922	1.13922	no	no	no	no	no	no	no	no	P1 CELL CYCLCE	0.501116	0.612023	0.476765	0.539529	1.06878	1.05769	1.04197	1.0954	1.01049	0.951222	1.13256	1.12181	0.35595	1.49763	1.12718	0.926789	no	no	no
BKN20168	CG4202	FBgn0029755	Sas10	CG4202	Sas10	Probe	1	K24	CELL NUMBERS	5181	4603	8549	8247	0.594719	2.88109	0.572951	-1.1822	1.7379	-0.304625	2.04253	2.04253	no	no	no	no	no	no	no	no	P1 CELL CYCLCE	0.50091	0.500406	0.505348	0.553335	1.06834	0.864791	1.10443	1.12343	1.23538	0.983092	n/a not reproducible excluded	n/a not reproducible excluded	n/a not reproducible excluded	n/a not reproducible excluded	n/a not reproducible excluded	n/a not reproducible excluded	n/a not reproducible excluded	n/a not reproducible excluded	n/a not reproducible excluded
BKN23229	CG10609	FBgn0037324	Orco	CG10609	Orco	Probe	1	L01	CELL NUMBERS	5748	4921	7808	8599	0.977536	0.7933	-0.0568262	-2.62284	0.885418	-1.33983	2.22525	2.22525	no	no	no	no	no	no	no	no	P1 CELL CYCLCE	0.504108	0.294387	0.530971	0.477707	1.07516	0.508753	1.16043	0.969883	2.11333	1.19647	n/a not reproducible excluded	n/a not reproducible excluded	n/a not reproducible excluded	n/a not reproducible excluded	n/a not reproducible excluded	n/a not reproducible excluded	n/a not reproducible excluded	n/a not reproducible excluded	n/a not reproducible excluded
						None	1	L02	CELL NUMBERS	5606	5143	8340	8899	0.283398	0.261377	-0.176423	0.443943	0.272387	0.13376	0.138627	0.138627	n/a control well	n/a control well	n/a control well	n/a control well	n/a control well	n/a control well	n/a control well	n/a control well	P1 CELL CYCLCE	0.427491	0.558237	0.497221	0.49156	0.911755	0.964733	1.08667	0.998009	0.945085	1.08884	-0.99799	-0.750399	1.24111	-0.296966	-0.874194	0.472072	n/a control well	n/a control well	n/a control well
BKN23230	CG2453	FBgn0030460	CG2453	CG2453	CG2453	Probe	1	L03	CELL NUMBERS	5124	4753	7170	8774	0.324657	-0.387851	-0.284936	-0.0666914	-0.031597	-0.175814	0.144217	0.144217	no	no	no	no	no	no	no	no	P1 CELL CYCLCE	0.428259	0.588001	0.559541	0.479705	0.913394	1.01617	1.22287	0.973939	0.898859	1.2556	n/a not reproducible excluded	n/a not reproducible excluded	n/a not reproducible excluded	n/a not reproducible excluded	n/a not reproducible excluded	n/a not reproducible excluded	n/a not reproducible excluded	n/a not reproducible excluded	n/a not reproducible excluded
BKN23326	CG11498	FBgn0039749	CG11498	CG11498	CG11498	Probe	1	L04	CELL NUMBERS	4568	4613	7423	8485	-1.6208	-0.469954	0.0215851	-1.28582	-1.04538	-0.632119	-0.413261	0.413261	no	no	no	no	no	no	no	no	P1 CELL CYCLCE	0.43699	0.628238	0.552579	0.506918	0.932015	1.08571	1.20766	1.02919	0.85844	1.17341	-0.723104	1.68622	3.63653	0.277597	0.481556	1.95706	no	no	no
BKN23231	CG14925	FBgn0032359	Osi21	CG14925	Osi21	Probe	1	L05	CELL NUMBERS	4864	4973	7087	7851	0.641671	0.889802	-0.253808	-2.35061	0.765737	-1.30221	2.06795	2.06795	no	no	no	no	no	no	no	no	P1 CELL CYCLCE	0.442384	0.598052	0.570564	0.574862	0.943518	1.03354	1.24696	1.16714	0.912899	1.0684	-0.567033	0.635489	4.4148	2.81955	0.0342277	3.61717	no	yes	no
BKN23327	CG13538	FBgn0034820	CG13538	CG13538	CG13538	Probe	1	L06	CELL NUMBERS	4023	4017	7395	8192	-2.9812	-2.43356	1.17716	0.143828	-2.70738	0.660496	-3.36788	3.36788	no	yes	no	no	no	no	no	no	P1 CELL CYCLCE	0.424395	0.614936	0.540839	0.542995	0.905153	1.06272	1.182	1.10244	0.851732	1.07217	-1.08757	1.2232	3.12855	1.62732	0.0678166	2.37794	no	yes	no
BKN23232	CG1636	FBgn0030030	CG1636	CG1636	CG1636	Probe	1	L07	CELL NUMBERS	4620	4911	9249	8254	-0.817082	-0.698796	5.67452	-1.02536	-0.757939	2.32458	-3.08252	3.08252	no	no	no	yes	no	no	no	no	P1 CELL CYCLCE	0.421212	0.615266	0.475713	0.54979	0.898364	1.06329	1.03967	1.11623	0.844891	0.931409	-1.17968	1.23467	0.310427	1.88152	0.027494	1.09597	no	no	no
BKN23328	CG13455	FBgn0036498	CG13455	CG13455	CG13455	Probe	1	L08	CELL NUMBERS	4570	4261	6653	7124	-1.42208	-2.32497	-1.60799	-3.98276	-1.87353	-2.79537	0.921849	0.921849	no	no	no	no	yes	no	no	no	P1 CELL CYCLCE	0.415952	0.619024	0.555746	0.491176	0.887144	1.06978	1.21458	0.997229	0.829275	1.21795	n/a not reproducible excluded	n/a not reproducible excluded	n/a not reproducible excluded	n/a not reproducible excluded	n/a not reproducible excluded	n/a not reproducible excluded	n/a not reproducible excluded	n/a not reproducible excluded	n/a not reproducible excluded
BKN23233	CG10232	FBgn0039108	CG10232	CG10232	CG10232	Probe	1	L09	CELL NUMBERS	4919	4487	7687	8835	0.595631	-1.55379	-0.4508	0.0441458	-0.47908	-0.203327	-0.275753	0.275753	no	no	no	no	no	no	no	no	P1 CELL CYCLCE	0.424284	0.560708	0.536824	0.476339	0.904915	0.969004	1.17322	0.967105	0.933861	1.21313	n/a not reproducible excluded	n/a not reproducible excluded	n/a not reproducible excluded	n/a not reproducible excluded	n/a not reproducible excluded	n/a not reproducible excluded	n/a not reproducible excluded	n/a not reproducible excluded	n/a not reproducible excluded
BKN23329	CG3389	FBgn0038247	Cad88C	CG3389	Cad88C	Probe	1	L10	CELL NUMBERS	4528	5154	7604	8677	-1.61157	0.407537	-0.637621	-0.116511	-0.602014	-0.377066	-0.224948	0.224948	no	no	no	no	no	no	no	no	P1 CELL CYCLCE	0.382746	0.568209	0.521776	0.471406	0.816323	0.981966	1.14034	0.95709	0.831315	1.19146	-2.29281	-0.403306	2.30364	-1.05098	-1.34806	0.62633	no	no	no
BKN23234	CG31208	FBgn0045471	Gr92a	CG31208	Gr92a	Probe	1	L11	CELL NUMBERS	4426	4969	8598	8839	-1.24719	-0.0560502	2.24328	0.206404	-0.651621	1.22484	-1.87646	1.87646	no	no	no	no	no	no	no	no	P1 CELL CYCLCE	0.443006	0.598351	0.503942	0.46994	0.944846	1.03406	1.10136	0.954114	0.913727	1.15433	-0.54902	0.645886	1.53196	-1.10583	0.0484329	0.213066	no	no	no
BKN23330	CG9514	FBgn0030592	CG9514	CG9514	CG9514	Probe	1	L12	CELL NUMBERS	4759	5086	7457	8775	0.603677	0.945029	-0.129105	-0.0968366	0.774353	-0.112971	0.887324	0.887324	no	no	no	no	no	no	no	no	P1 CELL CYCLCE	0.437988	0.564236	0.538186	0.48388	0.934144	0.975101	1.1762	0.982416	0.957997	1.19725	-0.694219	-0.541572	3.01374	-0.584313	-0.617896	1.21471	no	no	no
BKN23235	CG43689	FBgn0263772	CG43689	CG43689	CG43689	Probe	1	L13	CELL NUMBERS	5171	4355	7282	9003	1.64041	-2.08199	-0.0257535	1.96533	-0.220793	0.969789	-1.19058	1.19058	no	no	no	no	no	no	no	no	P1 CELL CYCLCE	0.448524	0.619728	0.516447	0.469604	0.956614	1.071	1.12869	0.953431	0.893197	1.18382	-0.389341	1.38998	2.07306	-1.11842	0.500321	0.477318	no	no	no
BKN23331	CG10062	FBgn0034439	CG10062	CG10062	CG10062	Probe	1	L14	CELL NUMBERS	4834	4645	8493	8785	0.65646	0.0388888	2.85416	1.34726	0.347674	2.10071	-1.75303	1.75303	no	no	no	yes	no	no	no	no	P1 CELL CYCLCE	0.450458	0.572814	0.465566	0.472431	0.96074	0.989924	1.01749	0.95917	0.970519	1.0608	-0.333363	-0.243017	-0.128662	-1.01265	-0.28819	-0.570658	no	no	no
BKN23236	CG4099	FBgn0014033	Sr-CI	CG4099	Sr-CI	Probe	1	L15	CELL NUMBERS	5746	5170	8586	8373	2.44569	1.02077	1.75219	-0.619176	1.73323	0.566506	1.16673	1.16673	no	no	no	no	no	no	no	no	P1 CELL CYCLCE	0.404099	0.584425	0.485403	0.500049	0.861865	1.00999	1.06084	1.01524	0.853341	1.04492	-1.67489	0.161144	0.729729	0.0205942	-0.756872	0.375162	no	no	no
BKN23332	CG10675	FBgn0039328	CHKov2	CG10675	CHKov2	Probe	1	L16	CELL NUMBERS	5191	5373	7675	9039	0.918509	2.01238	-0.211437	0.823443	1.46544	0.306003	1.15944	1.15944	no	no	no	no	no	no	no	no	P1 CELL CYCLCE	0.43909	0.599896	0.544238	0.482818	0.936493	1.03673	1.18943	0.980259	0.903317	1.21338	n/a not reproducible excluded	n/a not reproducible excluded	n/a not reproducible excluded	n/a not reproducible excluded	n/a not reproducible excluded	n/a not reproducible excluded	n/a not reproducible excluded	n/a not reproducible excluded	n/a not reproducible excluded
BKN23237	CG31087	FBgn0051087	CG31087	CG31087	CG31087	Probe	1	L17	CELL NUMBERS	4879	5086	7144	8405	-0.431427	-0.185992	-1.42356	0.00459433	-0.308709	-0.709481	0.400771	0.400771	no	no	no	no	no	no	no	no	P1 CELL CYCLCE	0.436335	0.590479	0.559431	0.521713	0.930617	1.02045	1.22263	1.05923	0.911965	1.15427	-0.742069	0.371892	3.93304	0.831093	-0.185088	2.38207	no	yes	no
BKN23333		FBgn0040673	CG15234			Probe	1	L18	CELL NUMBERS	6116	5441	8904	8522	3.68115	2.01534	3.45438	0.31589	2.84824	1.88513	0.963108	0.963108	yes	no	no	no	no	no	no	no	P1 CELL CYCLCE	0.485318	0.608952	0.519087	0.521996	1.03509	1.05238	1.13446	1.0598	0.983572	1.07045	0.675403	1.01489	2.1873	0.841694	0.845148	1.51449	no	no	no
BKN23238		FBgn0050501	CG30501	CG17800	Dscam	Probe	1	L19	CELL NUMBERS	4564	4824	7785	8410	-1.5923	-0.0346718	0.498224	-0.275657	-0.813487	0.111284	-0.92477	0.92477	no	no	no	no	no	no	no	no	P1 CELL CYCLCE	0.416821	0.619867	0.48866	0.49223	0.888998	1.07124	1.06796	0.999368	0.829877	1.06864	-1.30676	1.39482	0.870656	-0.271928	0.0440313	0.299364	no	no	no
BKN23334	CG5787	FBgn0032454	CG5787	CG5787	CG5787	Probe	1	L20	CELL NUMBERS	4593	4209	7763	8313	-1.73648	-2.96315	0.687278	-0.681049	-2.34981	0.00311453	-2.35293	2.35293	no	yes	no	no	no	no	no	no	P1 CELL CYCLCE	0.442858	0.548282	0.528238	0.529463	0.944529	0.94753	1.15446	1.07496	0.996833	1.07395	-0.553317	-1.0969	2.58326	1.12103	-0.82511	1.85215	no	no	no
BKN23239	CG5304	FBgn0010497	dmGlut	CG5304	dmGlut	Probe	1	L21	CELL NUMBERS	4940	5260	7428	8376	-0.396677	0.220602	-0.166549	0.168789	-0.0880377	0.00112028	-0.089158	0.089158	no	no	no	no	no	no	no	no	P1 CELL CYCLCE	0.551497	0.663685	0.57423	0.544913	1.17623	1.14697	1.25497	1.10633	1.02552	1.13436	2.59045	2.92006	4.5734	1.69907	2.75525	3.13623	no	no	yes
BKN23335	CG7252	FBgn0036226	CG7252	CG7252	CG7252	Probe	1	L22	CELL NUMBERS	5220	4947	8139	8568	0.198729	-0.637814	0.555225	-0.00988973	-0.219543	0.272668	-0.492211	0.492211	no	no	no	no	no	no	no	no	P1 CELL CYCLCE	0.464989	0.599368	0.483544	0.45346	0.99173	1.03581	1.05678	0.920655	0.95744	1.14786	0.0871058	0.681281	0.649282	-1.72238	0.384193	-0.536551	no	no	no
BKN23240	CG6042	FBgn0038681	Cyp12a4	CG6042	Cyp12a4	Probe	1	L23	CELL NUMBERS	5366	5748	8487	9168	-0.309251	1.67293	0.694249	1.79649	0.68184	1.24537	-0.563529	0.563529	no	no	no	no	no	no	no	no	P1 CELL CYCLCE	0.482919	0.578915	0.515909	0.488955	1.02997	1.00047	1.12751	0.99272	1.02949	1.13578	0.60596	-0.0306228	2.04976	-0.394439	0.287669	0.827659	no	no	no
BKN23336	CG33119	FBgn0027929	nimB1	CG33119	nimB1	Probe	1	L24	CELL NUMBERS	5335	5351	8082	9018	-0.198896	4.1414	0.496762	0.530012	1.97125	0.513387	1.45787	1.45787	no	no	no	no	no	no	no	no	P1 CELL CYCLCE	0.513035	0.52437	0.539213	0.517318	1.0942	0.906204	1.17845	1.0503	1.20746	1.122	n/a not reproducible excluded	n/a not reproducible excluded	n/a not reproducible excluded	n/a not reproducible excluded	n/a not reproducible excluded	n/a not reproducible excluded	n/a not reproducible excluded	n/a not reproducible excluded	n/a not reproducible excluded
BKN20073	CG11141	FBgn0033177	CG11141	CG11141	CG11141	Probe	1	M01	CELL NUMBERS	4516	4749	8935	9394	-3.12728	0.560491	0.451638	-0.150143	-1.2834	0.150747	-1.43414	1.43414	no	no	no	no	no	no	no	no	P1 CELL CYCLCE	0.53218	0.399338	0.512622	0.510167	1.13504	0.690126	1.12033	1.03579	1.64468	1.08162	n/a not reproducible excluded	n/a not reproducible excluded	n/a not reproducible excluded	n/a not reproducible excluded	n/a not reproducible excluded	n/a not reproducible excluded	n/a not reproducible excluded	n/a not reproducible excluded	n/a not reproducible excluded
						None	1	M02	CELL NUMBERS	5382	5220	8915	8826	0.145188	0.912804	-1.05838	0.157497	0.528996	-0.450441	0.979437	0.979437	n/a control well	n/a control well	n/a control well	n/a control well	n/a control well	n/a control well	n/a control well	n/a control well	P1 CELL CYCLCE	0.495539	0.572136	0.437009	0.491805	1.05689	0.988753	0.95508	0.998507	1.06891	0.956509	0.971163	-0.266595	-1.36435	-0.287801	0.352284	-0.826076	n/a control well	n/a control well	n/a control well
BKN20074	CG3409	FBgn0033095	CG3409	CG3409	CG3409	Probe	1	M03	CELL NUMBERS	4496	4906	8669	8662	-1.40334	0.533464	1.16055	-0.477108	-0.434941	0.341721	-0.776662	0.776662	no	no	no	no	no	no	no	no	P1 CELL CYCLCE	0.478886	0.36668	0.526572	0.504996	1.02137	0.633688	1.15082	1.02529	1.61179	1.12244	n/a not reproducible excluded	n/a not reproducible excluded	n/a not reproducible excluded	n/a not reproducible excluded	n/a not reproducible excluded	n/a not reproducible excluded	n/a not reproducible excluded	n/a not reproducible excluded	n/a not reproducible excluded
BKN20170	CG32346	FBgn0000541	E(bx)	CG32346	E(bx)	Probe	1	M04	CELL NUMBERS	4513	4466	8331	9455	-1.09398	-0.613985	-0.0215851	1.74315	-0.853982	0.860783	-1.71476	1.71476	no	no	no	no	no	no	no	no	P1 CELL CYCLCE	0.489137	0.579132	0.48091	0.454834	1.04323	1.00084	1.05103	0.923444	1.04235	1.13816	0.785897	-0.0230678	0.535311	-1.67098	0.381415	-0.567834	no	no	no
BKN20075	CG9296	FBgn0032059	PrBP	CG9296	PrBP	Probe	1	M05	CELL NUMBERS	4537	4702	7437	8921	0.0981429	0.305429	-1.70251	0.996236	0.201786	-0.353138	0.554924	0.554924	no	no	no	no	no	no	no	no	P1 CELL CYCLCE	0.508686	0.647257	0.544757	0.523344	1.08493	1.11858	1.19056	1.06254	0.96992	1.12049	1.35162	2.34824	3.29806	0.892122	1.84993	2.09509	no	yes	no
BKN20171	CG15099	FBgn0034400	CG15099	CG15099	CG15099	Probe	1	M06	CELL NUMBERS	4099	4650	7971	8257	-1.93888	0.192311	0.297726	0.296048	-0.873282	0.296887	-1.17017	1.17017	no	no	no	no	no	no	no	no	P1 CELL CYCLCE	0.491046	0.645784	0.499268	0.531836	1.04731	1.11603	1.09115	1.07978	0.93842	1.01053	0.841148	2.29696	1.32969	1.20983	1.56906	1.26976	no	no	no
BKN20076	CG9165	FBgn0010786	l(3)02640	CG9165	l(3)02640	Probe	1	M07	CELL NUMBERS	4839	5434	8320	8609	0.787971	1.53645	1.00417	0.0486971	1.16221	0.526433	0.635775	0.635775	no	no	no	no	no	no	no	no	P1 CELL CYCLCE	0.497213	0.314798	0.526557	0.514554	1.06046	0.544027	1.15079	1.04469	1.94928	1.10156	n/a not reproducible excluded	n/a not reproducible excluded	n/a not reproducible excluded	n/a not reproducible excluded	n/a not reproducible excluded	n/a not reproducible excluded	n/a not reproducible excluded	n/a not reproducible excluded	n/a not reproducible excluded
BKN20172	CG13391	FBgn0027094	Aats-ala	CG13391	Aats-ala	Probe	1	M08	CELL NUMBERS	5102	4596	8465	8787	1.41467	-0.757345	0.625909	1.24907	0.328661	0.937492	-0.608831	0.608831	no	no	no	no	no	no	no	no	P1 CELL CYCLCE	0.497492	0.641939	0.528378	0.506887	1.06105	1.10938	1.15477	1.02913	0.956435	1.12208	1.02769	2.1631	2.58933	0.276426	1.5954	1.43288	no	no	no
BKN20077	CG4800	FBgn0037874	Tctp	CG4800	Tctp	Probe	1	M09	CELL NUMBERS	5186	4991	9185	9154	2.38957	0.61398	0.992167	1.00376	1.50177	0.997966	0.503809	0.503809	no	no	no	no	no	no	no	no	P1 CELL CYCLCE	0.473745	0.617525	0.494737	0.488286	1.01041	1.06719	1.08124	0.991361	0.94679	1.09067	0.340509	1.31329	1.13362	-0.41947	0.826901	0.357074	no	no	no
BKN20173	CG8378	FBgn0027495	CG8378	CG8378	CG8378	Probe	1	M10	CELL NUMBERS	4768	4937	9084	9313	0.0761248	0.0149256	0.760006	1.85077	0.0455252	1.30539	-1.25986	1.25986	no	no	no	no	no	no	no	no	P1 CELL CYCLCE	0.522045	0.607273	0.495194	0.472919	1.11342	1.04948	1.08224	0.960162	1.06093	1.12715	1.73819	0.956453	1.15341	-0.994384	1.34732	0.0795128	no	no	no
BKN20078	CG2818	FBgn0031566	CG2818	CG2818	CG2818	Probe	1	M11	CELL NUMBERS	4535	4749	8574	8957	-0.0750031	-0.459315	-0.147479	0.527097	-0.267159	0.189809	-0.456968	0.456968	no	no	no	no	no	no	no	no	P1 CELL CYCLCE	0.467912	0.584302	0.522841	0.485863	0.997966	1.00978	1.14267	0.986441	0.988303	1.15837	0.171714	0.156856	2.34974	-0.510134	0.164285	0.919803	no	no	no
BKN20174	CG32721	FBgn0027553	NELF-B	CG32721	NELF-B	Probe	1	M12	CELL NUMBERS	3952	3676	7963	7440	-1.82871	-3.68411	-1.18486	-4.39485	-2.75641	-2.78985	0.0334442	0.0334442	no	no	no	no	no	no	yes	no	P1 CELL CYCLCE	0.490279	0.440382	0.569387	0.56549	1.04567	0.761058	1.24439	1.14811	1.37397	1.08386	n/a not reproducible excluded	n/a not reproducible excluded	n/a not reproducible excluded	n/a not reproducible excluded	n/a not reproducible excluded	n/a not reproducible excluded	n/a not reproducible excluded	n/a not reproducible excluded	n/a not reproducible excluded
BKN20079	CG6222	FBgn0003575	su(s)	CG6222	su(s)	Probe	1	M13	CELL NUMBERS	4950	3756	8250	7808	1.514	-3.83114	0.0822089	-1.88765	-1.15857	-0.902723	-0.255849	0.255849	no	no	no	no	no	no	no	no	P1 CELL CYCLCE	0.477974	0.5845	0.494263	0.543693	1.01943	1.01012	1.08021	1.10385	1.00921	0.97858	0.462879	0.163765	1.11313	1.65343	0.313322	1.38328	no	no	no
BKN20175	CG7340	FBgn0040493	grsm	CG7340	grsm	Probe	1	M14	CELL NUMBERS	4344	4788	8321	8364	-0.528495	0.924692	0.090603	-0.0453892	0.198099	0.0226069	0.175492	0.175492	no	no	no	no	no	no	no	no	P1 CELL CYCLCE	0.507289	0.59946	0.549704	0.547971	1.08195	1.03597	1.20137	1.11254	1.04438	1.07985	1.31119	0.684494	3.51213	1.81348	0.997841	2.6628	no	yes	no
BKN20080	CG9247	FBgn0032924	Nbr	CG9247	Nbr	Probe	1	M15	CELL NUMBERS	5273	4603	8751	8539	1.32764	-0.614743	-0.162508	-0.145904	0.356446	-0.154206	0.510652	0.510652	no	no	no	no	no	no	no	no	P1 CELL CYCLCE	0.521697	0.611909	0.508559	0.503958	1.11268	1.05749	1.11145	1.02318	1.05219	1.08627	1.72813	1.11781	1.73172	0.166865	1.42297	0.949291	no	no	no
BKN20176	CG2503	FBgn0010750	atms	CG2503	atms	Probe	1	M16	CELL NUMBERS	4214	3511	6622	6699	-2.18285	-4.22188	-5.19412	-6.66919	-3.20237	-5.93166	2.72929	2.72929	no	no	no	no	no	no	yes	no	P1 CELL CYCLCE	0.519111	0.622795	0.580259	0.617207	1.10716	1.0763	1.26815	1.25311	1.02867	1.01201	1.65329	1.49674	4.8343	4.40375	1.57502	4.61903	no	yes	no
BKN20081	CG15100	FBgn0034401	CG15100	CG15100	CG15100	Probe	1	M17	CELL NUMBERS	5012	5093	8638	8291	0.835204	0.216855	0.00933613	-0.412179	0.526029	-0.201422	0.727451	0.727451	no	no	no	no	no	no	no	no	P1 CELL CYCLCE	0.466056	0.575011	0.493763	0.521499	0.994007	0.993722	1.07912	1.05879	1.00029	1.01919	0.118	-0.166515	1.0915	0.823103	-0.0242575	0.9573	no	no	no
BKN20177	CG6355	FBgn0028741	fab1	CG6355+CG33981	fab1+CG33981	Probe	1	M18	CELL NUMBERS	4906	3826	8475	8301	-0.337102	-3.34179	0.0434675	-0.441008	-1.83944	-0.19877	-1.64067	1.64067	no	no	no	no	no	no	no	no	P1 CELL CYCLCE	0.489452	0.554291	0.516225	0.543407	1.04391	0.957914	1.12821	1.10327	1.08977	1.0226	0.795022	-0.887743	2.06344	1.64273	-0.0463602	1.85309	no	no	no
BKN20082	CG30388	FBgn0034590	Magi	CG30388	Magi	Probe	1	M19	CELL NUMBERS	4930	4556	8415	9392	0.591215	-0.608392	-0.245194	2.79146	-0.00858874	1.27313	-1.28172	1.28172	no	no	no	no	no	no	no	no	P1 CELL CYCLCE	0.487082	0.612485	0.512886	0.460547	1.03885	1.05848	1.12091	0.935042	0.981453	1.19878	0.726449	1.13789	1.91897	-1.45726	0.932168	0.230853	no	no	no
BKN20178	CG15899	FBgn0264386	Ca-alpha1T	CG15899	Ca-alpha1T	Probe	1	M20	CELL NUMBERS	4902	5177	9253	8783	0.222735	0.852356	2.11009	0.758559	0.537546	1.43433	-0.896781	0.896781	no	no	no	no	no	no	no	no	P1 CELL CYCLCE	0.462675	0.573397	0.478438	0.468794	0.986795	0.990932	1.04562	0.951788	0.995825	1.09859	0.0201447	-0.222721	0.42834	-1.1487	-0.101288	-0.360179	no	no	no
BKN20083	CG18176	FBgn0036038	defl	CG18176	defl	Probe	1	M21	CELL NUMBERS	4814	3783	7800	8131	-0.149245	-4.64646	-1.55984	-0.664399	-2.39785	-1.11212	-1.28574	1.28574	no	yes	no	no	no	no	no	no	P1 CELL CYCLCE	0.531775	0.603569	0.521488	0.497171	1.13417	1.04307	1.13971	1.0094	1.08734	1.1291	2.01976	0.82751	2.29119	-0.0870729	1.42364	1.10206	no	no	no
BKN20179	CG10724	FBgn0260049	flr	CG10724	flr	Probe	1	M22	CELL NUMBERS	5335	5012	8840	8230	1.39453	-0.0290005	-0.0093524	-1.1387	0.682763	-0.574026	1.25679	1.25679	no	no	no	no	no	no	no	no	P1 CELL CYCLCE	0.501971	0.595518	0.535747	0.524045	1.07061	1.02916	1.17087	1.06396	1.04027	1.10048	1.1573	0.547279	2.90821	0.918346	0.852287	1.91328	no	no	no
BKN20084	CG1709	FBgn0028671	Vha100-1	CG1709	Vha100-1	Probe	1	M23	CELL NUMBERS	5035	4073	7281	8211	-0.86852	-3.89726	-4.67383	-1.29996	-2.38289	-2.98689	0.604002	0.604002	no	no	no	no	no	no	yes	no	P1 CELL CYCLCE	0.396703	0.538381	0.53431	0.509183	0.84609	0.930418	1.16773	1.03379	0.909366	1.12956	-1.88892	-1.44155	2.846	0.362344	-1.66524	1.60417	no	no	no
BKN20180	CG1616	FBgn0015929	dpa	CG1616	dpa	Probe	1	M24	CELL NUMBERS	4735	4415	8436	8990	-1.81671	1.19551	-0.941866	0.38661	-0.310601	-0.277628	-0.0329734	0.0329734	no	no	no	no	no	no	no	no	P1 CELL CYCLCE	0.522919	0.592848	0.586241	0.555583	1.11528	1.02455	1.28123	1.12799	1.08856	1.13584	1.76347	0.454334	5.09316	2.09828	1.1089	3.59572	no	yes	no
BKN23241	CG7571	FBgn0036732	Oatp74D	CG7571	Oatp74D	Probe	1	N01	CELL NUMBERS	5182	4334	8793	9502	0.151504	-0.560491	0.295378	0.488527	-0.204494	0.391953	-0.596446	0.596446	no	no	no	no	no	no	no	no	P1 CELL CYCLCE	0.526646	0.560771	0.546008	0.461782	1.12323	0.969113	1.1933	0.937551	1.15903	1.27278	n/a not reproducible excluded	n/a not reproducible excluded	n/a not reproducible excluded	n/a not reproducible excluded	n/a not reproducible excluded	n/a not reproducible excluded	n/a not reproducible excluded	n/a not reproducible excluded	n/a not reproducible excluded
						None	1	N02	CELL NUMBERS	4365	4899	9346	9350	-3.19885	0.125631	0.228678	2.11852	-1.53661	1.1736	-2.71021	2.71021	n/a control well	n/a control well	n/a control well	n/a control well	n/a control well	n/a control well	n/a control well	n/a control well	P1 CELL CYCLCE	0.486376	0.594726	0.445092	0.481735	1.03735	1.02779	0.972744	0.978061	1.00929	0.994564	0.70601	0.519731	-1.01462	-0.664547	0.61287	-0.839581	n/a control well	n/a control well	n/a control well
BKN23242	CG9970	FBgn0035380	CG9970	CG9970	CG9970	Probe	1	N03	CELL NUMBERS	4813	4960	8430	8926	0.502083	1.07797	0.759959	0.657445	0.790028	0.708702	0.0813252	0.0813252	no	no	no	no	no	no	no	no	P1 CELL CYCLCE	0.520191	0.573854	0.554582	0.519488	1.10947	0.991723	1.21203	1.05471	1.11873	1.14916	1.68454	-0.206789	3.72321	0.747861	0.738877	2.23553	no	yes	no
BKN23338	CG8326	FBgn0030851	CG8326	CG8326	CG8326	Probe	1	N04	CELL NUMBERS	4628	4191	8186	9531	0.0165534	-1.23781	-0.185401	2.2801	-0.610626	1.04735	-1.65798	1.65798	no	no	no	no	no	no	no	no	P1 CELL CYCLCE	0.481297	0.576524	0.51214	0.463871	1.02651	0.996337	1.11928	0.941792	1.03029	1.18846	0.559021	-0.113853	1.88667	-1.3329	0.222584	0.276886	no	no	no
BKN23243	CG12124	FBgn0260789	mxc	CG42569	CG42569	Probe	1	N05	CELL NUMBERS	4082	3923	7473	7768	-1.03435	-2.10817	-1.41041	-2.37348	-1.57126	-1.89194	0.320683	0.320683	no	no	no	no	no	no	no	no	P1 CELL CYCLCE	0.42446	0.590106	0.539159	0.501404	0.905291	1.01981	1.17833	1.01799	0.887706	1.1575	-1.08569	0.358916	3.05582	0.0713022	-0.363389	1.56356	no	no	no
BKN23339	CG31223	FBgn0051223	CG31223	CG31223	CG31223	Probe	1	N06	CELL NUMBERS	4426	4369	7666	7766	0.00590337	-0.452816	-0.26911	-0.969344	-0.223456	-0.619227	0.39577	0.39577	no	no	no	no	no	no	no	no	P1 CELL CYCLCE	0.452061	0.600312	0.558088	0.249621	0.964158	1.03745	1.2197	0.506802	0.929357	2.40665	n/a not reproducible excluded	n/a not reproducible excluded	n/a not reproducible excluded	n/a not reproducible excluded	n/a not reproducible excluded	n/a not reproducible excluded	n/a not reproducible excluded	n/a not reproducible excluded	n/a not reproducible excluded
BKN23244	CG10859	FBgn0032520	CG10859	CG10859	CG10859	Probe	1	N07	CELL NUMBERS	4507	4703	7668	8697	0.139499	-0.7067	-0.436717	0.623793	-0.2836	0.0935378	-0.377138	0.377138	no	no	no	no	no	no	no	no	P1 CELL CYCLCE	0.472511	0.64585	0.560652	0.538777	1.00777	1.11614	1.2253	1.09387	0.902907	1.12015	0.304784	2.29924	3.98589	1.46952	1.30201	2.7277	no	yes	no
BKN23340	CG42399	FBgn0259818	CG42399	CG42399	CG42399	Probe	1	N08	CELL NUMBERS	4571	3806	8138	8278	-0.0168952	-3.21001	0.00365728	-0.0735344	-1.61345	-0.0349386	-1.57851	1.57851	no	no	no	no	no	no	no	no	P1 CELL CYCLCE	0.456697	0.330643	0.521327	0.539362	0.974045	0.571409	1.13936	1.09506	1.70464	1.04045	n/a not reproducible excluded	n/a not reproducible excluded	n/a not reproducible excluded	n/a not reproducible excluded	n/a not reproducible excluded	n/a not reproducible excluded	n/a not reproducible excluded	n/a not reproducible excluded	n/a not reproducible excluded
BKN23245	CG30469	FBgn0050469	Ir52b	CG30469	Ir52b	Probe	1	N09	CELL NUMBERS	3752	4650	7649	9028	-2.59541	-0.244217	-2.67541	0.898611	-1.41982	-0.888398	-0.531418	0.531418	no	no	no	no	no	no	no	no	P1 CELL CYCLCE	0.381583	0.568305	0.509642	0.493291	0.813842	0.982132	1.11382	1.00152	0.828649	1.11212	-2.32646	-0.39996	1.77858	-0.232206	-1.36321	0.773185	no	no	no
BKN23341	CG7092	FBgn0013809	Dhc16F	CG7092	Dhc16F	Probe	1	N10	CELL NUMBERS	4816	4946	8700	7768	0.923003	0.399633	-0.00582162	-2.76501	0.661318	-1.38542	2.04673	2.04673	no	no	no	no	no	no	no	no	P1 CELL CYCLCE	0.432725	0.567937	0.494964	0.545647	0.922919	0.981496	1.08174	1.10782	0.940318	0.976458	-0.846523	-0.412765	1.14343	1.72652	-0.629644	1.43497	no	no	no
BKN23246	CG9201	FBgn0026433	Grip128	CG9201	Grip128	Probe	1	N11	CELL NUMBERS	4336	4831	7809	8382	-0.200102	0.184626	-1.873	-1.00531	-0.00773809	-1.43915	1.43142	1.43142	no	no	no	no	no	no	no	no	P1 CELL CYCLCE	0.480625	0.593888	0.534076	0.48776	1.02508	1.02634	1.16722	0.990293	0.998767	1.17866	0.539588	0.490558	2.8359	-0.439155	0.515073	1.19837	no	no	no
BKN23342	CG31108	FBgn0051108	CG31108	CG31108	CG31108	Probe	1	N12	CELL NUMBERS	4839	5080	8684	9443	2.31974	1.65446	0.832667	2.26753	1.9871	1.5501	0.437	0.437	no	no	no	no	no	no	no	no	P1 CELL CYCLCE	0.462005	0.60511	0.483995	0.50032	0.985366	1.04574	1.05777	1.01579	0.942269	1.04132	0.000756295	0.881159	0.668792	0.0307643	0.440958	0.349778	no	no	no
BKN23247	CG9509	FBgn0030594	CG9509	CG9509	CG9509	Probe	1	N13	CELL NUMBERS	4376	5181	8842	9456	-0.0867706	1.58199	1.77481	3.64627	0.747612	2.71054	-1.96292	1.96292	no	no	no	yes	no	no	no	no	P1 CELL CYCLCE	0.46179	0.595202	0.502906	0.457917	0.984909	1.02862	1.0991	0.929704	0.95751	1.1822	-0.00544087	0.536284	1.4871	-1.55563	0.265421	-0.0342614	no	no	no
BKN23343	CG4998	FBgn0036612	CG4998	CG4998	CG4998	Probe	1	N14	CELL NUMBERS	4687	4541	9614	8290	1.47925	0.400304	3.54893	0.0147516	0.939775	1.78184	-0.842067	0.842067	no	no	no	no	no	no	no	no	P1 CELL CYCLCE	0.417718	0.57258	0.452335	0.459635	0.890912	0.98952	0.988574	0.93319	0.900347	1.05935	-1.28079	-0.251148	-0.701193	-1.49139	-0.76597	-1.09629	no	no	no
BKN23248	CG14941	FBgn0000588	esc	CG14941	esc	Probe	1	N15	CELL NUMBERS	4578	4602	8627	8086	-0.749288	-0.265548	-0.273428	-1.2905	-0.507418	-0.781966	0.274548	0.274548	no	no	no	no	no	no	no	no	P1 CELL CYCLCE	0.469026	0.590489	0.510427	0.497314	1.00034	1.02047	1.11553	1.00969	0.980273	1.10483	0.203933	0.372247	1.81257	-0.0817291	0.28809	0.865418	no	no	no
BKN23344	CG9389	FBgn0037064	CG9389	CG9389	CG9389	Probe	1	N16	CELL NUMBERS	4600	4903	8175	7496	-0.00590228	1.07407	-1.08089	-3.84038	0.534084	-2.46063	2.99472	2.99472	no	no	no	no	yes	no	no	no	P1 CELL CYCLCE	0.452724	0.617556	0.503317	0.51687	0.965571	1.06725	1.1	1.04939	0.904731	1.04822	-0.267815	1.31439	1.50488	0.649913	0.523288	1.0774	no	no	no
BKN23249	CG6414	FBgn0029690	CG6414	CG6414	CG6414	Probe	1	N17	CELL NUMBERS	4542	5323	8813	8938	-0.356315	1.38637	0.651561	1.93983	0.515026	1.29569	-0.780669	0.780669	no	no	no	no	no	no	no	no	P1 CELL CYCLCE	0.468129	0.571271	0.501059	0.495569	0.998427	0.987258	1.09506	1.00615	1.01131	1.08837	0.177976	-0.296714	1.40717	-0.147013	-0.0593694	0.63008	no	no	no
BKN23345	CG7573	FBgn0036153	CG7573	CG7573	CG7573	Probe	1	N18	CELL NUMBERS	4907	5224	7651	7815	0.324825	1.97547	-1.83067	-1.69051	1.15015	-1.76059	2.91073	2.91073	no	no	no	no	no	no	no	no	P1 CELL CYCLCE	0.459085	0.577708	0.533466	0.498038	0.979139	0.998382	1.16589	1.01116	0.980726	1.15302	-0.0837231	-0.0726633	2.80947	-0.0546195	-0.0781932	1.37743	no	no	no
BKN23250	CG31672	FBgn0028952	Kebab	CG31672	Kebab	Probe	1	N19	CELL NUMBERS	4891	4779	8577	8418	1.09574	0.536262	0.364286	-0.00925814	0.815999	0.177514	0.638485	0.638485	no	no	no	no	no	no	no	no	P1 CELL CYCLCE	0.468723	0.562125	0.478776	0.453767	0.999694	0.971452	1.04636	0.921278	1.02907	1.13577	0.195166	-0.615063	0.442979	-1.7109	-0.209948	-0.633959	no	no	no
BKN23346	CG31342	FBgn0051342	CG31342	CG31342	CG31342	Probe	1	N20	CELL NUMBERS	4157	4428	8085	8754	-2.05094	-1.45471	-0.630533	0.961742	-1.75283	0.165605	-1.91843	1.91843	no	no	no	no	no	no	no	no	P1 CELL CYCLCE	0.467977	0.329771	0.557733	0.530134	0.998103	0.569903	1.21892	1.07633	1.75136	1.13248	n/a not reproducible excluded	n/a not reproducible excluded	n/a not reproducible excluded	n/a not reproducible excluded	n/a not reproducible excluded	n/a not reproducible excluded	n/a not reproducible excluded	n/a not reproducible excluded	n/a not reproducible excluded
BKN23251	CG6705	FBgn0003867	tsl	CG6705	tsl	Probe	1	N21	CELL NUMBERS	4434	4192	9067	7511	-0.986602	-2.84129	1.833	-2.33985	-1.91395	-0.253423	-1.66053	1.66053	no	no	no	no	no	no	no	no	P1 CELL CYCLCE	0.477376	0.602468	0.496281	0.544015	1.01815	1.04117	1.08462	1.10451	0.977888	0.981993	0.445574	0.789203	1.20043	1.66548	0.617388	1.43296	no	no	no
BKN23347	CG14316	FBgn0038567	CG14316	CG14316	CG14316	Probe	1	N22	CELL NUMBERS	4701	4929	8911	8888	-0.442353	0.0290005	0.370909	1.24827	-0.206676	0.809592	-1.01627	1.01627	no	no	no	no	no	no	no	no	P1 CELL CYCLCE	0.456809	0.587519	0.502208	0.481789	0.974285	1.01534	1.09757	0.97817	0.959569	1.12207	-0.149581	0.26884	1.4569	-0.662542	0.0596292	0.397177	no	no	no
BKN23252	CG3044	FBgn0029913	Cht11	CG3044	Cht11	Probe	1	N23	CELL NUMBERS	5388	5059	9122	8206	1.17857	-0.0430772	0.164846	-1.02048	0.567748	-0.427819	0.995566	0.995566	no	no	no	no	no	no	no	no	P1 CELL CYCLCE	0.462072	0.584354	0.50336	0.495801	0.985509	1.00987	1.10009	1.00662	0.975879	1.09286	0.0026935	0.158672	1.50673	-0.138317	0.0806826	0.684209	no	no	no
BKN23348	CG10931	FBgn0034274	CG10931	CG10931	CG10931	Probe	1	N24	CELL NUMBERS	5247	3141	8473	8303	0.856063	-2.97591	-0.647246	-1.50181	-1.05992	-1.07453	0.0146066	0.0146066	no	no	no	no	no	no	no	no	P1 CELL CYCLCE	0.508753	0.572208	0.519385	0.531805	1.08507	0.988878	1.13511	1.07972	1.09727	1.0513	1.35354	-0.264086	2.20018	1.20868	0.544728	1.70443	no	no	no
BKN20085	CG5064	FBgn0035947	Srp68	CG5064	Srp68	Probe	1	O01	CELL NUMBERS	5362	4957	8416	10064	1.20459	2.55141	0.0568262	2.39073	1.878	1.22378	0.654219	0.654219	no	no	no	no	no	no	no	no	P1 CELL CYCLCE	0.519734	0.545553	0.550561	0.495422	1.10849	0.942812	1.20325	1.00585	1.17573	1.19625	1.67131	-1.19192	3.54924	-0.152499	0.239697	1.69837	no	no	no
						None	1	O02	CELL NUMBERS	5559	4645	9016	9240	1.84446	0.123166	0.108513	1.88462	0.983814	0.996565	-0.0127512	0.0127512	n/a control well	n/a control well	n/a control well	n/a control well	n/a control well	n/a control well	n/a control well	n/a control well	P1 CELL CYCLCE	0.441548	0.583607	0.479739	0.472552	0.941737	1.00858	1.04847	0.959417	0.933729	1.09281	-0.591202	0.132665	0.484621	-1.00811	-0.229268	-0.261743	n/a control well	n/a control well	n/a control well
BKN20086	CG32056	FBgn0052056	scramb1	CG32056	scramb1	Probe	1	O03	CELL NUMBERS	4290	4657	7865	8647	-1.21123	0.901501	0.0478587	-0.113665	-0.154862	-0.0329034	-0.121959	0.121959	no	no	no	no	no	no	no	no	P1 CELL CYCLCE	0.431248	0.592944	0.544112	0.52448	0.919767	1.02471	1.18915	1.06485	0.897585	1.11674	-0.889282	0.457683	3.27017	0.934641	-0.215799	2.10241	no	yes	no
BKN20182	CG8049	FBgn0003502	Btk29A	CG8049	Btk29A	Probe	1	O04	CELL NUMBERS	4504	4212	8359	8928	-0.126639	-0.263703	0.961429	0.479082	-0.195171	0.720255	-0.915426	0.915426	no	no	no	no	no	no	no	no	P1 CELL CYCLCE	0.41075	0.582761	0.520656	0.488437	0.876049	1.00711	1.13789	0.991668	0.869861	1.14745	-1.48244	0.103235	2.25519	-0.413826	-0.689603	0.920681	no	no	no
BKN20087	CG3434	FBgn0036000	CG3434	CG3434	CG3434	Probe	1	O05	CELL NUMBERS	4475	4368	7935	8920	0.85692	0.371618	0.464375	1.40418	0.614269	0.934278	-0.320008	0.320008	no	no	no	no	no	no	no	no	P1 CELL CYCLCE	0.4025	0.375576	0.560678	0.471794	0.858454	0.649062	1.22536	0.957878	1.32261	1.27924	n/a not reproducible excluded	n/a not reproducible excluded	n/a not reproducible excluded	n/a not reproducible excluded	n/a not reproducible excluded	n/a not reproducible excluded	n/a not reproducible excluded	n/a not reproducible excluded	n/a not reproducible excluded
BKN20183	CG17209	FBgn0030687	CG17209	CG17209	CG17209	Probe	1	O06	CELL NUMBERS	4635	4409	7331	8026	1.17311	0.588758	-0.401869	-0.0271164	0.880934	-0.214493	1.09543	1.09543	no	no	no	no	no	no	no	no	P1 CELL CYCLCE	0.442253	0.606372	0.61307	0.574226	0.943239	1.04792	1.33986	1.16584	0.900107	1.14926	-0.570824	0.925076	6.2541	2.79574	0.177126	4.52492	no	yes	no
BKN20088	CG8946	FBgn0010591	Sply	CG8946	Sply	Probe	1	O07	CELL NUMBERS	3220	2969	7205	7925	-4.58025	-5.96487	-0.891893	-1.71443	-5.27256	-1.30316	-3.9694	3.9694	no	yes	no	no	no	no	no	no	P1 CELL CYCLCE	0.474827	0.570858	0.568788	0.441787	1.01271	0.986545	1.24308	0.896956	1.02653	1.38589	n/a not reproducible excluded	n/a not reproducible excluded	n/a not reproducible excluded	n/a not reproducible excluded	n/a not reproducible excluded	n/a not reproducible excluded	n/a not reproducible excluded	n/a not reproducible excluded	n/a not reproducible excluded
BKN20184	CG43119	FBgn0262579	Ect4	CG43119	Ect4	Probe	1	O08	CELL NUMBERS	4923	4906	7695	8690	1.71303	1.59579	-0.401141	1.35186	1.65441	0.47536	1.17905	1.17905	no	no	no	no	no	no	no	no	P1 CELL CYCLCE	0.412813	0.540005	0.471103	0.459963	0.88045	0.933224	1.02959	0.933857	0.94345	1.10252	-1.42273	-1.38504	0.110954	-1.4791	-1.40389	-0.684072	no	no	no
BKN20089	CG1646	FBgn0039600	CG1646	CG1646	CG1646	Probe	1	O09	CELL NUMBERS	3809	4356	7525	7855	-2.02635	-0.388728	-2.27668	-2.71429	-1.20754	-2.49549	1.28795	1.28795	no	no	no	no	yes	no	no	no	P1 CELL CYCLCE	0.499396	0.373567	0.51536	0.519908	1.06511	0.645589	1.12631	1.05556	1.64983	1.06703	n/a not reproducible excluded	n/a not reproducible excluded	n/a not reproducible excluded	n/a not reproducible excluded	n/a not reproducible excluded	n/a not reproducible excluded	n/a not reproducible excluded	n/a not reproducible excluded	n/a not reproducible excluded
BKN20185	CG32103	FBgn0052103	CG32103	CG32103	CG32103	Probe	1	O10	CELL NUMBERS	4667	4556	8588	8999	0.681432	-0.0857889	0.423129	1.26377	0.297822	0.843448	-0.545626	0.545626	no	no	no	no	no	no	no	no	P1 CELL CYCLCE	0.416458	0.580327	0.502691	0.485524	0.888223	1.00291	1.09863	0.985754	0.885647	1.1145	-1.31727	0.0185088	1.47779	-0.5228	-0.64938	0.477497	no	no	no
BKN20090	CG4068	FBgn0029738	CG4068	CG4068	CG4068	Probe	1	O11	CELL NUMBERS	4352	4668	8423	8531	0.207624	0.505316	0.384657	-0.415921	0.35647	-0.0156322	0.372102	0.372102	no	no	no	no	no	no	no	no	P1 CELL CYCLCE	0.508373	0.593664	0.525265	0.522204	1.08426	1.02596	1.14796	1.06022	1.05683	1.08275	1.34254	0.482753	2.45463	0.849487	0.912646	1.65206	no	no	no
BKN20186	CG34407	FBgn0085436	Not1	CG34407	Not1	Probe	1	O12	CELL NUMBERS	2943	3188	6498	7173	-4.7965	-4.1648	-3.96253	-4.83244	-4.48065	-4.39749	-0.0831608	0.0831608	no	no	no	no	no	no	yes	no	P1 CELL CYCLCE	0.377149	0.422277	0.485982	0.489446	0.804386	0.72977	1.06211	0.993717	1.10225	1.06883	-2.45477	-5.48293	0.754801	-0.376055	-3.96885	0.189373	yes	no	no
BKN20091	CG42678	FBgn0261564	CG42678	CG42678	CG42678	Probe	1	O13	CELL NUMBERS	3661	4661	7609	6963	-2.55562	0.634923	-0.619905	-4.16256	-0.960351	-2.39123	1.43088	1.43088	no	no	no	no	yes	no	no	no	P1 CELL CYCLCE	0.414823	0.378258	0.450202	0.396046	0.884736	0.653698	0.983914	0.804087	1.35343	1.22364	n/a not reproducible excluded	n/a not reproducible excluded	n/a not reproducible excluded	n/a not reproducible excluded	n/a not reproducible excluded	n/a not reproducible excluded	n/a not reproducible excluded	n/a not reproducible excluded	n/a not reproducible excluded
BKN20187	CG7686	FBgn0027525	CG7686	CG7686	CG7686	Probe	1	O14	CELL NUMBERS	4265	3715	7409	8739	0.163386	-1.63342	-1.29413	1.55776	-0.735017	0.131816	-0.866833	0.866833	no	no	no	no	no	no	no	no	P1 CELL CYCLCE	0.439521	0.374235	0.547392	0.481862	0.937413	0.646745	1.19632	0.978318	1.44943	1.22284	n/a not reproducible excluded	n/a not reproducible excluded	n/a not reproducible excluded	n/a not reproducible excluded	n/a not reproducible excluded	n/a not reproducible excluded	n/a not reproducible excluded	n/a not reproducible excluded	n/a not reproducible excluded
BKN20092	CG10465	FBgn0033017	CG10465	CG10465	CG10465	Probe	1	O15	CELL NUMBERS	3053	4079	6759	7688	-6.4056	-1.22327	-4.26763	-2.43988	-3.81443	-3.35375	-0.46068	0.46068	no	no	no	no	no	no	yes	no	P1 CELL CYCLCE	0.377299	0.53533	0.509499	0.464096	0.804705	0.925145	1.11351	0.942249	0.869814	1.18175	-2.45044	-1.54776	1.7724	-1.32447	-1.9991	0.223965	no	no	no
BKN20188	CG3025	FBgn0014340	mof	CG3025	mof	Probe	1	O16	CELL NUMBERS	4983	5052	7735	9381	1.84602	2.50272	-1.47813	2.2673	2.17437	0.394583	1.77979	1.77979	yes	no	no	no	no	no	no	no	P1 CELL CYCLCE	0.49171	0.616292	0.57066	0.474676	1.04872	1.06506	1.24717	0.963729	0.984658	1.29411	n/a not reproducible excluded	n/a not reproducible excluded	n/a not reproducible excluded	n/a not reproducible excluded	n/a not reproducible excluded	n/a not reproducible excluded	n/a not reproducible excluded	n/a not reproducible excluded	n/a not reproducible excluded
BKN20093	CG9246	FBgn0032925	CG9246	CG9246	CG9246	Probe	1	O17	CELL NUMBERS	4577	4573	7024	8641	0.126178	-0.37747	-3.14365	1.1115	-0.125646	-1.01607	0.890426	0.890426	no	no	no	no	no	no	no	no	P1 CELL CYCLCE	0.432525	0.624258	0.544703	0.487501	0.922492	1.07883	1.19044	0.989767	0.855086	1.20275	n/a not reproducible excluded	n/a not reproducible excluded	n/a not reproducible excluded	n/a not reproducible excluded	n/a not reproducible excluded	n/a not reproducible excluded	n/a not reproducible excluded	n/a not reproducible excluded	n/a not reproducible excluded
BKN20189	CG3172	FBgn0038206	twf	CG3172	twf	Probe	1	O18	CELL NUMBERS	4615	4293	8488	8306	-0.479469	-0.431123	0.988699	-0.0139909	-0.455296	0.487354	-0.94265	0.94265	no	no	no	no	no	no	no	no	P1 CELL CYCLCE	0.46786	0.599504	0.532237	0.54934	0.997855	1.03605	1.1632	1.11532	0.963134	1.04293	0.170205	0.686037	2.7563	1.8647	0.428121	2.3105	no	yes	no
BKN20094	CG1657	FBgn0030286	CG1657	CG1657	CG1657	Probe	1	O19	CELL NUMBERS	4401	4806	8216	8546	-0.487713	1.53167	0.166036	0.513376	0.521979	0.339706	0.182273	0.182273	no	no	no	no	no	no	no	no	P1 CELL CYCLCE	0.447662	0.362722	0.522545	0.489825	0.954777	0.626848	1.14202	0.994485	1.52314	1.14835	n/a not reproducible excluded	n/a not reproducible excluded	n/a not reproducible excluded	n/a not reproducible excluded	n/a not reproducible excluded	n/a not reproducible excluded	n/a not reproducible excluded	n/a not reproducible excluded	n/a not reproducible excluded
BKN20190	CG7218	FBgn0038569	CG7218	CG7218	CG7218	Probe	1	O20	CELL NUMBERS	4847	4606	8512	7933	1.00906	0.0769225	1.15609	-1.53224	0.542991	-0.188075	0.731066	0.731066	no	no	no	no	no	no	no	no	P1 CELL CYCLCE	0.407568	0.560496	0.497046	0.496751	0.869264	0.968636	1.08629	1.00855	0.89741	1.07709	-1.5745	-0.671788	1.23355	-0.102787	-1.12315	0.565381	no	no	no
BKN20095	CG3167	FBgn0034962	MAN1	CG3167	MAN1	Probe	1	O21	CELL NUMBERS	3522	2566	8038	7660	-4.23068	-7.71594	-0.0478587	-1.75046	-5.97331	-0.899159	-5.07415	5.07415	no	yes	no	no	no	no	no	no	P1 CELL CYCLCE	0.444313	0.544211	0.50216	0.53136	0.947633	0.940493	1.09747	1.07881	1.00759	1.01729	-0.511206	-1.23863	1.45482	1.19202	-0.87492	1.32342	no	no	no
BKN20191	CG8177	FBgn0036043	CG8177	CG8177	CG8177	Probe	1	O22	CELL NUMBERS	5021	5534	9791	8462	1.16165	3.07698	3.29859	0.00988973	2.11931	1.65424	0.465077	0.465077	yes	no	no	no	no	no	no	no	P1 CELL CYCLCE	0.480658	0.591337	0.535649	0.527285	1.02515	1.02194	1.17066	1.07054	1.00315	1.09352	0.540549	0.401751	2.90395	1.03959	0.47115	1.97177	no	no	no
BKN20096	CG5625	FBgn0034708	Vps35	CG5625	Vps35	Probe	1	O23	CELL NUMBERS	4830	4622	9898	7409	-0.672466	-0.695403	2.83056	-3.43818	-0.683934	-0.30381	-0.380124	0.380124	no	no	no	no	no	no	no	no	P1 CELL CYCLCE	0.45318	0.591048	0.513	0.592279	0.966544	1.02144	1.12116	1.2025	0.94626	0.932358	-0.254613	0.391694	1.92389	3.47114	0.0685405	2.69752	no	yes	no
BKN20192	CG6613	FBgn0034694	CG6613	CG6613	CG6613	Probe	1	O24	CELL NUMBERS	4600	3565	8354	9101	-1.3452	-0.570693	-0.235928	1.15057	-0.957947	0.457322	-1.41527	1.41527	no	no	no	no	no	no	no	no	P1 CELL CYCLCE	0.486464	0.577773	0.507342	0.497926	1.03753	0.998495	1.10879	1.01093	1.0391	1.0968	0.708567	-0.0703735	1.67908	-0.0588262	0.319097	0.810128	no	no	no
BKN23253	CG6515	FBgn0004841	Takr86C	CG6515	Takr86C	Probe	1	P01	CELL NUMBERS	4641	2742	7980	10212	-3.08746	-2.92463	-1.79001	2.48474	-3.00605	0.347365	-3.35341	3.35341	no	yes	no	no	no	no	no	no	P1 CELL CYCLCE	0.600426	0.439713	0.531254	0.447545	1.28059	0.759903	1.16105	0.908645	1.6852	1.27778	n/a not reproducible excluded	n/a not reproducible excluded	n/a not reproducible excluded	n/a not reproducible excluded	n/a not reproducible excluded	n/a not reproducible excluded	n/a not reproducible excluded	n/a not reproducible excluded	n/a not reproducible excluded
						None	1	P02	CELL NUMBERS	5422	3691	9815	9461	-0.149476	-0.874867	1.37249	2.21067	-0.512171	1.79158	-2.30375	2.30375	n/a control well	n/a control well	n/a control well	n/a control well	n/a control well	n/a control well	n/a control well	n/a control well	P1 CELL CYCLCE	0.477677	0.466125	0.461398	0.515875	1.01879	0.805548	1.00838	1.04737	1.26472	0.962771	n/a not reproducible excluded	n/a not reproducible excluded	n/a not reproducible excluded	n/a not reproducible excluded	n/a not reproducible excluded	n/a not reproducible excluded	n/a not reproducible excluded	n/a not reproducible excluded	n/a not reproducible excluded
BKN23254	CG4476	FBgn0035969	CG4476	CG4476	CG4476	Probe	1	P03	CELL NUMBERS	5002	3691	8247	8990	0.135762	-0.139146	0.261464	0.600195	-0.00169213	0.430829	-0.432521	0.432521	no	no	no	no	no	no	no	no	P1 CELL CYCLCE	0.48757	0.555136	0.52171	0.495907	1.03989	0.959375	1.14019	1.00683	1.08393	1.13245	0.740562	-0.858326	2.30081	-0.134341	-0.0588819	1.08323	no	no	no
BKN23350	CG5906	FBgn0036217	CG5906	CG5906	CG5906	Probe	1	P04	CELL NUMBERS	5008	3608	8244	8878	0.401842	-0.0188334	-0.0768473	-0.0563008	0.191504	-0.0665741	0.258079	0.258079	no	no	no	no	no	no	no	no	P1 CELL CYCLCE	0.512961	0.483978	0.522624	0.525075	1.09405	0.836401	1.14219	1.06605	1.30804	1.07142	n/a not reproducible excluded	n/a not reproducible excluded	n/a not reproducible excluded	n/a not reproducible excluded	n/a not reproducible excluded	n/a not reproducible excluded	n/a not reproducible excluded	n/a not reproducible excluded	n/a not reproducible excluded
BKN23255	CG13216	FBgn0033591	CG13216	CG13216	CG13216	Probe	1	P05	CELL NUMBERS	4874	3095	8502	9185	0.972213	-1.75923	1.14397	1.8701	-0.39351	1.50704	-1.90055	1.90055	no	no	no	no	no	no	no	no	P1 CELL CYCLCE	0.530206	0.51341	0.519236	0.513085	1.13083	0.887263	1.13479	1.04171	1.27451	1.08935	n/a not reproducible excluded	n/a not reproducible excluded	n/a not reproducible excluded	n/a not reproducible excluded	n/a not reproducible excluded	n/a not reproducible excluded	n/a not reproducible excluded	n/a not reproducible excluded	n/a not reproducible excluded
BKN23351	CG17061	FBgn0035132	mthl10	CG17061	mthl10	Probe	1	P06	CELL NUMBERS	4630	3365	7819	8491	-0.301391	-0.728879	0.078737	1.07455	-0.515135	0.576643	-1.09178	1.09178	no	no	no	no	no	no	no	no	P1 CELL CYCLCE	0.525719	0.532192	0.526842	0.518501	1.12126	0.919722	1.15141	1.05271	1.21913	1.09376	n/a not reproducible excluded	n/a not reproducible excluded	n/a not reproducible excluded	n/a not reproducible excluded	n/a not reproducible excluded	n/a not reproducible excluded	n/a not reproducible excluded	n/a not reproducible excluded	n/a not reproducible excluded
BKN23256	CG6216	FBgn0036139	CG6216	CG6216	CG6216	Probe	1	P07	CELL NUMBERS	4790	4271	7772	8952	0.143081	1.0485	-0.212295	1.17368	0.595788	0.480693	0.115096	0.115096	no	no	no	no	no	no	no	no	P1 CELL CYCLCE	0.476563	0.346077	0.563352	0.508117	1.01642	0.598083	1.2312	1.03162	1.69946	1.19346	n/a not reproducible excluded	n/a not reproducible excluded	n/a not reproducible excluded	n/a not reproducible excluded	n/a not reproducible excluded	n/a not reproducible excluded	n/a not reproducible excluded	n/a not reproducible excluded	n/a not reproducible excluded
BKN23352	CG18568	FBgn0033888	CG18568	CG18568	CG18568	Probe	1	P08	CELL NUMBERS	5070	4644	8150	8271	0.836674	3.05515	-0.00365728	-0.356475	1.94591	-0.180066	2.12598	2.12598	no	no	no	no	no	no	no	no	P1 CELL CYCLCE	0.525011	0.519652	0.528542	0.497932	1.11975	0.898052	1.15512	1.01095	1.24686	1.14262	n/a not reproducible excluded	n/a not reproducible excluded	n/a not reproducible excluded	n/a not reproducible excluded	n/a not reproducible excluded	n/a not reproducible excluded	n/a not reproducible excluded	n/a not reproducible excluded	n/a not reproducible excluded
BKN23257	CG9626	FBgn0037565	CG9626	CG9626	CG9626	Probe	1	P09	CELL NUMBERS	4387	2784	7451	8147	-1.20667	-3.58137	-3.21169	-2.16254	-2.39402	-2.68711	0.293094	0.293094	no	no	no	no	no	no	yes	no	P1 CELL CYCLCE	0.484945	0.52214	0.559419	0.509953	1.03429	0.902351	1.22261	1.03535	1.14622	1.18086	0.664587	-2.00687	3.93252	0.391128	-0.671144	2.16182	no	yes	no
BKN23353	CG31121	FBgn0051121	CG31121	CG31121	CG31121	Probe	1	P10	CELL NUMBERS	4361	3903	8780	8471	-1.97754	-0.0149256	0.158147	-0.791051	-0.996234	-0.316452	-0.679782	0.679782	no	no	no	no	no	no	no	no	P1 CELL CYCLCE	0.509582	0.513057	0.536272	0.545797	1.08684	0.886654	1.17202	1.10813	1.22578	1.05766	n/a not reproducible excluded	n/a not reproducible excluded	n/a not reproducible excluded	n/a not reproducible excluded	n/a not reproducible excluded	n/a not reproducible excluded	n/a not reproducible excluded	n/a not reproducible excluded	n/a not reproducible excluded
BKN23258	CG14710	FBgn0037920	CG14710	CG14710	CG14710	Probe	1	P11	CELL NUMBERS	4688	4272	7941	8285	0.0750031	1.48883	-1.57805	-1.57434	0.781914	-1.57619	2.35811	2.35811	no	no	no	no	no	no	no	no	P1 CELL CYCLCE	0.487841	0.55152	0.524543	0.503332	1.04047	0.953125	1.14638	1.02191	1.09164	1.12181	0.748397	-0.984202	2.42338	0.14343	-0.117903	1.2834	no	no	no
BKN23354	CG14685	FBgn0037831	Cap-H2	CG14685	Cap-H2	Probe	1	P12	CELL NUMBERS	4490	4810	8136	8813	-0.163682	3.98494	-0.585218	0.00423473	1.91063	-0.290492	2.20112	2.20112	no	no	no	no	no	no	no	no	P1 CELL CYCLCE	0.479008	0.508471	0.526017	0.467648	1.02163	0.878729	1.14961	0.949461	1.16262	1.2108	n/a not reproducible excluded	n/a not reproducible excluded	n/a not reproducible excluded	n/a not reproducible excluded	n/a not reproducible excluded	n/a not reproducible excluded	n/a not reproducible excluded	n/a not reproducible excluded	n/a not reproducible excluded
BKN23259	CG6522	FBgn0034223	CG6522	CG6522	CG6522	Probe	1	P13	CELL NUMBERS	5551	4216	8676	8358	3.42695	1.44443	1.31913	-0.104673	2.43569	0.607229	1.82846	1.82846	yes	no	no	no	no	no	no	no	P1 CELL CYCLCE	0.476613	0.527437	0.515294	0.48308	1.01652	0.911505	1.12617	0.980791	1.11521	1.14823	0.423484	-1.8225	2.02316	-0.614245	-0.699508	0.704458	no	no	no
BKN23355	CG32971	FBgn0052971	CG32971	CG32971	CG32971	Probe	1	P14	CELL NUMBERS	4717	3556	8184	7979	0.48724	0.191713	-0.090603	-1.23452	0.339476	-0.662564	1.00204	1.00204	no	no	no	no	no	no	no	no	P1 CELL CYCLCE	0.445512	0.481934	0.517644	0.529288	0.95019	0.832869	1.13131	1.07461	1.14086	1.05276	-0.476504	-3.40636	2.12486	1.11451	-1.94143	1.61969	no	no	no
BKN23260	CG15580	FBgn0037398	CG15580	CG15580	CG15580	Probe	1	P15	CELL NUMBERS	5041	3214	9326	9136	-0.0373835	-1.90525	1.44973	1.78648	-0.971318	1.6181	-2.58942	2.58942	no	no	no	no	no	no	no	no	P1 CELL CYCLCE	0.517518	0.567811	0.530096	0.518853	1.10377	0.981279	1.15852	1.05342	1.12482	1.09977	1.60719	-0.417132	2.66368	0.724094	0.595031	1.69388	no	no	no
BKN23356	CG2412	FBgn0033389	Rad51C	CG2412	Rad51C	Probe	1	P16	CELL NUMBERS	4893	3953	8575	8736	0.0370304	0.989769	-0.110878	-0.159435	0.5134	-0.135157	0.648556	0.648556	no	no	no	no	no	no	no	no	P1 CELL CYCLCE	0.474749	0.528436	0.550389	0.47554	1.01255	0.913232	1.20287	0.965482	1.10875	1.24588	n/a not reproducible excluded	n/a not reproducible excluded	n/a not reproducible excluded	n/a not reproducible excluded	n/a not reproducible excluded	n/a not reproducible excluded	n/a not reproducible excluded	n/a not reproducible excluded	n/a not reproducible excluded
BKN23261	CG10816	FBgn0010388	Dro	CG10816	Dro	Probe	1	P17	CELL NUMBERS	5036	4009	8815	8408	0.477578	0.00944608	0.619057	-0.00559007	0.243512	0.306734	-0.0632214	0.0632214	no	no	no	no	no	no	no	no	P1 CELL CYCLCE	0.483181	0.509962	0.531255	0.499994	1.03053	0.881305	1.16105	1.01513	1.16933	1.14375	0.613565	-2.43078	2.71384	0.0185373	-0.908608	1.36619	no	no	no
BKN23357	CG4120	FBgn0036806	Cyp12c1	CG4120	Cyp12c1	Probe	1	P18	CELL NUMBERS	4801	3066	8395	8376	-1.20236	-2.39862	0.00583741	-0.167925	-1.80049	-0.081044	-1.71945	1.71945	no	no	no	no	no	no	no	no	P1 CELL CYCLCE	0.569084	0.575738	0.517977	0.496138	1.21375	0.994978	1.13204	1.0073	1.21987	1.12383	n/a not reproducible excluded	n/a not reproducible excluded	n/a not reproducible excluded	n/a not reproducible excluded	n/a not reproducible excluded	n/a not reproducible excluded	n/a not reproducible excluded	n/a not reproducible excluded	n/a not reproducible excluded
BKN23262	CG6662	FBgn0035907	CG6662	CG6662	CG6662	Probe	1	P19	CELL NUMBERS	4783	4670	8609	9146	-0.439318	3.43848	0.407349	2.04417	1.49958	1.22576	0.273821	0.273821	no	no	no	no	no	no	no	no	P1 CELL CYCLCE	0.500429	0.523472	0.495756	0.484706	1.06732	0.904653	1.08347	0.984093	1.17981	1.10098	1.11267	-1.96051	1.17771	-0.553407	-0.423916	0.312152	no	no	no
BKN23358	CG13194	FBgn0033649	pyr	CG13194	pyr	Probe	1	P20	CELL NUMBERS	5341	3865	8891	8591	1.49819	-0.164716	1.36214	0.182919	0.666736	0.77253	-0.105793	0.105793	no	no	no	no	no	no	no	no	P1 CELL CYCLCE	0.490862	0.54822	0.517105	0.472107	1.04691	0.947421	1.13013	0.958514	1.10501	1.17904	0.835827	-1.09909	2.10154	-1.02475	-0.131631	0.538391	no	no	no
BKN23263	CG32239	FBgn0035574	Gef64C	CG32239	Gef64C	Probe	1	P21	CELL NUMBERS	4753	4701	8591	8323	-0.841356	2.25554	0.596475	-0.0194042	0.70709	0.288535	0.418555	0.418555	no	no	no	no	no	no	no	no	P1 CELL CYCLCE	0.505101	0.541084	0.546067	0.516941	1.07728	0.935089	1.19343	1.04954	1.15206	1.1371	1.24786	-1.34748	3.35477	0.652561	-0.0498094	2.00367	no	yes	no
BKN23359	CG5148	FBgn0038478	cal1	CG5148	cal1	Probe	1	P22	CELL NUMBERS	4839	4236	7943	8894	-1.00937	0.857346	-2.1049	1.00666	-0.0760098	-0.549124	0.473114	0.473114	no	no	no	no	no	no	no	no	P1 CELL CYCLCE	0.485884	0.595284	0.539224	0.480122	1.0363	1.02876	1.17847	0.974786	1.00733	1.20895	n/a not reproducible excluded	n/a not reproducible excluded	n/a not reproducible excluded	n/a not reproducible excluded	n/a not reproducible excluded	n/a not reproducible excluded	n/a not reproducible excluded	n/a not reproducible excluded	n/a not reproducible excluded
BKN23264	CG30366	FBgn0050366	swif	CG30363+CG30366	cola+swif	Probe	1	P23	CELL NUMBERS	5787	4157	6935	8926	1.63863	0.0430772	-5.38148	1.00752	0.840853	-2.18698	3.02783	3.02783	no	no	no	no	yes	no	no	no	P1 CELL CYCLCE	0.527971	0.572868	0.521669	0.537092	1.12606	0.990018	1.1401	1.09045	1.13741	1.04553	1.90967	-0.241124	2.29902	1.40649	0.834272	1.85275	no	no	no
BKN23360	CG5983	FBgn0040508	ACXC	CG5983	ACXC	Probe	1	P24	CELL NUMBERS	4555	2428	7119	8546	-2.97711	-2.21859	-4.09535	-0.990071	-2.59785	-2.54271	-0.0551384	0.0551384	no	no	no	no	no	no	yes	no	P1 CELL CYCLCE	0.547388	0.419513	0.509218	0.52165	1.16747	0.724994	1.11289	1.0591	1.61032	1.05079	n/a not reproducible excluded	n/a not reproducible excluded	n/a not reproducible excluded	n/a not reproducible excluded	n/a not reproducible excluded	n/a not reproducible excluded	n/a not reproducible excluded	n/a not reproducible excluded	n/a not reproducible excluded
						None	2	A01	CELL NUMBERS	5347	3367	8046	9496	-2.83089	1.10286	2.55311	0.0363157	-0.864014	1.29471	-2.15873	2.15873	n/a control well	n/a control well	n/a control well	n/a control well	n/a control well	n/a control well	n/a control well	n/a control well	P1 CELL CYCLCE	0.512281	0.48864	0.381964	0.5057	1.01264	0.936749	0.827436	1.03287	1.08102	0.801105	0.370853	-1.31404	-3.89165	0.345363	-0.471595	-1.77314	n/a control well	n/a control well	n/a control well
						None	2	A02	CELL NUMBERS	6085	3908	6699	8622	-1.22301	0.031955	-0.170984	-3.20275	-0.595525	-1.68687	1.09134	1.09134	n/a control well	n/a control well	n/a control well	n/a control well	n/a control well	n/a control well	n/a control well	n/a control well	P1 CELL CYCLCE	0.476746	0.547046	0.476413	0.512083	0.9424	1.04872	1.03204	1.0459	0.898623	0.986742	-0.582198	0.94115	0.159362	0.585597	0.179476	0.372479	n/a control well	n/a control well	n/a control well
BKN20194	CG8287	FBgn0262518	Rab8	CG8287	Rab8	Probe	2	A03	CELL NUMBERS	6018	3024	7173	8902	0.0502011	-1.15644	1.07765	-0.444126	-0.55312	0.316763	-0.869882	0.869882	no	no	no	no	no	no	no	no	P1 CELL CYCLCE	0.498581	0.536985	0.351782	0.520492	0.985561	1.02943	0.762053	1.06308	0.957386	0.716836	n/a not reproducible excluded	n/a not reproducible excluded	n/a not reproducible excluded	n/a not reproducible excluded	n/a not reproducible excluded	n/a not reproducible excluded	n/a not reproducible excluded	n/a not reproducible excluded	n/a not reproducible excluded
BKN20290	CG31937	FBgn0031360	CG31937	CG31937	CG31937	Probe	2	A04	CELL NUMBERS	6228	3023	6310	9445	1.09693	-0.278048	-0.528045	0.690309	0.409441	0.0811317	0.328309	0.328309	no	no	no	no	no	no	no	no	P1 CELL CYCLCE	0.496214	0.538243	0.383242	0.517125	0.980882	1.03184	0.830204	1.0562	0.950615	0.786028	n/a not reproducible excluded	n/a not reproducible excluded	n/a not reproducible excluded	n/a not reproducible excluded	n/a not reproducible excluded	n/a not reproducible excluded	n/a not reproducible excluded	n/a not reproducible excluded	n/a not reproducible excluded
BKN20195	CG9089	FBgn0030805	wus	CG9089	wus	Probe	2	A05	CELL NUMBERS	5062	2675	6058	9324	-1.84284	-0.789893	-0.138731	0.772672	-1.31637	0.316971	-1.63334	1.63334	no	no	no	no	no	no	no	no	P1 CELL CYCLCE	0.548565	0.542904	0.50185	0.52637	1.08437	1.04078	1.08714	1.07508	1.04188	1.01122	1.34398	0.781229	1.25038	1.12328	1.0626	1.18683	no	no	no
BKN20291	CG10889	FBgn0038769	CG10889	CG10889	CG10889	Probe	2	A06	CELL NUMBERS	6125	3076	5740	8989	2.52698	-0.0332208	-0.978456	1.78892	1.24688	0.405231	0.841651	0.841651	no	no	no	no	no	no	no	no	P1 CELL CYCLCE	0.533897	0.550615	0.417658	0.539345	1.05537	1.05556	0.904758	1.10159	0.999825	0.821324	0.9506	1.07895	-2.3607	1.61164	1.01477	-0.374534	no	no	no
						Barcode	2	A07	CELL NUMBERS	405	319	436	346	-15.5632	-13.9994	-16.1535	-24.4025	-14.7813	-20.278	5.49672	5.49672	n/a control well	n/a control well	n/a control well	n/a control well	n/a control well	n/a control well	n/a control well	n/a control well	P1 CELL CYCLCE	0.465493	0.521753	0.493749	0.526643	0.920155	1.00023	1.06959	1.07564	0.919944	0.994375	-0.884021	-0.0354597	0.902908	1.13357	-0.45974	1.01824	n/a control well	n/a control well	n/a control well
BKN20292	CG1848	FBgn0041203	LIMK1	CG1848	LIMK1	Probe	2	A08	CELL NUMBERS	5811	3708	6915	9373	0.66267	3.17415	1.31452	1.62869	1.91841	1.47161	0.446805	0.446805	no	no	no	no	no	no	no	no	P1 CELL CYCLCE	0.516474	0.547294	0.377898	0.506773	1.02093	1.04919	0.818627	1.03506	0.973064	0.7909	n/a not reproducible excluded	n/a not reproducible excluded	n/a not reproducible excluded	n/a not reproducible excluded	n/a not reproducible excluded	n/a not reproducible excluded	n/a not reproducible excluded	n/a not reproducible excluded	n/a not reproducible excluded
BKN20197	CG6939	FBgn0025802	Sbf	CG6939	Sbf	Probe	2	A09	CELL NUMBERS	5351	2748	6552	8885	0.466757	-0.384455	0.925102	-1.07651	0.0411511	-0.0757028	0.116854	0.116854	no	no	no	no	no	no	no	no	P1 CELL CYCLCE	0.33009	0.50537	0.368901	0.423507	0.6525	0.968822	0.799138	0.864992	0.673499	0.923867	n/a not reproducible excluded	n/a not reproducible excluded	n/a not reproducible excluded	n/a not reproducible excluded	n/a not reproducible excluded	n/a not reproducible excluded	n/a not reproducible excluded	n/a not reproducible excluded	n/a not reproducible excluded
						Barcode	2	A10	CELL NUMBERS	310	287	419	328	-15.9486	-13.4626	-15.5124	-24.7653	-14.7056	-20.1389	5.43325	5.43325	n/a control well	n/a control well	n/a control well	n/a control well	n/a control well	n/a control well	n/a control well	n/a control well	P1 CELL CYCLCE	0.735744	0.51086	0.631526	0.468009	1.45437	0.979346	1.36805	0.955885	1.48504	1.43119	n/a not reproducible excluded	n/a not reproducible excluded	n/a not reproducible excluded	n/a not reproducible excluded	n/a not reproducible excluded	n/a not reproducible excluded	n/a not reproducible excluded	n/a not reproducible excluded	n/a not reproducible excluded
BKN20198	CG13691	FBgn0031255	BBS8	CG13691	BBS8	Probe	2	A11	CELL NUMBERS	5389	3296	6422	9099	0.0317118	1.90324	0.0156242	0.825965	0.967475	0.420794	0.546681	0.546681	no	no	no	no	no	no	no	no	P1 CELL CYCLCE	0.541108	0.542328	0.391528	0.514324	1.06963	1.03967	0.848155	1.05048	1.02881	0.807396	1.144	0.758958	-3.48142	0.669941	0.951481	-1.40574	no	no	no
BKN20294	CG7490	FBgn0000100	RpLP0	CG7490	RpLP0	Probe	2	A12	CELL NUMBERS	2329	1457	3311	4971	-9.51091	-6.00784	-8.1377	-11.4719	-7.75937	-9.80481	2.04544	2.04544	no	no	no	no	no	no	yes	no	P1 CELL CYCLCE	0.572136	0.515814	0.430203	0.506077	1.13096	0.988844	0.931934	1.03364	1.14372	0.901607	1.97618	-0.264778	-1.82265	0.359533	0.8557	-0.731557	no	no	no
BKN20199	CG32702	FBgn0052702	CG32702	CG32702	CG32702	Probe	2	A13	CELL NUMBERS	4824	3438	6137	7947	-2.78843	3.44735	-0.198198	-2.1728	0.329459	-1.1855	1.51496	1.51496	no	no	no	no	no	no	no	no	P1 CELL CYCLCE	0.585827	0.536047	0.441136	0.52189	1.15802	1.02763	0.955619	1.06593	1.12689	0.896509	2.34337	0.516433	-1.35368	0.954687	1.4299	-0.199498	no	no	no
BKN20295	CG11376	FBgn0031216	CG11376	CG11376	CG11376	Probe	2	A14	CELL NUMBERS	4827	3162	6238	8910	-1.73056	1.13793	-0.227288	-0.0511913	-0.296313	-0.139239	-0.157074	0.157074	no	no	no	no	no	no	no	no	P1 CELL CYCLCE	0.543779	0.582964	0.421399	0.496003	1.07491	1.11757	0.912863	1.01306	0.961822	0.901094	1.21564	2.32804	-2.20024	-0.0196193	1.77184	-1.10993	no	no	no
BKN20200	CG9953	FBgn0035726	CG9953	CG9953	CG9953	Probe	2	A15	CELL NUMBERS	5708	2824	6530	8562	-0.0398442	-0.915177	-0.0203528	-0.54879	-0.477511	-0.284571	-0.192939	0.192939	no	no	no	no	no	no	no	no	P1 CELL CYCLCE	0.498555	0.52675	0.498321	0.531958	0.98551	1.00981	1.0795	1.0865	0.975938	0.993556	0.00271264	0.15747	1.09899	1.33359	0.0800913	1.21629	no	no	no
BKN20296	CG6291	FBgn0026150	ApepP	CG6291	ApepP	Probe	2	A16	CELL NUMBERS	6198	2954	6962	8354	1.93589	0.389014	1.30563	-0.80288	1.16245	0.251376	0.911074	0.911074	no	no	no	no	no	no	no	no	P1 CELL CYCLCE	0.501728	0.546491	0.379041	0.528177	0.991782	1.04765	0.821103	1.07878	0.946671	0.761144	n/a not reproducible excluded	n/a not reproducible excluded	n/a not reproducible excluded	n/a not reproducible excluded	n/a not reproducible excluded	n/a not reproducible excluded	n/a not reproducible excluded	n/a not reproducible excluded	n/a not reproducible excluded
BKN20201	CG2702	FBgn0037540	Pbp95	CG2702	Pbp95	Probe	2	A17	CELL NUMBERS	6045	3605	7496	8722	1.89528	3.45389	2.15272	0.198158	2.67459	1.17544	1.49915	1.49915	yes	no	no	no	no	no	no	no	P1 CELL CYCLCE	0.513775	0.564739	0.507581	0.51747	1.0156	1.08264	1.09956	1.05691	0.938078	1.04035	0.410917	1.62434	1.49619	0.788342	1.01763	1.14226	no	no	no
BKN20297	CG9809	FBgn0037248	Spargel	CG9809	Spargel	Probe	2	A18	CELL NUMBERS	4768	2560	7580	9312	-1.86397	-1.05088	3.00932	1.51462	-1.45743	2.26197	-3.7194	3.7194	no	no	no	yes	no	no	no	no	P1 CELL CYCLCE	0.516628	0.534613	0.398881	0.46213	1.02124	1.02488	0.864082	0.943876	0.996442	0.915461	0.487432	0.461085	-3.16607	-1.29448	0.474258	-2.23028	no	yes	no
BKN20202	CG4266	FBgn0034598	CG4266	CG4266	CG4266	Probe	2	A19	CELL NUMBERS	4220	2225	7274	8174	-3.7489	-2.75256	1.49302	-0.823014	-3.25073	0.335001	-3.58573	3.58573	no	yes	no	no	no	no	no	no	P1 CELL CYCLCE	0.537732	0.518926	0.53687	0.610435	1.06295	0.994809	1.163	1.24678	1.0685	0.932804	1.05343	-0.144623	2.75241	4.28718	0.454406	3.51979	no	yes	no
BKN20298	CG5692	FBgn0040080	raps	CG5692	raps	Probe	2	A20	CELL NUMBERS	6155	3086	6801	8829	2.47381	2.37958	0.351223	0.212149	2.4267	0.281686	2.14501	2.14501	yes	no	no	no	no	no	no	no	P1 CELL CYCLCE	0.476427	0.550418	0.39811	0.517064	0.941769	1.05518	0.862412	1.05608	0.892519	0.816619	-0.590765	1.07135	-3.19914	0.773039	0.24029	-1.21305	no	no	no
BKN20203	CG10072	FBgn0261445	sgl	CG10072+CG9943	sgl+Surf1	Probe	2	A21	CELL NUMBERS	6473	2829	6901	8473	2.73419	0.117179	0.130765	0.187808	1.42568	0.159286	1.2664	1.2664	no	no	no	no	no	no	no	no	P1 CELL CYCLCE	0.543498	0.557871	0.504197	0.545351	1.07435	1.06947	1.09222	1.11385	1.00456	0.980584	1.20808	1.35914	1.35103	1.83766	1.28361	1.59435	no	no	no
BKN20299	CG18584	FBgn0033107	koi	CG18584	koi	Probe	2	A22	CELL NUMBERS	6906	3454	6362	9323	4.90589	3.10165	-1.24475	1.76283	4.00377	0.259037	3.74473	3.74473	yes	no	no	no	no	no	no	no	P1 CELL CYCLCE	0.348869	0.540429	0.479042	0.500279	0.689621	1.03603	1.03773	1.0218	0.665638	1.0156	n/a not reproducible excluded	n/a not reproducible excluded	n/a not reproducible excluded	n/a not reproducible excluded	n/a not reproducible excluded	n/a not reproducible excluded	n/a not reproducible excluded	n/a not reproducible excluded	n/a not reproducible excluded
BKN20204	CG17081	FBgn0036480	Cep135	CG17081	Cep135	Probe	2	A23	CELL NUMBERS	6262	2899	7502	8925	2.58646	0.424785	1.75012	1.45535	1.50562	1.60273	-0.0971103	0.0971103	no	no	no	no	no	no	no	no	P1 CELL CYCLCE	0.480223	0.522844	0.415523	0.51377	0.949272	1.00232	0.900134	1.04935	0.947075	0.857803	-0.488961	0.00665914	-2.45225	0.649078	-0.241151	-0.901588	no	no	no
BKN20300	CG8667	FBgn0023091	dimm	CG8667	dimm	Probe	2	A24	CELL NUMBERS	4909	2004	6478	8090	-2.29392	-0.890748	-1.61722	-1.35103	-1.59234	-1.48413	-0.10821	0.10821	no	no	no	no	no	no	no	no	P1 CELL CYCLCE	0.438847	0.503643	0.363839	0.533774	0.867482	0.965511	0.788173	1.09021	0.89847	0.722958	n/a not reproducible excluded	n/a not reproducible excluded	n/a not reproducible excluded	n/a not reproducible excluded	n/a not reproducible excluded	n/a not reproducible excluded	n/a not reproducible excluded	n/a not reproducible excluded	n/a not reproducible excluded
						None	2	B01	CELL NUMBERS	6446	4067	7608	8943	-0.665679	0.159817	0.283056	-0.536918	-0.252931	-0.126931	-0.126	0.126	n/a control well	n/a control well	n/a control well	n/a control well	n/a control well	n/a control well	n/a control well	n/a control well	P1 CELL CYCLCE	0.371583	0.522962	0.375384	0.513114	0.734521	1.00255	0.813182	1.04801	0.732656	0.77593	n/a not reproducible excluded	n/a not reproducible excluded	n/a not reproducible excluded	n/a not reproducible excluded	n/a not reproducible excluded	n/a not reproducible excluded	n/a not reproducible excluded	n/a not reproducible excluded	n/a not reproducible excluded
						None	2	B02	CELL NUMBERS	6792	4778	7432	8967	-0.284202	-0.031955	0.755771	-1.19537	-0.158078	-0.2198	0.0617221	0.0617221	n/a control well	n/a control well	n/a control well	n/a control well	n/a control well	n/a control well	n/a control well	n/a control well	P1 CELL CYCLCE	0.336064	0.493667	0.357059	0.455579	0.664309	0.946385	0.773485	0.930497	0.701944	0.831261	n/a not reproducible excluded	n/a not reproducible excluded	n/a not reproducible excluded	n/a not reproducible excluded	n/a not reproducible excluded	n/a not reproducible excluded	n/a not reproducible excluded	n/a not reproducible excluded	n/a not reproducible excluded
BKN23362	CG2794	FBgn0031265	CG2794	CG2794	CG2794	Probe	2	B03	CELL NUMBERS	5025	3842	6358	8703	-4.32961	-1.48926	-2.2216	-5.93e-05	-2.90944	-1.11083	-1.79861	1.79861	no	yes	no	no	no	no	no	no	P1 CELL CYCLCE	0.562527	0.50785	0.508576	0.477075	1.11197	0.973575	1.10171	0.9744	1.14215	1.13066	1.71846	-0.572307	1.53885	-0.732008	0.573076	0.403423	no	no	no
BKN23458	CG1960	FBgn0002872	mu2	CG1960	mu2	Probe	2	B04	CELL NUMBERS	5765	3602	6876	8841	-1.62473	-1.84684	-0.0571974	-0.0294856	-1.73578	-0.0433415	-1.69244	1.69244	no	no	no	no	no	no	no	no	P1 CELL CYCLCE	0.343493	0.555577	0.500368	0.509297	0.678994	1.06507	1.08393	1.04021	0.637511	1.04203	n/a not reproducible excluded	n/a not reproducible excluded	n/a not reproducible excluded	n/a not reproducible excluded	n/a not reproducible excluded	n/a not reproducible excluded	n/a not reproducible excluded	n/a not reproducible excluded	n/a not reproducible excluded
BKN23363	CG6749	FBgn0036040	CG6749	CG6749	CG6749	Probe	2	B05	CELL NUMBERS	5654	3434	6343	8737	-1.26383	-1.42783	-0.435007	0.101731	-1.34583	-0.166638	-1.17919	1.17919	no	no	no	no	no	no	no	no	P1 CELL CYCLCE	0.569472	0.545276	0.519458	0.512029	1.12569	1.04532	1.12528	1.04579	1.07689	1.07601	1.90473	0.87279	2.00559	0.583557	1.38876	1.29457	no	no	no
BKN23459	CG17177	FBgn0036440	CG17177	CG17177	CG17177	Probe	2	B06	CELL NUMBERS	5582	3823	6843	8321	-0.444959	-0.733213	0.958391	0.885205	-0.589086	0.921798	-1.51088	1.51088	no	no	no	no	no	no	no	no	P1 CELL CYCLCE	0.323223	0.555649	0.489735	0.509926	0.638925	1.06521	1.0609	1.0415	0.599812	1.01863	n/a not reproducible excluded	n/a not reproducible excluded	n/a not reproducible excluded	n/a not reproducible excluded	n/a not reproducible excluded	n/a not reproducible excluded	n/a not reproducible excluded	n/a not reproducible excluded	n/a not reproducible excluded
BKN23364	CG4280	FBgn0015924	crq	CG4280	crq	Probe	2	B07	CELL NUMBERS	5397	4132	6284	8103	-1.21832	1.15611	-1.26289	-1.09505	-0.0311061	-1.17897	1.14786	1.14786	no	no	no	no	no	no	no	no	P1 CELL CYCLCE	0.566116	0.546404	0.527019	0.539473	1.11906	1.04748	1.14166	1.10185	1.06833	1.03614	1.81471	0.916346	2.32991	1.61643	1.36553	1.97317	no	no	no
BKN23460	CG18729	FBgn0061476	zwilch	CG18729	zwilch	Probe	2	B08	CELL NUMBERS	5296	3741	6296	8818	-2.22167	-1.21822	-1.44965	1.04971	-1.71995	-0.199973	-1.51997	1.51997	no	no	no	no	no	no	no	no	P1 CELL CYCLCE	0.353414	0.57544	0.469846	0.500193	0.698605	1.10315	1.01781	1.02162	0.633283	0.996274	n/a not reproducible excluded	n/a not reproducible excluded	n/a not reproducible excluded	n/a not reproducible excluded	n/a not reproducible excluded	n/a not reproducible excluded	n/a not reproducible excluded	n/a not reproducible excluded	n/a not reproducible excluded
BKN23365	CG5664	FBgn0037082	CG5664	CG5664	CG5664	Probe	2	B09	CELL NUMBERS	5249	3632	6939	8793	-1.12547	-0.375965	0.907284	-0.324951	-0.75072	0.291166	-1.04189	1.04189	no	no	no	no	no	no	no	no	P1 CELL CYCLCE	0.364874	0.555979	0.385008	0.501261	0.721259	1.06584	0.834031	1.0238	0.676704	0.814642	n/a not reproducible excluded	n/a not reproducible excluded	n/a not reproducible excluded	n/a not reproducible excluded	n/a not reproducible excluded	n/a not reproducible excluded	n/a not reproducible excluded	n/a not reproducible excluded	n/a not reproducible excluded
BKN23461	CG5423	FBgn0041097	robo3	CG5423	robo3	Probe	2	B10	CELL NUMBERS	5968	3675	7003	8503	0.479869	-0.504935	1.38742	-0.256587	-0.0125327	0.565418	-0.57795	0.57795	no	no	no	no	no	no	no	no	P1 CELL CYCLCE	0.351629	0.504065	0.382499	0.512657	0.695077	0.96632	0.828595	1.04708	0.719303	0.791342	n/a not reproducible excluded	n/a not reproducible excluded	n/a not reproducible excluded	n/a not reproducible excluded	n/a not reproducible excluded	n/a not reproducible excluded	n/a not reproducible excluded	n/a not reproducible excluded	n/a not reproducible excluded
BKN23366	CG4934	FBgn0000221	brn	CG4934	brn	Probe	2	B11	CELL NUMBERS	5565	3830	6399	9016	-0.69077	0.101738	-1.12149	1.60338	-0.294516	0.240949	-0.535465	0.535465	no	no	no	no	no	no	no	no	P1 CELL CYCLCE	0.348066	0.542098	0.506217	0.520865	0.688033	1.03923	1.0966	1.06384	0.66206	1.0308	n/a not reproducible excluded	n/a not reproducible excluded	n/a not reproducible excluded	n/a not reproducible excluded	n/a not reproducible excluded	n/a not reproducible excluded	n/a not reproducible excluded	n/a not reproducible excluded	n/a not reproducible excluded
BKN23462	CG1298	FBgn0033032	kune	CG1298	kune	Probe	2	B12	CELL NUMBERS	5809	3926	6683	8371	0.103499	2.19732	-0.00653227	-0.685284	1.15041	-0.345908	1.49632	1.49632	no	no	no	no	no	no	no	no	P1 CELL CYCLCE	0.316723	0.549854	0.3808	0.521907	0.626077	1.0541	0.824915	1.06597	0.593945	0.773864	n/a not reproducible excluded	n/a not reproducible excluded	n/a not reproducible excluded	n/a not reproducible excluded	n/a not reproducible excluded	n/a not reproducible excluded	n/a not reproducible excluded	n/a not reproducible excluded	n/a not reproducible excluded
BKN23367	CG13131	FBgn0032175	CG13131	CG13131	CG13131	Probe	2	B13	CELL NUMBERS	6126	3468	7247	8099	0.0118899	-0.960538	1.75776	-0.720055	-0.474324	0.518852	-0.993176	0.993176	no	no	no	no	no	no	no	no	P1 CELL CYCLCE	0.342921	0.571693	0.50244	0.53199	0.677862	1.09597	1.08842	1.08656	0.618507	1.00171	n/a not reproducible excluded	n/a not reproducible excluded	n/a not reproducible excluded	n/a not reproducible excluded	n/a not reproducible excluded	n/a not reproducible excluded	n/a not reproducible excluded	n/a not reproducible excluded	n/a not reproducible excluded
BKN23463	CG13972	FBgn0039522	CG13972	CG13972	CG13972	Probe	2	B14	CELL NUMBERS	3677	4316	6651	9011	-6.60156	2.5427	-0.174127	1.255	-2.02943	0.540434	-2.56987	2.56987	no	yes	no	no	no	no	no	no	P1 CELL CYCLCE	0.805022	0.546627	0.521533	0.554371	1.59131	1.04791	1.12978	1.13227	1.51855	0.997797	n/a not reproducible excluded	n/a not reproducible excluded	n/a not reproducible excluded	n/a not reproducible excluded	n/a not reproducible excluded	n/a not reproducible excluded	n/a not reproducible excluded	n/a not reproducible excluded	n/a not reproducible excluded
BKN23368	CG12692	FBgn0029703	CG12692	CG12692	CG12692	Probe	2	B15	CELL NUMBERS	6256	3993	7077	8396	0.401513	0.567161	0.398626	-0.00988985	0.484337	0.194368	0.289969	0.289969	no	no	no	no	no	no	no	no	P1 CELL CYCLCE	0.548603	0.498646	0.475561	0.497549	1.08444	0.955931	1.03019	1.01622	1.13444	1.01375	1.34501	-0.927692	0.122815	0.0385735	0.208658	0.0806941	no	no	no
BKN23464	CG14431	FBgn0029922	CG14431	CG14431	CG14431	Probe	2	B16	CELL NUMBERS	6037	3774	6304	8571	0.159068	0.0665337	-1.56502	0.836659	0.112801	-0.364178	0.476979	0.476979	no	no	no	no	no	no	no	no	P1 CELL CYCLCE	0.51794	0.567604	0.484244	0.511647	1.02383	1.08813	1.049	1.04501	0.940909	1.00382	0.522616	1.73495	0.495247	0.569163	1.12878	0.532205	no	no	no
BKN23369	CG7460	FBgn0036749	CG7460	CG7460	CG7460	Probe	2	B17	CELL NUMBERS	6106	4114	7283	8292	0.813014	1.52311	0.496911	-0.021607	1.16806	0.237652	0.930409	0.930409	no	no	no	no	no	no	no	no	P1 CELL CYCLCE	0.5311	0.546273	0.47277	0.536672	1.04984	1.04723	1.02415	1.09612	1.00249	0.934333	0.875586	0.911316	0.00309252	1.51101	0.893451	0.757053	no	no	no
BKN23465	CG9377	FBgn0032507	CG9377	CG9377	CG9377	Probe	2	B18	CELL NUMBERS	6073	3845	6430	8649	0.945738	1.03134	-1.20448	0.625278	0.988538	-0.289601	1.27814	1.27814	no	no	no	no	no	no	no	no	P1 CELL CYCLCE	0.374628	0.575382	0.485698	0.514627	0.740539	1.10304	1.05215	1.0511	0.671363	1.001	n/a not reproducible excluded	n/a not reproducible excluded	n/a not reproducible excluded	n/a not reproducible excluded	n/a not reproducible excluded	n/a not reproducible excluded	n/a not reproducible excluded	n/a not reproducible excluded	n/a not reproducible excluded
BKN23370	CG6445	FBgn0036715	Cad74A	CG6445	Cad74A	Probe	2	B19	CELL NUMBERS	6177	3678	7182	8190	1.10066	0.198453	0.167537	0.238905	0.649554	0.203221	0.446333	0.446333	no	no	no	no	no	no	no	no	P1 CELL CYCLCE	0.356119	0.562233	0.391829	0.532642	0.703952	1.07783	0.848806	1.08789	0.653119	0.780228	n/a not reproducible excluded	n/a not reproducible excluded	n/a not reproducible excluded	n/a not reproducible excluded	n/a not reproducible excluded	n/a not reproducible excluded	n/a not reproducible excluded	n/a not reproducible excluded	n/a not reproducible excluded
BKN23466	CG4203	FBgn0038300	CG4203	CG4203	CG4203	Probe	2	B20	CELL NUMBERS	5926	3515	6686	8821	0.484248	0.0350858	-1.03705	1.2051	0.259667	0.0840266	0.17564	0.17564	no	no	no	no	no	no	no	no	P1 CELL CYCLCE	0.693279	0.550654	0.502033	0.489571	1.37043	1.05563	1.08754	0.999923	1.29821	1.08762	n/a not reproducible excluded	n/a not reproducible excluded	n/a not reproducible excluded	n/a not reproducible excluded	n/a not reproducible excluded	n/a not reproducible excluded	n/a not reproducible excluded	n/a not reproducible excluded	n/a not reproducible excluded
BKN23371	CG42450	FBgn0259927	CG42450	CG42450	CG42450	Probe	2	B21	CELL NUMBERS	6697	3901	6813	8246	2.16188	1.09789	-1.18379	0.55141	1.62989	-0.316192	1.94608	1.94608	no	no	no	no	no	no	no	no	P1 CELL CYCLCE	0.465445	0.558831	0.501598	0.505269	0.920061	1.07131	1.0866	1.03199	0.85882	1.05292	-0.885297	1.39619	1.23957	0.329111	0.255448	0.784343	no	no	no
BKN23467	CG4500	FBgn0028519	CG4500	CG4500	CG4500	Probe	2	B22	CELL NUMBERS	6495	3478	7374	8125	2.34692	-1.33726	0.443665	-0.663962	0.504829	-0.110149	0.614978	0.614978	no	no	no	no	no	no	no	no	P1 CELL CYCLCE	0.365119	0.580334	0.376815	0.546391	0.721743	1.11253	0.816281	1.11598	0.64874	0.731451	n/a not reproducible excluded	n/a not reproducible excluded	n/a not reproducible excluded	n/a not reproducible excluded	n/a not reproducible excluded	n/a not reproducible excluded	n/a not reproducible excluded	n/a not reproducible excluded	n/a not reproducible excluded
BKN23372	CG6255	FBgn0038708	CG6255	CG6255	CG6255	Probe	2	B23	CELL NUMBERS	7189	3356	7793	8851	4.21356	-1.77491	1.47022	2.25863	1.21932	1.86443	-0.645105	0.645105	no	no	no	no	no	no	no	no	P1 CELL CYCLCE	0.387159	0.523341	0.379715	0.523263	0.76531	1.00327	0.822563	1.06874	0.762813	0.769658	n/a not reproducible excluded	n/a not reproducible excluded	n/a not reproducible excluded	n/a not reproducible excluded	n/a not reproducible excluded	n/a not reproducible excluded	n/a not reproducible excluded	n/a not reproducible excluded	n/a not reproducible excluded
BKN23468	CG6189	FBgn0001341	l(1)1Bi	CG6189	l(1)1Bi	Probe	2	B24	CELL NUMBERS	6044	2730	7464	7923	-0.0160803	-1.69934	0.00022071	-0.815006	-0.85771	-0.407393	-0.450317	0.450317	no	no	no	no	no	no	no	no	P1 CELL CYCLCE	0.477943	0.524177	0.489193	0.546747	0.944765	1.00487	1.05972	1.1167	0.940182	0.948975	-0.550108	0.0581121	0.707521	1.89021	-0.245998	1.29887	no	no	no
BKN20205	CG11130	FBgn0020909	Rtc1	CG11130	Rtc1	Probe	2	C01	CELL NUMBERS	6862	4030	6704	9749	1.00809	0.734823	-2.26196	2.49381	0.871457	0.115927	0.755529	0.755529	no	no	no	no	no	no	no	no	P1 CELL CYCLCE	0.534203	0.54103	0.502519	0.474174	1.05598	1.03718	1.08859	0.968476	1.01812	1.12402	0.958799	0.708852	1.27909	-0.841175	0.833826	0.218957	no	no	no
						None	2	C02	CELL NUMBERS	6501	5139	6788	9391	-0.822352	2.60127	-1.07945	0.737593	0.889458	-0.170927	1.06039	1.06039	n/a control well	n/a control well	n/a control well	n/a control well	n/a control well	n/a control well	n/a control well	n/a control well	P1 CELL CYCLCE	0.524682	0.533168	0.455686	0.451133	1.03716	1.02211	0.987138	0.921416	1.01472	1.07133	0.703454	0.405282	-0.729625	-1.70836	0.554368	-1.21899	n/a control well	n/a control well	n/a control well
BKN20206	CG3631	FBgn0038268	CG3631	CG3631	CG3631	Probe	2	C03	CELL NUMBERS	6241	4034	7301	9359	-0.152964	0.269994	0.275658	2.59961	0.0585148	1.43763	-1.37912	1.37912	no	no	no	no	no	no	no	no	P1 CELL CYCLCE	0.526988	0.556609	0.489134	0.480249	1.04171	1.06705	1.0596	0.980883	0.976258	1.08025	0.765283	1.31038	0.704993	-0.612547	1.03783	0.046223	no	no	no
BKN20302	CG3203	FBgn0029897	RpL17	CG3203	RpL17	Probe	2	C04	CELL NUMBERS	3203	1495	3242	4844	-9.26792	-11.9766	-10.0551	-10.8013	-10.6223	-10.4282	-0.194101	0.194101	no	no	no	no	no	no	yes	no	P1 CELL CYCLCE	0.559234	0.454322	0.525211	0.638742	1.10546	0.870959	1.13775	1.3046	1.26924	0.872106	n/a not reproducible excluded	n/a not reproducible excluded	n/a not reproducible excluded	n/a not reproducible excluded	n/a not reproducible excluded	n/a not reproducible excluded	n/a not reproducible excluded	n/a not reproducible excluded	n/a not reproducible excluded
BKN20207	CG10084	FBgn0002044	swm	CG10084	swm	Probe	2	C05	CELL NUMBERS	2393	1474	3641	4963	-11.0939	-10.7974	-7.88852	-10.0292	-10.9457	-8.95888	-1.98679	1.98679	no	no	yes	no	no	no	yes	no	P1 CELL CYCLCE	0.376636	0.511783	0.410325	0.519415	0.744508	0.981114	0.888873	1.06088	0.758839	0.837864	n/a not reproducible excluded	n/a not reproducible excluded	n/a not reproducible excluded	n/a not reproducible excluded	n/a not reproducible excluded	n/a not reproducible excluded	n/a not reproducible excluded	n/a not reproducible excluded	n/a not reproducible excluded
BKN20303	CG8194	FBgn0010406	RNaseX25	CG8194	RNaseX25	Probe	2	C06	CELL NUMBERS	5860	3699	6587	7485	0.797063	-0.608118	0.182405	-0.802732	0.0944724	-0.310164	0.404636	0.404636	no	no	no	no	no	no	no	no	P1 CELL CYCLCE	0.557303	0.559357	0.538867	0.555377	1.10164	1.07232	1.16733	1.13433	1.02735	1.02909	1.57835	1.41649	2.83807	2.215	1.49742	2.52654	no	yes	no
BKN20208	CG13570	FBgn0015544	spag	CG13570	spag	Probe	2	C07	CELL NUMBERS	5665	4096	7698	7879	-0.00758131	1.73628	2.52019	-1.02426	0.864351	0.747963	0.116388	0.116388	no	no	no	no	no	no	no	no	P1 CELL CYCLCE	0.352561	0.541676	0.475173	0.523916	0.696919	1.03842	1.02935	1.07007	0.671133	0.961945	n/a not reproducible excluded	n/a not reproducible excluded	n/a not reproducible excluded	n/a not reproducible excluded	n/a not reproducible excluded	n/a not reproducible excluded	n/a not reproducible excluded	n/a not reproducible excluded	n/a not reproducible excluded
BKN20304	CG4007	FBgn0020391	Nrk	CG4007	Nrk	Probe	2	C08	CELL NUMBERS	6415	3826	7248	8644	1.6515	-0.0123009	1.07218	1.26418	0.8196	1.16818	-0.348579	0.348579	no	no	no	no	no	no	no	no	P1 CELL CYCLCE	0.56104	0.538398	0.472859	0.548093	1.10903	1.03214	1.02434	1.11945	1.07449	0.915035	1.67857	0.60724	0.00692067	1.94088	1.14291	0.973899	no	no	no
BKN20209	CG15400	FBgn0031463	CG15400	CG15400	CG15400	Probe	2	C09	CELL NUMBERS	6164	3587	6475	8673	2.10946	0.15767	-0.436538	0.044703	1.13357	-0.195918	1.32948	1.32948	no	no	no	no	no	no	no	no	P1 CELL CYCLCE	0.593431	0.545861	0.50944	0.500638	1.17305	1.04644	1.10358	1.02253	1.12099	1.07927	2.54729	0.895383	1.57593	0.154842	1.72134	0.865386	no	no	no
BKN20305	CG3520	FBgn0034859	CG3520	CG3520	CG3520	Probe	2	C10	CELL NUMBERS	5518	3708	7347	8870	-0.555728	0.43207	2.24942	1.51258	-0.061829	1.881	-1.94283	1.94283	no	no	no	no	no	no	no	no	P1 CELL CYCLCE	0.543978	0.526409	0.459305	0.520758	1.0753	1.00915	0.994977	1.06362	1.06555	0.935462	1.22097	0.144302	-0.57441	0.912075	0.682636	0.168832	no	no	no
BKN20210	CG31475	FBgn0051475	CG31475	CG31475	CG31475	Probe	2	C11	CELL NUMBERS	6206	3664	7285	8020	1.68693	0.00963438	1.22017	-0.54435	0.848284	0.337908	0.510376	0.510376	no	no	no	no	no	no	no	no	P1 CELL CYCLCE	0.535505	0.590341	0.498732	0.542926	1.05855	1.13171	1.08039	1.1089	0.93535	0.974286	0.993708	2.61287	1.11663	1.74642	1.80329	1.43152	no	no	no
BKN20306	CG14884	FBgn0027053	CSN5	CG14884	CSN5	Probe	2	C12	CELL NUMBERS	3222	1707	5134	7195	-7.61791	-8.51166	-4.31238	-3.35029	-8.06479	-3.83134	-4.23345	4.23345	no	no	yes	no	no	no	yes	no	P1 CELL CYCLCE	0.622833	0.605427	0.580598	0.744162	1.23118	1.16064	1.25773	1.51991	1.06078	0.827501	3.33588	3.19537	4.62794	9.32018	3.26563	6.97406	no	no	yes
BKN20211	CG31022	FBgn0039776	PH4alphaEFB	CG31022	PH4alphaEFB	Probe	2	C13	CELL NUMBERS	6277	3244	6828	7301	0.85658	-1.35258	0.536787	-2.29879	-0.248001	-0.881002	0.633	0.633	no	no	no	no	no	no	no	no	P1 CELL CYCLCE	0.609116	0.62122	0.526631	0.611837	1.20406	1.19091	1.14082	1.24965	1.01104	0.912917	2.96797	3.80519	2.31328	4.33998	3.38658	3.32663	no	no	yes
BKN20307	CG1109	FBgn0046222	CG1109	CG1109	CG1109	Probe	2	C14	CELL NUMBERS	5537	3804	6027	8211	-0.410095	0.661289	-1.95475	-0.329488	0.125597	-1.14212	1.26771	1.26771	no	no	no	no	no	no	no	no	P1 CELL CYCLCE	0.5306	0.551786	0.522688	0.523094	1.04885	1.0578	1.13228	1.06839	0.991541	1.0598	0.862165	1.12416	2.14415	1	0.993163	1.57208	no	no	no
BKN20212	CG11199	FBgn0046704	Liprin-alpha	CG11199	Liprin-alpha	Probe	2	C15	CELL NUMBERS	5417	3204	6479	7841	-1.85111	-2.74672	-1.31101	-0.890309	-2.29892	-1.10066	-1.19826	1.19826	no	yes	no	no	no	no	no	no	P1 CELL CYCLCE	0.330249	0.547477	0.407504	0.534954	0.652814	1.04954	0.882763	1.09262	0.621999	0.807935	n/a not reproducible excluded	n/a not reproducible excluded	n/a not reproducible excluded	n/a not reproducible excluded	n/a not reproducible excluded	n/a not reproducible excluded	n/a not reproducible excluded	n/a not reproducible excluded	n/a not reproducible excluded
BKN20308	CG15916	FBgn0030704	CG15916	CG15916	CG15916	Probe	2	C16	CELL NUMBERS	6468	3775	6991	8340	1.87977	0.838053	0.23337	0.88733	1.35891	0.56035	0.79856	0.79856	no	no	no	no	no	no	no	no	P1 CELL CYCLCE	0.557502	0.544685	0.505544	0.525712	1.10203	1.04419	1.09514	1.07374	1.05539	1.01993	1.58367	0.849994	1.40883	1.09852	1.21683	1.25367	no	no	no
BKN20213	CG10809	FBgn0036052	CG10809	CG10809	CG10809	Probe	2	C17	CELL NUMBERS	5731	3798	7061	8858	0.0120615	0.655294	-0.186256	2.31943	0.333678	1.06659	-0.732908	0.732908	no	no	no	no	no	no	no	no	P1 CELL CYCLCE	0.550297	0.549794	0.513918	0.504455	1.08779	1.05398	1.11328	1.03032	1.03207	1.08052	1.39043	1.04727	1.768	0.298507	1.21885	1.03326	no	no	no
BKN20309	CG3980	FBgn0031575	Cep97	CG3980	Cep97	Probe	2	C18	CELL NUMBERS	6092	3217	7180	8162	1.37745	-1.44995	0.765894	-0.0597266	-0.0362499	0.353084	-0.389334	0.389334	no	no	no	no	no	no	no	no	P1 CELL CYCLCE	0.366078	0.546061	0.49593	0.502979	0.723639	1.04683	1.07432	1.02731	0.691269	1.04576	n/a not reproducible excluded	n/a not reproducible excluded	n/a not reproducible excluded	n/a not reproducible excluded	n/a not reproducible excluded	n/a not reproducible excluded	n/a not reproducible excluded	n/a not reproducible excluded	n/a not reproducible excluded
BKN20214	CG5155	FBgn0031905	CG5155	CG5155	CG5155	Probe	2	C19	CELL NUMBERS	5717	3388	6399	7584	0.0337728	-0.534905	-2.04715	-0.788074	-0.250566	-1.41761	1.16705	1.16705	no	no	no	no	no	no	no	no	P1 CELL CYCLCE	0.330698	0.540118	0.51298	0.556756	0.653702	1.03544	1.11125	1.13715	0.631331	0.977227	n/a not reproducible excluded	n/a not reproducible excluded	n/a not reproducible excluded	n/a not reproducible excluded	n/a not reproducible excluded	n/a not reproducible excluded	n/a not reproducible excluded	n/a not reproducible excluded	n/a not reproducible excluded
BKN20310	CG10642	FBgn0004380	Klp64D	CG10642	Klp64D	Probe	2	C20	CELL NUMBERS	5000	3425	7248	8962	-2.04056	0.336008	0.420092	2.3248	-0.852277	1.37244	-2.22472	2.22472	no	no	no	no	no	no	no	no	P1 CELL CYCLCE	0.566805	0.556497	0.499926	0.507794	1.12042	1.06683	1.08297	1.03714	1.05023	1.04419	1.8332	1.30606	1.16784	0.424154	1.56963	0.795996	no	no	no
BKN20215	CG7861	FBgn0033055	tbce	CG7861	tbce	Probe	2	C21	CELL NUMBERS	5216	3475	6905	8734	-2.0993	-0.338776	-1.00975	2.66829	-1.21904	0.829273	-2.04831	2.04831	no	no	no	no	no	no	no	no	P1 CELL CYCLCE	0.516122	0.57927	0.482144	0.484399	1.02024	1.11049	1.04445	0.98936	0.918724	1.05569	0.47386	2.1854	0.405169	-0.456353	1.32963	-0.0255922	no	no	no
BKN20311	CG6170	FBgn0026428	HDAC6	CG6170	HDAC6	Probe	2	C22	CELL NUMBERS	6715	3730	7685	8834	3.40749	0.732277	1.21558	2.08802	2.06988	1.6518	0.418084	0.418084	yes	no	no	no	no	no	no	no	P1 CELL CYCLCE	0.499669	0.536921	0.467993	0.495239	0.987712	1.02931	1.0138	1.0115	0.959591	1.00227	0.032593	0.550187	-0.20178	-0.0483613	0.29139	-0.12507	no	no	no
BKN20216	CG17437	FBgn0040066	wds	CG17437	wds	Probe	2	C23	CELL NUMBERS	7121	3101	7741	8282	4.37309	-2.32727	1.25115	1.33798	1.02291	1.29457	-0.27166	0.27166	no	no	no	no	no	no	no	no	P1 CELL CYCLCE	0.557453	0.546234	0.449802	0.566644	1.10194	1.04716	0.974391	1.15734	1.05231	0.841922	1.58238	0.909809	-0.982018	2.63906	1.24609	0.82852	no	no	no
BKN20312	CG9565	FBgn0031081	Nep3	CG9565	Nep3	Probe	2	C24	CELL NUMBERS	5829	2557	7071	7079	-0.316457	-1.82764	-1.14977	-2.52593	-1.07205	-1.83785	0.765803	0.765803	no	no	no	no	no	no	no	no	P1 CELL CYCLCE	0.535031	0.494226	0.519487	0.574244	1.05761	0.947458	1.12535	1.17286	1.11626	0.959488	0.980995	-1.09835	2.00686	2.92508	-0.058675	2.46597	no	yes	no
BKN23373	CG17871	FBgn0036474	Or71a	CG17871	Or71a	Probe	2	D01	CELL NUMBERS	5858	3517	7310	8991	-2.08032	-1.46261	-0.445515	-0.0363157	-1.77147	-0.240915	-1.53055	1.53055	no	no	no	no	no	no	no	no	P1 CELL CYCLCE	0.568716	0.530649	0.385608	0.521513	1.1242	1.01728	0.83533	1.06516	1.1051	0.784227	n/a not reproducible excluded	n/a not reproducible excluded	n/a not reproducible excluded	n/a not reproducible excluded	n/a not reproducible excluded	n/a not reproducible excluded	n/a not reproducible excluded	n/a not reproducible excluded	n/a not reproducible excluded
						None	2	D02	CELL NUMBERS	6791	4616	7020	8869	0.137648	0.352118	-0.284019	-1.11433	0.244883	-0.699176	0.944059	0.944059	n/a control well	n/a control well	n/a control well	n/a control well	n/a control well	n/a control well	n/a control well	n/a control well	P1 CELL CYCLCE	0.500803	0.548967	0.519101	0.476607	0.989953	1.0524	1.12451	0.973445	0.940664	1.15519	0.0629978	1.01531	1.99028	-0.749618	0.539153	0.620333	n/a control well	n/a control well	n/a control well
BKN23374	CG7903	FBgn0039730	CG7903	CG7903	CG7903	Probe	2	D03	CELL NUMBERS	6257	3889	7050	8829	-0.0502011	-0.0243679	-0.247494	0.724694	-0.0372845	0.2386	-0.275885	0.275885	no	no	no	no	no	no	no	no	P1 CELL CYCLCE	0.520101	0.582411	0.388538	0.504426	1.0281	1.11651	0.841677	1.03026	0.920814	0.816953	0.580582	2.3067	-3.60968	0.297393	1.44364	-1.65614	no	no	no
BKN23470	CG13084	FBgn0032788	CG13084	CG13084	CG13084	Probe	2	D04	CELL NUMBERS	5936	3591	7163	8765	-0.664757	-0.681882	0.811269	0.114774	-0.673319	0.463022	-1.13634	1.13634	no	no	no	no	no	no	no	no	P1 CELL CYCLCE	0.543174	0.539817	0.478301	0.500426	1.07371	1.03486	1.03613	1.02209	1.03754	1.01373	1.19941	0.66201	0.24034	0.146863	0.93071	0.193602	no	no	no
BKN23375	CG32141	FBgn0052141	CG32141	CG32141	CG32141	Probe	2	D05	CELL NUMBERS	6167	3538	7154	8540	0.766122	0.331836	1.86397	-0.101731	0.548979	0.881119	-0.33214	0.33214	no	no	no	no	no	no	no	no	P1 CELL CYCLCE	0.554035	0.54476	0.484456	0.531067	1.09518	1.04433	1.04946	1.08468	1.04869	0.967533	1.49071	0.852871	0.504321	1.30006	1.17179	0.902189	no	no	no
BKN23471	CG42669	FBgn0261551	CG42669	CG42669	CG42669	Probe	2	D06	CELL NUMBERS	6123	3109	5266	7724	1.67259	-3.20375	-3.26183	-0.467749	-0.765581	-1.86479	1.09921	1.09921	no	no	no	no	no	no	no	no	P1 CELL CYCLCE	0.63352	0.534956	0.454206	0.570678	1.2523	1.02554	0.983932	1.16558	1.22111	0.844155	n/a not reproducible excluded	n/a not reproducible excluded	n/a not reproducible excluded	n/a not reproducible excluded	n/a not reproducible excluded	n/a not reproducible excluded	n/a not reproducible excluded	n/a not reproducible excluded	n/a not reproducible excluded
BKN23376	CG13653	FBgn0039288	CG13653	CG13653	CG13653	Probe	2	D07	CELL NUMBERS	5653	3622	6780	8392	0.00758131	-0.259469	0.17614	0.0981225	-0.125944	0.137131	-0.263075	0.263075	no	no	no	no	no	no	no	no	P1 CELL CYCLCE	0.531887	0.526499	0.373216	0.505684	1.0514	1.00933	0.808486	1.03283	1.04168	0.782785	n/a not reproducible excluded	n/a not reproducible excluded	n/a not reproducible excluded	n/a not reproducible excluded	n/a not reproducible excluded	n/a not reproducible excluded	n/a not reproducible excluded	n/a not reproducible excluded	n/a not reproducible excluded
BKN23472	CG5194	FBgn0035955	CG5194	CG5194	CG5194	Probe	2	D08	CELL NUMBERS	5868	3546	6851	7498	-0.00713741	-1.0048	0.150447	-2.38096	-0.50597	-1.11525	0.609284	0.609284	no	no	no	no	no	no	no	no	P1 CELL CYCLCE	0.521778	0.501018	0.522635	0.57472	1.03142	0.960479	1.13217	1.17384	1.07386	0.964502	0.62557	-0.836088	2.14187	2.943	-0.105259	2.54244	no	yes	no
BKN23377	CG10303	FBgn0037412	Osi4	CG10303	Osi4	Probe	2	D09	CELL NUMBERS	5134	3978	6547	7610	-1.06029	2.63518	-0.0779062	-3.36191	0.787446	-1.71991	2.50736	2.50736	no	no	no	no	no	no	no	no	P1 CELL CYCLCE	0.725185	0.547868	0.520401	0.526358	1.4335	1.05029	1.12733	1.07506	1.36486	1.04862	n/a not reproducible excluded	n/a not reproducible excluded	n/a not reproducible excluded	n/a not reproducible excluded	n/a not reproducible excluded	n/a not reproducible excluded	n/a not reproducible excluded	n/a not reproducible excluded	n/a not reproducible excluded
BKN23473	CG12209	FBgn0033498	CG12209	CG12209	CG12209	Probe	2	D10	CELL NUMBERS	5729	3564	6809	8746	0.157112	0.142879	0.942768	0.804394	0.149996	0.873581	-0.723585	0.723585	no	no	no	no	no	no	no	no	P1 CELL CYCLCE	0.481711	0.52747	0.509792	0.506732	0.952213	1.01119	1.10435	1.03497	0.941677	1.06703	-0.44906	0.185291	1.59102	0.384173	-0.131884	0.987596	no	no	no
BKN23378	CG15096	FBgn0034394	CG15096	CG15096	CG15096	Probe	2	D11	CELL NUMBERS	6012	3578	6220	7885	1.13269	0.0203851	-1.52519	-1.28414	0.576538	-1.40467	1.9812	1.9812	no	no	no	no	no	no	no	no	P1 CELL CYCLCE	0.583186	0.559844	0.503112	0.540773	1.1528	1.07325	1.08988	1.1045	1.07412	0.986757	2.27254	1.4353	1.30452	1.66539	1.85392	1.48495	no	no	no
BKN23474	CG32178	FBgn0043025	Msi	CG32178	Msi	Probe	2	D12	CELL NUMBERS	5607	3771	6663	8000	-0.103499	2.61759	0.0238305	-1.38878	1.25705	-0.682472	1.93952	1.93952	no	no	no	no	no	no	no	no	P1 CELL CYCLCE	0.537607	0.556187	0.49076	0.530695	1.06271	1.06624	1.06312	1.08392	0.996685	0.98081	1.0501	1.29411	0.774701	1.28605	1.1721	1.03038	no	no	no
BKN23379	CG17344	FBgn0032755	CG17344	CG17344+CG43731	CG17344+CG43731	Probe	2	D13	CELL NUMBERS	5995	3357	6146	6726	0.0270214	-0.312724	-1.16299	-4.30302	-0.142851	-2.73301	2.59015	2.59015	no	no	no	no	yes	no	no	no	P1 CELL CYCLCE	0.361463	0.548366	0.500224	0.541261	0.714517	1.05125	1.08362	1.1055	0.679684	0.980207	n/a not reproducible excluded	n/a not reproducible excluded	n/a not reproducible excluded	n/a not reproducible excluded	n/a not reproducible excluded	n/a not reproducible excluded	n/a not reproducible excluded	n/a not reproducible excluded	n/a not reproducible excluded
BKN23475	CG13725	FBgn0036708	CG13725	CG13725	CG13725	Probe	2	D14	CELL NUMBERS	5674	3837	7077	8894	0.0712291	1.28744	1.07381	1.28143	0.679333	1.17762	-0.498287	0.498287	no	no	no	no	no	no	no	no	P1 CELL CYCLCE	0.538198	0.546912	0.501444	0.451879	1.06387	1.04846	1.08626	0.92294	1.0147	1.17696	1.06594	0.935992	1.23295	-1.68028	1.00096	-0.223662	no	no	no
BKN23380	CG4827	FBgn0034225	veil	CG4827	veil	Probe	2	D15	CELL NUMBERS	6563	3762	6214	8346	1.78697	0.594407	-1.87239	0.209087	1.19069	-0.831649	2.02234	2.02234	no	no	no	no	no	no	no	no	P1 CELL CYCLCE	0.560765	0.566958	0.50527	0.524258	1.10848	1.08689	1.09455	1.07077	1.01987	1.02221	1.67119	1.71001	1.39706	1.0438	1.6906	1.22043	no	no	no
BKN23476	CG6081	FBgn0031688	Cyp28d2	CG6081	Cyp28d2	Probe	2	D16	CELL NUMBERS	5296	3512	6616	7931	-1.73425	-0.0665337	-0.628299	-0.639865	-0.900389	-0.634082	-0.266307	0.266307	no	no	no	no	no	no	no	no	P1 CELL CYCLCE	0.518833	0.548914	0.518265	0.51835	1.02559	1.0523	1.1227	1.0587	0.974624	1.06045	0.546583	1.01329	1.95442	0.821432	0.779939	1.38793	no	no	no
BKN23381	CG34448	FBgn0085477	CG34448	CG34447	CG34447	Probe	2	D17	CELL NUMBERS	5695	3882	7076	8789	-0.0478622	1.54518	0.0167671	1.7693	0.74866	0.893034	-0.144374	0.144374	no	no	no	no	no	no	no	no	P1 CELL CYCLCE	0.526598	0.509002	0.376227	0.472782	1.04094	0.975783	0.815008	0.965634	1.06678	0.844014	0.754839	-0.52783	-4.1377	-0.893554	0.113505	-2.51563	no	yes	no
BKN23477	CG10325	FBgn0000014	abd-A	CG10325	abd-A	Probe	2	D18	CELL NUMBERS	5598	3255	7164	8326	-0.115368	-0.797949	0.884288	0.0597266	-0.456659	0.472007	-0.928666	0.928666	no	no	no	no	no	no	no	no	P1 CELL CYCLCE	0.558668	0.597153	0.427743	0.552405	1.10434	1.14477	0.926605	1.12826	0.964677	0.82127	1.61494	2.87589	-1.92816	2.10314	2.24542	0.0874906	yes	no	no
BKN23382	CG14062	FBgn0039592	CG14062	CG14062	CG14062	Probe	2	D19	CELL NUMBERS	5570	3229	6468	8677	-0.373425	-0.901666	-1.69671	2.00108	-0.637546	0.152185	-0.78973	0.78973	no	no	no	no	no	no	no	no	P1 CELL CYCLCE	0.387243	0.556871	0.504229	0.504274	0.765476	1.06755	1.09229	1.02995	0.717039	1.06053	n/a not reproducible excluded	n/a not reproducible excluded	n/a not reproducible excluded	n/a not reproducible excluded	n/a not reproducible excluded	n/a not reproducible excluded	n/a not reproducible excluded	n/a not reproducible excluded	n/a not reproducible excluded
BKN23478	CG7354	FBgn0036774	mRpS26	CG7354	mRpS26	Probe	2	D20	CELL NUMBERS	5709	3036	7003	8329	0.23032	-1.22018	-0.0866795	0.153886	-0.494928	0.0336035	-0.528531	0.528531	no	no	no	no	no	no	no	no	P1 CELL CYCLCE	0.53822	0.533838	0.496883	0.537773	1.06392	1.0234	1.07638	1.09837	1.03959	0.979977	1.06653	0.431165	1.03734	1.55245	0.748849	1.2949	no	no	no
BKN23383	CG8967	FBgn0004839	otk	CG8967	otk	Probe	2	D21	CELL NUMBERS	5092	3510	7779	7937	-2.43454	0.297714	1.53833	0.0260909	-1.06841	0.78221	-1.85062	1.85062	no	no	no	no	no	no	no	no	P1 CELL CYCLCE	0.364572	0.542302	0.396937	0.538123	0.720661	1.03962	0.859871	1.09909	0.693195	0.78235	n/a not reproducible excluded	n/a not reproducible excluded	n/a not reproducible excluded	n/a not reproducible excluded	n/a not reproducible excluded	n/a not reproducible excluded	n/a not reproducible excluded	n/a not reproducible excluded	n/a not reproducible excluded
BKN23479	CG42626	FBgn0261349	Mst36Fb	CG42626	Mst36Fb	Probe	2	D22	CELL NUMBERS	5244	3750	7213	7054	-1.14198	1.2912	0.0891009	-3.37907	0.0746098	-1.64498	1.71959	1.71959	no	no	no	no	no	no	no	no	P1 CELL CYCLCE	0.567596	0.572574	0.503895	0.583477	1.12199	1.09765	1.09157	1.19172	1.02217	0.915962	1.85441	1.92685	1.3381	3.27259	1.89063	2.30535	no	yes	no
BKN23384	CG17121	FBgn0039043	CG17121	CG17121	CG17121	Probe	2	D23	CELL NUMBERS	5820	4106	7215	7947	0.355486	3.32548	-0.0227457	0.0234448	1.84048	0.00034955	1.84013	1.84013	no	no	no	no	no	no	no	no	P1 CELL CYCLCE	0.361963	0.56706	0.500151	0.502927	0.715505	1.08708	1.08346	1.0272	0.658187	1.05477	n/a not reproducible excluded	n/a not reproducible excluded	n/a not reproducible excluded	n/a not reproducible excluded	n/a not reproducible excluded	n/a not reproducible excluded	n/a not reproducible excluded	n/a not reproducible excluded	n/a not reproducible excluded
BKN23480	CG13495	FBgn0041238	Gr58b	CG13495	Gr58b	Probe	2	D24	CELL NUMBERS	6322	2781	7646	7374	1.27865	-0.213759	0.58204	-2.03002	0.532445	-0.723991	1.25644	1.25644	no	no	no	no	no	no	no	no	P1 CELL CYCLCE	0.52687	0.534988	0.502375	0.568272	1.04148	1.0256	1.08828	1.16067	1.01549	0.937631	0.762128	0.475547	1.27287	2.70034	0.618838	1.98661	no	no	no
BKN20217	CG7338	FBgn0037073	CG7338	CG7338	CG7338	Probe	2	E01	CELL NUMBERS	6548	3687	7041	9995	0.0825071	-2.29137	-2.11863	2.47018	-1.10443	0.175778	-1.28021	1.28021	no	no	no	no	no	no	no	no	P1 CELL CYCLCE	0.539738	0.54462	0.514275	0.500796	1.06692	1.04407	1.11406	1.02285	1.02189	1.08917	1.10725	0.847475	1.78331	0.160796	0.977365	0.97205	no	no	no
						None	2	E02	CELL NUMBERS	6753	4849	7847	8807	0.022852	-0.15084	1.03493	-1.67124	-0.0639938	-0.318153	0.254159	0.254159	n/a control well	n/a control well	n/a control well	n/a control well	n/a control well	n/a control well	n/a control well	n/a control well	P1 CELL CYCLCE	0.344867	0.544329	0.375405	0.489037	0.68171	1.04351	0.813228	0.998834	0.653287	0.814178	n/a not reproducible excluded	n/a not reproducible excluded	n/a not reproducible excluded	n/a not reproducible excluded	n/a not reproducible excluded	n/a not reproducible excluded	n/a not reproducible excluded	n/a not reproducible excluded	n/a not reproducible excluded
BKN20218	CG2072	FBgn0026326	Mad1	CG2072	Mad1	Probe	2	E03	CELL NUMBERS	6161	3574	7969	8668	-0.346455	-3.36125	1.32261	-0.116707	-1.85385	0.602953	-2.45681	2.45681	no	no	no	no	no	no	no	no	P1 CELL CYCLCE	0.586193	0.576107	0.465539	0.468625	1.15875	1.10443	1.00848	0.957142	1.04918	1.05364	2.35318	2.06327	-0.307058	-1.05003	2.20822	-0.678544	yes	no	no
BKN20314	CG3810	FBgn0023511	Edem1	CG3810	Edem1	Probe	2	E04	CELL NUMBERS	6428	4033	7206	9174	0.878604	-0.104016	-0.0100867	0.9114	0.387294	0.450657	-0.0633629	0.0633629	no	no	no	no	no	no	no	no	P1 CELL CYCLCE	0.583862	0.579241	0.464283	0.496964	1.15414	1.11043	1.00576	1.01502	1.03936	0.990875	2.29067	2.18426	-0.360891	0.0165542	2.23747	-0.172168	yes	no	no
BKN20219	CG11788	FBgn0034495	CG11788	CG11788	CG11788	Probe	2	E05	CELL NUMBERS	5329	3859	7046	8501	-1.85155	0.283962	0.630386	-0.592537	-0.783795	0.0189248	-0.80272	0.80272	no	no	no	no	no	no	no	no	P1 CELL CYCLCE	0.493698	0.584818	0.466591	0.474574	0.975909	1.12113	1.01076	0.969293	0.870472	1.04278	-0.127552	2.3996	-0.261901	-0.826128	1.13603	-0.544015	no	no	no
BKN20315	CG3820	FBgn0010660	Nup214	CG3820	Nup214	Probe	2	E06	CELL NUMBERS	5564	4653	6272	8593	-0.0722052	3.07299	-1.45421	1.65079	1.50039	0.0982914	1.4021	1.4021	no	no	no	no	no	no	no	no	P1 CELL CYCLCE	0.580735	0.538157	0.517505	0.54592	1.14796	1.03168	1.12105	1.11501	1.11271	1.00542	2.20679	0.597941	1.92182	1.85909	1.40236	1.89045	no	no	no
BKN20220	CG5841	FBgn0263601	mib1	CG5841	mib1	Probe	2	E07	CELL NUMBERS	5491	3850	7854	8514	-0.495161	-0.788283	2.16939	0.0699873	-0.641722	1.11969	-1.76141	1.76141	no	no	no	no	no	no	no	no	P1 CELL CYCLCE	0.491225	0.516981	0.47465	0.495667	0.97102	0.991079	1.02822	1.01237	0.979761	1.01565	-0.193881	-0.21975	0.0837419	-0.0322551	-0.206816	0.0257434	no	no	no
BKN20316	CG10620	FBgn0036299	Tsf2	CG10620	Tsf2	Probe	2	E08	CELL NUMBERS	6547	4263	6704	8470	2.12127	0.995198	-1.1896	0.0335816	1.55824	-0.578012	2.13625	2.13625	no	no	no	no	no	no	no	no	P1 CELL CYCLCE	0.353816	0.580829	0.504653	0.512828	0.699399	1.11348	1.09321	1.04742	0.62812	1.04372	n/a not reproducible excluded	n/a not reproducible excluded	n/a not reproducible excluded	n/a not reproducible excluded	n/a not reproducible excluded	n/a not reproducible excluded	n/a not reproducible excluded	n/a not reproducible excluded	n/a not reproducible excluded
BKN20221	CG9770	FBgn0086679	p	CG9770	p	Probe	2	E09	CELL NUMBERS	5465	4003	7783	9123	-0.0206286	1.05657	2.3576	0.607313	0.517971	1.48246	-0.964488	0.964488	no	no	no	no	no	no	no	no	P1 CELL CYCLCE	0.545145	0.59195	0.48398	0.474082	1.07761	1.1348	1.04843	0.968288	0.949601	1.08277	1.25226	2.67499	0.483908	-0.844637	1.96363	-0.180365	no	no	no
BKN20317	CG11253	FBgn0036338	CG11253	CG11253	CG11253	Probe	2	E10	CELL NUMBERS	5306	3839	7389	8711	-1.16219	-0.142879	1.58741	0.325083	-0.652536	0.956247	-1.60878	1.60878	no	no	no	no	no	no	no	no	P1 CELL CYCLCE	0.568554	0.552103	0.484703	0.512286	1.12388	1.05841	1.05	1.04632	1.06186	1.00352	1.88009	1.13641	0.514944	0.593219	1.50825	0.554082	no	no	no
BKN20222	CG10617	FBgn0261085	Syt12	CG10617	Syt12	Probe	2	E11	CELL NUMBERS	5869	3678	7250	8442	0.689393	-1.17037	0.347944	-0.0622043	-0.240488	0.14287	-0.383358	0.383358	no	no	no	no	no	no	no	no	P1 CELL CYCLCE	0.346135	0.548505	0.503008	0.525968	0.684216	1.05151	1.08965	1.07426	0.650697	1.01432	n/a not reproducible excluded	n/a not reproducible excluded	n/a not reproducible excluded	n/a not reproducible excluded	n/a not reproducible excluded	n/a not reproducible excluded	n/a not reproducible excluded	n/a not reproducible excluded	n/a not reproducible excluded
BKN20318	CG7989	FBgn0262560	wcd	CG7989	wcd	Probe	2	E12	CELL NUMBERS	5319	3598	6667	8630	-1.00044	0.0150493	-0.903995	0.0429455	-0.492698	-0.430525	-0.0621731	0.0621731	no	no	no	no	no	no	no	no	P1 CELL CYCLCE	0.566263	0.612834	0.39478	0.502187	1.11935	1.17483	0.855199	1.02569	0.952774	0.833778	1.81866	3.48137	-3.34196	0.213122	2.65001	-1.56442	yes	no	no
BKN20223	CG10979	FBgn0037379	CG10979	CG10979	CG10979	Probe	2	E13	CELL NUMBERS	6035	4010	7050	8917	0.156256	1.35631	0.366171	1.61459	0.756281	0.990381	-0.234099	0.234099	no	no	no	no	no	no	no	no	P1 CELL CYCLCE	0.520041	0.58127	0.506346	0.513769	1.02798	1.11433	1.09688	1.04935	0.922515	1.0453	0.578969	2.26263	1.44321	0.649019	1.4208	1.04611	no	no	no
BKN20319	CG5682	FBgn0032480	Edem2	CG5682	Edem2	Probe	2	E14	CELL NUMBERS	5750	3518	7208	8202	0.313094	-2.07013	0.49269	-1.08592	-0.87852	-0.296616	-0.581904	0.581904	no	no	no	no	no	no	no	no	P1 CELL CYCLCE	0.555998	0.582023	0.383015	0.541329	1.09906	1.11577	0.829713	1.10564	0.985023	0.750439	n/a not reproducible excluded	n/a not reproducible excluded	n/a not reproducible excluded	n/a not reproducible excluded	n/a not reproducible excluded	n/a not reproducible excluded	n/a not reproducible excluded	n/a not reproducible excluded	n/a not reproducible excluded
BKN20224	CG2727	FBgn0010435	emp	CG2727	emp	Probe	2	E15	CELL NUMBERS	6186	4107	7445	8410	0.61158	0.670647	0.549475	0.0142755	0.641113	0.281876	0.359238	0.359238	no	no	no	no	no	no	no	no	P1 CELL CYCLCE	0.560123	0.588035	0.46969	0.510855	1.10721	1.1273	1.01747	1.04339	0.982185	0.975156	1.65396	2.52385	-0.12901	0.539357	2.08891	0.205173	yes	no	no
BKN20320	CG17122	FBgn0036962	CG17122	CG17122	CG17122	Probe	2	E16	CELL NUMBERS	5988	3548	6637	7551	0.434836	-1.58826	-1.50971	-2.11061	-0.57671	-1.81016	1.23345	1.23345	no	no	no	no	no	no	no	no	P1 CELL CYCLCE	0.562555	0.557783	0.503629	0.544044	1.11202	1.0693	1.091	1.11118	1.03995	0.981833	1.71921	1.35574	1.32669	1.78848	1.53747	1.55758	no	no	no
BKN20225	CG13025	FBgn0036660	CG13025	CG13025	CG13025	Probe	2	E17	CELL NUMBERS	5624	3908	6902	7258	-0.265902	-0.0282539	-1.39699	-3.00911	-0.147078	-2.20305	2.05598	2.05598	no	no	no	no	yes	no	no	no	P1 CELL CYCLCE	0.54622	0.572624	0.484116	0.519154	1.07973	1.09775	1.04872	1.06035	0.983585	0.989039	1.28109	1.92878	0.489726	0.851702	1.60494	0.670714	no	no	no
BKN20321	CG8833	FBgn0036386	CG8833	CG8833	CG8833	Probe	2	E18	CELL NUMBERS	5319	3878	6570	8306	-0.984156	0.71594	-1.67607	-0.376478	-0.134108	-1.02627	0.892164	0.892164	no	no	no	no	no	no	no	no	P1 CELL CYCLCE	0.503481	0.527907	0.454741	0.467701	0.995248	1.01203	0.985089	0.955256	0.983422	1.03123	0.134839	0.202134	-0.77019	-1.08479	0.168486	-0.927489	no	no	no
BKN20226	CG3026	FBgn0040347	mus81	CG3026	mus81	Probe	2	E19	CELL NUMBERS	5794	3731	6697	8187	0.331472	-0.0135169	-2.01029	0.214217	0.158977	-0.898035	1.05701	1.05701	no	no	no	no	no	no	no	no	P1 CELL CYCLCE	0.484382	0.568425	0.477269	0.52914	0.957494	1.0897	1.03389	1.08074	0.878676	0.956649	-0.37741	1.76664	0.19606	1.22755	0.694617	0.711807	no	no	no
BKN20322	CG10689	FBgn0086444	l(2)37Cb	CG10689	l(2)37Cb	Probe	2	E20	CELL NUMBERS	5515	3444	6818	7645	-0.372537	-0.818137	-1.53047	-2.19048	-0.595337	-1.86047	1.26514	1.26514	no	no	no	no	no	no	no	no	P1 CELL CYCLCE	0.516507	0.52385	0.464603	0.529285	1.021	1.00425	1.00645	1.08104	1.01668	0.931008	0.484189	0.0455088	-0.347169	1.233	0.264849	0.442914	no	no	no
BKN20227	CG8155	FBgn0034009	CG8155	CG8155	CG8155	Probe	2	E21	CELL NUMBERS	6409	4391	8196	8703	1.68991	3.14582	1.73799	1.84864	2.41787	1.79331	0.624556	0.624556	yes	no	no	no	no	no	no	no	P1 CELL CYCLCE	0.475558	0.603265	0.469912	0.504453	0.940052	1.15649	1.01795	1.03032	0.812848	0.987998	-0.61406	3.11192	-0.119487	0.298415	1.24893	0.089464	no	no	no
BKN20323	CG10535	FBgn0037926	Elp1	CG10535	Elp1	Probe	2	E22	CELL NUMBERS	5540	4412	7291	8355	-0.21182	3.00677	-0.636706	-0.019071	1.39747	-0.327888	1.72536	1.72536	no	no	no	no	no	no	no	no	P1 CELL CYCLCE	0.541207	0.580349	0.49718	0.494757	1.06982	1.11256	1.07703	1.01052	0.961584	1.06582	1.14664	2.22707	1.05009	-0.0665158	1.68685	0.491787	no	no	no
BKN20228	CG6303	FBgn0037808	Bruce	CG6303	Bruce	Probe	2	E23	CELL NUMBERS	5574	3931	7198	8055	-0.410059	0.712588	-1.0079	-0.0449227	0.151265	-0.526412	0.677676	0.677676	no	no	no	no	no	no	no	no	P1 CELL CYCLCE	0.469184	0.540832	0.499487	0.531897	0.927451	1.0368	1.08202	1.08637	0.89453	0.995994	-0.785026	0.701202	1.14901	1.33131	-0.041912	1.24016	no	no	no
BKN20324	CG12855	FBgn0033973	HPS1	CG12855	HPS1	Probe	2	E24	CELL NUMBERS	6010	3433	7779	7725	0.306616	1.4501	0.00638174	-1.40007	0.878358	-0.696845	1.5752	1.5752	no	no	no	no	no	no	no	no	P1 CELL CYCLCE	0.486934	0.538041	0.514224	0.535541	0.962538	1.03145	1.11395	1.09382	0.933185	1.0184	-0.308975	0.593464	1.78113	1.46847	0.142244	1.6248	no	no	no
BKN23385	CG14662	FBgn0037291	CG14662	CR43478+CG14662	CR43478+CG14662	Probe	2	F01	CELL NUMBERS	6591	4610	8537	8728	0.712153	2.16221	1.64975	0.0393244	1.43718	0.844537	0.592647	0.592647	no	no	no	no	no	no	no	no	P1 CELL CYCLCE	0.534271	0.462986	0.501965	0.538673	1.05611	0.88757	1.08739	1.10021	1.18989	0.988346	0.96063	-2.3046	1.25532	1.58634	-0.671983	1.42083	no	no	no
						None	2	F02	CELL NUMBERS	6867	5073	7751	8581	0.874629	0.687936	0.457176	-1.11054	0.781282	-0.32668	1.10796	1.10796	n/a control well	n/a control well	n/a control well	n/a control well	n/a control well	n/a control well	n/a control well	n/a control well	P1 CELL CYCLCE	0.33303	0.522905	0.355329	0.500976	0.658312	1.00244	0.769737	1.02322	0.656712	0.752272	n/a not reproducible excluded	n/a not reproducible excluded	n/a not reproducible excluded	n/a not reproducible excluded	n/a not reproducible excluded	n/a not reproducible excluded	n/a not reproducible excluded	n/a not reproducible excluded	n/a not reproducible excluded
BKN23386	CG5527	FBgn0039564	CG5527	CG5527	CG5527	Probe	2	F03	CELL NUMBERS	6640	4790	7954	8503	1.64726	2.60755	0.965987	0.619289	2.12741	0.792638	1.33477	1.33477	yes	no	no	no	no	no	no	no	P1 CELL CYCLCE	0.524357	0.550226	0.40334	0.503522	1.03651	1.05481	0.873743	1.02842	0.982653	0.849599	0.694722	1.06392	-2.97479	0.263365	0.879322	-1.35571	no	no	no
BKN23482	CG9308	FBgn0034681	CG9308	CG9308	CG9308	Probe	2	F04	CELL NUMBERS	5878	4299	7524	8446	-0.347008	0.951958	0.542371	0.0294856	0.302475	0.285929	0.0165464	0.0165464	no	no	no	no	no	no	no	no	P1 CELL CYCLCE	0.562475	0.552137	0.502469	0.494355	1.11186	1.05848	1.08848	1.0097	1.05044	1.07803	1.71704	1.13772	1.27694	-0.0816239	1.42738	0.597658	no	no	no
BKN23387	CG12181	FBgn0003374	Sgs4	CG12181	Sgs4	Probe	2	F05	CELL NUMBERS	6270	3903	6925	8460	1.58758	0.191886	-0.0156168	0.499802	0.889731	0.242093	0.647638	0.647638	no	no	no	no	no	no	no	no	P1 CELL CYCLCE	0.57296	0.526957	0.488891	0.523566	1.13259	1.0102	1.05907	1.06936	1.12115	0.990378	1.99826	0.165454	0.694542	1.01776	1.08186	0.856152	no	no	no
BKN23483	CG11983	FBgn0037654	CG11983	CG11983	CG11983	Probe	2	F06	CELL NUMBERS	5309	4127	6879	8293	-0.374881	0.0332208	-0.112788	1.99884	-0.17083	0.943024	-1.11385	1.11385	no	no	no	no	no	no	no	no	P1 CELL CYCLCE	0.569229	0.567893	0.496463	0.542195	1.12521	1.08868	1.07547	1.10741	1.03356	0.971163	1.89821	1.7461	1.01932	1.71888	1.82215	1.3691	no	no	no
BKN23388	CG7183	FBgn0038583	CG7183	CG7183	CG7183	Probe	2	F07	CELL NUMBERS	5025	4104	5754	8557	-1.45797	0.205635	-3.87924	1.40372	-0.626168	-1.23776	0.611592	0.611592	no	no	no	no	no	no	no	no	P1 CELL CYCLCE	0.31062	0.560554	0.408096	0.508349	0.614013	1.07461	0.884044	1.03828	0.571381	0.851452	n/a not reproducible excluded	n/a not reproducible excluded	n/a not reproducible excluded	n/a not reproducible excluded	n/a not reproducible excluded	n/a not reproducible excluded	n/a not reproducible excluded	n/a not reproducible excluded	n/a not reproducible excluded
BKN23484	CG10505	FBgn0034612	CG10505	CG10505	CG10505	Probe	2	F08	CELL NUMBERS	5713	4024	7447	9050	0.00713741	-0.560384	0.523095	2.91051	-0.276623	1.7168	-1.99342	1.99342	no	no	no	no	no	no	no	no	P1 CELL CYCLCE	0.335951	0.540923	0.492378	0.468488	0.664085	1.03698	1.06662	0.956863	0.640404	1.11471	n/a not reproducible excluded	n/a not reproducible excluded	n/a not reproducible excluded	n/a not reproducible excluded	n/a not reproducible excluded	n/a not reproducible excluded	n/a not reproducible excluded	n/a not reproducible excluded	n/a not reproducible excluded
BKN23389	CG4943	FBgn0029006	lack	CG4943	lack	Probe	2	F09	CELL NUMBERS	5074	4011	7130	8475	-0.748794	0.778323	0.259252	-0.044703	0.0147646	0.107274	-0.0925097	0.0925097	no	no	no	no	no	no	no	no	P1 CELL CYCLCE	0.32406	0.560571	0.472755	0.471226	0.64058	1.07465	1.02411	0.962455	0.596085	1.06406	n/a not reproducible excluded	n/a not reproducible excluded	n/a not reproducible excluded	n/a not reproducible excluded	n/a not reproducible excluded	n/a not reproducible excluded	n/a not reproducible excluded	n/a not reproducible excluded	n/a not reproducible excluded
BKN23485	CG2519	FBgn0037336	CG2519	CG2519	CG2519	Probe	2	F10	CELL NUMBERS	5773	4393	7153	8388	0.793978	2.40246	0.627461	0.607029	1.59822	0.617245	0.980973	0.980973	no	no	no	no	no	no	no	no	P1 CELL CYCLCE	0.578199	0.558289	0.486419	0.507792	1.14294	1.07027	1.05371	1.03714	1.0679	1.01598	2.13877	1.37526	0.588527	0.424093	1.75701	0.50631	no	no	no
BKN23390	CG8959	FBgn0030691	Efhc1.1	CG8959	Efhc1.1	Probe	2	F11	CELL NUMBERS	4508	3850	7320	8156	-3.07351	-0.600505	0.223367	0.32607	-1.83701	0.274719	-2.11173	2.11173	no	no	no	no	no	no	no	no	P1 CELL CYCLCE	0.439032	0.568287	0.477347	0.513354	0.867848	1.08944	1.03406	1.0485	0.796603	0.98623	n/a not reproducible excluded	n/a not reproducible excluded	n/a not reproducible excluded	n/a not reproducible excluded	n/a not reproducible excluded	n/a not reproducible excluded	n/a not reproducible excluded	n/a not reproducible excluded	n/a not reproducible excluded
BKN23486	CG42601	FBgn0261053	Cad86C	CG42601	Cad86C	Probe	2	F12	CELL NUMBERS	4963	3448	6807	8179	-1.61911	-1.08028	-0.837473	-0.0429455	-1.34969	-0.440209	-0.909484	0.909484	no	no	no	no	no	no	no	no	P1 CELL CYCLCE	0.542635	0.543867	0.507607	0.544087	1.07264	1.04262	1.09961	1.11127	1.0288	0.989509	1.18494	0.818395	1.49728	1.79009	1.00167	1.64369	no	no	no
BKN23391	CG12992	FBgn0030846	CG12992	CG12992	CG12992	Probe	2	F13	CELL NUMBERS	5823	3753	7753	8165	-0.0118899	-0.292361	1.96967	0.663707	-0.152125	1.31669	-1.46881	1.46881	no	no	no	no	no	no	no	no	P1 CELL CYCLCE	0.554959	0.564368	0.365016	0.524034	1.09701	1.08192	0.790723	1.07031	1.01394	0.738777	n/a not reproducible excluded	n/a not reproducible excluded	n/a not reproducible excluded	n/a not reproducible excluded	n/a not reproducible excluded	n/a not reproducible excluded	n/a not reproducible excluded	n/a not reproducible excluded	n/a not reproducible excluded
BKN23487	CG4799	FBgn0011823	Pen	CG4799	Pen	Probe	2	F14	CELL NUMBERS	5589	3592	7140	7584	0.304506	-2.00707	-0.00862456	-1.65172	-0.851281	-0.830175	-0.021106	0.021106	no	no	no	no	no	no	no	no	P1 CELL CYCLCE	0.626623	0.592598	0.492389	0.565286	1.23867	1.13604	1.06665	1.15457	1.09034	0.923849	3.43753	2.70001	0.84458	2.58793	3.06877	1.71626	yes	no	no
BKN23392	CG6687	FBgn0038299	Spn88Eb	CG6687	Spn88Eb	Probe	2	F15	CELL NUMBERS	5845	4502	7099	7773	0.0398442	2.39373	-0.710773	-0.60613	1.21679	-0.658451	1.87524	1.87524	no	no	no	no	no	no	no	no	P1 CELL CYCLCE	0.547771	0.498563	0.477284	0.528326	1.0828	0.955772	1.03393	1.07908	1.1329	0.958155	1.32269	-0.930899	0.196735	1.19692	0.195894	0.696827	no	no	no
BKN23488	CG30125	FBgn0050125	Ir56a	CG30125	Ir56a	Probe	2	F16	CELL NUMBERS	5531	3574	7555	7675	-0.499817	-1.77342	0.680732	-0.544109	-1.13662	0.0683113	-1.20493	1.20493	no	no	no	no	no	no	no	no	P1 CELL CYCLCE	0.476386	0.571563	0.481298	0.537461	0.941688	1.09572	1.04262	1.09774	0.859427	0.949791	-0.591859	1.88782	0.368883	1.54071	0.647978	0.954795	no	no	no
BKN23393	CG4723	FBgn0039023	CG4723	CG4723	CG4723	Probe	2	F17	CELL NUMBERS	5717	3936	7050	7918	0.520174	-0.203072	-1.30863	0.0977124	0.158551	-0.60546	0.764011	0.764011	no	no	no	no	no	no	no	no	P1 CELL CYCLCE	0.46204	0.562579	0.491487	0.522624	0.913329	1.07849	1.06469	1.06743	0.846856	0.997434	-0.976635	1.54092	0.805915	0.982294	0.282144	0.894104	no	no	no
BKN23489	CG7737	FBgn0033584	CG7737	CG7737	CG7737	Probe	2	F18	CELL NUMBERS	6640	3886	7303	8121	3.64384	0.437693	0.00933422	0.302043	2.04077	0.155689	1.88508	1.88508	yes	no	no	no	no	no	no	no	P1 CELL CYCLCE	0.558783	0.559966	0.502705	0.487132	1.10456	1.07349	1.08899	0.994942	1.02895	1.09453	1.61804	1.44004	1.28707	-0.353485	1.52904	0.466792	no	no	no
BKN23394	CG31365	FBgn0051365	CG31365	CG31365	CG31365	Probe	2	F19	CELL NUMBERS	5845	3804	7026	7321	0.986147	0.0443775	-1.4278	-1.06427	0.515262	-1.24604	1.7613	1.7613	no	no	no	no	no	no	no	no	P1 CELL CYCLCE	0.549342	0.565248	0.493228	0.566556	1.0859	1.08361	1.06846	1.15716	1.00211	0.923349	1.36483	1.64399	0.880578	2.63574	1.50441	1.75816	no	no	no
BKN23490	CG7140	FBgn0037147	CG7140	CG7140	CG7140	Probe	2	F20	CELL NUMBERS	5114	3597	7526	7852	-1.13199	-0.346531	0.0866795	-0.385452	-0.73926	-0.149386	-0.589874	0.589874	no	no	no	no	no	no	no	no	P1 CELL CYCLCE	0.613159	0.605839	0.372782	0.562497	1.21205	1.16143	0.807544	1.14887	1.04359	0.702903	n/a not reproducible excluded	n/a not reproducible excluded	n/a not reproducible excluded	n/a not reproducible excluded	n/a not reproducible excluded	n/a not reproducible excluded	n/a not reproducible excluded	n/a not reproducible excluded	n/a not reproducible excluded
BKN23395	CG15255	FBgn0028950	CG15255	CG15255	CG15255	Probe	2	F21	CELL NUMBERS	5684	3838	7555	7455	-0.083204	-0.0335776	-0.327607	-0.527616	-0.0583908	-0.427612	0.369221	0.369221	no	no	no	no	no	no	no	no	P1 CELL CYCLCE	0.437238	0.550266	0.455101	0.556581	0.864302	1.05489	0.985869	1.13679	0.81933	0.867241	-1.64183	1.06549	-0.754745	2.26032	-0.288169	0.752785	no	no	no
BKN23491	CG3213	FBgn0031545	CG3213	CG3213	CG3213	Probe	2	F22	CELL NUMBERS	4398	2977	7177	6140	-3.28956	-4.73381	-1.2636	-5.17422	-4.01168	-3.21891	-0.792773	0.792773	no	no	no	no	no	no	yes	no	P1 CELL CYCLCE	0.535389	0.532248	0.454508	0.574408	1.05832	1.02035	0.984585	1.1732	1.03722	0.83923	0.990601	0.369777	-0.780184	2.93127	0.680189	1.07555	no	no	no
						Barcode	2	F23	CELL NUMBERS	548	591	394	322	-15.6393	-16.8795	-19.8984	-21.0573	-16.2594	-20.4778	4.21846	4.21846	n/a control well	n/a control well	n/a control well	n/a control well	n/a control well	n/a control well	n/a control well	n/a control well	P1 CELL CYCLCE	0.457391	0.51586	0.545454	0.598367	0.904141	0.988931	1.1816	1.22213	0.914261	0.966832	-1.1013	-0.263014	3.12059	3.83301	-0.682157	3.4768	n/a control well	n/a control well	n/a control well
BKN23492	CG7016	FBgn0039238	CG7016	CG7016+CG13641	CG7016+CG13641	Probe	2	F24	CELL NUMBERS	6492	2850	7082	7696	2.30972	-1.88444	-2.21209	-0.273248	0.212637	-1.24267	1.45531	1.45531	no	no	no	no	no	no	no	no	P1 CELL CYCLCE	0.503848	0.542304	0.524983	0.591329	0.995973	1.03963	1.13725	1.20776	0.958011	0.941622	0.144672	0.758065	2.24258	3.56812	0.451369	2.90535	no	yes	no
BKN20229	CG32667	FBgn0052667	CG32667	CG32677	X11Lbeta	Probe	2	G01	CELL NUMBERS	6311	3877	6596	8404	0.474969	-0.159817	-0.290825	-0.399413	0.157576	-0.345119	0.502695	0.502695	no	no	no	no	no	no	no	no	P1 CELL CYCLCE	0.415591	0.558343	0.501939	0.514676	0.821512	1.07037	1.08733	1.0512	0.767501	1.03437	n/a not reproducible excluded	n/a not reproducible excluded	n/a not reproducible excluded	n/a not reproducible excluded	n/a not reproducible excluded	n/a not reproducible excluded	n/a not reproducible excluded	n/a not reproducible excluded	n/a not reproducible excluded
						None	2	G02	CELL NUMBERS	6662	4665	6089	8652	0.872089	0.0466097	-0.721734	-0.41415	0.459349	-0.567942	1.02729	1.02729	n/a control well	n/a control well	n/a control well	n/a control well	n/a control well	n/a control well	n/a control well	n/a control well	P1 CELL CYCLCE	0.331609	0.514404	0.519141	0.522081	0.655502	0.98614	1.1246	1.06632	0.664715	1.05465	n/a not reproducible excluded	n/a not reproducible excluded	n/a not reproducible excluded	n/a not reproducible excluded	n/a not reproducible excluded	n/a not reproducible excluded	n/a not reproducible excluded	n/a not reproducible excluded	n/a not reproducible excluded
BKN20230	CG17018	FBgn0039972	CG17018	CG17018	CG17018	Probe	2	G03	CELL NUMBERS	6528	4441	6215	8589	1.93568	2.27134	-0.423131	1.35878	2.10351	0.467825	1.63568	1.63568	yes	no	no	no	no	no	no	no	P1 CELL CYCLCE	0.329429	0.514259	0.516061	0.520987	0.651192	0.985861	1.11793	1.06409	0.660531	1.05059	n/a not reproducible excluded	n/a not reproducible excluded	n/a not reproducible excluded	n/a not reproducible excluded	n/a not reproducible excluded	n/a not reproducible excluded	n/a not reproducible excluded	n/a not reproducible excluded	n/a not reproducible excluded
BKN20326	CG6279	FBgn0036125	CG6279	CG6279	CG6279	Probe	2	G04	CELL NUMBERS	6025	4250	6086	8035	0.751719	2.16716	-0.025023	-0.659267	1.45944	-0.342145	1.80159	1.80159	no	no	no	no	no	no	no	no	P1 CELL CYCLCE	0.568171	0.523855	0.49647	0.53606	1.12312	1.00426	1.07549	1.09488	1.11836	0.982292	1.86983	0.0456794	1.01964	1.48799	0.957755	1.25382	no	no	no
BKN20231	CG5485	FBgn0036770	Prestin	CG5485	Prestin	Probe	2	G05	CELL NUMBERS	5565	3880	5603	8295	0.0207366	1.54155	-0.266334	0.517988	0.781142	0.125827	0.655315	0.655315	no	no	no	no	no	no	no	no	P1 CELL CYCLCE	0.54371	0.555074	0.490761	0.511087	1.07477	1.06411	1.06312	1.04387	1.01002	1.01844	1.21379	1.25111	0.774771	0.548095	1.23245	0.661433	no	no	no
BKN20327	CG5458	FBgn0032478	CG5458	CG5458	CG5458	Probe	2	G06	CELL NUMBERS	5075	4066	5175	6873	-0.46815	1.18637	-1.40636	-1.58951	0.35911	-1.49793	1.85704	1.85704	no	no	no	no	no	no	no	no	P1 CELL CYCLCE	0.569725	0.503147	0.53212	0.562231	1.12619	0.96456	1.15271	1.14833	1.16757	1.00382	1.91151	-0.753891	2.54868	2.47298	0.57881	2.51083	no	yes	no
BKN20232	CG4699	FBgn0262527	wah	CG4699	wah	Probe	2	G07	CELL NUMBERS	5641	3781	6408	8092	1.10807	0.00387713	1.26448	0.559786	0.555973	0.912135	-0.356162	0.356162	no	no	no	no	no	no	no	no	P1 CELL CYCLCE	0.514406	0.498092	0.468894	0.502876	1.01684	0.954869	1.01575	1.0271	1.0649	0.988949	0.42783	-0.949075	-0.163157	0.239074	-0.260622	0.0379583	no	no	no
BKN20328	CG7974	FBgn0035254	CG7974	CG7974	CG7974	Probe	2	G08	CELL NUMBERS	5120	3708	5509	8328	-1.2093	-0.725941	-1.40929	1.32803	-0.96762	-0.0406323	-0.926988	0.926988	no	no	no	no	no	no	no	no	P1 CELL CYCLCE	0.50587	0.556842	0.491556	0.538537	0.99997	1.06749	1.06484	1.09993	0.936744	0.968096	0.198902	1.31938	0.808861	1.58121	0.759142	1.19504	no	no	no
BKN20233	CG6822	FBgn0035909	ergic53	CG6822	ergic53	Probe	2	G09	CELL NUMBERS	4904	3531	5710	7746	-0.641833	-0.235344	-0.259003	-1.6473	-0.438588	-0.953153	0.514564	0.514564	no	no	no	no	no	no	no	no	P1 CELL CYCLCE	0.555906	0.566427	0.410239	0.52397	1.09888	1.08587	0.888686	1.07018	1.01198	0.830406	1.54087	1.68951	-2.67892	1.03298	1.61519	-0.822969	no	no	no
BKN20329	CG8542	FBgn0001220	Hsc70-5	CG8542	Hsc70-5	Probe	2	G10	CELL NUMBERS	4805	3095	4855	7132	-1.59568	-2.84141	-2.28772	-2.51003	-2.21855	-2.39887	0.180324	0.180324	no	no	no	no	no	no	yes	no	P1 CELL CYCLCE	0.505968	0.588661	0.426767	0.537171	1.00016	1.12849	0.924491	1.09714	0.886282	0.842634	0.201533	2.548	-1.97001	1.52981	1.37477	-0.220097	no	no	no
BKN20234	CG32758	FBgn0052758	CG32758	CG32758	CG32758	Probe	2	G11	CELL NUMBERS	5332	3548	6536	8059	0.143275	-0.693663	1.44138	0.53967	-0.275194	0.990525	-1.26572	1.26572	no	no	no	no	no	no	no	no	P1 CELL CYCLCE	0.546949	0.591415	0.501382	0.520042	1.08117	1.13377	1.08613	1.06216	0.953605	1.02256	1.30064	2.65434	1.2303	0.885128	1.97749	1.05771	no	no	no
BKN20330	CG31717	FBgn0051717	CG31717	CG31717	CG31717	Probe	2	G12	CELL NUMBERS	5446	3468	5886	8355	0.530827	0.491754	0.00653227	0.955183	0.51129	0.480857	0.0304329	0.0304329	no	no	no	no	no	no	no	no	P1 CELL CYCLCE	0.545865	0.586119	0.526548	0.510497	1.07903	1.12362	1.14064	1.04266	0.960313	1.09397	1.27156	2.44985	2.3097	0.525897	1.86071	1.4178	no	no	no
BKN20235	CG3109	FBgn0023519	mRpL16	CG3109	mRpL16	Probe	2	G13	CELL NUMBERS	5776	3572	6277	8051	0.479889	0.24022	1.29854	0.828453	0.360055	1.0635	-0.703441	0.703441	no	no	no	no	no	no	no	no	P1 CELL CYCLCE	0.506016	0.540238	0.496341	0.520435	1.00026	1.03567	1.07521	1.06296	0.965813	1.01152	0.202829	0.678291	1.01409	0.899923	0.44056	0.957004	no	no	no
BKN20331	CG9311	FBgn0036448	mop	CG9311	mop	Probe	2	G14	CELL NUMBERS	4807	3444	6781	7929	-1.50324	-1.30383	2.36963	-0.167936	-1.40353	1.10085	-2.50438	2.50438	no	no	no	no	no	no	no	no	P1 CELL CYCLCE	0.303344	0.585756	0.430406	0.556648	0.59963	1.12293	0.932374	1.13693	0.53399	0.820084	n/a not reproducible excluded	n/a not reproducible excluded	n/a not reproducible excluded	n/a not reproducible excluded	n/a not reproducible excluded	n/a not reproducible excluded	n/a not reproducible excluded	n/a not reproducible excluded	n/a not reproducible excluded
BKN20236	CG13852	FBgn0038965	mats	CG13852	mats	Probe	2	G15	CELL NUMBERS	3958	3399	7090	7885	-5.225	-1.84172	2.62297	0.20808	-3.53336	1.41553	-4.94888	4.94888	no	yes	no	no	no	no	no	no	P1 CELL CYCLCE	0.418574	0.530525	0.350974	0.519735	0.827408	1.01704	0.760303	1.06153	0.813542	0.716231	n/a not reproducible excluded	n/a not reproducible excluded	n/a not reproducible excluded	n/a not reproducible excluded	n/a not reproducible excluded	n/a not reproducible excluded	n/a not reproducible excluded	n/a not reproducible excluded	n/a not reproducible excluded
BKN20332	CG34357	FBgn0085386	CG34357	CG34357	CG34357	Probe	2	G16	CELL NUMBERS	5295	3988	5990	8199	-0.599343	1.83615	-0.23337	1.45408	0.618401	0.610354	0.00804757	0.00804757	no	no	no	no	no	no	no	no	P1 CELL CYCLCE	0.359586	0.588553	0.521318	0.522341	0.710805	1.12829	1.12931	1.06686	0.629986	1.05854	n/a not reproducible excluded	n/a not reproducible excluded	n/a not reproducible excluded	n/a not reproducible excluded	n/a not reproducible excluded	n/a not reproducible excluded	n/a not reproducible excluded	n/a not reproducible excluded	n/a not reproducible excluded
BKN20237	CG3827	FBgn0004170	sc	CG3827	sc	Probe	2	G17	CELL NUMBERS	5279	3713	7156	8338	-0.211329	0.11231	2.33906	1.79703	-0.0495093	2.06805	-2.11756	2.11756	no	no	no	yes	no	no	no	no	P1 CELL CYCLCE	0.544419	0.589244	0.403631	0.555268	1.07617	1.12961	0.874373	1.13411	0.952691	0.770979	n/a not reproducible excluded	n/a not reproducible excluded	n/a not reproducible excluded	n/a not reproducible excluded	n/a not reproducible excluded	n/a not reproducible excluded	n/a not reproducible excluded	n/a not reproducible excluded	n/a not reproducible excluded
BKN20333	CG1438	FBgn0015032	Cyp4c3	CG1438	Cyp4c3	Probe	2	G18	CELL NUMBERS	5308	3843	6066	8122	0.115368	1.68393	-0.00933422	0.797268	0.899648	0.393967	0.505681	0.505681	no	no	no	no	no	no	no	no	P1 CELL CYCLCE	0.366119	0.579406	0.536145	0.546293	0.723719	1.11075	1.16143	1.11578	0.651558	1.04092	n/a not reproducible excluded	n/a not reproducible excluded	n/a not reproducible excluded	n/a not reproducible excluded	n/a not reproducible excluded	n/a not reproducible excluded	n/a not reproducible excluded	n/a not reproducible excluded	n/a not reproducible excluded
BKN20238	CG13531	FBgn0034786	CG13531	CG13531	CG13531	Probe	2	G19	CELL NUMBERS	5574	3301	7308	7573	0.777119	-1.08823	2.70037	0.152259	-0.155556	1.42632	-1.58187	1.58187	no	no	no	no	no	no	no	no	P1 CELL CYCLCE	0.579514	0.563364	0.494679	0.551492	1.14554	1.08	1.07161	1.1264	1.06069	0.951359	2.17404	1.57122	0.942807	2.06881	1.87263	1.50581	no	no	no
BKN20334	CG1907	FBgn0039674	CG1907	CG1907	CG1907	Probe	2	G20	CELL NUMBERS	5850	3380	6789	7316	1.80948	-0.000120351	1.433	-1.43342	0.904681	-0.000209863	0.904891	0.904891	no	no	no	no	no	no	no	no	P1 CELL CYCLCE	0.367515	0.595158	0.520586	0.570572	0.72648	1.14095	1.12773	1.16536	0.636732	0.967705	n/a not reproducible excluded	n/a not reproducible excluded	n/a not reproducible excluded	n/a not reproducible excluded	n/a not reproducible excluded	n/a not reproducible excluded	n/a not reproducible excluded	n/a not reproducible excluded	n/a not reproducible excluded
BKN20239	CG3068	FBgn0000147	aur	CG3068	aur	Probe	2	G21	CELL NUMBERS	5500	3567	6603	6906	-0.0200432	0.0335776	0.431769	-1.61294	0.00676722	-0.590587	0.597355	0.597355	no	no	no	no	no	no	no	no	P1 CELL CYCLCE	0.562585	0.54606	0.429049	0.511443	1.11208	1.04683	0.929435	1.0446	1.06233	0.889755	1.72	0.903075	-1.87211	0.561512	1.31154	-0.6553	no	no	no
BKN20335	CG3695	FBgn0034795	MED23	CG3700+CG3695	CG3700+MED23	Probe	2	G22	CELL NUMBERS	4992	3316	7151	6847	-0.792353	-1.5121	2.02374	-2.65015	-1.15223	-0.313203	-0.839022	0.839022	no	no	no	no	no	no	no	no	P1 CELL CYCLCE	0.320116	0.560626	0.516657	0.606701	0.632784	1.07475	1.11922	1.23916	0.588773	0.903209	n/a not reproducible excluded	n/a not reproducible excluded	n/a not reproducible excluded	n/a not reproducible excluded	n/a not reproducible excluded	n/a not reproducible excluded	n/a not reproducible excluded	n/a not reproducible excluded	n/a not reproducible excluded
BKN20240	CG3753	FBgn0031655	Marcal1	CG3753	Marcal1	Probe	2	G23	CELL NUMBERS	5229	3568	6461	5864	-0.355486	-0.0156436	0.0227457	-4.63876	-0.185565	-2.308	2.12244	2.12244	no	no	no	no	yes	no	no	no	P1 CELL CYCLCE	0.30208	0.523687	0.50706	0.593731	0.597131	1.00394	1.09843	1.21266	0.594791	0.905796	n/a not reproducible excluded	n/a not reproducible excluded	n/a not reproducible excluded	n/a not reproducible excluded	n/a not reproducible excluded	n/a not reproducible excluded	n/a not reproducible excluded	n/a not reproducible excluded	n/a not reproducible excluded
BKN20336	CG10687	FBgn0086443	Aats-asn	CG10687	Aats-asn	Probe	2	G24	CELL NUMBERS	4797	2725	5421	4700	-2.35443	-1.06226	-3.38827	-8.3906	-1.70835	-5.88943	4.18109	4.18109	no	no	no	no	yes	no	no	no	P1 CELL CYCLCE	0.540567	0.498696	0.407206	0.635223	1.06856	0.956026	0.882118	1.29741	1.11771	0.679906	n/a not reproducible excluded	n/a not reproducible excluded	n/a not reproducible excluded	n/a not reproducible excluded	n/a not reproducible excluded	n/a not reproducible excluded	n/a not reproducible excluded	n/a not reproducible excluded	n/a not reproducible excluded
BKN23397	CG8147	FBgn0043791	CG8147	CG8147	CG8147	Probe	2	H01	CELL NUMBERS	6602	3591	7558	8962	0.439591	-2.16089	2.02223	2.35604	-0.860649	2.18914	-3.04978	3.04978	no	no	no	yes	no	no	no	no	P1 CELL CYCLCE	0.366142	0.537062	0.396961	0.515435	0.723765	1.02958	0.859924	1.05275	0.702974	0.816836	n/a not reproducible excluded	n/a not reproducible excluded	n/a not reproducible excluded	n/a not reproducible excluded	n/a not reproducible excluded	n/a not reproducible excluded	n/a not reproducible excluded	n/a not reproducible excluded	n/a not reproducible excluded
						None	2	H02	CELL NUMBERS	6691	5035	6475	8182	0.0170184	1.43797	0.0188531	-0.612894	0.727497	-0.29702	1.02452	1.02452	n/a control well	n/a control well	n/a control well	n/a control well	n/a control well	n/a control well	n/a control well	n/a control well	P1 CELL CYCLCE	0.510968	0.516134	0.507606	0.506609	1.01005	0.989456	1.09961	1.03472	1.02081	1.06271	0.335626	-0.252448	1.49726	0.37955	0.0415887	0.938406	n/a control well	n/a control well	n/a control well
BKN23398	CG6149	FBgn0036158	CG6149	CG6149	CG6149	Probe	2	H03	CELL NUMBERS	5911	4204	6868	8238	-0.940465	0.523664	1.04636	1.50201	-0.208401	1.27419	-1.48259	1.48259	no	no	no	no	no	no	no	no	P1 CELL CYCLCE	0.55349	0.494383	0.503804	0.538267	1.0941	0.947759	1.09137	1.09938	1.15441	0.992715	1.47607	-1.09229	1.3342	1.57106	0.191889	1.45263	no	no	no
BKN23494	CG2053	FBgn0039887	CG2053	CG2053	CG2053	Probe	2	H04	CELL NUMBERS	5804	3727	6213	8059	-0.885502	-1.05953	0.0084992	0.561613	-0.972516	0.285056	-1.25757	1.25757	no	no	no	no	no	no	no	no	P1 CELL CYCLCE	0.583344	0.554075	0.504153	0.51329	1.15311	1.06219	1.09213	1.04837	1.0856	1.04174	2.27676	1.21257	1.34915	0.630994	1.74466	0.990073	no	no	no
BKN23399	CG14221	FBgn0031042	CG14221	CG14221	CG14221	Probe	2	H05	CELL NUMBERS	6067	3575	5821	8279	0.645493	-0.557781	0.0156168	1.62392	0.0438559	0.819768	-0.775912	0.775912	no	no	no	no	no	no	no	no	P1 CELL CYCLCE	0.396335	0.581402	0.525211	0.534298	0.783449	1.11458	1.13775	1.09128	0.702911	1.04258	n/a not reproducible excluded	n/a not reproducible excluded	n/a not reproducible excluded	n/a not reproducible excluded	n/a not reproducible excluded	n/a not reproducible excluded	n/a not reproducible excluded	n/a not reproducible excluded	n/a not reproducible excluded
BKN23495	CG32379	FBgn0052379	CG32379	CG32379	CG32379	Probe	2	H06	CELL NUMBERS	4983	3978	5466	7339	-1.70178	0.209234	-0.925118	0.901558	-0.746273	-0.0117802	-0.734493	0.734493	no	no	no	no	no	no	no	no	P1 CELL CYCLCE	0.569669	0.556203	0.536341	0.568354	1.12608	1.06627	1.16186	1.16083	1.0561	1.00088	1.91001	1.29472	2.72971	2.70343	1.60236	2.71657	no	yes	no
BKN23400	CG11353	FBgn0035557	CG11353	CG11353	CG11353	Probe	2	H07	CELL NUMBERS	5992	4069	5773	7131	1.26041	0.971188	-0.782239	-1.04996	1.1158	-0.916099	2.0319	2.0319	no	no	no	no	no	no	no	no	P1 CELL CYCLCE	0.558658	0.523694	0.546478	0.578723	1.10432	1.00395	1.18382	1.18201	1.09997	1.00153	1.61469	0.0394873	3.1645	3.09366	0.827088	3.12908	no	yes	no
BKN23496	CG4836	FBgn0038762	CG4836	CG4836	CG4836	Probe	2	H08	CELL NUMBERS	5760	4068	6075	7145	-0.152795	0.61371	-0.177306	-0.919689	0.230457	-0.548497	0.778955	0.778955	no	no	no	no	no	no	no	no	P1 CELL CYCLCE	0.546859	0.550244	0.503409	0.564261	1.08099	1.05485	1.09052	1.15247	1.02479	0.946241	1.29822	1.06465	1.31725	2.54936	1.18144	1.93331	no	no	no
BKN23401	CG12347	FBgn0038558	CG12347	CG12347	CG12347	Probe	2	H09	CELL NUMBERS	6116	3896	6354	8282	2.20423	1.13016	1.18592	1.04493	1.6672	1.11542	0.551772	0.551772	no	no	no	no	no	no	no	no	P1 CELL CYCLCE	0.590756	0.584496	0.486511	0.501141	1.16777	1.12051	1.05391	1.02355	1.04217	1.02966	2.47556	2.38719	0.592457	0.173758	2.43138	0.383108	yes	no	no
BKN23497	CG31682	FBgn0051682	CG31682	CG31682	CG31682	Probe	2	H10	CELL NUMBERS	5207	4215	4835	7688	-1.28379	2.4285	-2.6555	0.239679	0.572358	-1.20791	1.78027	1.78027	no	no	no	no	no	no	no	no	P1 CELL CYCLCE	0.571197	0.541337	0.508701	0.558669	1.1291	1.03777	1.10198	1.14105	1.08801	0.96576	1.95098	0.720722	1.54424	2.33889	1.33585	1.94157	no	no	no
BKN23402	CG16710	FBgn0039101	CG16710	CG16710	CG16710	Probe	2	H11	CELL NUMBERS	5640	3931	6418	7043	0.161083	0.76493	0.806057	-1.22813	0.463007	-0.211037	0.674044	0.674044	no	no	no	no	no	no	no	no	P1 CELL CYCLCE	0.542714	0.498719	0.485176	0.569865	1.0728	0.956071	1.05102	1.16392	1.12209	0.903002	1.18706	-0.924861	0.535227	2.76027	0.131098	1.64775	no	no	no
BKN23498	CG42345	FBgn0259247	laccase2	CG42345	laccase2	Probe	2	H12	CELL NUMBERS	5125	3292	6309	7291	-1.41925	-0.940465	0.848129	-0.950557	-1.17986	-0.0512143	-1.12864	1.12864	no	no	no	no	no	no	no	no	P1 CELL CYCLCE	0.559227	0.504185	0.511438	0.566322	1.10544	0.96655	1.10791	1.15668	1.1437	0.957834	1.62994	-0.713806	1.66161	2.62693	0.458067	2.14427	no	yes	no
BKN23403	CG2914	FBgn0005660	Ets21C	CG2914	Ets21C	Probe	2	H13	CELL NUMBERS	5192	3625	5207	6419	-2.29301	-0.00774805	-1.93573	-2.70957	-1.15038	-2.32265	1.17227	1.17227	no	no	no	no	yes	no	no	no	P1 CELL CYCLCE	0.326789	0.590326	0.51106	0.576567	0.645975	1.13169	1.10709	1.17761	0.570807	0.940119	n/a not reproducible excluded	n/a not reproducible excluded	n/a not reproducible excluded	n/a not reproducible excluded	n/a not reproducible excluded	n/a not reproducible excluded	n/a not reproducible excluded	n/a not reproducible excluded	n/a not reproducible excluded
BKN23499	CG13003	FBgn0030798	CG13003	CG13003	CG13003	Probe	2	H14	CELL NUMBERS	5046	3965	6404	7366	-1.7013	0.868416	1.02724	-0.633936	-0.416442	0.196653	-0.613095	0.613095	no	no	no	no	no	no	no	no	P1 CELL CYCLCE	0.335136	0.543092	0.409923	0.533183	0.662474	1.04114	0.888003	1.089	0.636299	0.81543	n/a not reproducible excluded	n/a not reproducible excluded	n/a not reproducible excluded	n/a not reproducible excluded	n/a not reproducible excluded	n/a not reproducible excluded	n/a not reproducible excluded	n/a not reproducible excluded	n/a not reproducible excluded
BKN23404	CG1503	FBgn0031157	CG1503	CG1503	CG1503	Probe	2	H15	CELL NUMBERS	4838	3699	6023	7337	-3.41763	-0.81235	-0.6031	-0.214815	-2.11499	-0.408957	-1.70603	1.70603	no	yes	no	no	no	no	no	no	P1 CELL CYCLCE	0.56948	0.55895	0.505031	0.576675	1.12571	1.07154	1.09403	1.17783	1.05056	0.928854	1.90494	1.4008	1.38683	3.0166	1.65287	2.20172	no	yes	no
BKN23500		FBgn0034268	CG4989	CG34195	CG34195	Probe	2	H16	CELL NUMBERS	6143	3841	5577	7801	1.10791	0.553898	-1.67404	1.46224	0.830903	-0.105897	0.9368	0.9368	no	no	no	no	no	no	no	no	P1 CELL CYCLCE	0.318627	0.529286	0.521322	0.53854	0.629841	1.01467	1.12932	1.09994	0.620736	1.02671	n/a not reproducible excluded	n/a not reproducible excluded	n/a not reproducible excluded	n/a not reproducible excluded	n/a not reproducible excluded	n/a not reproducible excluded	n/a not reproducible excluded	n/a not reproducible excluded	n/a not reproducible excluded
BKN23405	CG34369	FBgn0085398	CG34369	CG34369	CG34369	Probe	2	H17	CELL NUMBERS	5645	3573	5838	6910	-0.0120615	-1.13374	-1.57224	-1.15475	-0.5729	-1.36349	0.790592	0.790592	no	no	no	no	no	no	no	no	P1 CELL CYCLCE	0.365401	0.50881	0.519944	0.597217	0.722301	0.975416	1.12634	1.21978	0.740505	0.92339	n/a not reproducible excluded	n/a not reproducible excluded	n/a not reproducible excluded	n/a not reproducible excluded	n/a not reproducible excluded	n/a not reproducible excluded	n/a not reproducible excluded	n/a not reproducible excluded	n/a not reproducible excluded
BKN23501	CG31217	FBgn0051217	modSP	CG31217	modSP	Probe	2	H18	CELL NUMBERS	4698	3141	5719	6971	-2.73888	-2.46845	-1.26982	-1.35849	-2.60366	-1.31415	-1.28951	1.28951	no	yes	no	no	no	no	no	no	P1 CELL CYCLCE	0.517154	0.524317	0.516395	0.56829	1.02228	1.00514	1.11865	1.1607	1.01705	0.963768	0.501545	0.0635101	1.87421	2.70101	0.282527	2.28761	no	yes	no
BKN23406	CG4415	FBgn0031296	CG4415	CG4415	CG4415	Probe	2	H19	CELL NUMBERS	5428	3345	6417	8079	-0.625456	-1.38274	-0.0452244	2.75828	-1.0041	1.35653	-2.36063	2.36063	no	no	no	no	no	no	no	no	P1 CELL CYCLCE	0.529489	0.534375	0.500015	0.535493	1.04666	1.02443	1.08317	1.09372	1.0217	0.990353	0.832373	0.451892	1.17167	1.46664	0.642133	1.31915	no	no	no
BKN23502	CG5718	FBgn0036222	CG5718	CG5718	CG5718	Probe	2	H20	CELL NUMBERS	6105	3327	6805	7484	1.66148	-0.796257	1.1635	0.201277	0.432609	0.682386	-0.249777	0.249777	no	no	no	no	no	no	no	no	P1 CELL CYCLCE	0.574254	0.578123	0.511463	0.606339	1.13515	1.10829	1.10797	1.23842	1.02423	0.894664	2.03296	2.1411	1.6627	4.13303	2.08703	2.89787	no	no	yes
BKN23407	CG6578	FBgn0004959	phm	CG6578	phm	Probe	2	H21	CELL NUMBERS	5960	3523	7145	6934	0.473312	-0.716016	1.59823	-0.380568	-0.121352	0.608832	-0.730184	0.730184	no	no	no	no	no	no	no	no	P1 CELL CYCLCE	0.577944	0.581323	0.513949	0.59509	1.14244	1.11443	1.11335	1.21544	1.02514	0.916006	2.13194	2.26468	1.76931	3.70966	2.19831	2.73948	no	no	yes
BKN23503	CG31272	FBgn0051272	CG31272	CG31272	CG31272	Probe	2	H22	CELL NUMBERS	6029	3901	6522	8184	1.5062	0.991118	-0.00660436	2.34394	1.24866	1.16867	0.0799907	0.0799907	no	no	no	no	no	no	no	no	P1 CELL CYCLCE	0.508268	0.561929	0.504139	0.533286	1.00471	1.07725	1.0921	1.08921	0.932666	1.00265	0.263229	1.5158	1.34857	1.38357	0.889515	1.36607	no	no	no
BKN23408	CG9460	FBgn0033115	Spn42De	CG9460	Spn42De	Probe	2	H23	CELL NUMBERS	5821	3675	6007	6915	0.550845	0.0156436	-1.52985	-0.466553	0.283244	-0.998202	1.28145	1.28145	no	no	no	no	no	no	no	no	P1 CELL CYCLCE	0.559426	0.537563	0.516591	0.549523	1.10584	1.03054	1.11907	1.12237	1.07307	0.997062	1.63529	0.574971	1.88265	1.99467	1.10513	1.93866	no	no	no
BKN23504	CG12521	FBgn0040816	CG12521	CG12521	CG12521	Probe	2	H24	CELL NUMBERS	5857	2736	6980	7314	0.0160803	-1.52743	0.554584	0.273248	-0.755675	0.413916	-1.16959	1.16959	no	no	no	no	no	no	no	no	P1 CELL CYCLCE	0.554385	0.547082	0.502895	0.577929	1.09587	1.04878	1.0894	1.18039	1.0449	0.922919	1.50009	0.942526	1.29519	3.06377	1.22131	2.17948	no	yes	no
BKN20241	CG18811	FBgn0042134	Capr	CG18811	Capr	Probe	2	I01	CELL NUMBERS	6651	3408	6957	8846	1.79746	-0.842447	-0.00112558	1.22089	0.477505	0.609883	-0.132378	0.132378	no	no	no	no	no	no	no	no	P1 CELL CYCLCE	0.54118	0.447439	0.486118	0.481293	1.06977	0.857765	1.05306	0.983016	1.24716	1.07126	n/a not reproducible excluded	n/a not reproducible excluded	n/a not reproducible excluded	n/a not reproducible excluded	n/a not reproducible excluded	n/a not reproducible excluded	n/a not reproducible excluded	n/a not reproducible excluded	n/a not reproducible excluded
						None	2	I02	CELL NUMBERS	5947	4184	6740	9250	-1.10609	-0.698078	0.359659	1.65446	-0.902086	1.00706	-1.90914	1.90914	n/a control well	n/a control well	n/a control well	n/a control well	n/a control well	n/a control well	n/a control well	n/a control well	P1 CELL CYCLCE	0.358394	0.512981	0.474475	0.480682	0.708449	0.983412	1.02784	0.981769	0.720399	1.04693	n/a not reproducible excluded	n/a not reproducible excluded	n/a not reproducible excluded	n/a not reproducible excluded	n/a not reproducible excluded	n/a not reproducible excluded	n/a not reproducible excluded	n/a not reproducible excluded	n/a not reproducible excluded
BKN20242	CG3637	FBgn0025865	Cortactin	CG3637	Cortactin	Probe	2	I03	CELL NUMBERS	6242	4146	6769	8621	1.29967	2.48853	0.393454	1.80086	1.8941	1.09716	0.796943	0.796943	no	no	no	no	no	no	no	no	P1 CELL CYCLCE	0.356787	0.566306	0.505528	0.493253	0.705272	1.08564	1.09511	1.00744	0.649637	1.08702	n/a not reproducible excluded	n/a not reproducible excluded	n/a not reproducible excluded	n/a not reproducible excluded	n/a not reproducible excluded	n/a not reproducible excluded	n/a not reproducible excluded	n/a not reproducible excluded	n/a not reproducible excluded
BKN20338	CG3259	FBgn0038221	CG3259	CG3259	CG3259	Probe	2	I04	CELL NUMBERS	5764	3584	6392	8449	0.19392	0.465767	0.114527	0.880573	0.329843	0.49755	-0.167706	0.167706	no	no	no	no	no	no	no	no	P1 CELL CYCLCE	0.545887	0.564206	0.49085	0.53176	1.07907	1.08161	1.06331	1.08609	0.997652	0.979024	1.27217	1.60374	0.778559	1.32617	1.43795	1.05236	no	no	no
BKN20243	CG3647	FBgn0001978	stc	CG3647	stc	Probe	2	I05	CELL NUMBERS	5584	3221	6458	7756	0.338945	-0.123649	1.37198	-0.680839	0.107648	0.345568	-0.23792	0.23792	no	no	no	no	no	no	no	no	P1 CELL CYCLCE	0.548946	0.512705	0.5104	0.561165	1.08512	0.982884	1.10566	1.14615	1.10402	0.964675	1.35419	-0.384822	1.61709	2.43283	0.484686	2.02496	no	yes	no
BKN20339	CG8887	FBgn0005386	ash1	CG8887	ash1	Probe	2	I06	CELL NUMBERS	3285	3507	5519	7229	-5.80958	0.0383131	-1.16307	-0.216349	-2.88563	-0.689708	-2.19592	2.19592	no	yes	no	no	no	no	no	no	P1 CELL CYCLCE	0.440694	0.571187	0.403908	0.546898	0.871134	1.095	0.874971	1.11701	0.795559	0.783314	n/a not reproducible excluded	n/a not reproducible excluded	n/a not reproducible excluded	n/a not reproducible excluded	n/a not reproducible excluded	n/a not reproducible excluded	n/a not reproducible excluded	n/a not reproducible excluded	n/a not reproducible excluded
BKN20244	CG1241	FBgn0044452	Atg2	CG1241	Atg2	Probe	2	I07	CELL NUMBERS	4606	3537	6716	7276	-1.87127	0.484811	1.40949	-1.43506	-0.693227	-0.0127852	-0.680442	0.680442	no	no	no	no	no	no	no	no	P1 CELL CYCLCE	0.560344	0.535645	0.510432	0.574135	1.10765	1.02686	1.10573	1.17264	1.07868	0.942941	1.65992	0.500915	1.61848	2.921	1.08042	2.26974	no	yes	no
BKN20340	CG10354	FBgn0031868	Rat1			Probe	2	I08	CELL NUMBERS	5582	3220	6225	6985	0.494879	-1.50683	-0.150447	-2.18128	-0.505975	-1.16586	0.65989	0.65989	no	no	no	no	no	no	no	no	P1 CELL CYCLCE	0.591449	0.57838	0.533206	0.561541	1.16914	1.10879	1.15507	1.14692	1.05443	1.0071	2.49413	2.15104	2.59526	2.44698	2.32258	2.52112	no	no	yes
BKN20245	CG8266	FBgn0033339	sec31	CG8266	sec31	Probe	2	I09	CELL NUMBERS	4555	3192	5780	6859	-1.47495	-0.245693	-0.763728	-3.84619	-0.860321	-2.30496	1.44464	1.44464	no	no	no	no	yes	no	no	no	P1 CELL CYCLCE	0.37669	0.568384	0.51173	0.564985	0.744616	1.08962	1.10854	1.15395	0.683371	0.96065	n/a not reproducible excluded	n/a not reproducible excluded	n/a not reproducible excluded	n/a not reproducible excluded	n/a not reproducible excluded	n/a not reproducible excluded	n/a not reproducible excluded	n/a not reproducible excluded	n/a not reproducible excluded
BKN20341	CG3876	FBgn0031284	CG3876	CG3876	CG3876	Probe	2	I10	CELL NUMBERS	5948	3251	6617	7880	2.23907	-0.29192	1.82668	-0.0103604	0.973575	0.908162	0.0654132	0.0654132	no	no	no	no	no	no	no	no	P1 CELL CYCLCE	0.569307	0.53155	0.417063	0.53577	1.12537	1.01901	0.90347	1.09428	1.10437	0.825627	1.9003	0.342822	-2.38622	1.47708	1.12156	-0.454569	no	no	no
BKN20246	CG10236	FBgn0002526	LanA	CG10236	LanA	Probe	2	I11	CELL NUMBERS	4529	3465	6312	7990	-2.11022	0.619866	0.134041	0.691497	-0.745179	0.412769	-1.15795	1.15795	no	no	no	no	no	no	no	no	P1 CELL CYCLCE	0.548456	0.519012	0.482728	0.537045	1.08415	0.994974	1.04572	1.09689	1.08963	0.95335	1.34107	-0.141296	0.43021	1.52507	0.599885	0.97764	no	no	no
BKN20342	CG14446	FBgn0262730	CG14446	CG14446	CG14446	Probe	2	I12	CELL NUMBERS	5574	3033	6527	8667	1.19005	-0.0150493	1.06063	2.2019	0.587502	1.63126	-1.04376	1.04376	no	no	no	no	no	no	no	no	P1 CELL CYCLCE	0.586826	0.512368	0.51891	0.499317	1.16	0.982236	1.1241	1.01983	1.18098	1.10224	2.37015	-0.397867	1.9821	0.105134	0.98614	1.04362	no	no	no
BKN20247	CG8092	FBgn0033998	row	CG8092	row	Probe	2	I13	CELL NUMBERS	3568	2277	4739	6341	-6.16929	-4.71399	-3.596	-3.73551	-5.44164	-3.66575	-1.77588	1.77588	no	no	yes	no	no	no	yes	no	P1 CELL CYCLCE	0.384554	0.382955	0.468943	0.498704	0.760161	0.734145	1.01586	1.01858	1.03544	0.997328	-3.0548	-5.39481	-0.16102	0.0820634	-4.22481	-0.0394783	yes	no	no
BKN20343	CG6315	FBgn0000662	fl(2)d	CG6315	fl(2)d	Probe	2	I14	CELL NUMBERS	4214	2768	5460	6320	-3.09973	-3.05694	-1.9325	-4.44166	-3.07833	-3.18708	0.108742	0.108742	no	no	no	no	no	no	yes	no	P1 CELL CYCLCE	0.459424	0.555674	0.486735	0.517663	0.908159	1.06526	1.0544	1.0573	0.852527	0.997254	-1.04678	1.27429	0.602073	0.795603	0.113755	0.698838	no	no	no
BKN20248	CG10984	FBgn0036305	CG10984	CG10984	CG10984	Probe	2	I15	CELL NUMBERS	5241	3484	7223	7853	-0.952241	0.340607	2.29024	0.466235	-0.305817	1.37824	-1.68405	1.68405	no	no	no	no	no	no	no	no	P1 CELL CYCLCE	0.319454	0.54944	0.499559	0.546282	0.631476	1.05331	1.08218	1.11575	0.599518	0.969907	n/a not reproducible excluded	n/a not reproducible excluded	n/a not reproducible excluded	n/a not reproducible excluded	n/a not reproducible excluded	n/a not reproducible excluded	n/a not reproducible excluded	n/a not reproducible excluded	n/a not reproducible excluded
BKN20344	CG5942	FBgn0000212	brm	CG5942	brm	Probe	2	I16	CELL NUMBERS	5486	3893	5195	7581	0.256984	3.08762	-3.09953	0.0282259	1.6723	-1.53565	3.20795	3.20795	no	no	no	no	no	no	no	no	P1 CELL CYCLCE	0.388327	0.529053	0.555601	0.561003	0.76762	1.01422	1.20358	1.14582	0.756855	1.05041	n/a not reproducible excluded	n/a not reproducible excluded	n/a not reproducible excluded	n/a not reproducible excluded	n/a not reproducible excluded	n/a not reproducible excluded	n/a not reproducible excluded	n/a not reproducible excluded	n/a not reproducible excluded
BKN20249	CG18497	FBgn0016977	spen	CG18497	spen	Probe	2	I17	CELL NUMBERS	4844	3631	5932	6640	-1.3135	1.43101	-1.69826	-2.73245	0.0587534	-2.21535	2.27411	2.27411	no	no	no	no	yes	no	no	no	P1 CELL CYCLCE	0.512748	0.55307	0.512059	0.587251	1.01357	1.06027	1.10926	1.19943	0.955955	0.924818	0.383375	1.17376	1.68823	3.41465	0.77857	2.55144	no	yes	no
BKN20345	CG5248	FBgn0020278	loco	CG5248	loco	Probe	2	I18	CELL NUMBERS	5519	3183	6773	7377	1.03427	0.0135593	1.22494	-0.993547	0.523914	0.115695	0.408218	0.408218	no	no	no	no	no	no	no	no	P1 CELL CYCLCE	0.5347	0.502766	0.386108	0.566692	1.05696	0.96383	0.836413	1.15744	1.09662	0.722641	n/a not reproducible excluded	n/a not reproducible excluded	n/a not reproducible excluded	n/a not reproducible excluded	n/a not reproducible excluded	n/a not reproducible excluded	n/a not reproducible excluded	n/a not reproducible excluded	n/a not reproducible excluded
BKN20250	CG6551	FBgn0001079	fu	CG6551	fu	Probe	2	I19	CELL NUMBERS	5596	3438	6431	7570	1.10471	1.36301	-0.389643	0.493752	1.23386	0.0520546	1.1818	1.1818	no	no	no	no	no	no	no	no	P1 CELL CYCLCE	0.528157	0.547301	0.524652	0.55725	1.04403	1.04921	1.13654	1.13815	0.995062	0.998578	0.796642	0.951011	2.22838	2.28549	0.873826	2.25693	no	yes	no
BKN20346	CG6699	FBgn0025724	beta'Cop	CG6699	beta\'Cop	Probe	2	I20	CELL NUMBERS	2464	1630	4332	5232	-8.52519	-7.30731	-5.97038	-7.07216	-7.91625	-6.52127	-1.39498	1.39498	no	no	yes	no	no	no	yes	yes	P1 CELL CYCLCE	0.274298	0.389676	0.381455	0.427984	0.542214	0.74703	0.826332	0.874137	0.725826	0.945313	n/a not reproducible excluded	n/a not reproducible excluded	n/a not reproducible excluded	n/a not reproducible excluded	n/a not reproducible excluded	n/a not reproducible excluded	n/a not reproducible excluded	n/a not reproducible excluded	n/a not reproducible excluded
BKN20251	CG7020	FBgn0024806	DIP2	CG7020	DIP2	Probe	2	I21	CELL NUMBERS	5432	3455	7371	6922	0.0259773	1.19714	1.83257	-1.21685	0.611557	0.30786	0.303696	0.303696	no	no	no	no	no	no	no	no	P1 CELL CYCLCE	0.558235	0.564297	0.52482	0.606251	1.10348	1.08179	1.1369	1.23824	1.02006	0.918161	1.60334	1.60724	2.23558	4.12972	1.60529	3.18265	no	yes	no
BKN20347	CG10206	FBgn0026196	nop5			Probe	2	I22	CELL NUMBERS	5155	2721	6667	7654	-0.023626	-2.84632	0.00660436	0.019071	-1.43498	0.0128377	-1.44781	1.44781	no	no	no	no	no	no	no	no	P1 CELL CYCLCE	0.579853	0.55384	0.507706	0.574999	1.14621	1.06174	1.09983	1.17441	1.07956	0.936496	2.18314	1.2035	1.50154	2.95349	1.69332	2.22751	no	yes	no
BKN20252	CG3149	FBgn0027564	CG3149	CG3149	CG3149	Probe	2	I23	CELL NUMBERS	5620	3170	6066	7873	1.12656	-0.331105	-1.75142	1.48469	0.397728	-0.133367	0.531095	0.531095	no	no	no	no	no	no	no	no	P1 CELL CYCLCE	0.598614	0.52517	0.514234	0.538151	1.1833	1.00678	1.11397	1.09915	1.17533	1.01349	2.68631	0.0964592	1.78155	1.56667	1.39138	1.67411	no	no	no
BKN20348	CG13097	FBgn0032051	CG13097	CG13097	CG13097	Probe	2	I24	CELL NUMBERS	4917	3105	6482	8183	-1.72024	2.64562	-1.18758	1.96873	0.462693	0.39057	0.0721232	0.0721232	no	no	no	no	no	no	no	no	P1 CELL CYCLCE	0.593802	0.521196	0.542076	0.554644	1.17379	0.999159	1.17428	1.13283	1.17477	1.03659	2.55724	-0.0569985	2.9757	2.18742	1.25012	2.58156	no	yes	no
BKN23409	CG6493	FBgn0034246	Dcr-2	CG6493	Dcr-2	Probe	2	J01	CELL NUMBERS	5542	3148	6582	7842	-1.3175	-3.30017	-0.751069	-0.99086	-2.30884	-0.870965	-1.43787	1.43787	no	yes	no	no	no	no	no	no	P1 CELL CYCLCE	0.53672	0.502945	0.469382	0.519925	1.06095	0.964173	1.01681	1.06192	1.10038	0.957517	1.0263	-0.761686	-0.142189	0.88073	0.132309	0.36927	no	no	no
						None	2	J02	CELL NUMBERS	6461	4431	6196	8328	0.856661	-0.533901	-0.851651	-0.321649	0.16138	-0.58665	0.74803	0.74803	n/a control well	n/a control well	n/a control well	n/a control well	n/a control well	n/a control well	n/a control well	n/a control well	P1 CELL CYCLCE	0.530637	0.51641	0.467561	0.479426	1.04893	0.989985	1.01286	0.979203	1.05954	1.03437	0.863154	-0.241786	-0.220308	-0.643502	0.310684	-0.431905	n/a control well	n/a control well	n/a control well
BKN23410	CG15572	FBgn0029702	CG15572	CG15572	CG15572	Probe	2	J03	CELL NUMBERS	4417	3650	5544	6837	-4.05537	-1.18964	-2.67697	-2.65241	-2.62251	-2.66469	0.0421827	0.0421827	no	no	no	no	no	no	yes	no	P1 CELL CYCLCE	0.603176	0.548297	0.520074	0.594285	1.19232	1.05111	1.12662	1.2138	1.13434	0.928178	2.80866	0.989456	2.03203	3.67937	1.89906	2.8557	no	yes	no
BKN23506	CG12591	FBgn0037295	dpr16	CG12591	dpr16	Probe	2	J04	CELL NUMBERS	5064	3386	6923	8079	-1.64144	-1.67133	1.83795	0.490768	-1.65639	1.16436	-2.82074	2.82074	no	no	no	no	no	no	no	no	P1 CELL CYCLCE	0.558362	0.55715	0.480062	0.509108	1.10373	1.06809	1.03994	1.03983	1.03337	1.00011	1.60676	1.33131	0.315864	0.473617	1.46903	0.394741	no	no	no
BKN23411	CG11423	FBgn0034251	CG11423	CG11423	CG11423	Probe	2	J05	CELL NUMBERS	3447	2450	5695	6534	-5.99221	-5.22396	-0.4372	-3.51906	-5.60808	-1.97813	-3.62995	3.62995	no	yes	no	no	no	no	no	no	P1 CELL CYCLCE	0.337485	0.449788	0.435748	0.48382	0.667118	0.862268	0.943947	0.988178	0.773678	0.95524	n/a not reproducible excluded	n/a not reproducible excluded	n/a not reproducible excluded	n/a not reproducible excluded	n/a not reproducible excluded	n/a not reproducible excluded	n/a not reproducible excluded	n/a not reproducible excluded	n/a not reproducible excluded
BKN23507	CG13563	FBgn0034966	CG13563	CG13563	CG13563	Probe	2	J06	CELL NUMBERS	4759	4228	5940	7558	-0.843367	2.65373	0.260053	1.40258	0.905183	0.831319	0.0738643	0.0738643	no	no	no	no	no	no	no	no	P1 CELL CYCLCE	0.408875	0.549186	0.513117	0.549266	0.808236	1.05282	1.11155	1.12185	0.767688	0.990819	n/a not reproducible excluded	n/a not reproducible excluded	n/a not reproducible excluded	n/a not reproducible excluded	n/a not reproducible excluded	n/a not reproducible excluded	n/a not reproducible excluded	n/a not reproducible excluded	n/a not reproducible excluded
BKN23412	CG13492	FBgn0034662	CG13492	CG13492	CG13492	Probe	2	J07	CELL NUMBERS	5123	3528	5802	7572	0.100875	-0.67489	-0.811909	0.089036	-0.287008	-0.361437	0.074429	0.074429	no	no	no	no	no	no	no	no	P1 CELL CYCLCE	0.553263	0.568977	0.513315	0.549389	1.09365	1.09076	1.11198	1.1221	1.00265	0.990979	1.46998	1.78795	1.74213	1.98966	1.62897	1.86589	no	no	no
BKN23508	CG3775	FBgn0030425	CG3775	CG3775	CG3775	Probe	2	J08	CELL NUMBERS	4957	3963	6431	7498	-1.10584	1.22236	0.685727	-0.0335816	0.0582612	0.326073	-0.267812	0.267812	no	no	no	no	no	no	no	no	P1 CELL CYCLCE	0.569326	0.554796	0.521382	0.554583	1.1254	1.06357	1.12945	1.13271	1.05814	0.997125	1.90079	1.24039	2.08811	2.18515	1.57059	2.13663	no	yes	no
BKN23413	CG15884	FBgn0039481	Cpr97Eb	CG15884	Cpr97Eb	Probe	2	J09	CELL NUMBERS	5895	3454	5988	8914	3.07203	-0.0039447	0.0779062	2.73281	1.53404	1.40536	0.128685	0.128685	no	no	no	no	no	no	no	no	P1 CELL CYCLCE	0.526086	0.568903	0.501922	0.536231	1.03993	1.09062	1.0873	1.09523	0.953525	0.992761	0.741085	1.78509	1.25346	1.49444	1.26309	1.37395	no	no	no
BKN23509	CG1571	FBgn0029993	CG1571	CG1571	CG1571	Probe	2	J10	CELL NUMBERS	4767	3012	4286	7598	-1.10115	-2.64104	-4.2631	-0.147277	-1.8711	-2.20519	0.334093	0.334093	no	no	no	no	yes	no	no	no	P1 CELL CYCLCE	0.5051	0.527631	0.55758	0.625684	0.998448	1.0115	1.20787	1.27793	0.987099	0.945176	0.178251	0.191506	3.64071	4.86112	0.184878	4.25091	no	yes	no
BKN23414	CG10858	FBgn0035458	CG10858	CG10858	CG10858	Probe	2	J11	CELL NUMBERS	5080	4096	6001	7023	-0.0317118	2.76986	-0.441185	-1.41393	1.36907	-0.927555	2.29663	2.29663	no	no	no	no	no	no	no	no	P1 CELL CYCLCE	0.544245	0.555483	0.530492	0.570245	1.07583	1.06489	1.14919	1.1647	1.01027	0.986683	1.22813	1.26693	2.47885	2.7746	1.24753	2.62673	no	yes	no
BKN23510	CG15909	FBgn0033090	CG15909	CG15909	CG15909	Probe	2	J12	CELL NUMBERS	5224	3571	5307	7915	0.449698	1.65401	-1.99615	0.714331	1.05185	-0.64091	1.69276	1.69276	no	no	no	no	no	no	no	no	P1 CELL CYCLCE	0.318467	0.562247	0.49911	0.540437	0.629524	1.07786	1.0812	1.10382	0.584051	0.979515	n/a not reproducible excluded	n/a not reproducible excluded	n/a not reproducible excluded	n/a not reproducible excluded	n/a not reproducible excluded	n/a not reproducible excluded	n/a not reproducible excluded	n/a not reproducible excluded	n/a not reproducible excluded
BKN23415	CG43737	FBgn0263994	CG43737	CG43737	CG43737	Probe	2	J13	CELL NUMBERS	5744	3772	5836	7332	0.993194	1.9041	-0.327409	-0.21417	1.44865	-0.270789	1.71943	1.71943	no	no	no	no	no	no	no	no	P1 CELL CYCLCE	0.581877	0.59633	0.52035	0.564609	1.15022	1.1432	1.12722	1.15319	1.00614	0.977481	2.23743	2.84411	2.04386	2.56248	2.54077	2.30317	no	no	yes
BKN23511	CG3692	FBgn0260450	CalpC	CG3692	CalpC	Probe	2	J14	CELL NUMBERS	5290	3574	6052	8179	0.621298	-0.0019511	-0.0425509	1.57409	0.309673	0.765768	-0.456095	0.456095	no	no	no	no	no	no	no	no	P1 CELL CYCLCE	0.375317	0.534754	0.528626	0.543216	0.741901	1.02515	1.14515	1.10949	0.723699	1.03214	n/a not reproducible excluded	n/a not reproducible excluded	n/a not reproducible excluded	n/a not reproducible excluded	n/a not reproducible excluded	n/a not reproducible excluded	n/a not reproducible excluded	n/a not reproducible excluded	n/a not reproducible excluded
BKN23416	CG8182	FBgn0034025	GalNAc-T1	CG8182	GalNAc-T1	Probe	2	J15	CELL NUMBERS	5551	3830	6324	8169	0.372279	1.01675	0.109784	2.04781	0.694516	1.0788	-0.384281	0.384281	no	no	no	no	no	no	no	no	P1 CELL CYCLCE	0.553914	0.570537	0.517824	0.529103	1.09494	1.09375	1.12174	1.08067	1.00109	1.03801	1.48745	1.8482	1.9355	1.22616	1.66783	1.58083	no	no	no
BKN23512	CG11552	FBgn0036465	Rpn12R	CG11552	Rpn12R	Probe	2	J16	CELL NUMBERS	5152	3341	7182	7327	-0.433313	-0.880152	2.59874	-0.0282259	-0.656733	1.28526	-1.94199	1.94199	no	no	no	no	no	no	no	no	P1 CELL CYCLCE	0.544827	0.54214	0.501202	0.581101	1.07698	1.03931	1.08574	1.18687	1.03624	0.91479	1.24374	0.751701	1.22257	3.18317	0.997718	2.20287	no	yes	no
BKN23417	CG6531	FBgn0030941	wgn	CG6531	wgn	Probe	2	J17	CELL NUMBERS	5921	3575	6564	7364	2.41065	0.0282539	0.300889	0.021607	1.21945	0.161248	1.0582	1.0582	no	no	no	no	no	no	no	no	P1 CELL CYCLCE	0.382564	0.546522	0.497653	0.580751	0.756227	1.04771	1.07805	1.18615	0.721789	0.908861	n/a not reproducible excluded	n/a not reproducible excluded	n/a not reproducible excluded	n/a not reproducible excluded	n/a not reproducible excluded	n/a not reproducible excluded	n/a not reproducible excluded	n/a not reproducible excluded	n/a not reproducible excluded
BKN23513	CG30484	FBgn0050484	CG30484	CG30484	CG30484	Probe	2	J18	CELL NUMBERS	4347	2700	6648	7801	-2.27779	-3.59738	1.15749	0.898391	-2.93759	1.02794	-3.96553	3.96553	no	yes	no	no	no	no	no	no	P1 CELL CYCLCE	0.420734	0.548912	0.507062	0.576473	0.831679	1.05229	1.09843	1.17742	0.790349	0.932917	n/a not reproducible excluded	n/a not reproducible excluded	n/a not reproducible excluded	n/a not reproducible excluded	n/a not reproducible excluded	n/a not reproducible excluded	n/a not reproducible excluded	n/a not reproducible excluded	n/a not reproducible excluded
BKN23418	CG33128	FBgn0053128	CG33128	CG33128	CG33128	Probe	2	J19	CELL NUMBERS	5018	3597	6490	6864	-0.348961	1.0721	0.0452244	-0.861626	0.361569	-0.408201	0.76977	0.76977	no	no	no	no	no	no	no	no	P1 CELL CYCLCE	0.562042	0.593083	0.403405	0.555199	1.11101	1.13697	0.873883	1.13396	0.977163	0.770644	n/a not reproducible excluded	n/a not reproducible excluded	n/a not reproducible excluded	n/a not reproducible excluded	n/a not reproducible excluded	n/a not reproducible excluded	n/a not reproducible excluded	n/a not reproducible excluded	n/a not reproducible excluded
BKN23514	CG13895	FBgn0035158	CG13895	CG13895	CG13895	Probe	2	J20	CELL NUMBERS	5274	3436	5846	8346	0.62083	0.919075	-1.5634	2.55011	0.769953	0.493359	0.276593	0.276593	no	no	no	no	no	no	no	no	P1 CELL CYCLCE	0.543069	0.56748	0.523385	0.561153	1.0735	1.08789	1.13379	1.14613	0.986775	0.989238	1.19658	1.73015	2.17404	2.4324	1.46337	2.30322	no	yes	no
BKN23419	CG14692	FBgn0037836	CG14692	CG14692	CG14692	Probe	2	J21	CELL NUMBERS	5285	3127	7039	7880	-0.0792718	-1.61224	1.20002	2.20966	-0.845756	1.70484	-2.55059	2.55059	no	no	no	no	no	no	no	no	P1 CELL CYCLCE	0.339115	0.580192	0.407122	0.561111	0.670339	1.11226	0.881935	1.14604	0.602682	0.769549	n/a not reproducible excluded	n/a not reproducible excluded	n/a not reproducible excluded	n/a not reproducible excluded	n/a not reproducible excluded	n/a not reproducible excluded	n/a not reproducible excluded	n/a not reproducible excluded	n/a not reproducible excluded
BKN23515	CG5810	FBgn0038866	CG5810	CG5810	CG5810	Probe	2	J22	CELL NUMBERS	5466	3541	7146	8711	1.30402	0.281064	1.58806	3.73008	0.792543	2.65907	-1.86653	1.86653	no	no	no	yes	no	no	no	no	P1 CELL CYCLCE	0.365134	0.563412	0.496436	0.520079	0.721772	1.08009	1.07541	1.06224	0.668251	1.0124	n/a not reproducible excluded	n/a not reproducible excluded	n/a not reproducible excluded	n/a not reproducible excluded	n/a not reproducible excluded	n/a not reproducible excluded	n/a not reproducible excluded	n/a not reproducible excluded	n/a not reproducible excluded
BKN23420	CG31441	FBgn0051441	CG31441	CG31441	CG31441	Probe	2	J23	CELL NUMBERS	5767	3446	6796	7101	1.94112	-0.0169573	0.515264	-0.0603588	0.962082	0.227453	0.734629	0.734629	no	no	no	no	no	no	no	no	P1 CELL CYCLCE	0.570944	0.461926	0.506001	0.582678	1.1286	0.885537	1.09613	1.19009	1.27448	0.92105	n/a not reproducible excluded	n/a not reproducible excluded	n/a not reproducible excluded	n/a not reproducible excluded	n/a not reproducible excluded	n/a not reproducible excluded	n/a not reproducible excluded	n/a not reproducible excluded	n/a not reproducible excluded
BKN23516	CG7363	FBgn0032269	w-cup	CG7363	w-cup	Probe	2	J24	CELL NUMBERS	5362	2850	6462	6516	0.0266441	0.213759	-0.968386	-2.14831	0.120201	-1.55835	1.67855	1.67855	no	no	no	no	no	no	no	no	P1 CELL CYCLCE	0.395134	0.504933	0.518175	0.567572	0.781074	0.967983	1.12251	1.15924	0.806909	0.968313	-2.77106	-0.684934	1.95057	2.674	-1.728	2.31229	no	yes	no
BKN20253	CG12737	FBgn0025864	Crag	CG12737	Crag	Probe	2	K01	CELL NUMBERS	6279	3899	8373	8755	0.90273	0.809824	2.63699	0.74678	0.856277	1.69188	-0.835608	0.835608	no	no	no	no	no	no	no	no	P1 CELL CYCLCE	0.322755	0.498112	0.461474	0.542971	0.638	0.954906	0.999675	1.10899	0.668129	0.901427	n/a not reproducible excluded	n/a not reproducible excluded	n/a not reproducible excluded	n/a not reproducible excluded	n/a not reproducible excluded	n/a not reproducible excluded	n/a not reproducible excluded	n/a not reproducible excluded	n/a not reproducible excluded
						None	2	K02	CELL NUMBERS	6276	4855	7051	9169	0.192326	1.88504	-0.0188531	1.20908	1.03869	0.595114	0.443571	0.443571	n/a control well	n/a control well	n/a control well	n/a control well	n/a control well	n/a control well	n/a control well	n/a control well	P1 CELL CYCLCE	0.538487	0.539737	0.390899	0.492281	1.06444	1.0347	0.846792	1.00546	1.02874	0.842195	1.07369	0.658928	-3.5084	-0.159699	0.866307	-1.83405	n/a control well	n/a control well	n/a control well
BKN20254	CG31648	FBgn0051648	CG31648	CG31648	CG31648	Probe	2	K03	CELL NUMBERS	6520	3841	6161	7980	2.43853	0.0243679	-2.49391	-0.253808	1.23145	-1.37386	2.60531	2.60531	no	no	no	no	no	no	no	no	P1 CELL CYCLCE	0.328994	0.571754	0.492617	0.537196	0.650334	1.09608	1.06714	1.0972	0.593326	0.972605	n/a not reproducible excluded	n/a not reproducible excluded	n/a not reproducible excluded	n/a not reproducible excluded	n/a not reproducible excluded	n/a not reproducible excluded	n/a not reproducible excluded	n/a not reproducible excluded	n/a not reproducible excluded
BKN20350	CG7972	FBgn0002899	mus301	CG7972	mus301	Probe	2	K04	CELL NUMBERS	5766	4207	7386	7946	0.469288	2.80066	1.60059	-0.777516	1.63498	0.411538	1.22344	1.22344	no	no	no	no	no	no	no	no	P1 CELL CYCLCE	0.560508	0.545044	0.467662	0.534555	1.10798	1.04488	1.01308	1.0918	1.06039	0.927897	1.66431	0.863841	-0.215992	1.43135	1.26408	0.60768	no	no	no
BKN20255	CG12156	FBgn0029959	Rab39	CG12156	Rab39	Probe	2	K05	CELL NUMBERS	5152	4291	6667	8479	-0.743499	4.52286	0.715005	1.18427	1.88968	0.949636	0.940045	0.940045	no	no	no	no	no	no	no	no	P1 CELL CYCLCE	0.605983	0.575619	0.508588	0.545356	1.19787	1.10349	1.10174	1.11386	1.08552	0.989114	2.88394	2.04443	1.53939	1.83787	2.46419	1.68863	yes	no	no
BKN20351	CG8188	FBgn0030863	CG8188	CG8188	CG8188	Probe	2	K06	CELL NUMBERS	4733	3595	6436	7264	-1.01026	-0.39349	0.112788	-0.32837	-0.701872	-0.107791	-0.594081	0.594081	no	no	no	no	no	no	no	no	P1 CELL CYCLCE	0.494555	0.556088	0.392922	0.544261	0.977604	1.06605	0.851173	1.11163	0.917033	0.765701	n/a not reproducible excluded	n/a not reproducible excluded	n/a not reproducible excluded	n/a not reproducible excluded	n/a not reproducible excluded	n/a not reproducible excluded	n/a not reproducible excluded	n/a not reproducible excluded	n/a not reproducible excluded
BKN20256	CG8907	FBgn0038466	CG8907	CG8907	CG8907	Probe	2	K07	CELL NUMBERS	5464	3614	5404	7825	1.08218	-0.00387713	-3.39978	-0.0699873	0.539153	-1.73488	2.27403	2.27403	no	no	no	no	no	no	no	no	P1 CELL CYCLCE	0.574679	0.572661	0.510589	0.538931	1.13599	1.09782	1.10607	1.10074	1.03477	1.00485	2.04437	1.93019	1.62521	1.59604	1.98728	1.61062	no	no	no
BKN20352	CG10105	FBgn0033935	Sin1	CG10105	Sin1	Probe	2	K08	CELL NUMBERS	5008	3749	5946	7148	-1.03183	0.341955	-2.13965	-1.92547	-0.344935	-2.03256	1.68762	1.68762	no	no	no	no	yes	no	no	no	P1 CELL CYCLCE	0.562313	0.597422	0.498068	0.523773	1.11154	1.14529	1.07895	1.06978	0.970535	1.00857	1.71271	2.88628	1.08815	1.02556	2.2995	1.05686	yes	no	no
BKN20257	CG7616	FBgn0036142	CG7616	CG7616	CG7616	Probe	2	K09	CELL NUMBERS	5634	3672	6894	8684	2.16992	1.34969	1.04993	1.18577	1.75981	1.11785	0.641954	0.641954	no	no	no	no	no	no	no	no	P1 CELL CYCLCE	0.565713	0.582214	0.484387	0.500208	1.11826	1.11613	1.04931	1.02165	1.00191	1.02708	1.80391	2.29906	0.501356	0.138632	2.05148	0.319994	yes	no	no
BKN20353	CG5131	FBgn0032644	CG5131	CG5131	CG5131	Probe	2	K10	CELL NUMBERS	5749	3846	6073	7574	1.88559	1.89818	-0.885961	-1.10232	1.89188	-0.994142	2.88603	2.88603	no	no	no	no	no	no	no	no	P1 CELL CYCLCE	0.553577	0.583214	0.511579	0.562041	1.09427	1.11805	1.10822	1.14794	0.978732	0.965395	1.47841	2.33769	1.66765	2.46584	1.90805	2.06674	no	yes	no
BKN20258	CG14767	FBgn0040777	CG14767	CG14767	CG14767	Probe	2	K11	CELL NUMBERS	5195	3501	5570	7845	0.242533	-0.0808498	-3.11914	0.0622043	0.0808416	-1.52847	1.60931	1.60931	no	no	no	no	no	no	no	no	P1 CELL CYCLCE	0.5576	0.578069	0.546517	0.555476	1.10223	1.10819	1.1839	1.13453	0.99462	1.04352	1.58632	2.13903	3.1662	2.21872	1.86267	2.69246	no	yes	no
BKN20354	CG9319	FBgn0032881	CG9319	CG9319	CG9319	Probe	2	K12	CELL NUMBERS	5262	3935	6107	8431	0.48304	3.76267	-1.3135	1.3111	2.12285	-0.00120138	2.12406	2.12406	yes	no	no	no	no	no	no	no	P1 CELL CYCLCE	0.543763	0.579472	0.50137	0.509929	1.07487	1.11088	1.0861	1.0415	0.967589	1.04282	1.21519	2.1932	1.22981	0.504506	1.70419	0.867156	no	no	no
BKN20259	CG6204	FBgn0039165	CG6204	CG6204	CG6204	Probe	2	K13	CELL NUMBERS	5014	3333	6337	7965	-1.37623	-0.139875	-0.461024	0.718825	-0.758051	0.128901	-0.886951	0.886951	no	no	no	no	no	no	no	no	P1 CELL CYCLCE	0.530131	0.539198	0.475923	0.504972	1.04793	1.03367	1.03098	1.03138	1.01379	0.99961	0.849576	0.63812	0.138359	0.31794	0.743848	0.22815	no	no	no
BKN20355	CG8067	FBgn0033891	CG8067	CG8067	CG8067	Probe	2	K14	CELL NUMBERS	5497	3531	7269	8820	1.18337	0.0019511	1.7785	2.53007	0.592662	2.15429	-1.56162	1.56162	no	no	no	yes	no	no	no	no	P1 CELL CYCLCE	0.578649	0.559462	0.380991	0.517204	1.14383	1.07252	0.825327	1.05636	1.06649	0.781292	n/a not reproducible excluded	n/a not reproducible excluded	n/a not reproducible excluded	n/a not reproducible excluded	n/a not reproducible excluded	n/a not reproducible excluded	n/a not reproducible excluded	n/a not reproducible excluded	n/a not reproducible excluded
BKN20260	CG4916	FBgn0004419	me31B	CG4916	me31B	Probe	2	K15	CELL NUMBERS	2201	1967	5268	5987	-10.1941	-8.39129	-4.27441	-5.10875	-9.29268	-4.69158	-4.6011	4.6011	no	no	yes	no	no	no	yes	no	P1 CELL CYCLCE	0.157077	0.381467	0.487682	0.483907	0.310499	0.731292	1.05645	0.988355	0.42459	1.0689	n/a not reproducible excluded	n/a not reproducible excluded	n/a not reproducible excluded	n/a not reproducible excluded	n/a not reproducible excluded	n/a not reproducible excluded	n/a not reproducible excluded	n/a not reproducible excluded	n/a not reproducible excluded
BKN20356	CG42295	FBgn0259230	lectin-22C	CG42296	CG42296	Probe	2	K16	CELL NUMBERS	5267	3420	7111	8138	-0.159068	-0.245339	0.903578	1.41629	-0.202204	1.15994	-1.36214	1.36214	no	no	no	no	no	no	no	no	P1 CELL CYCLCE	0.538214	0.547452	0.487493	0.496817	1.0639	1.04949	1.05604	1.01472	1.01373	1.04072	1.06637	0.956829	0.634595	0.0110247	1.0116	0.32281	no	no	no
BKN20261	CG4663	FBgn0033812	Pex13	CG4663	Pex13	Probe	2	K17	CELL NUMBERS	4819	3103	7110	6704	-1.12261	-2.18637	0.290123	-2.76113	-1.65449	-1.23551	-0.418986	0.418986	no	no	no	no	no	no	no	no	P1 CELL CYCLCE	0.483491	0.574053	0.500109	0.586983	0.955732	1.10049	1.08337	1.19888	0.868461	0.903649	-0.401316	1.98394	1.1757	3.40454	0.791313	2.29012	no	yes	no
BKN20357	CG12775	FBgn0032987	RpL21	CG12775	RpL21	Probe	2	K18	CELL NUMBERS	2917	1437	3609	3746	-6.83723	-9.90259	-8.64026	-11.6407	-8.36991	-10.1405	1.77055	1.77055	no	no	no	no	no	no	yes	no	P1 CELL CYCLCE	0.55336	0.591564	0.492162	0.604135	1.09384	1.13406	1.06615	1.23391	0.964539	0.864042	1.47259	2.66011	0.834845	4.05008	2.06635	2.44246	no	no	yes
BKN20262	CG4621	FBgn0032321	YL-1	CG4621	YL-1	Probe	2	K19	CELL NUMBERS	4806	2621	7577	6660	-1.09777	-3.74891	1.51138	-2.33394	-2.42334	-0.411284	-2.01206	2.01206	no	yes	no	no	no	no	no	no	P1 CELL CYCLCE	0.561418	0.494055	0.49389	0.582198	1.10977	0.947129	1.0699	1.18911	1.17172	0.899747	1.6887	-1.10497	0.90898	3.22445	0.291863	2.06672	no	yes	no
BKN20358	CG3806	FBgn0023512	eIF2B-epsilon	CG3806	eIF2B-epsilon	Probe	2	K20	CELL NUMBERS	5086	3083	7272	8392	-0.0528906	-0.680157	0.828222	1.79623	-0.366524	1.31222	-1.67875	1.67875	no	no	no	no	no	no	no	no	P1 CELL CYCLCE	0.571168	0.574244	0.516256	0.523813	1.12905	1.10086	1.11835	1.06986	1.02561	1.04532	1.95021	1.99134	1.86828	1.02708	1.97077	1.44768	no	no	no
BKN20263	CG11980	FBgn0037652	CG11980	CG11980	CG11980	Probe	2	K21	CELL NUMBERS	5356	3075	7313	6929	0.0573146	-1.65488	0.446695	-1.40933	-0.798783	-0.48132	-0.317463	0.317463	no	no	no	no	no	no	no	no	P1 CELL CYCLCE	0.567888	0.544677	0.484215	0.572393	1.12256	1.04418	1.04894	1.16908	1.07507	0.897232	1.86225	0.849689	0.493987	2.85542	1.35597	1.6747	no	no	no
BKN20359	CG11979	FBgn0033571	Rpb5	CG11979	Rpb5	Probe	2	K22	CELL NUMBERS	3225	2224	4174	4726	-5.79271	-6.3034	-8.02677	-8.60782	-6.04805	-8.31729	2.26924	2.26924	no	no	no	no	no	no	yes	no	P1 CELL CYCLCE	0.444975	0.62404	0.469954	0.555686	0.879597	1.19632	1.01805	1.13496	0.735254	0.896988	n/a not reproducible excluded	n/a not reproducible excluded	n/a not reproducible excluded	n/a not reproducible excluded	n/a not reproducible excluded	n/a not reproducible excluded	n/a not reproducible excluded	n/a not reproducible excluded	n/a not reproducible excluded
BKN20264	CG7115	FBgn0027515	CG7115	CG7115	CG7115	Probe	2	K23	CELL NUMBERS	4559	4057	7115	7883	-1.92377	3.36904	-0.115207	1.30082	0.722635	0.592807	0.129827	0.129827	no	no	no	no	no	no	no	no	P1 CELL CYCLCE	0.472167	0.573094	0.418406	0.568574	0.933349	1.09865	0.906378	1.16128	0.849541	0.780497	n/a not reproducible excluded	n/a not reproducible excluded	n/a not reproducible excluded	n/a not reproducible excluded	n/a not reproducible excluded	n/a not reproducible excluded	n/a not reproducible excluded	n/a not reproducible excluded	n/a not reproducible excluded
BKN20360	CG9262	FBgn0005564	Shal	CG9262	Shal	Probe	2	K24	CELL NUMBERS	5839	3141	7372	8290	1.43344	1.94491	0.0145612	2.06361	1.68917	1.03909	0.650088	0.650088	no	no	no	no	no	no	no	no	P1 CELL CYCLCE	0.580302	0.563336	0.503191	0.550792	1.1471	1.07994	1.09005	1.12496	1.06219	0.968961	2.19517	1.57014	1.30791	2.04245	1.88265	1.67518	no	no	no
BKN23421	CG15094	FBgn0034392	MFS15	CG15094	MFS15	Probe	2	L01	CELL NUMBERS	6024	4012	6747	8361	-0.0825071	1.00765	-0.926766	-0.485528	0.462572	-0.706147	1.16872	1.16872	no	no	no	no	no	no	no	no	P1 CELL CYCLCE	0.371636	0.528622	0.505919	0.427679	0.734624	1.0134	1.09595	0.873513	0.724914	1.25465	n/a not reproducible excluded	n/a not reproducible excluded	n/a not reproducible excluded	n/a not reproducible excluded	n/a not reproducible excluded	n/a not reproducible excluded	n/a not reproducible excluded	n/a not reproducible excluded	n/a not reproducible excluded
						None	2	L02	CELL NUMBERS	6269	4150	6273	9272	-0.0170184	-2.14733	-1.26759	1.40502	-1.08217	0.0687166	-1.15089	1.15089	n/a control well	n/a control well	n/a control well	n/a control well	n/a control well	n/a control well	n/a control well	n/a control well	P1 CELL CYCLCE	0.530621	0.516154	0.511528	0.476521	1.0489	0.989495	1.10811	0.97327	1.06003	1.13854	0.862732	-0.251653	1.66546	-0.752844	0.305539	0.456308	n/a control well	n/a control well	n/a control well
BKN23422	CG30062	FBgn0050062	CG30062	CG30062	CG30062	Probe	2	L03	CELL NUMBERS	6152	3900	6533	8557	1.09976	-0.0570594	-0.603166	1.30428	0.521349	0.350556	0.170793	0.170793	no	no	no	no	no	no	no	no	P1 CELL CYCLCE	0.557113	0.527668	0.514645	0.511111	1.10126	1.01157	1.11486	1.04392	1.08867	1.06796	1.57325	0.192935	1.79918	0.549012	0.883092	1.1741	no	no	no
BKN23518	CG10154	FBgn0036361	CG10154	CG10154	CG10154	Probe	2	L04	CELL NUMBERS	6450	3517	6476	7822	2.4218	-1.15414	-0.0084992	-1.23392	0.633831	-0.621207	1.25504	1.25504	no	no	no	no	no	no	no	no	P1 CELL CYCLCE	0.555962	0.565678	0.506277	0.54586	1.09899	1.08444	1.09673	1.11489	1.01342	0.983711	1.54238	1.66059	1.44026	1.85684	1.60148	1.64855	no	no	no
BKN23423	CG15514	FBgn0039712	CG15514	CG15514	CG15514	Probe	2	L05	CELL NUMBERS	4850	3104	5650	7544	-1.87578	-2.00213	-1.18619	-1.60273	-1.93895	-1.39446	-0.544493	0.544493	no	no	no	no	no	no	no	no	P1 CELL CYCLCE	0.498091	0.507581	0.478197	0.556137	0.984593	0.97306	1.0359	1.13588	1.01185	0.911979	-0.00972588	-0.582673	0.235856	2.24363	-0.296199	1.23974	no	no	no
BKN23519	CG3491	FBgn0028887	CG3491	CG3491	CG3491	Probe	2	L06	CELL NUMBERS	5579	3673	6347	6978	1.44909	-0.37666	0.745011	-1.25031	0.536217	-0.252651	0.788869	0.788869	no	no	no	no	no	no	no	no	P1 CELL CYCLCE	0.570194	0.504286	0.499478	0.554075	1.12712	0.966744	1.082	1.13167	1.1659	0.956111	1.92409	-0.7099	1.14863	2.16601	0.607097	1.65732	no	no	no
BKN23424	CG15382	FBgn0031393	CG15382	CG15382	CG15382	Probe	2	L07	CELL NUMBERS	5512	3907	6235	8155	1.04491	1.1248	-0.255971	0.778287	1.08486	0.261158	0.823699	0.823699	no	no	no	no	no	no	no	no	P1 CELL CYCLCE	0.528858	0.500912	0.498906	0.538291	1.04541	0.960275	1.08076	1.09943	1.08866	0.983021	0.815453	-0.840187	1.12412	1.57194	-0.0123667	1.34803	no	no	no
BKN23520	CG16771	FBgn0032779	CG16771	CG16771	CG16771	Probe	2	L08	CELL NUMBERS	5663	3760	6492	7956	0.829962	0.0123009	0.226112	0.296453	0.421132	0.261283	0.159849	0.159849	no	no	no	no	no	no	no	no	P1 CELL CYCLCE	0.557281	0.523233	0.515199	0.534147	1.1016	1.00307	1.11606	1.09097	1.09823	1.023	1.57776	0.0216679	1.82292	1.41601	0.799714	1.61947	no	no	no
BKN23425	CG11284	FBgn0030056	CG11284	CG11284	CG11284	Probe	2	L09	CELL NUMBERS	4866	3354	6425	8496	-0.420288	-0.681352	0.644764	0.545453	-0.55082	0.595108	-1.14593	1.14593	no	no	no	no	no	no	no	no	P1 CELL CYCLCE	0.439364	0.534521	0.502639	0.516591	0.868505	1.0247	1.08885	1.05511	0.847566	1.03198	-1.5848	0.457521	1.28423	0.755232	-0.563641	1.01973	no	no	no
BKN23521	CG43386	FBgn0263216	CG43386	CG43386	CG43386	Probe	2	L10	CELL NUMBERS	5156	3686	6092	8491	-0.157112	0.684213	0.0411004	1.43283	0.26355	0.736966	-0.473415	0.473415	no	no	no	no	no	no	no	no	P1 CELL CYCLCE	0.533395	0.581631	0.535733	0.510113	1.05438	1.11502	1.16054	1.04188	0.945618	1.11389	0.937132	2.27655	2.70366	0.511434	1.60684	1.60755	no	no	no
BKN23426	CG8328	FBgn0002734	HLHmdelta	CG8328	HLHmdelta	Probe	2	L11	CELL NUMBERS	4692	3844	5535	7325	-1.5186	1.3064	-2.3395	-1.53219	-0.106098	-1.93585	1.82975	1.82975	no	no	no	no	no	no	no	no	P1 CELL CYCLCE	0.544212	0.515376	0.49231	0.51627	1.07576	0.988003	1.06647	1.05445	1.08882	1.0114	1.22725	-0.281703	0.841184	0.743147	0.472774	0.792166	no	no	no
BKN23522	CG8626	FBgn0034152	Acp53C14a	CG8626	Acp53C14a	Probe	2	L12	CELL NUMBERS	5259	3499	6636	8420	0.286211	1.1214	1.00585	1.17943	0.703804	1.09264	-0.388836	0.388836	no	no	no	no	no	no	no	no	P1 CELL CYCLCE	0.568861	0.52557	0.519639	0.493209	1.12449	1.00755	1.12568	1.00735	1.11606	1.11746	1.88832	0.111907	2.01335	-0.124776	1.00011	0.944286	no	no	no
BKN23427	CG11767	FBgn0026394	Or24a	CG11767	Or24a	Probe	2	L13	CELL NUMBERS	5098	3556	6012	7978	-1.30087	0.626807	-0.473076	0.656127	-0.337031	0.0915253	-0.428556	0.428556	no	no	no	no	no	no	no	no	P1 CELL CYCLCE	0.532579	0.598821	0.510494	0.521195	1.05277	1.14797	1.10587	1.06451	0.917067	1.03885	0.915254	2.94031	1.62113	0.928517	1.92778	1.27482	no	no	no
BKN23523	CG32199	FBgn0052199	CG32199	CG32199	CG32199	Probe	2	L14	CELL NUMBERS	5030	3265	6296	7746	-0.465126	-1.76018	-0.00257924	-0.656373	-1.11265	-0.329476	-0.783177	0.783177	no	no	no	no	no	no	no	no	P1 CELL CYCLCE	0.555319	0.52305	0.520001	0.53171	1.09772	1.00271	1.12646	1.08599	1.09475	1.03727	1.52514	0.0145926	2.02889	1.32427	0.769868	1.67658	no	no	no
BKN23428	CG32553	FBgn0052553	CG32553	CG32553	CG32553	Probe	2	L15	CELL NUMBERS	5405	3770	7576	7803	-0.357484	0.546201	2.90158	0.00988985	0.0943586	1.45573	-1.36137	1.36137	no	no	no	no	no	no	no	no	P1 CELL CYCLCE	0.354494	0.44614	0.377383	0.542827	0.70074	0.855275	0.817512	1.1087	0.819316	0.737364	n/a not reproducible excluded	n/a not reproducible excluded	n/a not reproducible excluded	n/a not reproducible excluded	n/a not reproducible excluded	n/a not reproducible excluded	n/a not reproducible excluded	n/a not reproducible excluded	n/a not reproducible excluded
BKN23524	CG42258	FBgn0259143	CG42258	CG42258	CG42258	Probe	2	L16	CELL NUMBERS	3995	2613	5893	7866	-4.32609	-4.8052	-1.54635	0.534581	-4.56564	-0.505883	-4.05976	4.05976	no	yes	no	no	no	no	no	no	P1 CELL CYCLCE	0.49474	0.495389	0.501569	0.496311	0.977969	0.949687	1.08653	1.01369	1.02978	1.07186	-0.0995979	-1.05346	1.2383	-0.00802728	-0.576527	0.615138	no	no	no
BKN23429	CG17330	FBgn0028841	jhamt	CG17330	jhamt	Probe	2	L17	CELL NUMBERS	5095	3348	6677	5868	-0.446559	-1.30592	-0.0167671	-5.26363	-0.87624	-2.6402	1.76396	1.76396	no	no	no	no	yes	no	no	no	P1 CELL CYCLCE	0.507999	0.564211	0.510817	0.575907	1.00418	1.08162	1.10657	1.17626	0.9284	0.94075	0.256001	1.60393	1.63498	2.98767	0.929965	2.31133	no	yes	no
BKN23525	CG11821	FBgn0038680	Cyp12a5	CG11821	Cyp12a5	Probe	2	L18	CELL NUMBERS	5991	3424	7260	6637	2.59263	-0.0135593	2.20209	-3.43277	1.28954	-0.615337	1.90487	1.90487	no	no	no	no	no	no	no	no	P1 CELL CYCLCE	0.549786	0.553064	0.506353	0.557967	1.08678	1.06025	1.09689	1.13962	1.02502	0.962511	1.37673	1.17351	1.4435	2.31248	1.27512	1.87799	no	no	no
BKN23430	CG17362	FBgn0036393	CG17362	CG17362	CG17362	Probe	2	L19	CELL NUMBERS	5206	3530	6824	7454	-0.0337728	0.565348	0.330894	-0.152259	0.265788	0.0893177	0.17647	0.17647	no	no	no	no	no	no	no	no	P1 CELL CYCLCE	0.517299	0.562616	0.506918	0.557988	1.02256	1.07856	1.09812	1.13966	0.948077	0.963549	0.505428	1.54233	1.46774	2.31327	1.02388	1.8905	no	no	no
BKN23526	CG3722	FBgn0003391	shg	CG3722	shg	Probe	2	L20	CELL NUMBERS	5234	3372	6811	6554	0.222698	0.427838	0.444892	-3.58575	0.325268	-1.57043	1.8957	1.8957	no	no	no	no	no	no	no	no	P1 CELL CYCLCE	0.504348	0.536186	0.492205	0.537408	0.996961	1.0279	1.06625	1.09763	0.969903	0.97141	0.158075	0.521827	0.836691	1.53872	0.339951	1.18771	no	no	no
BKN23431	CG7532	FBgn0261534	l(2)34Fc	CG7532	l(2)34Fc	Probe	2	L21	CELL NUMBERS	5404	3214	6753	7645	0.0200432	-1.3226	-0.206903	0.5482	-0.651277	0.170649	-0.821926	0.821926	no	no	no	no	no	no	no	no	P1 CELL CYCLCE	0.533937	0.586221	0.493462	0.514393	1.05545	1.12382	1.06897	1.05062	0.939166	1.01746	0.951665	2.45381	0.890589	0.672518	1.70274	0.781554	no	no	no
BKN23527	CG3955	FBgn0033793	CG3955	CG3955	CG3955	Probe	2	L22	CELL NUMBERS	5144	3894	7650	7052	0.023626	1.9463	2.33783	-2.02357	0.984963	0.157128	0.827835	0.827835	no	no	no	no	no	no	no	no	P1 CELL CYCLCE	0.550597	0.542884	0.490472	0.580369	1.08838	1.04074	1.06249	1.18537	1.04578	0.896337	1.3985	0.780459	0.762378	3.1556	1.08948	1.95899	no	no	no
BKN23432	CG10924	FBgn0034356	CG10924	CG10924	CG10924	Probe	2	L23	CELL NUMBERS	5702	3305	8380	7457	1.46477	-0.906392	4.21341	-0.0234448	0.279191	2.09498	-1.81579	1.81579	no	no	no	yes	no	no	no	no	P1 CELL CYCLCE	0.570292	0.48835	0.474036	0.554072	1.12732	0.936193	1.02689	1.13166	1.20415	0.907413	n/a not reproducible excluded	n/a not reproducible excluded	n/a not reproducible excluded	n/a not reproducible excluded	n/a not reproducible excluded	n/a not reproducible excluded	n/a not reproducible excluded	n/a not reproducible excluded	n/a not reproducible excluded
BKN23528	CG10824	FBgn0038865	CG10824	CG10824	CG10824	Probe	2	L24	CELL NUMBERS	5925	3234	7046	7844	1.51506	2.03931	-0.00022071	0.681872	1.77718	0.340825	1.43636	1.43636	no	no	no	no	no	no	no	no	P1 CELL CYCLCE	0.523606	0.521693	0.466369	0.539713	1.03503	1.00011	1.01028	1.10234	1.03491	0.91649	0.674593	-0.0377919	-0.271417	1.62549	0.3184	0.677034	no	no	no
BKN20265	CG3634	FBgn0037026	CG3634	CG3634	CG3634	Probe	2	M01	CELL NUMBERS	5621	4271	8383	8106	-0.208514	3.17997	1.78946	-0.66882	1.48573	0.560319	0.92541	0.92541	no	no	no	no	no	no	no	no	P1 CELL CYCLCE	0.389585	0.493015	0.442467	0.521533	0.770105	0.945135	0.958501	1.0652	0.814809	0.899829	-2.91989	-1.14513	-1.29662	0.941228	-2.03251	-0.177698	yes	no	no
						None	2	M02	CELL NUMBERS	6098	4549	7913	8810	0.582809	0.748984	1.45956	0.626864	0.665897	1.04321	-0.377314	0.377314	n/a control well	n/a control well	n/a control well	n/a control well	n/a control well	n/a control well	n/a control well	n/a control well	P1 CELL CYCLCE	0.526964	0.534627	0.479578	0.490179	1.04167	1.02491	1.03889	1.00117	1.01635	1.03768	0.764638	0.461627	0.295112	-0.238792	0.613132	0.02816	n/a control well	n/a control well	n/a control well
BKN20266	CG6565	FBgn0032513	CG6565	CG6565	CG6565	Probe	2	M03	CELL NUMBERS	6117	3515	6800	7646	2.12508	-1.21512	-1.62429	-0.764182	0.454977	-1.19423	1.64921	1.64921	no	no	no	no	no	no	no	no	P1 CELL CYCLCE	0.537757	0.589935	0.509617	0.560521	1.063	1.13094	1.10397	1.14484	0.939931	0.964301	1.05412	2.59719	1.58352	2.40862	1.82565	1.99607	no	no	no
BKN20362	CG15358	FBgn0031373	CG15358	CG15358	CG15358	Probe	2	M04	CELL NUMBERS	5853	3756	7395	8142	1.68885	0.914749	0.750329	0.235188	1.3018	0.492758	0.809041	0.809041	no	no	no	no	no	no	no	no	P1 CELL CYCLCE	0.563097	0.523593	0.486008	0.551244	1.11309	1.00376	1.05282	1.12589	1.10893	0.935105	1.73373	0.0355701	0.570898	2.05946	0.884651	1.31518	no	no	no
BKN20267	CG8027	FBgn0033392	CG8027	CG8027	CG8027	Probe	2	M05	CELL NUMBERS	5241	3354	7710	8457	0.482321	0.123649	2.68754	1.5705	0.302985	2.12902	-1.82604	1.82604	no	no	no	yes	no	no	no	no	P1 CELL CYCLCE	0.565343	0.592961	0.502969	0.5749	1.11753	1.13674	1.08956	1.1742	0.983105	0.927918	1.79399	2.71405	1.29835	2.94978	2.25402	2.12407	no	no	yes
BKN20363	CG6562	FBgn0034691	synj	CG6562	synj	Probe	2	M06	CELL NUMBERS	5479	3775	6547	7097	2.27105	0.983749	-0.459017	-0.358831	1.6274	-0.408924	2.03633	2.03633	no	no	no	no	no	no	no	no	P1 CELL CYCLCE	0.3466	0.572291	0.494246	0.562209	0.685136	1.09711	1.07067	1.14828	0.62449	0.932408	n/a not reproducible excluded	n/a not reproducible excluded	n/a not reproducible excluded	n/a not reproducible excluded	n/a not reproducible excluded	n/a not reproducible excluded	n/a not reproducible excluded	n/a not reproducible excluded	n/a not reproducible excluded
BKN20268	CG12082	FBgn0035402	CG12082	CG12082	CG12082	Probe	2	M07	CELL NUMBERS	4123	2935	7827	8179	-2.16589	-3.06887	2.34013	1.39677	-2.61738	1.86845	-4.48583	4.48583	no	yes	no	no	no	no	no	no	P1 CELL CYCLCE	0.513829	0.56783	0.400286	0.557315	1.0157	1.08856	0.867125	1.13829	0.93307	0.761781	n/a not reproducible excluded	n/a not reproducible excluded	n/a not reproducible excluded	n/a not reproducible excluded	n/a not reproducible excluded	n/a not reproducible excluded	n/a not reproducible excluded	n/a not reproducible excluded	n/a not reproducible excluded
BKN20364	CG14100	FBgn0036889	CG14100	CG14100	CG14100	Probe	2	M08	CELL NUMBERS	5420	3870	8259	7546	1.20453	1.41408	3.29996	-0.332268	1.30931	1.48385	-0.174542	0.174542	no	no	no	no	no	no	no	no	P1 CELL CYCLCE	0.584387	0.590841	0.385118	0.553597	1.15518	1.13267	0.834267	1.13069	1.01987	0.737836	n/a not reproducible excluded	n/a not reproducible excluded	n/a not reproducible excluded	n/a not reproducible excluded	n/a not reproducible excluded	n/a not reproducible excluded	n/a not reproducible excluded	n/a not reproducible excluded	n/a not reproducible excluded
BKN20269	CG1009	FBgn0261243	Psa	CG1009	Psa	Probe	2	M09	CELL NUMBERS	5410	4184	6601	8191	2.41649	4.44384	-0.624783	0.218474	3.43016	-0.203155	3.63332	3.63332	yes	no	no	no	no	no	no	no	P1 CELL CYCLCE	0.591256	0.573459	0.526446	0.548847	1.16876	1.09935	1.14042	1.12099	1.06313	1.01733	2.48898	1.96102	2.30531	1.96923	2.225	2.13727	no	no	yes
BKN20365	CG6546	FBgn0025716	Bap55	CG6546	Bap55	Probe	2	M10	CELL NUMBERS	3425	2624	6654	5598	-4.4379	-3.97489	-0.174675	-6.33137	-4.20639	-3.25302	-0.953372	0.953372	no	no	no	no	no	no	yes	no	P1 CELL CYCLCE	0.488259	0.398458	0.43472	0.624922	0.965157	0.763866	0.94172	1.27637	1.26352	0.73781	n/a not reproducible excluded	n/a not reproducible excluded	n/a not reproducible excluded	n/a not reproducible excluded	n/a not reproducible excluded	n/a not reproducible excluded	n/a not reproducible excluded	n/a not reproducible excluded	n/a not reproducible excluded
BKN20270	CG3702	FBgn0031590	CG3702	CG3702	CG3702	Probe	2	M11	CELL NUMBERS	4722	3178	6668	7874	-0.28992	-1.30482	-0.996455	0.594995	-0.797372	-0.20073	-0.596642	0.596642	no	no	no	no	no	no	no	no	P1 CELL CYCLCE	0.567734	0.547762	0.530805	0.544283	1.12226	1.05009	1.14986	1.11167	1.06873	1.03436	1.85811	0.968783	2.49228	1.79747	1.41345	2.14487	no	yes	no
BKN20366	CG3821	FBgn0002069	Aats-asp	CG3821	Aats-asp	Probe	2	M12	CELL NUMBERS	4309	3127	7737	7796	-1.55114	0.0305635	2.26153	-0.0642682	-0.760288	1.09863	-1.85892	1.85892	no	no	no	no	no	no	no	no	P1 CELL CYCLCE	0.551567	0.544017	0.480735	0.549765	1.0903	1.04291	1.0414	1.12287	1.04544	0.927446	1.42451	0.8242	0.344718	2.00381	1.12435	1.17426	no	no	no
BKN20271	CG3173	FBgn0034964	IntS1	CG3173	IntS1	Probe	2	M13	CELL NUMBERS	3156	2514	7327	6463	-6.24179	-3.92886	1.36682	-3.14807	-5.08533	-0.890622	-4.1947	4.1947	no	yes	no	no	no	no	no	no	P1 CELL CYCLCE	0.45127	0.613032	0.527971	0.625538	0.892039	1.17522	1.14373	1.27763	0.759044	0.895194	n/a not reproducible excluded	n/a not reproducible excluded	n/a not reproducible excluded	n/a not reproducible excluded	n/a not reproducible excluded	n/a not reproducible excluded	n/a not reproducible excluded	n/a not reproducible excluded	n/a not reproducible excluded
BKN20367	CG17019	FBgn0033783	CG17019	CG17019	CG17019	Probe	2	M14	CELL NUMBERS	5085	3145	6675	7801	0.841765	-1.54782	-0.717941	0.0511913	-0.353028	-0.333375	-0.0196537	0.0196537	no	no	no	no	no	no	no	no	P1 CELL CYCLCE	0.513972	0.565233	0.509672	0.53512	1.01599	1.08358	1.10409	1.09296	0.937619	1.01018	0.416205	1.64338	1.58587	1.45262	1.02979	1.51924	no	no	no
BKN20272	CG6850	FBgn0014075	Ugt	CG6850	Ugt	Probe	2	M15	CELL NUMBERS	5813	3128	6784	8503	2.0538	-1.94091	-1.01059	2.57101	0.056446	0.780209	-0.723763	0.723763	no	no	no	no	no	no	no	no	P1 CELL CYCLCE	0.553532	0.588413	0.488956	0.504998	1.09418	1.12802	1.05921	1.03143	0.970005	1.02693	1.47719	2.53842	0.697323	0.318946	2.00781	0.508134	yes	no	no
BKN20368	CG8657	FBgn0020930	Dgkepsilon	CG8657	Dgkepsilon	Probe	2	M16	CELL NUMBERS	5471	3944	7556	7257	1.42654	2.91086	1.24359	-0.666013	2.1687	0.288787	1.87991	1.87991	yes	no	no	no	no	no	no	no	P1 CELL CYCLCE	0.352838	0.49824	0.497679	0.59332	0.697467	0.955152	1.0781	1.21183	0.730215	0.889653	n/a not reproducible excluded	n/a not reproducible excluded	n/a not reproducible excluded	n/a not reproducible excluded	n/a not reproducible excluded	n/a not reproducible excluded	n/a not reproducible excluded	n/a not reproducible excluded	n/a not reproducible excluded
BKN20273	CG7012	FBgn0039234	nct	CG7012	nct	Probe	2	M17	CELL NUMBERS	4655	2927	6690	7414	-0.688324	-2.65015	-1.7313	-0.271332	-1.66924	-1.00132	-0.667922	0.667922	no	no	no	no	no	no	no	no	P1 CELL CYCLCE	0.580752	0.576161	0.503457	0.592458	1.14799	1.10453	1.09062	1.21007	1.03935	0.901291	2.20726	2.06535	1.31929	3.61062	2.13631	2.46495	no	no	yes
BKN20369	CG9054	FBgn0015075	Ddx1	CG9054	Ddx1	Probe	2	M18	CELL NUMBERS	4605	3426	7058	7765	-0.608786	0.82971	-0.0993862	0.358311	0.110462	0.129463	-0.0190003	0.0190003	no	no	no	no	no	no	no	no	P1 CELL CYCLCE	0.575447	0.591304	0.506896	0.530101	1.1375	1.13356	1.09807	1.0827	1.00348	1.01419	2.06497	2.65007	1.46682	1.26372	2.35752	1.36527	yes	no	no
BKN20274	CG5520	FBgn0039562	Gp93	CG5520	Gp93	Probe	2	M19	CELL NUMBERS	4839	3254	7529	8064	-0.0471502	-0.0290311	0.505507	2.15023	-0.0380906	1.32787	-1.36596	1.36596	no	no	no	no	no	no	no	no	P1 CELL CYCLCE	0.523917	0.54109	0.51002	0.543682	1.03564	1.0373	1.10484	1.11044	0.998404	0.994954	0.682912	0.711189	1.6008	1.77485	0.697051	1.68782	no	no	no
BKN20370	CG3108	FBgn0029807	CG3108	CG3108	CG3108	Probe	2	M20	CELL NUMBERS	4817	3209	7027	7557	0.0528906	0.417827	-0.715456	-0.153886	0.235359	-0.434671	0.67003	0.67003	no	no	no	no	no	no	no	no	P1 CELL CYCLCE	0.476084	0.551765	0.502337	0.549746	0.941092	1.05776	1.0882	1.12283	0.8897	0.969155	-0.599951	1.12337	1.27126	2.0031	0.261711	1.63718	no	no	no
BKN20275	CG31048	FBgn0264324	spg	CG31048	spg	Probe	2	M21	CELL NUMBERS	4681	2912	6278	6830	-1.10712	-2.05143	-3.25367	-1.24438	-1.57927	-2.24902	0.669751	0.669751	no	no	no	no	yes	no	no	no	P1 CELL CYCLCE	0.602925	0.535233	0.527678	0.61573	1.19182	1.02607	1.14309	1.2576	1.16154	0.908949	2.80194	0.485032	2.35815	4.48646	1.64348	3.4223	no	yes	no
BKN20371	CG6432	FBgn0039184	CG6432	CG6432	CG6432	Probe	2	M22	CELL NUMBERS	5244	3161	7472	7751	1.4713	-1.01141	0.10187	0.534674	0.229948	0.318272	-0.0883237	0.0883237	no	no	no	no	no	no	no	no	P1 CELL CYCLCE	0.570597	0.550661	0.494359	0.55653	1.12792	1.05565	1.07091	1.13668	1.06846	0.942138	1.9349	1.08072	0.929069	2.2584	1.50781	1.59373	no	no	no
BKN20276	CG3703	FBgn0040348	CG3703	CG3703	CG3703	Probe	2	M23	CELL NUMBERS	4485	2783	6690	7002	-1.20791	-2.77294	-2.15028	-0.781484	-1.99042	-1.46588	-0.524542	0.524542	no	no	no	no	no	no	no	no	P1 CELL CYCLCE	0.586353	0.608875	0.548016	0.603248	1.15906	1.16725	1.18715	1.2321	0.99299	0.963515	2.35747	3.32853	3.23049	4.01669	2.843	3.62359	no	no	yes
BKN20372	CG16848	FBgn0032522	CG16848	CG16848	CG16848	Probe	2	M24	CELL NUMBERS	4612	3263	8053	8182	-1.45797	3.02221	0.998846	2.2027	0.782116	1.60077	-0.818658	0.818658	no	no	no	no	no	no	no	no	P1 CELL CYCLCE	0.525361	0.549206	0.396962	0.542863	1.0385	1.05286	0.859926	1.10877	0.986361	0.775567	n/a not reproducible excluded	n/a not reproducible excluded	n/a not reproducible excluded	n/a not reproducible excluded	n/a not reproducible excluded	n/a not reproducible excluded	n/a not reproducible excluded	n/a not reproducible excluded	n/a not reproducible excluded
BKN23433	CG5687	FBgn0035293	CG5687	CG5687	CG5687	Probe	2	N01	CELL NUMBERS	5566	4477	7856	8111	-0.880516	3.37249	0.00112558	-1.32133	1.24599	-0.660101	1.90609	1.90609	no	no	no	no	no	no	no	no	P1 CELL CYCLCE	0.526342	0.495475	0.502245	0.529764	1.04044	0.949852	1.088	1.08202	1.09537	1.00553	0.747972	-1.05013	1.26732	1.25103	-0.151081	1.25918	no	no	no
						None	2	N02	CELL NUMBERS	4753	4217	7982	9205	-4.12508	-1.84071	1.29829	1.09511	-2.9829	1.1967	-4.1796	4.1796	n/a control well	n/a control well	n/a control well	n/a control well	n/a control well	n/a control well	n/a control well	n/a control well	P1 CELL CYCLCE	0.564009	0.537858	0.343724	0.473261	1.1149	1.0311	0.744598	0.966612	1.08127	0.770317	n/a not reproducible excluded	n/a not reproducible excluded	n/a not reproducible excluded	n/a not reproducible excluded	n/a not reproducible excluded	n/a not reproducible excluded	n/a not reproducible excluded	n/a not reproducible excluded	n/a not reproducible excluded
BKN23434	CG7229	FBgn0034423	CG7229	CG7229	CG7229	Probe	2	N03	CELL NUMBERS	5031	4138	6869	8144	-1.77251	1.13387	-1.78555	5.93e-05	-0.31932	-0.892745	0.573425	0.573425	no	no	no	no	no	no	no	no	P1 CELL CYCLCE	0.551821	0.540001	0.407983	0.517455	1.0908	1.03521	0.8838	1.05688	1.0537	0.836238	1.43131	0.669122	-2.77567	0.787764	1.05021	-0.993953	no	no	no
BKN23530	CG13283	FBgn0032613	CG13283	CG13283	CG13283	Probe	2	N04	CELL NUMBERS	5411	3768	6942	8067	-0.19392	0.104016	-0.835985	-0.647219	-0.0449516	-0.741602	0.69665	0.69665	no	no	no	no	no	no	no	no	P1 CELL CYCLCE	0.385392	0.569461	0.518352	0.535973	0.761817	1.09169	1.12289	1.0947	0.697834	1.02575	n/a not reproducible excluded	n/a not reproducible excluded	n/a not reproducible excluded	n/a not reproducible excluded	n/a not reproducible excluded	n/a not reproducible excluded	n/a not reproducible excluded	n/a not reproducible excluded	n/a not reproducible excluded
BKN23435	CG31530	FBgn0051530	CG31530	CG31530	CG31530	Probe	2	N05	CELL NUMBERS	5240	3624	6709	7855	-0.0207366	0.647137	-0.3948	-0.826366	0.3132	-0.610583	0.923783	0.923783	no	no	no	no	no	no	no	no	P1 CELL CYCLCE	0.560913	0.544259	0.533319	0.564015	1.10877	1.04337	1.15531	1.15197	1.06268	1.0029	1.67515	0.83355	2.60012	2.54012	1.25435	2.57012	no	yes	no
BKN23531	CG9254	FBgn0028513	CG9254	CG9254	CG9254	Probe	2	N06	CELL NUMBERS	5581	3959	6954	7454	2.09024	1.0625	0.302453	0.000214299	1.57637	0.151334	1.42504	1.42504	no	no	no	no	no	no	no	no	P1 CELL CYCLCE	0.601923	0.564984	0.391051	0.578347	1.18984	1.0831	0.847122	1.18124	1.09855	0.717144	n/a not reproducible excluded	n/a not reproducible excluded	n/a not reproducible excluded	n/a not reproducible excluded	n/a not reproducible excluded	n/a not reproducible excluded	n/a not reproducible excluded	n/a not reproducible excluded	n/a not reproducible excluded
BKN23436	CG4445	FBgn0027558	pgant3	CG4445	pgant3	Probe	2	N07	CELL NUMBERS	5442	3937	7769	8307	1.4608	1.24008	1.83216	1.09773	1.35044	1.46494	-0.114504	0.114504	no	no	no	no	no	no	no	no	P1 CELL CYCLCE	0.552052	0.549026	0.490814	0.518594	1.09126	1.05251	1.06323	1.0592	1.03681	1.00381	1.4375	1.01761	0.777023	0.830642	1.22755	0.803832	no	no	no
BKN23532	CG9472	FBgn0036874	brv1	CG9472	brv1	Probe	2	N08	CELL NUMBERS	5021	3761	7313	7739	-0.543708	-0.0223905	0.36777	-0.444515	-0.283049	-0.0383724	-0.244677	0.244677	no	no	no	no	no	no	no	no	P1 CELL CYCLCE	0.571484	0.573915	0.488637	0.547578	1.12967	1.10023	1.05852	1.1184	1.02676	0.946457	1.95869	1.97864	0.683665	1.9215	1.96866	1.30258	no	no	no
BKN23437	CG12499	FBgn0038968	CG12499	CG12499	CG12499	Probe	2	N09	CELL NUMBERS	4804	2739	5923	7857	0.0206286	-3.90163	-2.82534	-1.40823	-1.9405	-2.11679	0.176288	0.176288	no	no	no	no	yes	no	no	no	P1 CELL CYCLCE	0.512217	0.524456	0.425875	0.541821	1.01252	1.00541	0.922559	1.10664	1.00707	0.833657	0.369129	0.0688975	-2.00825	1.70481	0.219013	-0.151722	no	no	no
BKN23533	CG11453	FBgn0038734	CG11453	CG11453	CG11453	Probe	2	N10	CELL NUMBERS	5463	3474	6831	7978	1.43826	-0.451986	-0.0411004	-0.158761	0.493135	-0.0999308	0.593066	0.593066	no	no	no	no	no	no	no	no	P1 CELL CYCLCE	0.547861	0.54917	0.498155	0.524337	1.08298	1.05279	1.07914	1.07093	1.02867	1.00766	1.32512	1.02317	1.09191	1.04679	1.17414	1.06935	no	no	no
BKN23438	CG31705	FBgn0028490	CG31705	CG31705	CG31705	Probe	2	N11	CELL NUMBERS	4835	3525	7458	7835	-0.436317	-0.383139	0.810597	-0.183958	-0.409728	0.313319	-0.723047	0.723047	no	no	no	no	no	no	no	no	P1 CELL CYCLCE	0.549583	0.53209	0.517031	0.521646	1.08638	1.02004	1.12003	1.06544	1.06503	1.05124	1.37129	0.363663	1.90152	0.945496	0.867474	1.42351	no	no	no
BKN23534	CG6785	FBgn0032399	CG6785	CG6785	CG6785	Probe	2	N12	CELL NUMBERS	5547	3163	7641	8488	1.82214	-0.656056	1.64982	1.25748	0.58304	1.45365	-0.87061	0.87061	no	no	no	no	no	no	no	no	P1 CELL CYCLCE	0.539436	0.542812	0.511767	0.531291	1.06632	1.0406	1.10862	1.08513	1.02472	1.02165	1.09916	0.777666	1.67573	1.30849	0.938411	1.49211	no	no	no
BKN23439	CG33484	FBgn0052311	zormin	CG33484	zormin	Probe	2	N13	CELL NUMBERS	5454	3444	7027	7879	0.447801	0.00774805	0.198198	0.254259	0.227775	0.226228	0.00154627	0.00154627	no	no	no	no	no	no	no	no	P1 CELL CYCLCE	0.421332	0.599054	0.511049	0.554632	0.832861	1.14842	1.10707	1.13281	0.725225	0.977278	n/a not reproducible excluded	n/a not reproducible excluded	n/a not reproducible excluded	n/a not reproducible excluded	n/a not reproducible excluded	n/a not reproducible excluded	n/a not reproducible excluded	n/a not reproducible excluded	n/a not reproducible excluded
BKN23535	CG32055	FBgn0052055	CG32055	CG32055	CG32055	Probe	2	N14	CELL NUMBERS	5665	3817	7067	8196	2.15642	1.05457	0.00257924	0.519438	1.6055	0.261009	1.34449	1.34449	no	no	no	no	no	no	no	no	P1 CELL CYCLCE	0.62245	0.559212	0.485087	0.516324	1.23042	1.07204	1.05083	1.05457	1.14774	0.996455	3.32561	1.41091	0.531394	0.74521	2.36826	0.638302	yes	no	no
BKN23440	CG15730	FBgn0030395	CG15730	CG15730	CG15730	Probe	2	N15	CELL NUMBERS	5728	3381	7937	8525	1.28794	-1.50534	1.78744	1.96736	-0.108697	1.8774	-1.9861	1.9861	no	no	no	no	no	no	no	no	P1 CELL CYCLCE	0.592405	0.570249	0.495125	0.526369	1.17103	1.0932	1.07257	1.07508	1.07119	0.997666	2.51979	1.83708	0.961944	1.12327	2.17843	1.04261	yes	no	no
BKN23536	CG3097	FBgn0029804	CG3097	CG3097	CG3097	Probe	2	N16	CELL NUMBERS	5274	3297	6725	6754	0.310277	-1.30782	-1.37466	-2.77838	-0.498773	-2.07652	1.57774	1.57774	no	no	no	no	yes	no	no	no	P1 CELL CYCLCE	0.600935	0.5682	0.508025	0.609735	1.18789	1.08927	1.10052	1.24535	1.09054	0.883699	2.74855	1.75797	1.51523	4.26086	2.25326	2.88805	no	no	yes
BKN23441	CG8316	FBgn0030852	CG8316	CG8316	CG8316	Probe	2	N17	CELL NUMBERS	5268	2796	7510	8188	0.729578	-4.2004	0.15765	1.28606	-1.73541	0.721855	-2.45726	2.45726	no	no	no	no	no	no	no	no	P1 CELL CYCLCE	0.377046	0.594127	0.508235	0.528764	0.745318	1.13897	1.10097	1.07997	0.654377	1.01945	n/a not reproducible excluded	n/a not reproducible excluded	n/a not reproducible excluded	n/a not reproducible excluded	n/a not reproducible excluded	n/a not reproducible excluded	n/a not reproducible excluded	n/a not reproducible excluded	n/a not reproducible excluded
BKN23537	CG11604	FBgn0086912	mbm	CG11604	mbm	Probe	2	N18	CELL NUMBERS	5413	2745	7338	9138	1.41919	-3.5648	0.315376	3.63707	-1.0728	1.97622	-3.04903	3.04903	no	no	no	no	no	no	no	no	P1 CELL CYCLCE	0.553763	0.533482	0.495289	0.47232	1.09464	1.02271	1.07293	0.96469	1.07033	1.1122	1.48339	0.41743	0.968962	-0.910947	0.95041	0.0290075	no	no	no
BKN23442	CG5638	FBgn0036260	Rh7	CG5638	Rh7	Probe	2	N19	CELL NUMBERS	4543	3431	5472	6061	-1.47314	0.0135169	-5.4597	-4.27274	-0.729814	-4.86622	4.1364	4.1364	no	no	no	no	yes	no	no	no	P1 CELL CYCLCE	0.597334	0.527221	0.506978	0.584312	1.18077	1.01071	1.09825	1.19343	1.16826	0.920248	2.65199	0.175649	1.47033	3.30403	1.41382	2.38718	no	yes	no
BKN23538	CG18617	FBgn0028670	Vha100-2	CG18617	Vha100-2	Probe	2	N20	CELL NUMBERS	4271	3297	6943	6689	-2.15525	0.000120351	-1.29441	-3.31516	-1.07757	-2.30478	1.22722	1.22722	no	no	no	no	yes	no	no	no	P1 CELL CYCLCE	0.365793	0.506338	0.5039	0.592183	0.723074	0.970677	1.09158	1.2095	0.744918	0.902503	n/a not reproducible excluded	n/a not reproducible excluded	n/a not reproducible excluded	n/a not reproducible excluded	n/a not reproducible excluded	n/a not reproducible excluded	n/a not reproducible excluded	n/a not reproducible excluded	n/a not reproducible excluded
BKN23443	CG4697	FBgn0028838	CSN1a	CG4697	CSN1a	Probe	2	N21	CELL NUMBERS	4818	3495	7550	7486	-1.17843	0.0907037	-0.130765	-0.0260909	-0.543861	-0.0784279	-0.465433	0.465433	no	no	no	no	no	no	no	no	P1 CELL CYCLCE	0.368805	0.524633	0.492903	0.537613	0.729029	1.00575	1.06776	1.09805	0.724861	0.972416	n/a not reproducible excluded	n/a not reproducible excluded	n/a not reproducible excluded	n/a not reproducible excluded	n/a not reproducible excluded	n/a not reproducible excluded	n/a not reproducible excluded	n/a not reproducible excluded	n/a not reproducible excluded
BKN23539	CG6899	FBgn0004368	Ptp4E	CG6899	Ptp4E	Probe	2	N22	CELL NUMBERS	4911	3471	7147	8946	-0.0704479	-0.281064	-1.13501	3.30191	-0.175756	1.08345	-1.25921	1.25921	no	no	no	no	no	no	no	no	P1 CELL CYCLCE	0.58914	0.531833	0.486834	0.504906	1.16457	1.01955	1.05461	1.03124	1.14224	1.02266	2.43222	0.353755	0.606332	0.315459	1.39299	0.460895	no	no	no
BKN23444	CG1233	FBgn0035137	CG1233	CG1233	CG1233	Probe	2	N23	CELL NUMBERS	4716	3861	7239	7676	-0.985135	1.92904	-1.00115	0.488535	0.471954	-0.25631	0.728264	0.728264	no	no	no	no	no	no	no	no	P1 CELL CYCLCE	0.360487	0.556182	0.493493	0.566169	0.712586	1.06623	1.06904	1.15637	0.668323	0.924475	n/a not reproducible excluded	n/a not reproducible excluded	n/a not reproducible excluded	n/a not reproducible excluded	n/a not reproducible excluded	n/a not reproducible excluded	n/a not reproducible excluded	n/a not reproducible excluded	n/a not reproducible excluded
BKN23540	CG6296	FBgn0039470	CG6296	CG6296	CG6296	Probe	2	N24	CELL NUMBERS	5798	2991	8370	7896	1.75261	0.742796	1.51462	0.713938	1.2477	1.11428	0.133428	0.133428	no	no	no	no	no	no	no	no	P1 CELL CYCLCE	0.575326	0.518183	0.482592	0.550799	1.13727	0.993384	1.04542	1.12498	1.14484	0.929282	2.06173	-0.17333	0.424391	2.04273	0.9442	1.23356	no	no	no
BKN20277	CG11734	FBgn0031107	HERC2	CG11734	HERC2	Probe	2	O01	CELL NUMBERS	6163	3574	7275	8900	0.780679	-0.229223	0.297901	2.20201	0.275728	1.24996	-0.974227	0.974227	no	no	no	no	no	no	no	no	P1 CELL CYCLCE	0.573286	0.49842	0.494593	0.515114	1.13323	0.955498	1.07142	1.05209	1.18601	1.01837	2.00702	-0.936414	0.9391	0.699644	0.535301	0.819372	no	no	no
						None	2	O02	CELL NUMBERS	5979	4234	6769	8805	-0.496	-0.684736	-0.130278	1.20158	-0.590368	0.535652	-1.12602	1.12602	n/a control well	n/a control well	n/a control well	n/a control well	n/a control well	n/a control well	n/a control well	n/a control well	P1 CELL CYCLCE	0.516646	0.519084	0.494909	0.469911	1.02127	0.995111	1.07211	0.95977	1.02629	1.11704	0.487913	-0.138534	0.952683	-1.00161	0.17469	-0.0244648	n/a control well	n/a control well	n/a control well
BKN20278	CG15270	FBgn0028879	CG15270	CG15270	CG15270	Probe	2	O03	CELL NUMBERS	4756	3337	6924	7234	-2.83945	-1.94036	0.247494	-1.35907	-2.38991	-0.555789	-1.83412	1.83412	no	yes	no	no	no	no	no	no	P1 CELL CYCLCE	0.57342	0.490527	0.49383	0.516703	1.1335	0.940366	1.06977	1.05534	1.20538	1.01367	n/a not reproducible excluded	n/a not reproducible excluded	n/a not reproducible excluded	n/a not reproducible excluded	n/a not reproducible excluded	n/a not reproducible excluded	n/a not reproducible excluded	n/a not reproducible excluded	n/a not reproducible excluded
BKN20374	CG9031	FBgn0028546	ics	CG9031	ics	Probe	2	O04	CELL NUMBERS	5694	3905	6613	7767	0.484896	1.88056	0.148746	-0.253375	1.18273	-0.0523148	1.23504	1.23504	no	no	no	no	no	no	no	no	P1 CELL CYCLCE	0.566397	0.49058	0.542274	0.534542	1.11962	0.940469	1.17471	1.09177	1.19049	1.07596	1.82224	-1.23912	2.98419	1.43085	0.291561	2.20752	no	yes	no
BKN20279	CG8613	FBgn0033924	CG8613	CG8613	CG8613	Probe	2	O05	CELL NUMBERS	6428	3594	7035	7749	3.48946	1.56005	2.37807	0.124982	2.52476	1.25152	1.27323	1.27323	yes	no	no	no	no	no	no	no	P1 CELL CYCLCE	0.532324	0.549872	0.529724	0.564623	1.05226	1.05413	1.14752	1.15321	0.998226	0.995066	0.908412	1.05026	2.44593	2.563	0.979335	2.50446	no	yes	no
BKN20375	CG9318	FBgn0032880	CG9318	CG9318	CG9318	Probe	2	O06	CELL NUMBERS	5002	3427	6539	7115	0.0722052	-0.620627	1.05241	0.281983	-0.274211	0.667194	-0.941405	0.941405	no	no	no	no	no	no	no	no	P1 CELL CYCLCE	0.526311	0.546909	0.52022	0.528797	1.04038	1.04845	1.12693	1.08004	0.992296	1.04342	0.747133	0.935859	2.03827	1.21462	0.841496	1.62645	no	no	no
BKN20280	CG8411	FBgn0005695	gcl	CG8411	gcl	Probe	2	O07	CELL NUMBERS	5871	3401	7186	7441	2.59639	-0.463727	2.12348	-0.134962	1.06633	0.994258	0.0720729	0.0720729	no	no	no	no	no	no	no	no	P1 CELL CYCLCE	0.573912	0.569756	0.495611	0.542422	1.13447	1.09225	1.07363	1.10787	1.03865	0.96909	2.02379	1.81805	0.982781	1.72743	1.92092	1.35511	no	no	no
BKN20376	CG3848	FBgn0023518	trr	CG3848	trr	Probe	2	O08	CELL NUMBERS	3953	3410	5930	6564	-4.09163	-0.769491	-1.5249	-2.56519	-2.43056	-2.04504	-0.385518	0.385518	no	no	no	no	no	no	yes	no	P1 CELL CYCLCE	0.3657	0.472621	0.388225	0.403707	0.722892	0.906039	0.840998	0.824551	0.79786	1.01995	n/a not reproducible excluded	n/a not reproducible excluded	n/a not reproducible excluded	n/a not reproducible excluded	n/a not reproducible excluded	n/a not reproducible excluded	n/a not reproducible excluded	n/a not reproducible excluded	n/a not reproducible excluded
BKN20281	CG12225	FBgn0028982	Spt6	CG12225	Spt6	Probe	2	O09	CELL NUMBERS	3093	2172	3515	4245	-5.53898	-5.76575	-7.51624	-10.5322	-5.65236	-9.02421	3.37185	3.37185	no	no	no	no	no	no	yes	no	P1 CELL CYCLCE	0.431522	0.592178	0.554032	0.661899	0.853004	1.13524	1.20018	1.3519	0.751388	0.887776	n/a not reproducible excluded	n/a not reproducible excluded	n/a not reproducible excluded	n/a not reproducible excluded	n/a not reproducible excluded	n/a not reproducible excluded	n/a not reproducible excluded	n/a not reproducible excluded	n/a not reproducible excluded
BKN20377	CG4016	FBgn0086532	Spt-I	CG4016	Spt-I	Probe	2	O10	CELL NUMBERS	5399	3644	6579	8422	1.03145	1.49521	1.15384	2.37314	1.26333	1.76349	-0.500159	0.500159	no	no	no	no	no	no	no	no	P1 CELL CYCLCE	0.553146	0.549915	0.520223	0.522242	1.09342	1.05422	1.12694	1.06665	1.03719	1.05652	1.46685	1.05192	2.03843	0.967928	1.25939	1.50318	no	no	no
BKN20282	CG8258	FBgn0033342	CG8258	CG8258	CG8258	Probe	2	O11	CELL NUMBERS	4721	3151	5085	6923	-0.999555	-1.24918	-3.78475	-1.54884	-1.12437	-2.6668	1.54243	1.54243	no	no	no	no	yes	no	no	no	P1 CELL CYCLCE	0.365549	0.506469	0.52081	0.57811	0.722593	0.970928	1.12821	1.18076	0.74423	0.955496	n/a not reproducible excluded	n/a not reproducible excluded	n/a not reproducible excluded	n/a not reproducible excluded	n/a not reproducible excluded	n/a not reproducible excluded	n/a not reproducible excluded	n/a not reproducible excluded	n/a not reproducible excluded
BKN20378	CG9946	FBgn0261609	eIF-2alpha	CG9946	eIF-2alpha	Probe	2	O12	CELL NUMBERS	3606	2199	4976	6681	-4.45705	-4.57322	-3.74268	-2.67939	-4.51514	-3.21104	-1.3041	1.3041	no	no	yes	no	no	no	yes	no	P1 CELL CYCLCE	0.635581	0.631632	0.550426	0.694743	1.25637	1.21087	1.19237	1.41898	1.03758	0.840303	3.67778	4.20723	3.33386	7.46024	3.94251	5.39705	no	no	yes
BKN20283	CG3747	FBgn0026439	Eaat1	CG3747	Eaat1	Probe	2	O13	CELL NUMBERS	5605	3529	6106	7428	0.713642	1.51538	-0.43322	0.21417	1.11451	-0.109525	1.22403	1.22403	no	no	no	no	no	no	no	no	P1 CELL CYCLCE	0.562802	0.562828	0.517557	0.537462	1.11251	1.07897	1.12117	1.09774	1.03108	1.02134	1.72582	1.55051	1.92405	1.54074	1.63817	1.73239	no	no	no
BKN20379	CG4780	FBgn0260856	membrin	CG4780	membrin	Probe	2	O14	CELL NUMBERS	5019	2995	7016	7889	-0.0712291	-2.12826	1.74624	0.893166	-1.09975	1.31971	-2.41945	2.41945	no	no	no	no	no	no	no	no	P1 CELL CYCLCE	0.503501	0.512709	0.465556	0.516708	0.995287	0.98289	1.00852	1.05535	1.01261	0.955625	0.135367	-0.384686	-0.306312	0.759636	-0.12466	0.226662	no	no	no
BKN20284	CG6117	FBgn0000489	Pka-C3	CG6117	Pka-C3	Probe	2	O15	CELL NUMBERS	5206	3614	6600	6849	-0.551764	0.767661	0.0203528	-1.59305	0.107948	-0.786351	0.894299	0.894299	no	no	no	no	no	no	no	no	P1 CELL CYCLCE	0.537985	0.567946	0.498223	0.585419	1.06345	1.08878	1.07928	1.19569	0.976735	0.902646	1.06023	1.74815	1.0948	3.34567	1.40419	2.22023	no	yes	no
BKN20380	CG8032	FBgn0037606	CG8032	CG8032	CG8032	Probe	2	O16	CELL NUMBERS	5096	3288	6744	5948	-0.453191	-0.286307	0.560104	-3.83864	-0.369749	-1.63927	1.26952	1.26952	no	no	no	no	no	no	no	no	P1 CELL CYCLCE	0.551265	0.555003	0.512667	0.589403	1.0897	1.06397	1.11057	1.20383	1.02419	0.922535	1.41641	1.24838	1.71431	3.49564	1.3324	2.60498	no	yes	no
BKN20285	CG11034	FBgn0031741	CG11034	CG11034	CG11034	Probe	2	O17	CELL NUMBERS	5346	3446	6590	5828	0.767031	0.229073	-0.471038	-4.23998	0.498052	-2.35551	2.85356	2.85356	no	no	no	no	yes	no	no	no	P1 CELL CYCLCE	0.531671	0.54356	0.499494	0.613102	1.05097	1.04203	1.08204	1.25223	1.00858	0.864089	0.890901	0.806554	1.14933	4.38756	0.848727	2.76845	no	yes	no
BKN20381	CG11030	FBgn0031736	CG11030	CG11030	CG11030	Probe	2	O18	CELL NUMBERS	5214	3317	6525	6738	0.590023	0.461298	-0.0212042	-2.00392	0.525661	-1.01256	1.53823	1.53823	no	no	no	no	no	no	no	no	P1 CELL CYCLCE	0.546699	0.583165	0.512095	0.539069	1.08068	1.11796	1.10933	1.10102	0.966654	1.00755	1.29395	2.3358	1.6898	1.60124	1.81488	1.64552	no	no	no
BKN20286	CG8585	FBgn0263397	Ih	CG8585	Ih	Probe	2	O19	CELL NUMBERS	5477	3393	7119	7461	1.24239	0.885064	0.919476	1.00645	1.06373	0.962964	0.100762	0.100762	no	no	no	no	no	no	no	no	P1 CELL CYCLCE	0.572911	0.561608	0.506979	0.575001	1.13249	1.07663	1.09825	1.17441	1.05188	0.93515	1.99694	1.50343	1.47035	2.9536	1.75018	2.21198	no	yes	no
BKN20382	CG11678	FBgn0011741	Actr13E	CG11678	Actr13E	Probe	2	O20	CELL NUMBERS	4940	2907	6311	8438	-0.268799	-0.948665	-1.13686	2.96696	-0.608732	0.915049	-1.52378	1.52378	no	no	no	no	no	no	no	no	P1 CELL CYCLCE	0.579852	0.502573	0.54569	0.526442	1.14621	0.963459	1.18211	1.07523	1.18968	1.0994	2.18311	-0.776059	3.1307	1.12599	0.703527	2.12834	no	yes	no
BKN20287	CG3260	FBgn0021875	Zfrp8	CG3260	Zfrp8	Probe	2	O21	CELL NUMBERS	5420	3684	5827	8463	0.498412	2.13616	-2.95163	4.03751	1.31729	0.542941	0.774345	0.774345	no	no	no	no	no	no	no	no	P1 CELL CYCLCE	0.574526	0.598176	0.517943	0.514334	1.13568	1.14673	1.122	1.0505	0.990364	1.06806	2.04027	2.9154	1.94062	0.670319	2.47784	1.30547	yes	no	no
BKN20383	CG14985	FBgn0035482	CG14985	CG14985	CG14985	Probe	2	O22	CELL NUMBERS	5614	3896	6827	8834	1.92238	2.98484	-0.125706	4.23601	2.45361	2.05515	0.398457	0.398457	no	no	no	no	no	yes	no	no	P1 CELL CYCLCE	0.575891	0.550247	0.535534	0.512494	1.13838	1.05485	1.16011	1.04674	1.07919	1.1083	2.07689	1.06473	2.69513	0.601057	1.57081	1.64809	no	no	no
BKN20288	CG3552	FBgn0035999	CG3552	CG3552	CG3552	Probe	2	O23	CELL NUMBERS	4980	3387	7915	6972	-0.365763	0.54586	2.72721	-0.278609	0.0900485	1.2243	-1.13425	1.13425	no	no	no	no	no	no	no	no	P1 CELL CYCLCE	0.59282	0.587806	0.49669	0.577366	1.17185	1.12686	1.07596	1.17924	1.03993	0.91242	2.53092	2.515	1.02905	3.0426	2.52296	2.03583	no	no	yes
BKN20384	CG15365	FBgn0030077	CG15365	CG15365	CG15365	Probe	2	O24	CELL NUMBERS	4491	3397	6294	7695	-2.54304	3.91044	-2.26993	1.39228	0.683701	-0.438824	1.12252	1.12252	no	no	no	no	no	no	no	no	P1 CELL CYCLCE	0.541339	0.555002	0.42584	0.578589	1.07008	1.06397	0.922483	1.18174	1.00575	0.780615	n/a not reproducible excluded	n/a not reproducible excluded	n/a not reproducible excluded	n/a not reproducible excluded	n/a not reproducible excluded	n/a not reproducible excluded	n/a not reproducible excluded	n/a not reproducible excluded	n/a not reproducible excluded
BKN23445	CG7804	FBgn0036496	CG7804	CG7804	CG7804	Probe	2	P01	CELL NUMBERS	5325	2105	6306	8091	-3.23078	-9.66344	-2.10546	-2.07467	-6.44711	-2.09007	-4.35705	4.35705	no	no	yes	no	no	no	yes	no	P1 CELL CYCLCE	0.547942	0.476699	0.499184	0.530045	1.08314	0.913857	1.08137	1.08259	1.18523	0.998868	1.32728	-1.77512	1.13603	1.26162	-0.223916	1.19882	no	no	no
						None	2	P02	CELL NUMBERS	5164	1680	7403	9178	-4.43551	-15.7299	1.84252	0.321649	-10.0827	1.08209	-11.1648	11.1648	n/a control well	n/a control well	n/a control well	n/a control well	n/a control well	n/a control well	n/a control well	n/a control well	P1 CELL CYCLCE	0.484482	0.520363	0.374562	0.492393	0.957692	0.997564	0.8114	1.00569	0.960031	0.806812	-0.374722	-0.0891397	-4.20914	-0.155495	-0.231931	-2.18232	n/a control well	n/a control well	n/a control well
BKN23446	CG5860	FBgn0038506	CG5860	CG5860	CG5860	Probe	2	P03	CELL NUMBERS	6349	4179	7394	7821	0.754706	0.576523	1.77258	-1.62403	0.665615	0.0742754	0.591339	0.591339	no	no	no	no	no	no	no	no	P1 CELL CYCLCE	0.383861	0.523227	0.501635	0.556021	0.758791	1.00305	1.08668	1.13564	0.756481	0.95688	n/a not reproducible excluded	n/a not reproducible excluded	n/a not reproducible excluded	n/a not reproducible excluded	n/a not reproducible excluded	n/a not reproducible excluded	n/a not reproducible excluded	n/a not reproducible excluded	n/a not reproducible excluded
BKN23542	CG12620	FBgn0032626	CG12620	CG12620	CG12620	Probe	2	P04	CELL NUMBERS	5362	3917	6403	7722	-1.9435	0.10518	-0.182556	-2.33453	-0.919158	-1.25854	0.339384	0.339384	no	no	no	no	no	no	no	no	P1 CELL CYCLCE	0.340938	0.52478	0.522974	0.547404	0.673943	1.00603	1.1329	1.11805	0.669903	1.01329	n/a not reproducible excluded	n/a not reproducible excluded	n/a not reproducible excluded	n/a not reproducible excluded	n/a not reproducible excluded	n/a not reproducible excluded	n/a not reproducible excluded	n/a not reproducible excluded	n/a not reproducible excluded
BKN23447	CG3199	FBgn0038210	CG3199	CG3199	CG3199	Probe	2	P05	CELL NUMBERS	5776	3252	6568	7217	0.0599168	-2.046	1.34516	-3.35568	-0.993041	-1.00526	0.0122182	0.0122182	no	no	no	no	no	no	no	no	P1 CELL CYCLCE	0.594213	0.537406	0.403299	0.579342	1.1746	1.03024	0.873653	1.18328	1.14013	0.738334	n/a not reproducible excluded	n/a not reproducible excluded	n/a not reproducible excluded	n/a not reproducible excluded	n/a not reproducible excluded	n/a not reproducible excluded	n/a not reproducible excluded	n/a not reproducible excluded	n/a not reproducible excluded
BKN23543	CG5895	FBgn0036560	CG5895	CG5895	CG5895	Probe	2	P06	CELL NUMBERS	6325	3767	6269	7696	2.82164	-0.699786	0.557304	-0.000214299	1.06093	0.278545	0.782384	0.782384	no	no	no	no	no	no	no	no	P1 CELL CYCLCE	0.56874	0.570427	0.52537	0.563237	1.12425	1.09354	1.13809	1.15038	1.02808	0.989315	1.88508	1.84393	2.25918	2.51084	1.8645	2.38501	no	yes	no
BKN23448	CG32644	FBgn0052644	Mur11Da	CG32644	Mur11Da	Probe	2	P07	CELL NUMBERS	4749	3551	6255	7350	-2.3036	-1.52545	-0.17614	-2.34831	-1.91452	-1.26222	-0.652301	0.652301	no	no	no	no	no	no	no	no	P1 CELL CYCLCE	0.597444	0.508551	0.535999	0.583857	1.18099	0.974919	1.16112	1.1925	1.21137	0.973684	n/a not reproducible excluded	n/a not reproducible excluded	n/a not reproducible excluded	n/a not reproducible excluded	n/a not reproducible excluded	n/a not reproducible excluded	n/a not reproducible excluded	n/a not reproducible excluded	n/a not reproducible excluded
BKN23544	CG12307	FBgn0032370	CG12307	CG12307	CG12307	Probe	2	P08	CELL NUMBERS	5896	3929	6130	8245	0.59754	0.0770297	-0.736909	0.313722	0.337285	-0.211594	0.548878	0.548878	no	no	no	no	no	no	no	no	P1 CELL CYCLCE	0.341331	0.512462	0.518705	0.528047	0.674721	0.982418	1.12365	1.07851	0.686797	1.04186	n/a not reproducible excluded	n/a not reproducible excluded	n/a not reproducible excluded	n/a not reproducible excluded	n/a not reproducible excluded	n/a not reproducible excluded	n/a not reproducible excluded	n/a not reproducible excluded	n/a not reproducible excluded
BKN23449	CG7335	FBgn0036941	CG7335	CG7335	CG7335	Probe	2	P09	CELL NUMBERS	5693	3643	5202	8726	1.20568	0.0039447	-2.66877	0.393172	0.604811	-1.1378	1.74261	1.74261	no	no	no	no	no	no	no	no	P1 CELL CYCLCE	0.543583	0.574445	0.52605	0.510274	1.07452	1.10124	1.13956	1.04221	0.975734	1.09341	1.21038	1.99909	2.28835	0.517482	1.60474	1.40291	no	no	no
BKN23545	CG42679	FBgn0261565	Lmpt	CG42679	Lmpt	Probe	2	P10	CELL NUMBERS	6033	3896	6029	8279	1.62528	0.960969	-0.105657	0.0103604	1.29313	-0.0476483	1.34077	1.34077	no	no	no	no	no	no	no	no	P1 CELL CYCLCE	0.36421	0.534771	0.50312	0.502313	0.719946	1.02518	1.08989	1.02595	0.70226	1.06233	n/a not reproducible excluded	n/a not reproducible excluded	n/a not reproducible excluded	n/a not reproducible excluded	n/a not reproducible excluded	n/a not reproducible excluded	n/a not reproducible excluded	n/a not reproducible excluded	n/a not reproducible excluded
BKN23450	CG15550	FBgn0039811	CG15550	CG15550	CG15550	Probe	2	P11	CELL NUMBERS	5984	3746	6377	8695	1.56217	-0.00963438	-0.0156242	1.59158	0.776266	0.787978	-0.0117115	0.0117115	no	no	no	no	no	no	no	no	P1 CELL CYCLCE	0.501943	0.539136	0.540781	0.530177	0.992208	1.03355	1.17148	1.08286	0.959997	1.08184	0.0935844	0.635731	2.92018	1.26659	0.364658	2.09338	no	yes	no
BKN23546	CG2616	FBgn0037512	CG2616	CG2616	CG2616	Probe	2	P12	CELL NUMBERS	6322	3424	6407	8467	2.65052	-0.0756955	0.405915	0.501257	1.28741	0.453586	0.833829	0.833829	no	no	no	no	no	no	no	no	P1 CELL CYCLCE	0.375642	0.549329	0.534952	0.54382	0.742544	1.05309	1.15885	1.11072	0.705108	1.04333	n/a not reproducible excluded	n/a not reproducible excluded	n/a not reproducible excluded	n/a not reproducible excluded	n/a not reproducible excluded	n/a not reproducible excluded	n/a not reproducible excluded	n/a not reproducible excluded	n/a not reproducible excluded
BKN23451	CG9064	FBgn0031757	Ucp4C	CG9064	Ucp4C	Probe	2	P13	CELL NUMBERS	5557	3900	6612	8177	-0.826228	1.59653	1.19014	0.41476	0.385152	0.802452	-0.4173	0.4173	no	no	no	no	no	no	no	no	P1 CELL CYCLCE	0.57462	0.523995	0.449522	0.561441	1.13587	1.00453	0.973784	1.14671	1.13075	0.849195	2.04278	0.0511128	-0.994027	2.44323	1.04694	0.724601	no	no	no
BKN23547	CG30409	FBgn0050409	CG30409	CG30409	CG30409	Probe	2	P14	CELL NUMBERS	5655	3924	7134	8983	0.528862	0.838534	2.31038	2.08519	0.683698	2.19778	-1.51409	1.51409	no	no	no	yes	no	no	no	no	P1 CELL CYCLCE	0.451409	0.597193	0.541211	0.520539	0.892315	1.14485	1.17241	1.06318	0.779417	1.10274	n/a not reproducible excluded	n/a not reproducible excluded	n/a not reproducible excluded	n/a not reproducible excluded	n/a not reproducible excluded	n/a not reproducible excluded	n/a not reproducible excluded	n/a not reproducible excluded	n/a not reproducible excluded
BKN23452	CG8214	FBgn0034037	CG8214	CG8214	CG8214	Probe	2	P15	CELL NUMBERS	5901	3755	6446	7641	0.232914	-0.340607	-0.15807	-1.26889	-0.0538463	-0.713482	0.659636	0.659636	no	no	no	no	no	no	no	no	P1 CELL CYCLCE	0.509059	0.545908	0.428662	0.56208	1.00627	1.04653	0.928597	1.14802	0.961529	0.808869	0.28443	0.89721	-1.88871	2.46729	0.59082	0.289292	no	no	no
BKN23548	CG16752	FBgn0029768	SPR	CG16752	SPR	Probe	2	P16	CELL NUMBERS	5384	4000	7076	8480	-0.941852	1.55829	1.70845	1.48581	0.308221	1.59713	-1.28891	1.28891	no	no	no	no	no	no	no	no	P1 CELL CYCLCE	0.398301	0.565645	0.397969	0.51054	0.787335	1.08437	0.862106	1.04275	0.726075	0.82676	n/a not reproducible excluded	n/a not reproducible excluded	n/a not reproducible excluded	n/a not reproducible excluded	n/a not reproducible excluded	n/a not reproducible excluded	n/a not reproducible excluded	n/a not reproducible excluded	n/a not reproducible excluded
BKN23453	CG13113	FBgn0032126	CG13113	CG13113	CG13113	Probe	2	P17	CELL NUMBERS	5632	3587	7292	8945	0.272112	-0.879194	1.6874	2.7656	-0.303541	2.2265	-2.53004	2.53004	no	no	no	yes	no	no	no	no	P1 CELL CYCLCE	0.571103	0.51258	0.481031	0.509169	1.12892	0.982643	1.04204	1.03995	1.14886	1.00201	1.94847	-0.389665	0.357409	0.475912	0.779403	0.416661	no	no	no
BKN23549	CG3893	FBgn0036826	CG3893	CG3893	CG3893	Probe	2	P18	CELL NUMBERS	5026	3660	5804	7782	-1.38785	0.397653	-1.74753	-0.955584	-0.495098	-1.35156	0.856457	0.856457	no	no	no	no	no	no	no	no	P1 CELL CYCLCE	0.561626	0.548883	0.526452	0.561795	1.11018	1.05224	1.14044	1.14744	1.05507	0.993898	1.69428	1.01209	2.3056	2.45656	1.35319	2.38108	no	yes	no
BKN23454	CG32402	FBgn0041624	Or65b	CG32402	Or65b	Probe	2	P19	CELL NUMBERS	6036	3983	6008	6790	1.60158	2.09875	-1.87154	-2.87366	1.85017	-2.3726	4.22276	4.22276	no	no	no	no	yes	no	no	no	P1 CELL CYCLCE	0.399284	0.562423	0.524808	0.57348	0.789277	1.0782	1.13687	1.1713	0.732035	0.970606	n/a not reproducible excluded	n/a not reproducible excluded	n/a not reproducible excluded	n/a not reproducible excluded	n/a not reproducible excluded	n/a not reproducible excluded	n/a not reproducible excluded	n/a not reproducible excluded	n/a not reproducible excluded
BKN23550	CG17287	FBgn0034202	CG17287	CG17287	CG17287	Probe	2	P20	CELL NUMBERS	5440	3831	6776	6706	-0.0941968	1.99227	0.374574	-3.96218	0.949038	-1.7938	2.74284	2.74284	no	no	no	no	no	no	no	no	P1 CELL CYCLCE	0.527602	0.52683	0.481657	0.571806	1.04293	1.00996	1.0434	1.16789	1.03264	0.893407	0.781754	0.160544	0.384259	2.83335	0.471149	1.60881	no	no	no
BKN23455	CG1854	FBgn0026389	Or43a	CG1854	Or43a	Probe	2	P21	CELL NUMBERS	5387	3540	6604	7536	-0.994529	-0.445958	-0.588439	-0.578276	-0.720243	-0.583357	-0.136886	0.136886	no	no	no	no	no	no	no	no	P1 CELL CYCLCE	0.425489	0.551577	0.5067	0.56012	0.841079	1.0574	1.09765	1.14402	0.79542	0.959467	n/a not reproducible excluded	n/a not reproducible excluded	n/a not reproducible excluded	n/a not reproducible excluded	n/a not reproducible excluded	n/a not reproducible excluded	n/a not reproducible excluded	n/a not reproducible excluded	n/a not reproducible excluded
BKN23551	CG6450	FBgn0029688	lva	CG6450	lva	Probe	2	P22	CELL NUMBERS	5425	3068	6415	7564	-0.0586237	-3.13451	-1.00846	-1.36546	-1.59657	-1.18696	-0.409605	0.409605	no	no	no	no	no	no	no	no	P1 CELL CYCLCE	0.508476	0.516851	0.41505	0.554188	1.00512	0.99083	0.899109	1.1319	1.01442	0.794335	n/a not reproducible excluded	n/a not reproducible excluded	n/a not reproducible excluded	n/a not reproducible excluded	n/a not reproducible excluded	n/a not reproducible excluded	n/a not reproducible excluded	n/a not reproducible excluded	n/a not reproducible excluded
BKN23456	CG32319	FBgn0052319	CG32319	CG32319	CG32319	Probe	2	P23	CELL NUMBERS	5340	4104	6969	8072	-0.629165	2.41632	0.386638	0.930661	0.893577	0.65865	0.234927	0.234927	no	no	no	no	no	no	no	no	P1 CELL CYCLCE	0.538069	0.539094	0.474034	0.525067	1.06362	1.03347	1.02688	1.07242	1.02917	0.957537	1.06248	0.634099	0.0573185	1.07424	0.848289	0.565781	no	no	no
BKN23552	CG4911	FBgn0035959	CG4911	CG4911	CG4911	Probe	2	P24	CELL NUMBERS	4809	2497	7040	8327	-2.93784	-2.58125	0.00863069	1.25664	-2.75955	0.632638	-3.39219	3.39219	no	yes	no	no	no	no	no	no	P1 CELL CYCLCE	0.514273	0.500197	0.495715	0.539903	1.01658	0.958904	1.07385	1.10272	1.06015	0.973816	0.424269	-0.867802	0.987228	1.63262	-0.221766	1.30992	no	no	no
						None	3	A01	CELL NUMBERS	5519	3424	6619	10005	-1.02191	0.4436	-1.02696	1.11339	-0.289157	0.0432144	-0.332371	0.332371	n/a control well	n/a control well	n/a control well	n/a control well	n/a control well	n/a control well	n/a control well	n/a control well	P1 CELL CYCLCE	0.495768	0.509275	0.514661	0.503214	0.937598	0.952421	1.00404	1.05663	0.984437	0.950233	-0.647351	-0.998387	-0.394976	0.783153	-0.822869	0.194089	n/a control well	n/a control well	n/a control well
						None	3	A02	CELL NUMBERS	6516	3241	6516	9507	0.624087	-3.25784	-1.07981	0.107167	-1.31688	-0.48632	-0.830558	0.830558	n/a control well	n/a control well	n/a control well	n/a control well	n/a control well	n/a control well	n/a control well	n/a control well	P1 CELL CYCLCE	0.378244	0.581422	0.506582	0.465279	0.715337	1.08735	0.988279	0.976971	0.657875	1.01157	n/a not reproducible excluded	n/a not reproducible excluded	n/a not reproducible excluded	n/a not reproducible excluded	n/a not reproducible excluded	n/a not reproducible excluded	n/a not reproducible excluded	n/a not reproducible excluded	n/a not reproducible excluded
BKN20386	CG11880	FBgn0039637	CG11880	CG11880	CG11880	Probe	3	A03	CELL NUMBERS	6422	4489	7220	10106	1.64337	2.96775	1.60728	2.4487	2.30556	2.02799	0.277572	0.277572	no	no	no	no	no	yes	no	no	P1 CELL CYCLCE	0.595585	0.565767	0.485367	0.48442	1.12637	1.05807	0.94689	1.01716	1.06455	0.930914	1.91392	1.12953	-1.52651	0.055962	1.52172	-0.735276	no	no	no
BKN20482	CG6292	FBgn0025455	CycT	CG6292	CycT	Probe	3	A04	CELL NUMBERS	2235	2781	3601	5108	-7.88584	-3.87529	-8.75876	-8.03101	-5.88057	-8.39488	2.51431	2.51431	no	no	no	no	no	no	yes	no	P1 CELL CYCLCE	0.262613	0.38768	0.224762	0.162037	0.496654	0.725019	0.438482	0.340237	0.685021	1.28875	n/a not reproducible excluded	n/a not reproducible excluded	n/a not reproducible excluded	n/a not reproducible excluded	n/a not reproducible excluded	n/a not reproducible excluded	n/a not reproducible excluded	n/a not reproducible excluded	n/a not reproducible excluded
BKN20387	CG7853	FBgn0036695	Papst2	CG7853	Papst2	Probe	3	A05	CELL NUMBERS	5083	4356	6605	9878	-1.41505	2.53723	1.63243	2.77199	0.561089	2.20221	-1.64112	1.64112	no	no	no	yes	no	no	no	no	P1 CELL CYCLCE	0.548564	0.592728	0.525103	0.443753	1.03745	1.10849	1.02441	0.931772	0.93591	1.09942	0.707381	2.14508	0.00835291	-1.51753	1.42623	-0.754589	no	no	no
BKN20483	CG10155	FBgn0020767	Spred	CG10155	Spred	Probe	3	A06	CELL NUMBERS	4781	4539	6823	9628	-1.49057	3.17696	1.38549	3.25886	0.843192	2.32218	-1.47899	1.47899	no	no	no	yes	no	no	no	no	P1 CELL CYCLCE	0.444576	0.540641	0.488511	0.431	0.840784	1.01108	0.953024	0.904994	0.83157	1.05307	-1.96092	0.1831	-1.40508	-2.01097	-0.888912	-1.70802	no	no	no
BKN20388	CG1341	FBgn0028687	Rpt1	CG1341	Rpt1	Probe	3	A07	CELL NUMBERS	2126	1576	3546	6323	-8.90457	-8.55465	-9.05172	-4.97741	-8.72961	-7.01456	-1.71504	1.71504	no	no	yes	no	no	no	yes	no	P1 CELL CYCLCE	0.514287	0.538972	0.435738	0.423877	0.972621	1.00796	0.850071	0.890038	0.964942	0.955095	-0.172167	0.120223	-3.44348	-2.28656	-0.0259723	-2.86502	no	yes	no
BKN20484	CG10198	FBgn0039120	Nup98-96	CG10198	Nup98-96	Probe	3	A08	CELL NUMBERS	3060	1831	4905	7726	-7.18174	-8.04084	-4.99914	-2.4453	-7.61129	-3.72222	-3.88907	3.88907	no	no	yes	no	no	no	yes	no	P1 CELL CYCLCE	0.374208	0.548166	0.620572	0.623331	0.707704	1.02515	1.21066	1.30884	0.69034	0.924984	n/a not reproducible excluded	n/a not reproducible excluded	n/a not reproducible excluded	n/a not reproducible excluded	n/a not reproducible excluded	n/a not reproducible excluded	n/a not reproducible excluded	n/a not reproducible excluded	n/a not reproducible excluded
BKN20389	CG10697	FBgn0000422	Ddc	CG10697	Ddc	Probe	3	A09	CELL NUMBERS	5927	4087	7200	9415	0.270293	0.288	2.5439	1.62231	0.279146	2.08311	-1.80396	1.80396	no	no	no	yes	no	no	no	no	P1 CELL CYCLCE	0.392922	0.587858	0.508819	0.495634	0.743096	1.09938	0.992643	1.04071	0.675921	0.953813	n/a not reproducible excluded	n/a not reproducible excluded	n/a not reproducible excluded	n/a not reproducible excluded	n/a not reproducible excluded	n/a not reproducible excluded	n/a not reproducible excluded	n/a not reproducible excluded	n/a not reproducible excluded
BKN20485	CG5076	FBgn0011589	elk	CG5076	elk	Probe	3	A10	CELL NUMBERS	5755	4661	6898	8999	-0.136667	2.40568	1.33454	-0.736466	1.13451	0.299038	0.835468	0.835468	no	no	no	no	no	no	no	no	P1 CELL CYCLCE	0.578045	0.542202	0.520876	0.53095	1.0932	1.014	1.01616	1.11487	1.07811	0.911468	1.46385	0.241885	-0.154933	1.85634	0.852869	0.850705	no	no	no
						Barcode	3	A11	CELL NUMBERS	510	326	99	433	-13.7876	-15.4288	-20.375	-20.6251	-14.6082	-20.5	5.8918	5.8918	n/a control well	n/a control well	n/a control well	n/a control well	n/a control well	n/a control well	n/a control well	n/a control well	P1 CELL CYCLCE	0.672221	0.570805	0.901904	0.642005	1.27131	1.06749	1.7595	1.34805	1.19093	1.30522	n/a not reproducible excluded	n/a not reproducible excluded	n/a not reproducible excluded	n/a not reproducible excluded	n/a not reproducible excluded	n/a not reproducible excluded	n/a not reproducible excluded	n/a not reproducible excluded	n/a not reproducible excluded
BKN20486	CG11305	FBgn0039631	Sirt7	CG11305	Sirt7	Probe	3	A12	CELL NUMBERS	6083	4124	6711	8915	0.139015	0.591597	0.438114	-0.11787	0.365306	0.160122	0.205184	0.205184	no	no	no	no	no	no	no	no	P1 CELL CYCLCE	0.332338	0.575353	0.556229	0.533997	0.628519	1.076	1.08513	1.12126	0.584128	0.967778	n/a not reproducible excluded	n/a not reproducible excluded	n/a not reproducible excluded	n/a not reproducible excluded	n/a not reproducible excluded	n/a not reproducible excluded	n/a not reproducible excluded	n/a not reproducible excluded	n/a not reproducible excluded
BKN20391	CG5434	FBgn0038810	Srp72	CG5434	Srp72	Probe	3	A13	CELL NUMBERS	7361	4715	7402	9317	3.51237	2.96213	3.09321	1.17533	3.23725	2.13427	1.10298	1.10298	no	no	no	no	no	yes	no	no	P1 CELL CYCLCE	0.382221	0.570501	0.520844	0.525255	0.722858	1.06692	1.0161	1.10291	0.677517	0.921294	n/a not reproducible excluded	n/a not reproducible excluded	n/a not reproducible excluded	n/a not reproducible excluded	n/a not reproducible excluded	n/a not reproducible excluded	n/a not reproducible excluded	n/a not reproducible excluded	n/a not reproducible excluded
						Barcode	3	A14	CELL NUMBERS	507	237	102	484	-12.9887	-14.593	-20.9318	-20.3158	-13.7909	-20.6238	6.83293	6.83293	n/a control well	n/a control well	n/a control well	n/a control well	n/a control well	n/a control well	n/a control well	n/a control well	P1 CELL CYCLCE	0.76994	0.694273	0.92578	0.627286	1.45611	1.29839	1.80608	1.31715	1.12147	1.37121	n/a not reproducible excluded	n/a not reproducible excluded	n/a not reproducible excluded	n/a not reproducible excluded	n/a not reproducible excluded	n/a not reproducible excluded	n/a not reproducible excluded	n/a not reproducible excluded	n/a not reproducible excluded
BKN20392	CG17800	FBgn0033159	Dscam	CG17800	Dscam	Probe	3	A15	CELL NUMBERS	6373	4374	6996	9712	1.42962	1.65249	0.415928	1.84109	1.54106	1.12851	0.412544	0.412544	no	no	no	no	no	no	no	no	P1 CELL CYCLCE	0.404767	0.537941	0.526516	0.4959	0.765497	1.00603	1.02717	1.04127	0.760909	0.986458	n/a not reproducible excluded	n/a not reproducible excluded	n/a not reproducible excluded	n/a not reproducible excluded	n/a not reproducible excluded	n/a not reproducible excluded	n/a not reproducible excluded	n/a not reproducible excluded	n/a not reproducible excluded
BKN20488	CG34438	FBgn0259876	Cap-G	CG34438	Cap-G	Probe	3	A16	CELL NUMBERS	2780	2034	4841	6780	-8.65867	-7.36415	-5.49816	-5.48453	-8.01141	-5.49135	-2.52007	2.52007	no	no	yes	no	no	no	yes	no	P1 CELL CYCLCE	0.390338	0.431785	0.482509	0.477535	0.738209	0.807502	0.941316	1.00271	0.914189	0.938775	-3.35265	-3.91729	-1.63688	-0.210409	-3.63497	-0.923645	yes	no	no
BKN20393	CG4792	FBgn0039016	Dcr-1	CG4792	Dcr-1	Probe	3	A17	CELL NUMBERS	6894	4186	7477	10167	1.20613	0.916217	2.6196	2.87485	1.06118	2.74722	-1.68605	1.68605	no	no	no	yes	no	no	no	no	P1 CELL CYCLCE	0.401824	0.56422	0.542721	0.479711	0.759932	1.05518	1.05878	1.00728	0.720194	1.05113	n/a not reproducible excluded	n/a not reproducible excluded	n/a not reproducible excluded	n/a not reproducible excluded	n/a not reproducible excluded	n/a not reproducible excluded	n/a not reproducible excluded	n/a not reproducible excluded	n/a not reproducible excluded
BKN20489	CG4065	FBgn0034982	CG4065	CG4065	CG4065	Probe	3	A18	CELL NUMBERS	6020	3334	6560	9099	-0.834447	-2.9589	-0.498189	-0.23409	-1.89667	-0.366139	-1.53053	1.53053	no	no	no	no	no	no	no	no	P1 CELL CYCLCE	0.561884	0.51927	0.522568	0.447765	1.06264	0.971112	1.01947	0.940195	1.09425	1.08431	1.04916	-0.621914	-0.0895657	-1.36231	0.213621	-0.725936	no	no	no
BKN20394	CG9078	FBgn0001941	ifc	CG9078	ifc	Probe	3	A19	CELL NUMBERS	6748	3574	6538	9601	1.40084	-0.618016	0.73997	1.80063	0.391411	1.2703	-0.878887	0.878887	no	no	no	no	no	no	no	no	P1 CELL CYCLCE	0.475082	0.485129	0.54097	0.482681	0.898476	0.907263	1.05537	1.01351	0.990315	1.0413	-1.17816	-1.90794	0.621232	-0.0113083	-1.54305	0.304962	no	no	no
BKN20490	CG11337	FBgn0039846	CG11337	CG11337	CG11337	Probe	3	A20	CELL NUMBERS	7078	4015	7012	8497	2.4595	0.964522	-0.41121	-0.234868	1.71201	-0.323039	2.03505	2.03505	no	no	no	no	no	no	no	no	P1 CELL CYCLCE	0.543732	0.53437	0.521257	0.538578	1.02831	0.999351	1.01691	1.13088	1.02898	0.899217	0.583389	-0.0531388	-0.140215	2.15147	0.265125	1.00563	no	no	no
BKN20395	CG3105	FBgn0034950	Pask	CG3105	Pask	Probe	3	A21	CELL NUMBERS	7904	3788	7330	9343	4.25744	-0.283997	2.19287	1.28139	1.98672	1.73713	0.249587	0.249587	no	no	no	no	no	no	no	no	P1 CELL CYCLCE	0.363641	0.566088	0.498582	0.484527	0.68772	1.05867	0.972672	1.01739	0.649608	0.956048	n/a not reproducible excluded	n/a not reproducible excluded	n/a not reproducible excluded	n/a not reproducible excluded	n/a not reproducible excluded	n/a not reproducible excluded	n/a not reproducible excluded	n/a not reproducible excluded	n/a not reproducible excluded
BKN20491	CG11661	FBgn0010352	Nc73EF	CG11661	Nc73EF	Probe	3	A22	CELL NUMBERS	6679	4294	7349	9273	0.59983	0.848307	0.760208	-0.192991	0.724069	0.283609	0.44046	0.44046	no	no	no	no	no	no	no	no	P1 CELL CYCLCE	0.506863	0.548719	0.516166	0.489972	0.958582	1.02619	1.00698	1.02882	0.934121	0.978767	-0.362642	0.487366	-0.336838	0.270817	0.0623617	-0.0330103	no	no	no
BKN20396	CG8492	FBgn0035813	CG8492	CG8492	CG8492	Probe	3	A23	CELL NUMBERS	6825	3273	6711	7590	0.897305	-4.17556	-1.50779	-3.39805	-1.63913	-2.45292	0.813794	0.813794	no	no	no	no	yes	no	no	no	P1 CELL CYCLCE	0.575414	0.579095	0.476458	0.562546	1.08823	1.08299	0.92951	1.18121	1.00483	0.786915	n/a not reproducible excluded	n/a not reproducible excluded	n/a not reproducible excluded	n/a not reproducible excluded	n/a not reproducible excluded	n/a not reproducible excluded	n/a not reproducible excluded	n/a not reproducible excluded	n/a not reproducible excluded
BKN20492	CG1886	FBgn0030343	ATP7	CG1886	ATP7	Probe	3	A24	CELL NUMBERS	6073	2441	6377	9658	-0.722746	-4.50316	-2.00975	0.292319	-2.61295	-0.858713	-1.75424	1.75424	no	yes	no	no	no	no	no	no	P1 CELL CYCLCE	0.549725	0.523601	0.515526	0.49511	1.03964	0.979212	1.00573	1.03961	1.06171	0.967409	0.737179	-0.458764	-0.36159	0.469587	0.139207	0.0539988	no	no	no
						None	3	B01	CELL NUMBERS	6346	4098	7362	10365	-0.643217	0.982062	1.0921	1.34531	0.169422	1.21871	-1.04928	1.04928	n/a control well	n/a control well	n/a control well	n/a control well	n/a control well	n/a control well	n/a control well	n/a control well	P1 CELL CYCLCE	0.542929	0.550792	0.51052	0.459946	1.02679	1.03006	0.99596	0.965773	0.996821	1.03126	0.562777	0.565443	-0.554958	-0.89099	0.56411	-0.722974	n/a control well	n/a control well	n/a control well
						None	3	B02	CELL NUMBERS	6940	4569	6830	9563	-0.0350519	0.0809687	-0.319456	-0.396991	0.0229584	-0.358224	0.381182	0.381182	n/a control well	n/a control well	n/a control well	n/a control well	n/a control well	n/a control well	n/a control well	n/a control well	P1 CELL CYCLCE	0.548485	0.536354	0.498557	0.475524	1.0373	1.00306	0.972623	0.998484	1.03413	0.974099	0.705341	0.0216064	-1.01703	-0.288214	0.363474	-0.65262	n/a control well	n/a control well	n/a control well
BKN23554	CG6691	FBgn0032971	ttm3	CG6691	ttm3	Probe	3	B03	CELL NUMBERS	5713	4463	7389	9364	-1.93355	0.5089	1.90839	0.0123236	-0.712326	0.960359	-1.67269	1.67269	no	no	no	no	no	no	no	no	P1 CELL CYCLCE	0.579758	0.562072	0.523845	0.476178	1.09644	1.05116	1.02196	0.999858	1.04308	1.0221	1.50782	0.990338	-0.0402382	-0.262907	1.24908	-0.151572	no	no	no
BKN23650	CG2267	FBgn0039792	CG2267	CG2267	CG2267	Probe	3	B04	CELL NUMBERS	5510	4270	6409	9368	-1.20288	0.152899	-0.0995163	1.64407	-0.52499	0.772278	-1.29727	1.29727	no	no	no	no	no	no	no	no	P1 CELL CYCLCE	0.563848	0.553388	0.556013	0.485407	1.06635	1.03492	1.08471	1.01923	1.03037	1.06424	1.09956	0.663222	1.20229	0.0941552	0.88139	0.648224	no	no	no
BKN23555	CG7604	FBgn0004592	Eig71Ee	CG7604	Eig71Ee	Probe	3	B05	CELL NUMBERS	6353	4133	6199	9019	0.10449	-0.765151	0.112432	0.0523242	-0.33033	0.0823779	-0.412708	0.412708	no	no	no	no	no	no	no	no	P1 CELL CYCLCE	0.582314	0.590777	0.560746	0.502366	1.10127	1.10484	1.09394	1.05484	0.996771	1.03707	1.57339	2.07159	1.38509	0.750349	1.82249	1.06772	no	no	no
BKN23651	CG12116	FBgn0030041	CG12116	CG12116	CG12116	Probe	3	B06	CELL NUMBERS	5817	4337	6743	7804	-0.573646	-0.0355037	0.897983	-1.79738	-0.304575	-0.449698	0.145123	0.145123	no	no	no	no	no	no	no	no	P1 CELL CYCLCE	0.542644	0.544295	0.519333	0.512086	1.02625	1.01791	1.01315	1.07526	1.00819	0.942246	0.555463	0.320711	-0.214508	1.12646	0.438087	0.455974	no	no	no
BKN23556	CG7815	FBgn0036497	ran-like	CG7815	ran-like	Probe	3	B07	CELL NUMBERS	6760	4117	6412	9160	1.2782	-0.0219182	-0.208777	1.25213	0.628139	0.521675	0.106465	0.106465	no	no	no	no	no	no	no	no	P1 CELL CYCLCE	0.589408	0.580403	0.563531	0.524599	1.11469	1.08544	1.09938	1.10153	1.02695	0.998049	1.75543	1.68083	1.49268	1.61058	1.71813	1.55163	no	no	no
BKN23652	CG15634	FBgn0031621	CG15634	CG15634	CG15634	Probe	3	B08	CELL NUMBERS	6494	4268	6389	9562	-0.0893079	0.0465772	-0.53321	1.36049	-0.0213654	0.41364	-0.435006	0.435006	no	no	no	no	no	no	no	no	P1 CELL CYCLCE	0.572878	0.545045	0.594258	0.488608	1.08343	1.01932	1.15932	1.02596	1.0629	1.12999	1.33128	0.348993	2.67955	0.218031	0.840135	1.44879	no	no	no
BKN23557	CG10143	FBgn0033952	Adgf-E	CG10143	Adgf-E	Probe	3	B09	CELL NUMBERS	6904	4394	6815	9010	1.03528	-0.744987	1.09041	0.00192541	0.145147	0.546167	-0.40102	0.40102	no	no	no	no	no	no	no	no	P1 CELL CYCLCE	0.56492	0.5096	0.496568	0.487888	1.06838	0.953027	0.968741	1.02445	1.12104	0.945625	1.12706	-0.986173	-1.09387	0.190174	0.0704436	-0.451848	no	no	no
BKN23653	CG13272	FBgn0086673	CG13272	CG13272	CG13272	Probe	3	B10	CELL NUMBERS	6183	4796	6386	9958	-0.785505	0.63621	-0.521181	0.945829	-0.0746478	0.212324	-0.286972	0.286972	no	no	no	no	no	no	no	no	P1 CELL CYCLCE	0.585189	0.489957	0.54469	0.432347	1.10671	0.916293	1.06262	0.907823	1.20781	1.17052	n/a not reproducible excluded	n/a not reproducible excluded	n/a not reproducible excluded	n/a not reproducible excluded	n/a not reproducible excluded	n/a not reproducible excluded	n/a not reproducible excluded	n/a not reproducible excluded	n/a not reproducible excluded
BKN23558	CG2045	FBgn0019929	Ser7	CG2045	Ser7	Probe	3	B11	CELL NUMBERS	7410	4678	6813	9215	2.23072	0.858406	0.655206	-0.000757051	1.54456	0.327224	1.21734	1.21734	no	no	no	no	no	no	no	no	P1 CELL CYCLCE	0.529396	0.555493	0.513879	0.471596	1.0012	1.03886	1.00251	0.990236	0.963749	1.0124	0.215538	0.742535	-0.425185	-0.440199	0.479037	-0.432692	no	no	no
BKN23654	CG7907	FBgn0038887	CG7907	CG7907	CG7907	Probe	3	B12	CELL NUMBERS	6908	4339	6300	8891	0.512561	-0.835322	-1.09773	-0.815734	-0.161381	-0.95673	0.795349	0.795349	no	no	no	no	no	no	no	no	P1 CELL CYCLCE	0.537726	0.58771	0.568407	0.504653	1.01695	1.09911	1.10889	1.05965	0.925252	1.04647	0.429282	1.95607	1.68102	0.838854	1.19267	1.25994	no	no	no
BKN23559	CG10510	FBgn0037059	CG10510	CG10510	CG10510	Probe	3	B13	CELL NUMBERS	7211	4802	5631	8270	1.37502	0.987128	-2.74996	-1.99954	1.18108	-2.37475	3.55583	3.55583	no	no	no	no	yes	no	no	no	P1 CELL CYCLCE	0.537021	0.581286	0.474601	0.499556	1.01562	1.08709	0.925887	1.04894	0.934252	0.882685	0.411193	1.71408	-1.94237	0.641608	1.06263	-0.650383	no	no	no
BKN23655	CG31620	FBgn0041245	Gr39b	CG31620	Gr39b	Probe	3	B14	CELL NUMBERS	6211	4235	6137	8751	-0.0504436	0.178406	-2.05213	-0.938516	0.0639813	-1.49533	1.55931	1.55931	no	no	no	no	no	no	no	no	P1 CELL CYCLCE	0.561329	0.508372	0.529853	0.507175	1.06159	0.950732	1.03368	1.06494	1.1166	0.97064	1.03492	-1.03241	0.191827	0.936439	0.00125461	0.564133	no	no	no
BKN23560	CG6254	FBgn0037794	CG6254	CG6254	CG6254	Probe	3	B15	CELL NUMBERS	7374	4986	7143	9170	2.25642	1.92547	0.647363	-0.111014	2.09095	0.268175	1.82277	1.82277	yes	no	no	no	no	no	no	no	P1 CELL CYCLCE	0.560254	0.520593	0.505857	0.475227	1.05955	0.973587	0.986863	0.997859	1.0883	0.98898	1.00734	-0.572064	-0.735073	-0.299732	0.217639	-0.517403	no	no	no
BKN23656	CG31202	FBgn0051202	CG31202	CG31202	CG31202	Probe	3	B16	CELL NUMBERS	6541	4111	6271	9309	-0.724123	-0.818216	-1.20326	-0.000757051	-0.77117	-0.602011	-0.169159	0.169159	no	no	no	no	no	no	no	no	P1 CELL CYCLCE	0.566145	0.526309	0.57383	0.498049	1.0707	0.984276	1.11947	1.04578	1.0878	1.07047	1.15851	-0.356783	1.89049	0.583304	0.400864	1.2369	no	no	no
BKN23561	CG43227	FBgn0262872	milt	CG43227	milt	Probe	3	B17	CELL NUMBERS	6616	4432	6016	9062	-1.26085	-0.377964	-2.24176	-0.440464	-0.819406	-1.34111	0.521703	0.521703	no	no	no	no	no	no	no	no	P1 CELL CYCLCE	0.538774	0.562968	0.584838	0.507218	1.01893	1.05284	1.14095	1.06503	0.967797	1.07128	0.456162	1.02411	2.31569	0.938081	0.740138	1.62689	no	no	no
BKN23657	CG4820	FBgn0037876	CG4820	CG4820	CG4820	Probe	3	B18	CELL NUMBERS	7146	4834	6826	9570	0.314256	1.11639	0.110138	0.2666	0.715324	0.188369	0.526955	0.526955	no	no	no	no	no	no	no	no	P1 CELL CYCLCE	0.516436	0.537283	0.55599	0.463218	0.976685	1.0048	1.08467	0.972645	0.972019	1.11517	-0.117021	0.0566172	1.20138	-0.764362	-0.0302018	0.218509	no	no	no
BKN23562	CG17732	FBgn0036923	CG17732	CG17732	CG17732	Probe	3	B19	CELL NUMBERS	7124	4022	7162	9150	0.618086	-1.04726	2.48214	0.0688574	-0.214586	1.2755	-1.49008	1.49008	no	no	no	no	no	no	no	no	P1 CELL CYCLCE	0.551487	0.560187	0.558139	0.534493	1.04297	1.04763	1.08886	1.1223	0.995553	0.970199	0.78238	0.919324	1.28439	1.99343	0.850852	1.63891	no	no	no
BKN23658	CG9010	FBgn0034173	CG9010	CG9010	CG9010	Probe	3	B20	CELL NUMBERS	6816	3965	6052	9189	0.0337249	-1.5971	-3.68582	0.800934	-0.781685	-1.44244	0.660757	0.660757	no	no	no	no	no	no	no	no	P1 CELL CYCLCE	0.529658	0.56285	0.567035	0.476945	1.00169	1.05261	1.10622	1.00147	0.951622	1.1046	0.22225	1.01967	1.62804	-0.233262	0.620959	0.697389	no	no	no
BKN23563	CG42685	FBgn0261571	CG42685	CG42685	CG42685	Probe	3	B21	CELL NUMBERS	7644	3845	7415	9026	1.83681	-2.38745	2.22794	-0.125917	-0.275322	1.05101	-1.32633	1.32633	no	no	no	no	no	no	no	no	P1 CELL CYCLCE	0.531298	0.583041	0.555659	0.517348	1.00479	1.09037	1.08402	1.0863	0.921512	0.997899	0.264339	1.7802	1.18862	1.33005	1.02227	1.25933	no	no	no
BKN23659	CG15436	FBgn0031610	CG15436	CG15436	CG15436	Probe	3	B22	CELL NUMBERS	7195	4650	6916	8998	0.177616	0.0251326	-0.845309	-1.49861	0.101374	-1.17196	1.27333	1.27333	no	no	no	no	no	no	no	no	P1 CELL CYCLCE	0.539691	0.525358	0.522871	0.467738	1.02067	0.982497	1.02006	0.982134	1.03885	1.03861	0.479706	-0.392604	-0.0778796	-0.589503	0.0435507	-0.333691	no	no	no
BKN23564	CG8915	FBgn0030833	CG8915	CG8915	CG8915	Probe	3	B23	CELL NUMBERS	7028	4284	7564	9155	-0.330969	-2.1941	0.95966	-0.248433	-1.26253	0.355614	-1.61815	1.61815	no	no	no	no	no	no	no	no	P1 CELL CYCLCE	0.579625	0.570228	0.50904	0.510071	1.09619	1.06641	0.993073	1.07102	1.02792	0.927218	1.50439	1.29757	-0.612124	1.04848	1.40098	0.218177	no	no	no
BKN23660	CG33969	FBgn0053969	CG33969	CG33969+CG5725	CG33969+fbl	Probe	3	B24	CELL NUMBERS	6504	3480	7127	9977	-1.36386	-2.40181	0.131486	0.424969	-1.88284	0.278227	-2.16106	2.16106	no	no	no	no	no	no	no	no	P1 CELL CYCLCE	0.546932	0.537573	0.52357	0.455142	1.03436	1.00534	1.02142	0.955687	1.02886	1.06878	0.665506	0.0675226	-0.0508753	-1.07685	0.366514	-0.563861	no	no	no
BKN20397	CG6054	FBgn0005355	Su(fu)	CG6054	Su(fu)	Probe	3	C01	CELL NUMBERS	5715	4234	7846	8646	-1.19811	2.65308	3.0579	-1.53929	0.727483	0.759304	-0.0318207	0.0318207	no	no	no	no	no	no	no	no	P1 CELL CYCLCE	0.415368	0.558661	0.532254	0.540327	0.785545	1.04478	1.03836	1.13455	0.751876	0.915216	n/a not reproducible excluded	n/a not reproducible excluded	n/a not reproducible excluded	n/a not reproducible excluded	n/a not reproducible excluded	n/a not reproducible excluded	n/a not reproducible excluded	n/a not reproducible excluded	n/a not reproducible excluded
						None	3	C02	CELL NUMBERS	6581	4268	7198	9212	0.110528	-0.119197	1.27895	0.0307722	-0.00433415	0.654862	-0.659196	0.659196	n/a control well	n/a control well	n/a control well	n/a control well	n/a control well	n/a control well	n/a control well	n/a control well	P1 CELL CYCLCE	0.517847	0.527458	0.50063	0.465247	0.979354	0.986426	0.976667	0.976904	0.992831	0.999757	-0.0808102	-0.31348	-0.936953	-0.685867	-0.197145	-0.81141	n/a control well	n/a control well	n/a control well
BKN20398	CG1989	FBgn0026749	Yippee	CG1989	Yippee	Probe	3	C03	CELL NUMBERS	6432	4086	6851	8772	0.988172	-0.0166874	0.637357	-0.143452	0.485742	0.246953	0.238789	0.238789	no	no	no	no	no	no	no	no	P1 CELL CYCLCE	0.574691	0.608716	0.535655	0.537531	1.08686	1.13839	1.045	1.12868	0.954732	0.925855	1.37778	2.74733	0.415947	2.11096	2.06256	1.26345	yes	no	no
BKN20494	CG13410	FBgn0038923	mRpL35	CG13410	mRpL35	Probe	3	C04	CELL NUMBERS	5269	3888	6363	8782	-0.753416	-0.394098	0.187688	1.50282	-0.573757	0.845256	-1.41901	1.41901	no	no	no	no	no	no	no	no	P1 CELL CYCLCE	0.51587	0.524635	0.526901	0.492439	0.975616	0.981147	1.02792	1.034	0.994363	0.994117	-0.131529	-0.419807	0.0777957	0.366261	-0.275668	0.222028	no	no	no
BKN20399	CG2976	FBgn0031633	CG2976	CG2976	CG2976	Probe	3	C05	CELL NUMBERS	5635	3937	5802	8848	-0.674453	-0.515719	-0.712036	0.915925	-0.595086	0.101944	-0.69703	0.69703	no	no	no	no	no	no	no	no	P1 CELL CYCLCE	0.504798	0.554008	0.545497	0.504375	0.954676	1.03608	1.0642	1.05906	0.921432	1.00485	-0.415641	0.686605	0.796101	0.828091	0.135482	0.812096	no	no	no
BKN20495	CG30429	FBgn0050429	CG30429	CG30429	CG30429	Probe	3	C06	CELL NUMBERS	5688	4593	6300	8379	0.164247	2.14934	-0.0721742	0.872529	1.15679	0.400177	0.756615	0.756615	no	no	no	no	no	no	no	no	P1 CELL CYCLCE	0.342397	0.557788	0.552525	0.558615	0.647543	1.04315	1.07791	1.17295	0.620759	0.918967	n/a not reproducible excluded	n/a not reproducible excluded	n/a not reproducible excluded	n/a not reproducible excluded	n/a not reproducible excluded	n/a not reproducible excluded	n/a not reproducible excluded	n/a not reproducible excluded	n/a not reproducible excluded
BKN20400	CG6376	FBgn0011766	E2f	CG6376	E2f	Probe	3	C07	CELL NUMBERS	1295	1029	1723	2105	-11.7256	-12.1557	-14.6267	-14.5527	-11.9406	-14.5897	2.64905	2.64905	no	no	no	no	no	no	yes	no	P1 CELL CYCLCE	0.527746	0.438398	0.601524	0.673204	0.998075	0.819869	1.1735	1.41356	1.21736	0.83017	n/a not reproducible excluded	n/a not reproducible excluded	n/a not reproducible excluded	n/a not reproducible excluded	n/a not reproducible excluded	n/a not reproducible excluded	n/a not reproducible excluded	n/a not reproducible excluded	n/a not reproducible excluded
BKN20496	CG7057	FBgn0263351	AP-50	CG7057	AP-50	Probe	3	C08	CELL NUMBERS	4990	3877	5796	8496	-2.89242	-0.538957	-1.97844	0.0570089	-1.71569	-0.960716	-0.75497	0.75497	no	no	no	no	no	no	no	no	P1 CELL CYCLCE	0.410883	0.453852	0.478516	0.433259	0.777063	0.848772	0.933526	0.909737	0.915514	1.02615	-2.82549	-3.08604	-1.79113	-1.92356	-2.95576	-1.85735	yes	no	no
BKN20401	CG1218	FBgn0037377	CG1218	CG1218	CG1218	Probe	3	C09	CELL NUMBERS	6222	4283	5983	8429	0.349047	-0.131595	-1.11177	-0.127215	0.108726	-0.619495	0.728221	0.728221	no	no	no	no	no	no	no	no	P1 CELL CYCLCE	0.568332	0.529332	0.559286	0.519273	1.07483	0.98993	1.0911	1.09034	1.08577	1.00069	1.21463	-0.242888	1.32873	1.40451	0.485872	1.36662	no	no	no
BKN20497	CG1041	FBgn0037440	CG1041	CG1041	CG1041	Probe	3	C10	CELL NUMBERS	6396	4396	6390	9055	0.833131	0.0121385	-0.0756188	0.0370232	0.422635	-0.0192978	0.441933	0.441933	no	no	no	no	no	no	no	no	P1 CELL CYCLCE	0.599389	0.560402	0.584523	0.544399	1.13357	1.04803	1.14033	1.1431	1.08161	0.997574	2.01153	0.927427	2.30354	2.37672	1.46948	2.34013	no	yes	no
BKN20402	CG42612	FBgn0261261	plx	CG42612	plx	Probe	3	C11	CELL NUMBERS	7415	4652	6986	9010	3.3137	1.83576	1.63602	0.780519	2.57473	1.20827	1.36646	1.36646	yes	no	no	no	no	no	no	no	P1 CELL CYCLCE	0.573975	0.571678	0.567119	0.502076	1.0855	1.06912	1.10638	1.05424	1.01532	1.04946	1.35941	1.3522	1.63128	0.739143	1.35581	1.18521	no	no	no
BKN20498	CG3006	FBgn0034943	Fmo-1	CG3006	Fmo-1	Probe	3	C12	CELL NUMBERS	6754	4288	6743	9146	1.18607	0.0349818	0.738219	1.07935	0.610527	0.908785	-0.298258	0.298258	no	no	no	no	no	no	no	no	P1 CELL CYCLCE	0.561386	0.543795	0.565999	0.53142	1.0617	1.01698	1.10419	1.11585	1.04397	0.989553	1.0364	0.301909	1.58801	1.8745	0.669154	1.73126	no	no	no
BKN20403	CG1513	FBgn0033463	CG1513	CG1513	CG1513	Probe	3	C13	CELL NUMBERS	6220	4425	6192	7145	-0.106969	0.46154	-0.540293	-3.44588	0.177285	-1.99309	2.17037	2.17037	no	no	no	no	no	no	no	no	P1 CELL CYCLCE	0.572577	0.580887	0.573834	0.56957	1.08286	1.08635	1.11948	1.19596	0.996792	0.936052	1.32355	1.69905	1.89064	3.35064	1.5113	2.62064	no	yes	no
BKN20499	CG7508	FBgn0010433	ato	CG7508	ato	Probe	3	C14	CELL NUMBERS	6649	4247	5813	8998	2.14763	1.31847	-2.6454	0.937198	1.73305	-0.854101	2.58715	2.58715	no	no	no	no	no	no	no	no	P1 CELL CYCLCE	0.522233	0.567246	0.512618	0.42177	0.987648	1.06083	1.00005	0.885613	0.93101	1.12922	0.0317223	1.18524	-0.473895	-2.3681	0.60848	-1.421	no	no	no
BKN20404	CG6235	FBgn0004889	tws	CG6235	tws	Probe	3	C15	CELL NUMBERS	4921	4003	6353	8430	-2.99063	-1.19493	-1.4218	-0.625144	-2.09278	-1.02347	-1.06931	1.06931	no	yes	no	no	no	no	no	no	P1 CELL CYCLCE	0.314352	0.562328	0.57089	0.546493	0.594503	1.05164	1.11374	1.1475	0.565312	0.970576	n/a not reproducible excluded	n/a not reproducible excluded	n/a not reproducible excluded	n/a not reproducible excluded	n/a not reproducible excluded	n/a not reproducible excluded	n/a not reproducible excluded	n/a not reproducible excluded	n/a not reproducible excluded
BKN20500	CG10188	FBgn0032796	CG10188	CG10188	CG10188	Probe	3	C16	CELL NUMBERS	6688	4844	6879	9619	0.724545	3.40908	1.15526	2.0275	2.06681	1.59138	0.475432	0.475432	yes	no	no	no	no	no	no	no	P1 CELL CYCLCE	0.583441	0.532977	0.546358	0.49089	1.10341	0.996747	1.06588	1.03075	1.10701	1.03408	1.60232	-0.105584	0.829357	0.306308	0.748368	0.567833	no	no	no
BKN20405	CG8983	FBgn0033663	ERp60	CG8983	ERp60	Probe	3	C17	CELL NUMBERS	7108	4334	6721	8561	1.07629	0.291091	0.423985	-0.375899	0.683691	0.0240432	0.659648	0.659648	no	no	no	no	no	no	no	no	P1 CELL CYCLCE	0.545376	0.526162	0.580944	0.506087	1.03142	0.984001	1.13335	1.06266	1.04819	1.06652	0.625585	-0.362317	2.1653	0.894324	0.131634	1.52981	no	no	no
BKN20501	CG4562	FBgn0038740	CG4562	CG4562	CG4562	Probe	3	C18	CELL NUMBERS	6797	4077	6718	8914	0.485589	-1.03631	0.200979	-0.0441394	-0.27536	0.0784197	-0.35378	0.35378	no	no	no	no	no	no	no	no	P1 CELL CYCLCE	0.564107	0.570233	0.566416	0.490094	1.06684	1.06642	1.10501	1.02908	1.0004	1.07378	1.10622	1.29775	1.6041	0.275538	1.20198	0.939821	no	no	no
BKN20406	CG11986	FBgn0037656	CG11986	CG11986	CG11986	Probe	3	C19	CELL NUMBERS	5778	3979	6038	9257	-1.77813	-0.142699	-0.644852	1.60559	-0.960414	0.480367	-1.44078	1.44078	no	no	no	no	no	no	no	no	P1 CELL CYCLCE	0.577436	0.504021	0.538511	0.481761	1.09205	0.942594	1.05057	1.01158	1.15856	1.03854	1.44824	-1.19632	0.526255	-0.0469176	0.125958	0.239669	no	no	no
BKN20502	CG9258	FBgn0015776	nrv1	CG9258	nrv1	Probe	3	C20	CELL NUMBERS	5657	4436	7105	9582	-1.88091	1.50835	0.0820918	3.03016	-0.186282	1.55613	-1.74241	1.74241	no	no	no	no	no	no	no	no	P1 CELL CYCLCE	0.558022	0.513502	0.532448	0.469868	1.05533	0.960326	1.03874	0.986606	1.09893	1.05284	0.950067	-0.839163	0.292072	-0.507088	0.0554519	-0.107508	no	no	no
BKN20407	CG2692	FBgn0001147	gsb-n	CG2692	gsb-n	Probe	3	C21	CELL NUMBERS	6452	4900	6254	8046	-0.162813	3.21861	-1.01624	-1.22116	1.5279	-1.1187	2.6466	2.6466	no	no	no	no	no	no	no	no	P1 CELL CYCLCE	0.586719	0.523876	0.54724	0.52867	1.1096	0.979726	1.0676	1.11008	1.13257	0.961732	1.68642	-0.448411	0.863421	1.76813	0.619002	1.31578	no	no	no
BKN20503	CG5165	FBgn0003076	Pgm	CG5165	Pgm	Probe	3	C22	CELL NUMBERS	5996	4911	7361	8770	-1.84003	2.23138	0.99697	-0.77302	0.195674	0.111975	0.0836994	0.0836994	no	no	no	no	no	no	no	no	P1 CELL CYCLCE	0.515376	0.537264	0.537879	0.521874	0.97468	1.00476	1.04933	1.09581	0.970059	0.957591	-0.144224	0.055888	0.50183	1.50516	-0.0441681	1.00349	no	no	no
BKN20408	CG2931	FBgn0037342	CG2931	CG2931	CG2931	Probe	3	C23	CELL NUMBERS	5448	4170	7504	7638	-3.3298	-1.59355	1.20252	-2.64393	-2.46168	-0.720703	-1.74097	1.74097	no	yes	no	no	no	no	no	no	P1 CELL CYCLCE	0.521412	0.535581	0.478422	0.499598	0.986096	1.00162	0.933341	1.04903	0.984504	0.889715	0.0106601	-0.00751313	-1.79478	0.643267	0.00157348	-0.575754	no	no	no
BKN20504	CG13773	FBgn0042092	CG13773	CG13773	CG13773	Probe	3	C24	CELL NUMBERS	7896	3173	6698	6464	3.29103	-2.62767	-0.794331	-6.80349	0.331679	-3.79891	4.13059	4.13059	no	no	no	no	yes	no	no	no	P1 CELL CYCLCE	0.549273	0.491641	0.550318	0.591213	1.03879	0.919442	1.0736	1.2414	1.1298	0.864831	0.725581	-1.66263	0.982325	4.18805	-0.468525	2.58519	no	yes	no
BKN23565	CG31974	FBgn0051974	CG31974	CG31974	CG31974	Probe	3	D01	CELL NUMBERS	6581	3468	6849	9083	0.626964	-1.45611	0.00616842	-1.04666	-0.414573	-0.520243	0.10567	0.10567	no	no	no	no	no	no	no	no	P1 CELL CYCLCE	0.576224	0.565436	0.52892	0.524432	1.08976	1.05745	1.03186	1.10118	1.03055	0.937049	1.41713	1.11705	0.155802	1.60412	1.26709	0.879962	no	no	no
						None	3	D02	CELL NUMBERS	6697	4607	6890	8936	0.00414865	0.50309	0.40939	-1.20299	0.253619	-0.3968	0.65042	0.65042	n/a control well	n/a control well	n/a control well	n/a control well	n/a control well	n/a control well	n/a control well	n/a control well	P1 CELL CYCLCE	0.339512	0.54082	0.529704	0.476968	0.642087	1.01141	1.03339	1.00152	0.634841	1.03182	n/a not reproducible excluded	n/a not reproducible excluded	n/a not reproducible excluded	n/a not reproducible excluded	n/a not reproducible excluded	n/a not reproducible excluded	n/a not reproducible excluded	n/a not reproducible excluded	n/a not reproducible excluded
BKN23566	CG15483	FBgn0032457	CG15483	CG15483	CG15483	Probe	3	D03	CELL NUMBERS	6163	3951	6620	9067	-0.109688	-1.42401	0.0116669	0.00536018	-0.766849	0.00851355	-0.775363	0.775363	no	no	no	no	no	no	no	no	P1 CELL CYCLCE	0.557603	0.555186	0.564389	0.467485	1.05454	1.03828	1.10105	0.981603	1.01566	1.12169	0.939325	0.730979	1.52583	-0.599282	0.835152	0.463276	no	no	no
BKN23662	CG15200	FBgn0030278	CG15200	CG15200	CG15200	Probe	3	D04	CELL NUMBERS	6147	4138	6184	9252	1.10256	-0.152899	-0.27331	2.07537	0.474832	0.901029	-0.426197	0.426197	no	no	no	no	no	no	no	no	P1 CELL CYCLCE	0.583587	0.541016	0.558948	0.48421	1.10368	1.01178	1.09044	1.01672	1.09083	1.0725	1.60606	0.197224	1.31564	0.0478707	0.901645	0.681756	no	no	no
BKN23567	CG17012	FBgn0031406	Send1	CG17012	Send1	Probe	3	D05	CELL NUMBERS	6052	4249	5734	9141	-0.0056749	-0.00904296	-0.82148	1.05989	-0.00735893	0.119207	-0.126566	0.126566	no	no	no	no	no	no	no	no	P1 CELL CYCLCE	0.564534	0.587596	0.582704	0.466205	1.06765	1.09889	1.13678	0.978915	0.971569	1.16127	1.11717	1.95176	2.23327	-0.648819	1.53446	0.792227	no	no	no
BKN23663	CG9870	FBgn0031422	CG9870	CG9870	CG9870	Probe	3	D06	CELL NUMBERS	6204	4293	5972	8713	1.08798	0.0355037	-1.00508	1.11577	0.56174	0.0553466	0.506394	0.506394	no	no	no	no	no	no	no	no	P1 CELL CYCLCE	0.553726	0.530559	0.55567	0.513815	1.04721	0.992224	1.08404	1.07888	1.05542	1.00478	0.839836	-0.19668	1.18903	1.19332	0.321578	1.19117	no	no	no
BKN23568	CG9261	FBgn0015777	nrv2	CG9261	nrv2	Probe	3	D07	CELL NUMBERS	6443	4454	6673	8343	1.12683	1.68048	1.15667	-0.013924	1.40366	0.571372	0.832284	0.832284	no	no	no	no	no	no	no	no	P1 CELL CYCLCE	0.322889	0.530382	0.552836	0.553582	0.610649	0.991894	1.07851	1.16239	0.615639	0.927846	n/a not reproducible excluded	n/a not reproducible excluded	n/a not reproducible excluded	n/a not reproducible excluded	n/a not reproducible excluded	n/a not reproducible excluded	n/a not reproducible excluded	n/a not reproducible excluded	n/a not reproducible excluded
BKN23664	CG4020	FBgn0029821	CG4020	CG4020	CG4020	Probe	3	D08	CELL NUMBERS	5945	4811	6368	9374	-0.838141	2.63105	-0.0609036	1.61745	0.896453	0.778274	0.118179	0.118179	no	no	no	no	no	no	no	no	P1 CELL CYCLCE	0.581294	0.525853	0.536689	0.440644	1.09935	0.983424	1.04701	0.925244	1.11788	1.13161	1.54723	-0.373935	0.455873	-1.63782	0.586648	-0.590975	no	no	no
BKN23569	CG10346	FBgn0032705	Grip71	CG10346	Grip71	Probe	3	D09	CELL NUMBERS	6105	4321	6620	7828	-0.357371	-0.798154	1.01163	-2.14791	-0.577762	-0.56814	-0.00962288	0.00962288	no	no	no	no	no	no	no	no	P1 CELL CYCLCE	0.470851	0.458614	0.534253	0.511695	0.890475	0.857677	1.04226	1.07443	1.03824	0.970057	-1.28672	-2.90667	0.361781	1.1113	-2.09669	0.736538	yes	no	no
BKN23665	CG7208	FBgn0038575	CG7208	CG7208	CG7208	Probe	3	D10	CELL NUMBERS	6276	4584	6621	9260	0.118987	-0.0121385	0.761918	-0.032084	0.0534244	0.364917	-0.311492	0.311492	no	no	no	no	no	no	no	no	P1 CELL CYCLCE	0.489033	0.550149	0.554003	0.457097	0.92486	1.02886	1.08079	0.959791	0.898916	1.12607	-0.820177	0.541252	1.12463	-1.00121	-0.139463	0.0617096	no	no	no
BKN23570	CG30110	FBgn0050110	CG30110	CG30110	CG30110	Probe	3	D11	CELL NUMBERS	6312	4142	5643	8812	0.0680593	-1.17727	-2.51155	-0.264381	-0.554606	-1.38797	0.833361	0.833361	no	no	no	no	no	no	no	no	P1 CELL CYCLCE	0.545887	0.541544	0.574695	0.508939	1.03238	1.01277	1.12116	1.06865	1.01937	1.04914	0.638688	0.217102	1.92389	1.00469	0.427895	1.46429	no	no	no
BKN23666	CG14360	FBgn0038203	Or88a	CG14360	Or88a	Probe	3	D12	CELL NUMBERS	6509	3996	5613	9138	0.150019	-2.0446	-2.73475	0.494502	-0.947289	-1.12012	0.172834	0.172834	no	no	no	no	no	no	no	no	P1 CELL CYCLCE	0.567833	0.547089	0.575026	0.459428	1.07389	1.02314	1.1218	0.964686	1.0496	1.16287	1.20181	0.425968	1.93669	-0.911009	0.813891	0.51284	no	no	no
BKN23571	CG9663	FBgn0031516	CG9663	CG9663	CG9663	Probe	3	D13	CELL NUMBERS	6539	4198	6526	9128	0.309432	-1.33972	0.623461	0.790119	-0.515142	0.70679	-1.22193	1.22193	no	no	no	no	no	no	no	no	P1 CELL CYCLCE	0.549793	0.563378	0.571009	0.504768	1.03977	1.0536	1.11397	1.05989	0.986872	1.05102	0.738904	1.03954	1.78152	0.843271	0.889223	1.3124	no	no	no
BKN23667	CG4694	FBgn0001185	her	CG4694	her	Probe	3	D14	CELL NUMBERS	5523	4371	5977	8534	-1.15724	1.02015	-2.02006	-0.751774	-0.0685442	-1.38592	1.31737	1.31737	no	no	no	no	no	no	no	no	P1 CELL CYCLCE	0.567271	0.550991	0.598185	0.615324	1.07283	1.03043	1.16698	1.29203	1.04114	0.903219	1.1874	0.572934	2.83125	5.12095	0.880166	3.9761	no	yes	no
BKN23572	CG2004	FBgn0030060	CG2004	CG2004	CG2004	Probe	3	D15	CELL NUMBERS	7695	4741	7517	8343	3.74807	1.13582	2.3707	-1.40128	2.44195	0.48471	1.95724	1.95724	yes	no	no	no	no	no	no	no	P1 CELL CYCLCE	0.543828	0.509677	0.522282	0.501778	1.02849	0.953171	1.01891	1.05361	1.07902	0.967063	0.585862	-0.983271	-0.100614	0.727588	-0.198704	0.313487	no	no	no
BKN23668	CG9299	FBgn0036881	Cpr76Bd	CG9299	Cpr76Bd	Probe	3	D16	CELL NUMBERS	6524	4243	6275	9254	-0.102911	0.0064016	-0.651779	0.578239	-0.0482545	-0.0367698	-0.0114848	0.0114848	no	no	no	no	no	no	no	no	P1 CELL CYCLCE	0.576124	0.524003	0.56282	0.484811	1.08957	0.979964	1.09799	1.01798	1.11184	1.0786	1.41456	-0.443634	1.46523	0.0710973	0.485462	0.768163	no	no	no
BKN23573	CG18449	FBgn0033285	CG18449	CG18449	CG18449	Probe	3	D17	CELL NUMBERS	6844	4356	6783	8851	-0.00869301	-0.443977	0.726272	-0.239193	-0.226335	0.243539	-0.469874	0.469874	no	no	no	no	no	no	no	no	P1 CELL CYCLCE	0.531884	0.513108	0.539298	0.487881	1.0059	0.959589	1.0521	1.02443	1.04826	1.02701	0.279386	-0.854003	0.556649	0.18991	-0.287308	0.373279	no	no	no
BKN23669	CG33017	FBgn0053017	CG33017	CG33017	CG33017	Probe	3	D18	CELL NUMBERS	6218	4751	6666	9184	-1.41061	1.02041	0.14221	0.0441394	-0.1951	0.0931745	-0.288274	0.288274	no	no	no	no	no	no	no	no	P1 CELL CYCLCE	0.579523	0.51604	0.571216	0.506117	1.096	0.965073	1.11437	1.06272	1.13566	1.0486	1.50177	-0.743562	1.78953	0.895505	0.379104	1.34252	no	no	no
BKN23574	CG5612	FBgn0039529	CG5612	CG5612	CG5612	Probe	3	D19	CELL NUMBERS	5222	4044	6145	8799	-3.61509	-0.693647	-0.200043	-0.0688574	-2.15437	-0.13445	-2.01992	2.01992	no	yes	no	no	no	no	no	no	P1 CELL CYCLCE	0.506883	0.532837	0.543081	0.510159	0.958619	0.996485	1.05948	1.07121	0.962	0.989054	-0.362136	-0.110857	0.702765	1.05187	-0.236497	0.877318	no	no	no
BKN23670	CG7304	FBgn0036527	CG7304	CG7304	CG7304	Probe	3	D20	CELL NUMBERS	6840	4547	7370	8817	0.760523	1.15437	1.02731	0.612372	0.957445	0.819842	0.137604	0.137604	no	no	no	no	no	no	no	no	P1 CELL CYCLCE	0.569966	0.55276	0.5728	0.505522	1.07792	1.03374	1.11746	1.06147	1.04274	1.05275	1.25654	0.639573	1.85072	0.87245	0.948057	1.36158	no	no	no
BKN23575	CG13109	FBgn0041092	tai	CG13109	tai	Probe	3	D21	CELL NUMBERS	5782	4446	6510	9247	-2.29336	0.445365	-0.0995205	1.12136	-0.923996	0.510922	-1.43492	1.43492	no	no	no	no	no	no	no	no	P1 CELL CYCLCE	0.498897	0.495919	0.492839	0.407611	0.943517	0.927442	0.961467	0.855884	1.01733	1.12336	-0.567048	-1.50151	-1.2379	-2.91593	-1.03428	-2.07691	no	yes	no
BKN23671	CG17928	FBgn0032603	CG17928	CG17928	CG17928	Probe	3	D22	CELL NUMBERS	6514	4109	7049	9203	-0.911153	-2.03195	0.11474	-0.290066	-1.47155	-0.087663	-1.38389	1.38389	no	no	no	no	no	no	no	no	P1 CELL CYCLCE	0.488853	0.528533	0.528498	0.455343	0.924521	0.988435	1.03103	0.956109	0.935338	1.07837	-0.824781	-0.272997	0.139495	-1.06907	-0.548889	-0.46479	no	no	no
BKN23576	CG10178	FBgn0032684	CG10178	CG10178	CG10178	Probe	3	D23	CELL NUMBERS	6918	4773	6803	8614	0.0507425	0.159148	-0.911731	-0.846199	0.104945	-0.878965	0.98391	0.98391	no	no	no	no	no	no	no	no	P1 CELL CYCLCE	0.53468	0.542309	0.55821	0.535433	1.01119	1.0142	1.089	1.12428	0.997033	0.968622	0.351126	0.245905	1.28717	2.02978	0.298515	1.65847	no	no	no
BKN23672	CG4438	FBgn0032115	CG4438	CG4438	CG4438	Probe	3	D24	CELL NUMBERS	6763	4173	6916	9554	-0.0318705	0.824939	0.00203264	0.112919	0.396534	0.0574756	0.339059	0.339059	no	no	no	no	no	no	no	no	P1 CELL CYCLCE	0.546003	0.513768	0.525916	0.443887	1.0326	0.960823	1.026	0.932053	1.07471	1.10079	0.641672	-0.829152	0.0397394	-1.51235	-0.0937397	-0.736303	no	no	no
BKN20409	CG10913	FBgn0028983	Spn6	CG10913	Spn6	Probe	3	E01	CELL NUMBERS	5220	3643	5297	7195	-3.28125	-0.667877	-6.2938	-5.28742	-1.97456	-5.79061	3.81605	3.81605	no	no	no	no	yes	no	no	no	P1 CELL CYCLCE	0.621124	0.603957	0.554729	0.574334	1.17467	1.12949	1.08221	1.20596	1.04	0.897382	2.56925	2.56808	1.15267	3.53494	2.56866	2.34381	no	no	yes
						None	3	E02	CELL NUMBERS	6589	4112	7203	9293	-0.67725	-1.57753	0.0161727	-0.00789281	-1.12739	0.00413995	-1.13153	1.13153	n/a control well	n/a control well	n/a control well	n/a control well	n/a control well	n/a control well	n/a control well	n/a control well	P1 CELL CYCLCE	0.553895	0.550537	0.495024	0.463846	1.04753	1.02959	0.96573	0.973962	1.01743	0.991548	0.844178	0.555846	-1.15349	-0.740083	0.700012	-0.946787	n/a control well	n/a control well	n/a control well
BKN20410	CG11561	FBgn0003444	smo	CG11561	smo	Probe	3	E03	CELL NUMBERS	6149	4009	7187	8926	-0.549011	-1.13676	0.422908	-0.00536018	-0.842884	0.208774	-1.05166	1.05166	no	no	no	no	no	no	no	no	P1 CELL CYCLCE	0.590902	0.585662	0.538661	0.48898	1.11752	1.09528	1.05086	1.02674	1.02031	1.0235	1.79376	1.87893	0.532045	0.232399	1.83635	0.382222	no	no	no
BKN20506	CG7979	FBgn0035848	CG7979	CG7979	CG7979	Probe	3	E04	CELL NUMBERS	5056	3698	6647	8147	-2.11033	-1.99802	-0.191454	-0.269507	-2.05417	-0.23048	-1.82369	1.82369	no	yes	no	no	no	no	no	no	P1 CELL CYCLCE	0.47643	0.536241	0.541422	0.425879	0.901027	1.00285	1.05625	0.894241	0.898465	1.18116	-1.14355	0.0173461	0.638671	-2.20911	-0.563103	-0.785218	no	no	no
BKN20411	CG31739	FBgn0051739	CG31739	CG31739	CG31739	Probe	3	E05	CELL NUMBERS	6213	4880	7389	8052	0.0056749	2.73173	3.03563	-1.24624	1.3687	0.894695	0.474006	0.474006	no	no	no	no	no	no	no	no	P1 CELL CYCLCE	0.576541	0.584744	0.54301	0.526827	1.09036	1.09356	1.05934	1.10621	0.997072	0.957636	1.42526	1.84433	0.700031	1.69682	1.6348	1.19842	no	no	no
BKN20507	CG3073	FBgn0027296	l(1)G0144	CG3073	l(1)G0144	Probe	3	E06	CELL NUMBERS	6571	4398	6794	8353	1.62983	0.524006	0.213787	0.574783	1.07692	0.394285	0.682635	0.682635	no	no	no	no	no	no	no	no	P1 CELL CYCLCE	0.567891	0.553809	0.569028	0.549071	1.074	1.03571	1.1101	1.15291	1.03697	0.962866	1.20332	0.679111	1.705	2.55749	0.941215	2.13124	no	yes	no
BKN20412	CG4029	FBgn0015396	jumu	CG4029	jumu	Probe	3	E07	CELL NUMBERS	4957	3143	7238	7860	-3.1033	-3.89415	1.56157	-0.852736	-3.49873	0.354419	-3.85314	3.85314	no	yes	no	no	no	no	no	no	P1 CELL CYCLCE	0.540822	0.515462	0.443512	0.393283	1.0228	0.963991	0.865236	0.825798	1.06101	1.04776	0.508712	-0.765337	-3.14323	-3.47032	-0.128312	-3.30677	no	yes	no
BKN20508	CG3193	FBgn0000377	crn	CG3193	crn	Probe	3	E08	CELL NUMBERS	3475	2757	4353	6937	-7.60234	-6.12502	-7.82726	-3.95262	-6.86368	-5.88994	-0.973736	0.973736	no	no	no	no	no	no	yes	no	P1 CELL CYCLCE	0.396772	0.532008	0.460276	0.450083	0.750377	0.994934	0.897942	0.945063	0.754198	0.95014	n/a not reproducible excluded	n/a not reproducible excluded	n/a not reproducible excluded	n/a not reproducible excluded	n/a not reproducible excluded	n/a not reproducible excluded	n/a not reproducible excluded	n/a not reproducible excluded	n/a not reproducible excluded
BKN20413	CG6744	FBgn0037901	CG6744	CG6744	CG6744	Probe	3	E09	CELL NUMBERS	7098	4955	7526	9392	1.79661	1.95546	2.49654	1.96973	1.87603	2.23313	-0.357097	0.357097	no	no	no	yes	no	no	no	no	P1 CELL CYCLCE	0.571299	0.582662	0.520875	0.487766	1.08044	1.08967	1.01616	1.02419	0.991537	0.992163	1.29076	1.76593	-0.154968	0.185434	1.52835	0.0152331	no	no	no
BKN20509	CG16979	FBgn0036512	CG16979	CG16979	CG16979	Probe	3	E10	CELL NUMBERS	6406	4344	7806	8931	0.0505036	-1.00088	3.13046	-0.498013	-0.47519	1.31622	-1.79141	1.79141	no	no	no	no	no	no	no	no	P1 CELL CYCLCE	0.558728	0.593268	0.524974	0.478768	1.05667	1.1095	1.02416	1.00529	0.952383	1.01877	0.968186	2.16543	0.00337259	-0.162721	1.56681	-0.079674	no	no	no
BKN20414	CG10387	FBgn0015553	tos	CG10387	tos	Probe	3	E11	CELL NUMBERS	6986	4420	7005	8479	1.40052	0.0519966	0.417579	-0.739995	0.726261	-0.161208	0.887468	0.887468	no	no	no	no	no	no	no	no	P1 CELL CYCLCE	0.548627	0.561421	0.541219	0.508441	1.03756	1.04994	1.05585	1.0676	0.988212	0.988993	0.708988	0.965829	0.630838	0.985421	0.837408	0.808129	no	no	no
BKN20510	CG6339	FBgn0034728	rad50	CG6339	rad50	Probe	3	E12	CELL NUMBERS	6174	5113	6516	8938	-1.11597	2.77717	-1.25934	0.340923	0.830599	-0.459209	1.28981	1.28981	no	no	no	no	no	no	no	no	P1 CELL CYCLCE	0.527383	0.547935	0.553694	0.473223	0.997389	1.02472	1.08019	0.993653	0.973328	1.08709	0.16388	0.457827	1.1127	-0.377241	0.310854	0.367728	no	no	no
BKN20415	CG10144	FBgn0035704	CG10144	CG10144	CG10144	Probe	3	E13	CELL NUMBERS	6181	4434	7083	8138	-1.01579	-0.290288	1.00303	-1.2763	-0.653037	-0.136637	-0.5164	0.5164	no	no	no	no	no	no	no	no	P1 CELL CYCLCE	0.543419	0.545014	0.514877	0.568564	1.02772	1.01926	1.00446	1.19385	1.0083	0.841365	0.575353	0.347815	-0.386659	3.31172	0.461584	1.46253	no	no	no
BKN20511	CG8487	FBgn0033714	garz	CG8487	garz	Probe	3	E14	CELL NUMBERS	5232	4082	7242	8713	-2.30991	-0.178406	0.601854	0.0123288	-1.24416	0.307091	-1.55125	1.55125	no	no	no	no	no	no	no	no	P1 CELL CYCLCE	0.411229	0.56063	0.49986	0.484868	0.777718	1.04846	0.975165	1.0181	0.74177	0.957826	n/a not reproducible excluded	n/a not reproducible excluded	n/a not reproducible excluded	n/a not reproducible excluded	n/a not reproducible excluded	n/a not reproducible excluded	n/a not reproducible excluded	n/a not reproducible excluded	n/a not reproducible excluded
BKN20416	CG10932	FBgn0029969	CG10932	CG10932	CG10932	Probe	3	E15	CELL NUMBERS	6416	4755	7203	8831	0.0510279	1.23467	-0.00832874	0.111014	0.642851	0.0513424	0.591509	0.591509	no	no	no	no	no	no	no	no	P1 CELL CYCLCE	0.547181	0.525948	0.540692	0.508492	1.03483	0.983601	1.05482	1.06771	1.05208	0.987931	0.671904	-0.370368	0.610486	0.987383	0.150768	0.798934	no	no	no
BKN20512	CG3615	FBgn0034110	Atg9	CG3615	Atg9	Probe	3	E16	CELL NUMBERS	5781	4484	6919	8139	-2.41961	1.07724	0.00333289	-1.79085	-0.671185	-0.893758	0.222573	0.222573	no	no	no	no	no	no	no	no	P1 CELL CYCLCE	0.537733	0.544598	0.52404	0.520027	1.01696	1.01848	1.02234	1.09193	0.99851	0.936267	0.429456	0.332146	-0.032703	1.4337	0.380801	0.700499	no	no	no
BKN20417	CG4067	FBgn0020385	pug	CG4067	pug	Probe	3	E17	CELL NUMBERS	7191	4076	6770	8912	0.481658	-1.604	-0.699439	0.239193	-0.56117	-0.230123	-0.331047	0.331047	no	no	no	no	no	no	no	no	P1 CELL CYCLCE	0.561841	0.565788	0.566337	0.518759	1.06256	1.05811	1.10485	1.08927	1.0042	1.01431	1.04805	1.13032	1.60105	1.38462	1.08919	1.49283	no	no	no
BKN20513	CG3430	FBgn0031875	CG3430	CG3430	CG3430	Probe	3	E18	CELL NUMBERS	7246	4575	6737	9175	0.833507	0.305701	-1.01746	0.353033	0.569604	-0.332213	0.901817	0.901817	no	no	no	no	no	no	no	no	P1 CELL CYCLCE	0.562534	0.571179	0.54361	0.470384	1.06387	1.06819	1.06052	0.98769	0.995953	1.07373	1.06585	1.33337	0.72321	-0.487122	1.19961	0.118044	no	no	no
BKN20418	CG12076	FBgn0027616	YT521-B	CG12076	YT521-B	Probe	3	E19	CELL NUMBERS	7485	4780	5910	8956	1.80948	2.49672	-2.32886	0.641976	2.1531	-0.843444	2.99655	2.99655	yes	no	no	no	no	no	no	no	P1 CELL CYCLCE	0.538413	0.519979	0.545616	0.507765	1.01825	0.972439	1.06443	1.06618	1.04711	0.998357	0.446916	-0.595189	0.800685	0.959234	-0.0741368	0.87996	no	no	no
BKN20514	CG17603	FBgn0010355	Taf1	CG17603	Taf1	Probe	3	E20	CELL NUMBERS	4083	3319	3829	7172	-6.74277	-4.06487	-11.5721	-3.04002	-5.40382	-7.30607	1.90225	1.90225	no	no	no	no	no	no	yes	no	P1 CELL CYCLCE	0.513684	0.610699	0.51537	0.534223	0.971481	1.1421	1.00542	1.12174	0.850611	0.896308	-0.187632	2.82201	-0.367613	1.98298	1.31719	0.807686	no	no	no
BKN20419	CG13295	FBgn0035674	CG13295	CG13295	CG13295	Probe	3	E21	CELL NUMBERS	6936	5597	7010	9363	0.275239	5.41271	0.0995205	1.73292	2.84398	0.916222	1.92775	1.92775	yes	no	no	no	no	no	no	no	P1 CELL CYCLCE	0.564835	0.571953	0.537603	0.497319	1.06822	1.06964	1.0488	1.04425	0.998673	1.00436	1.12489	1.36253	0.491159	0.555069	1.24371	0.523114	no	no	no
BKN20515	CG33214	FBgn0053214	CG33214	CG33214	CG33214	Probe	3	E22	CELL NUMBERS	7560	4624	5951	9466	1.37931	0.212119	-4.74734	0.677428	0.795716	-2.03495	2.83067	2.83067	no	no	no	no	yes	no	no	no	P1 CELL CYCLCE	0.523146	0.554886	0.572992	0.459478	0.989375	1.03772	1.11784	0.964791	0.953412	1.15863	0.0551519	0.719672	1.85812	-0.909081	0.387412	0.474519	no	no	no
BKN20420	CG15828	FBgn0032136	CG15828	CG15828	CG15828	Probe	3	E23	CELL NUMBERS	7053	4839	7257	8185	-0.00486481	0.480657	-0.858379	-1.55426	0.237896	-1.20632	1.44422	1.44422	no	no	no	no	no	no	no	no	P1 CELL CYCLCE	0.536623	0.545869	0.558344	0.516477	1.01486	1.02086	1.08926	1.08447	0.99413	1.00441	0.40098	0.380007	1.29231	1.29633	0.390494	1.29432	no	no	no
BKN20516	CG7940	FBgn0038576	Arp5	CG7940	Arp5	Probe	3	E24	CELL NUMBERS	7323	3958	6521	9700	1.00701	-0.0567596	-2.63353	0.797118	0.475127	-0.918208	1.39333	1.39333	no	no	no	no	no	no	no	no	P1 CELL CYCLCE	0.593715	0.520062	0.539832	0.496664	1.12284	0.972593	1.05314	1.04287	1.15448	1.00985	1.86593	-0.592092	0.577259	0.529737	0.636921	0.553498	no	no	no
BKN23577	CG33140	FBgn0053140	CG33140	CG33140	CG33140	Probe	3	F01	CELL NUMBERS	7043	4372	6443	8086	0.74228	1.62539	-2.02198	-3.08419	1.18384	-2.55309	3.73692	3.73692	no	no	no	no	yes	no	no	no	P1 CELL CYCLCE	0.516975	0.53642	0.559211	0.550194	0.977706	1.00319	1.09095	1.15527	0.974601	0.944324	-0.103175	0.0240957	1.32583	2.60094	-0.0395396	1.96339	no	no	no
						None	3	F02	CELL NUMBERS	7111	4786	6990	8595	-0.00414865	0.48023	-0.0161727	-1.65214	0.238041	-0.834158	1.0722	1.0722	n/a control well	n/a control well	n/a control well	n/a control well	n/a control well	n/a control well	n/a control well	n/a control well	P1 CELL CYCLCE	0.354408	0.545436	0.524962	0.503839	0.670257	1.02005	1.02414	1.05794	0.657085	0.968048	n/a not reproducible excluded	n/a not reproducible excluded	n/a not reproducible excluded	n/a not reproducible excluded	n/a not reproducible excluded	n/a not reproducible excluded	n/a not reproducible excluded	n/a not reproducible excluded	n/a not reproducible excluded
BKN23578	CG31233	FBgn0051233	CG31233	CG31233	CG31233	Probe	3	F03	CELL NUMBERS	7135	4044	6847	8678	1.31902	-1.81511	-0.0116669	-0.560016	-0.248047	-0.285841	0.037794	0.037794	no	no	no	no	no	no	no	no	P1 CELL CYCLCE	0.578137	0.538628	0.562726	0.524052	1.09338	1.00732	1.09781	1.10038	1.08544	0.997662	1.46622	0.10727	1.46157	1.58942	0.786747	1.5255	no	no	no
BKN23674	CG5815	FBgn0027574	CG5815	CG5815	CG5815	Probe	3	F04	CELL NUMBERS	6844	4750	6962	8769	1.82307	1.67829	1.44846	1.28239	1.75068	1.36542	0.385257	0.385257	no	no	no	no	no	no	no	no	P1 CELL CYCLCE	0.546419	0.543054	0.553245	0.526137	1.03339	1.01559	1.07931	1.10476	1.01752	0.976968	0.652346	0.273977	1.09539	1.67009	0.463161	1.38274	no	no	no
BKN23579	CG3349	FBgn0036459	CG3349	CG3349	CG3349	Probe	3	F05	CELL NUMBERS	6860	4291	5988	8519	1.00069	-0.61852	-0.759301	-0.0696491	0.191083	-0.414475	0.605558	0.605558	no	no	no	no	no	no	no	no	P1 CELL CYCLCE	0.574686	0.562478	0.562585	0.508186	1.08685	1.05192	1.09753	1.06707	1.03321	1.02855	1.37766	1.00565	1.45612	0.97556	1.19165	1.21584	no	no	no
BKN23675	CG10513	FBgn0039311	CG10513	CG10513	CG10513	Probe	3	F06	CELL NUMBERS	4144	3684	6170	6979	-5.29155	-3.36148	-1.12026	-2.70628	-4.32651	-1.91327	-2.41324	2.41324	no	yes	no	no	no	no	no	no	P1 CELL CYCLCE	0.361867	0.473592	0.514118	0.442212	0.684363	0.885688	1.00298	0.928537	0.772692	1.08017	n/a not reproducible excluded	n/a not reproducible excluded	n/a not reproducible excluded	n/a not reproducible excluded	n/a not reproducible excluded	n/a not reproducible excluded	n/a not reproducible excluded	n/a not reproducible excluded	n/a not reproducible excluded
BKN23580	CG4116	FBgn0029649	CG4116	CG4116	CG4116	Probe	3	F07	CELL NUMBERS	6660	4210	6866	8199	0.611201	-0.153609	1.02565	0.013924	0.228796	0.519787	-0.290991	0.290991	no	no	no	no	no	no	no	no	P1 CELL CYCLCE	0.503461	0.506905	0.484602	0.430879	0.952148	0.947989	0.945397	0.90474	1.00439	1.04494	-0.449937	-1.08765	-1.55607	-2.01565	-0.768795	-1.78586	no	no	no
BKN23676	CG42815	FBgn0261997	CG42815	CG42816	CG42816	Probe	3	F08	CELL NUMBERS	6207	4370	7019	8353	-1.23788	-0.0465772	1.25864	-0.4782	-0.642229	0.390219	-1.03245	1.03245	no	no	no	no	no	no	no	no	P1 CELL CYCLCE	0.577699	0.483999	0.539311	0.48446	1.09255	0.905151	1.05213	1.01725	1.20703	1.03429	n/a not reproducible excluded	n/a not reproducible excluded	n/a not reproducible excluded	n/a not reproducible excluded	n/a not reproducible excluded	n/a not reproducible excluded	n/a not reproducible excluded	n/a not reproducible excluded	n/a not reproducible excluded
BKN23581	CG33554	FBgn0053554	Nipped-A	CG33554	Nipped-A	Probe	3	F09	CELL NUMBERS	4473	2788	6008	7927	-5.63468	-8.15159	-1.66895	-1.53168	-6.89313	-1.60031	-5.29282	5.29282	no	yes	no	no	no	no	no	no	P1 CELL CYCLCE	0.679856	0.517432	0.63528	0.542085	1.28575	0.967675	1.23935	1.13824	1.3287	1.08883	n/a not reproducible excluded	n/a not reproducible excluded	n/a not reproducible excluded	n/a not reproducible excluded	n/a not reproducible excluded	n/a not reproducible excluded	n/a not reproducible excluded	n/a not reproducible excluded	n/a not reproducible excluded
BKN23677	CG1339	FBgn0033202	Gr43b	CG1339	Gr43b	Probe	3	F10	CELL NUMBERS	7175	5387	6195	9131	1.3597	2.63689	-1.32957	0.032084	1.9983	-0.648743	2.64704	2.64704	no	no	no	no	no	no	no	no	P1 CELL CYCLCE	0.557856	0.532009	0.569121	0.486402	1.05502	0.994937	1.11028	1.02132	1.06039	1.0871	0.945808	-0.14205	1.70862	0.132649	0.401879	0.920632	no	no	no
BKN23582	CG33083	FBgn0041224	Gr97a	CG33083	Gr97a	Probe	3	F11	CELL NUMBERS	7100	4611	6756	8766	1.02291	0.0416144	0.271216	0.000757051	0.532264	0.135986	0.396278	0.396278	no	no	no	no	no	no	no	no	P1 CELL CYCLCE	0.54103	0.570505	0.571595	0.484435	1.0232	1.06693	1.11511	1.01719	0.959012	1.09626	0.514048	1.30798	1.80414	0.0565426	0.911015	0.930343	no	no	no
BKN23678	CG14880	FBgn0038422	CG14880	CG14880	CG14880	Probe	3	F12	CELL NUMBERS	6388	4865	6681	8408	-1.23605	0.887039	-0.0945002	-0.896545	-0.174505	-0.495522	0.321017	0.321017	no	no	no	no	no	no	no	no	P1 CELL CYCLCE	0.530888	0.562352	0.551993	0.526555	1.00402	1.05168	1.07687	1.10564	0.954677	0.973981	0.253815	1.00089	1.047	1.68629	0.627353	1.36665	no	no	no
BKN23583	CG7537	FBgn0030989	inx5	CG7537	inx5	Probe	3	F13	CELL NUMBERS	5995	4873	6850	8464	-2.16598	0.761235	0.907341	-0.44112	-0.702371	0.23311	-0.935481	0.935481	no	no	no	no	no	no	no	no	P1 CELL CYCLCE	0.562337	0.514686	0.543801	0.495461	1.06349	0.962539	1.06089	1.04035	1.10488	1.01974	1.06079	-0.794584	0.730586	0.483187	0.133102	0.606887	no	no	no
BKN23679	CG5789	FBgn0039207	CG5789	CG5789	CG5789	Probe	3	F14	CELL NUMBERS	6245	4397	6936	8854	-0.372353	0.342164	0.274963	0.399568	-0.0150942	0.337265	-0.352359	0.352359	no	no	no	no	no	no	no	no	P1 CELL CYCLCE	0.529301	0.524692	0.539831	0.469624	1.00102	0.981252	1.05314	0.986096	1.02014	1.06799	0.213102	-0.417674	0.577244	-0.516499	-0.102286	0.0303724	no	no	no
BKN23584	CG14562	FBgn0037142	CG14562	CG14562	CG14562	Probe	3	F15	CELL NUMBERS	6637	4453	7061	8634	-0.0510279	-0.886673	0.184194	-0.320154	-0.46885	-0.0679802	-0.40087	0.40087	no	no	no	no	no	no	no	no	P1 CELL CYCLCE	0.504457	0.560938	0.527893	0.49043	0.954031	1.04904	1.02985	1.02978	0.909434	1.00007	-0.424395	0.947627	0.11613	0.288503	0.261616	0.202316	no	no	no
BKN23680	CG1152	FBgn0001112	Gld	CG1152	Gld	Probe	3	F16	CELL NUMBERS	6971	4212	6508	8860	-0.0262239	-0.915652	-0.65611	0.000757051	-0.470938	-0.327676	-0.143262	0.143262	no	no	no	no	no	no	no	no	P1 CELL CYCLCE	0.557991	0.547902	0.587403	0.491925	1.05527	1.02466	1.14595	1.03292	1.02988	1.10942	0.949263	0.456582	2.41475	0.34637	0.702922	1.38056	no	no	no
BKN23585	CG3998	FBgn0022720	zf30C	CG3998	zf30C	Probe	3	F17	CELL NUMBERS	5316	4527	6790	9210	-5.01817	-0.501092	0.00616313	1.00658	-2.75963	0.506371	-3.266	3.266	no	yes	no	no	no	no	no	no	P1 CELL CYCLCE	0.416154	0.589978	0.571003	0.598368	0.787032	1.10335	1.11396	1.25643	0.713313	0.886607	n/a not reproducible excluded	n/a not reproducible excluded	n/a not reproducible excluded	n/a not reproducible excluded	n/a not reproducible excluded	n/a not reproducible excluded	n/a not reproducible excluded	n/a not reproducible excluded	n/a not reproducible excluded
BKN23681	CG34383	FBgn0085412	CG34383	CG34383	CG34383	Probe	3	F18	CELL NUMBERS	6496	4489	7952	9127	-1.76914	-0.890761	3.4729	0.282642	-1.32995	1.87777	-3.20772	3.20772	no	no	no	no	no	no	no	no	P1 CELL CYCLCE	0.56738	0.583768	0.539797	0.511539	1.07303	1.09173	1.05308	1.07411	0.982869	0.980421	1.19019	1.80759	0.575915	1.10527	1.49889	0.840593	no	no	no
BKN23586	CG12303	FBgn0036083	Ir67b	CG12303	Ir67b	Probe	3	F19	CELL NUMBERS	7333	4605	6968	8999	0.74685	0.919171	1.66425	0.791925	0.83301	1.22809	-0.395077	0.395077	no	no	no	no	no	no	no	no	P1 CELL CYCLCE	0.54071	0.574444	0.552742	0.49991	1.02259	1.0743	1.07833	1.04969	0.951874	1.02729	0.505859	1.45636	1.07595	0.655332	0.981109	0.865642	no	no	no
BKN23682	CG3123	FBgn0031465	CG3123	CG3123	CG3123	Probe	3	F20	CELL NUMBERS	6963	4439	7114	8873	0.00282158	-0.0973911	-0.52576	1.12448	-0.0472847	0.299362	-0.346647	0.346647	no	no	no	no	no	no	no	no	P1 CELL CYCLCE	0.544683	0.526257	0.530994	0.500558	1.03011	0.984179	1.0359	1.05105	1.04667	0.985589	0.607791	-0.358723	0.235876	0.680396	0.124534	0.458136	no	no	no
BKN23587	CG33489	FBgn0053489	CG33489	CG33489	CG33489	Probe	3	F21	CELL NUMBERS	7579	5112	7435	9020	1.25995	2.50778	2.08782	0.948243	1.88386	1.51803	0.365832	0.365832	no	no	no	no	no	no	no	no	P1 CELL CYCLCE	0.530978	0.479749	0.543398	0.484962	1.00419	0.897203	1.0601	1.0183	1.11924	1.04105	0.256131	-2.11057	0.715031	0.076955	-0.927219	0.395993	no	no	no
BKN23683	CG10950	FBgn0034205	CG10950	CG10950	CG10950	Probe	3	F22	CELL NUMBERS	6695	4921	6481	9247	-1.51949	0.655616	-2.42648	0.192991	-0.431937	-1.11675	0.68481	0.68481	no	no	no	no	no	no	no	no	P1 CELL CYCLCE	0.541429	0.485174	0.55176	0.439371	1.02395	0.907348	1.07642	0.922572	1.12851	1.16676	0.524286	-1.90622	1.03803	-1.68706	-0.690965	-0.324518	no	no	no
BKN23588	CG18178	FBgn0036035	CG18178	CG18178	CG18178	Probe	3	F23	CELL NUMBERS	8575	5054	7154	9335	3.24351	0.57304	-0.542337	1.27609	1.90828	0.366878	1.5414	1.5414	no	no	no	no	no	no	no	no	P1 CELL CYCLCE	0.540176	0.512229	0.536709	0.488477	1.02158	0.957946	1.04705	1.02568	1.06643	1.02084	0.492148	-0.887111	0.456656	0.212959	-0.197481	0.334808	no	no	no
BKN23684	CG15287	FBgn0261529	ms(2)34Fe	CG33090	CG33090	Probe	3	F24	CELL NUMBERS	8222	4128	7492	8659	2.65099	-0.157061	1.08404	-1.67765	1.24697	-0.296804	1.54377	1.54377	no	no	no	no	no	no	no	no	P1 CELL CYCLCE	0.516168	0.519392	0.527181	0.487092	0.976178	0.97134	1.02846	1.02277	1.00498	1.00556	-0.123899	-0.61732	0.0886239	0.159384	-0.37061	0.124004	no	no	no
BKN20421	CG4393	FBgn0039075	CG4393	CG4393	CG4393	Probe	3	G01	CELL NUMBERS	7439	4402	6948	9181	2.44744	3.31854	1.31201	1.08157	2.88299	1.19679	1.6862	1.6862	yes	no	no	no	no	no	no	no	P1 CELL CYCLCE	0.537703	0.512682	0.530535	0.498474	1.01691	0.958791	1.03501	1.04667	1.06061	0.988855	0.428688	-0.870075	0.218172	0.599761	-0.220694	0.408967	no	no	no
						None	3	G02	CELL NUMBERS	6554	4851	5781	7570	-0.753224	2.32324	-2.11069	-2.61958	0.78501	-2.36514	3.15015	3.15015	n/a control well	n/a control well	n/a control well	n/a control well	n/a control well	n/a control well	n/a control well	n/a control well	P1 CELL CYCLCE	0.566852	0.523624	0.563713	0.549507	1.07203	0.979255	1.09973	1.15383	1.09474	0.953115	1.17665	-0.457899	1.4997	2.57436	0.359374	2.03703	n/a control well	n/a control well	n/a control well
BKN20422	CG16896	FBgn0035073	CG16896	CG16896	CG16896	Probe	3	G03	CELL NUMBERS	6886	5083	6453	8715	1.36313	4.19845	0.475046	1.04399	2.78079	0.759519	2.02127	2.02127	yes	no	no	no	no	no	no	no	P1 CELL CYCLCE	0.568926	0.532373	0.566203	0.533584	1.07596	0.995618	1.10459	1.1204	1.08069	0.985895	1.22987	-0.128333	1.59589	1.95825	0.550769	1.77707	no	no	no
BKN20518	CG3496	FBgn0003977	vir	CG3496	vir	Probe	3	G04	CELL NUMBERS	5489	3881	6165	7039	-0.981075	-0.477965	0.658809	-1.39208	-0.72952	-0.366636	-0.362884	0.362884	no	no	no	no	no	no	no	no	P1 CELL CYCLCE	0.456398	0.504699	0.506224	0.524615	0.863142	0.943862	0.987579	1.10156	0.914479	0.896526	-1.65756	-1.17077	-0.720891	1.6112	-1.41417	0.445155	no	no	no
BKN20423	CG10657	FBgn0036289	CG10657	CG10657	CG10657	Probe	3	G05	CELL NUMBERS	6302	4768	6809	7895	0.249035	2.98863	3.57551	-0.0661362	1.61883	1.75469	-0.135855	0.135855	no	no	no	no	no	no	no	no	P1 CELL CYCLCE	0.590022	0.541524	0.563405	0.542983	1.11585	1.01273	1.09913	1.14013	1.10182	0.964041	1.77117	0.216366	1.48782	2.32192	0.993769	1.90487	no	no	no
BKN20519	CG5166	FBgn0041188	Atx2	CG5166	Atx2	Probe	3	G06	CELL NUMBERS	2019	2229	3511	4452	-10.0787	-8.02691	-7.80716	-7.31054	-9.05278	-7.55885	-1.49393	1.49393	no	no	yes	no	no	no	yes	no	P1 CELL CYCLCE	0.348208	0.370499	0.580175	0.564609	0.658533	0.692888	1.13185	1.18554	0.950417	0.954712	-4.43369	-6.22578	2.13557	3.15867	-5.32973	2.64712	no	no	yes
BKN20424	CG7390	FBgn0038257	smp-30	CG7390	smp-30	Probe	3	G07	CELL NUMBERS	6490	4063	6238	7519	0.858757	0.781647	0.771249	-0.118157	0.820202	0.326546	0.493656	0.493656	no	no	no	no	no	no	no	no	P1 CELL CYCLCE	0.567886	0.545417	0.576448	0.582541	1.07399	1.02001	1.12458	1.22319	1.05292	0.919379	1.20318	0.362986	1.99161	3.8525	0.783085	2.92205	no	yes	no
BKN20520	CG7693	FBgn0023083	fray	CG7693	fray	Probe	3	G08	CELL NUMBERS	5421	3785	6350	7873	-2.57669	-0.986783	0.874382	-0.126017	-1.78174	0.374183	-2.15592	2.15592	no	no	no	no	no	no	no	no	P1 CELL CYCLCE	0.571799	0.589346	0.572992	0.553418	1.08139	1.10217	1.11784	1.16204	0.98115	0.961958	1.3036	2.0177	1.85813	2.72569	1.66065	2.29191	no	yes	no
BKN20425	CG4598	FBgn0032160	CG4598	CG4598	CG4598	Probe	3	G09	CELL NUMBERS	6320	4719	5714	8236	-0.192796	1.68141	-0.865522	0.730928	0.744307	-0.0672971	0.811604	0.811604	no	no	no	no	no	no	no	no	P1 CELL CYCLCE	0.557362	0.469728	0.611411	0.529946	1.05408	0.878461	1.19279	1.11276	1.19992	1.07192	0.933128	-2.48805	3.3421	1.81748	-0.77746	2.57979	no	yes	no
BKN20521	CG15602	FBgn0030694	CG15602	CG15602	CG15602	Probe	3	G10	CELL NUMBERS	6876	4312	6091	8559	1.27504	-0.401432	0.0756188	0.161506	0.436805	0.118562	0.318243	0.318243	no	no	no	no	no	no	no	no	P1 CELL CYCLCE	0.568405	0.541971	0.576251	0.504617	1.07497	1.01357	1.12419	1.05957	1.06058	1.06099	1.2165	0.233203	1.984	0.837448	0.72485	1.41073	no	no	no
BKN20426	CG11926	FBgn0031640	CG11926	CG11926	CG11926	Probe	3	G11	CELL NUMBERS	6862	4972	5921	8246	1.09535	3.15206	-0.638788	0.256087	2.12371	-0.19135	2.31506	2.31506	yes	no	no	no	no	no	no	no	P1 CELL CYCLCE	0.585703	0.539641	0.586596	0.524686	1.10768	1.00921	1.14438	1.10171	1.09758	1.03872	1.66037	0.145432	2.38359	1.61398	0.902899	1.99878	no	no	no
BKN20522	CG2079	FBgn0029944	Dok	CG2079	Dok	Probe	3	G12	CELL NUMBERS	6618	4378	6193	8179	0.0416154	0.366458	0.0945002	0.0633903	0.204036	0.0789453	0.125091	0.125091	no	no	no	no	no	no	no	no	P1 CELL CYCLCE	0.552912	0.54452	0.580764	0.535339	1.04567	1.01833	1.133	1.12408	1.02684	1.00793	0.818959	0.32922	2.15832	2.02614	0.57409	2.09223	no	yes	no
BKN20427	CG32134	FBgn0005592	btl	CG32134	btl	Probe	3	G13	CELL NUMBERS	6833	4364	6267	8140	0.677454	0.146452	0.795462	0.288789	0.411953	0.542125	-0.130172	0.130172	no	no	no	no	no	no	no	no	P1 CELL CYCLCE	0.552095	0.551913	0.564723	0.504879	1.04412	1.03216	1.1017	1.06012	1.01159	1.03922	0.797977	0.607694	1.53873	0.847583	0.702835	1.19316	no	no	no
BKN20523	CG10335	FBgn0036271	Pbgs	CG10335	Pbgs	Probe	3	G14	CELL NUMBERS	5986	3774	6280	8595	-0.353996	-0.760753	-0.0681192	1.28686	-0.557375	0.609372	-1.16675	1.16675	no	no	no	no	no	no	no	no	P1 CELL CYCLCE	0.534379	0.528123	0.586418	0.526965	1.01062	0.98767	1.14403	1.1065	1.02324	1.03392	0.343391	-0.28842	2.37671	1.70213	0.0274857	2.03942	no	yes	no
BKN20428	CG15173	FBgn0032744	Ttc19	CG15173	Ttc19	Probe	3	G15	CELL NUMBERS	5984	3612	4874	8045	-1.04733	-2.92304	-5.00781	-0.231895	-1.98518	-2.61985	0.634667	0.634667	no	no	no	no	yes	no	no	no	P1 CELL CYCLCE	0.544158	0.553078	0.545193	0.563106	1.02911	1.03434	1.0636	1.18239	0.994949	0.899541	0.594328	0.651551	0.784357	3.10054	0.62294	1.94245	no	no	no
BKN20524	CG5198	FBgn0032250	holn1	CG5198	holn1	Probe	3	G16	CELL NUMBERS	6700	3582	6399	7629	-0.0387709	-2.04854	0.733244	-1.46547	-1.04366	-0.366114	-0.677542	0.677542	no	no	no	no	no	no	no	no	P1 CELL CYCLCE	0.526834	0.525874	0.553998	0.557006	0.99635	0.983463	1.08078	1.16958	1.0131	0.924079	0.149791	-0.373151	1.12444	2.8645	-0.11168	1.99447	no	no	no
BKN20429	CG31064	FBgn0051064	CG31064	CG31064	CG31064	Probe	3	G17	CELL NUMBERS	7177	4844	6467	8754	0.459765	2.42096	0.717745	1.41687	1.44036	1.06731	0.373051	0.373051	no	no	no	no	no	no	no	no	P1 CELL CYCLCE	0.519373	0.501003	0.595671	0.498712	0.98224	0.93695	1.16208	1.04717	1.04834	1.10973	-0.0416598	-1.31	2.73414	0.608962	-0.675831	1.67155	no	no	no
BKN20525	CG7939	FBgn0002626	RpL32	CG7939	RpL32	Probe	3	G18	CELL NUMBERS	4067	2455	3274	5116	-7.33913	-8.03541	-9.6085	-7.91486	-7.68727	-8.76168	1.07441	1.07441	no	no	no	no	no	no	yes	no	P1 CELL CYCLCE	0.599056	0.572311	0.572204	0.620315	1.13294	1.07031	1.1163	1.30251	1.05852	0.857037	2.00299	1.37604	1.82769	5.31408	1.68952	3.57088	no	yes	no
BKN20430	CG1059	FBgn0087013	Karybeta3	CG1059	Karybeta3	Probe	3	G19	CELL NUMBERS	5561	3601	5254	6290	-3.13118	-1.81514	-2.02969	-4.25302	-2.47316	-3.14135	0.66819	0.66819	no	no	no	no	no	no	yes	no	P1 CELL CYCLCE	0.475774	0.502849	0.566231	0.5969	0.899785	0.940403	1.10465	1.25334	0.956807	0.88136	-1.1604	-1.24044	1.59698	4.40809	-1.20042	3.00253	no	yes	no
BKN20526	CG10866	FBgn0035475	CG10866	CG10866	CG10866	Probe	3	G20	CELL NUMBERS	7377	4061	7714	6372	1.75434	-0.151248	3.10911	-3.41682	0.801544	-0.153857	0.955402	0.955402	no	no	no	no	no	no	no	no	P1 CELL CYCLCE	0.574283	0.534854	0.539341	0.57849	1.08609	1.00026	1.05219	1.21469	1.08581	0.866222	1.36733	-0.0348896	0.558309	3.69575	0.66622	2.12703	no	yes	no
BKN20431	CG7816	FBgn0039714	CG7816	CG7816	CG7816	Probe	3	G21	CELL NUMBERS	7081	4768	6116	8849	0.662815	2.59951	-0.355086	2.04861	1.63116	0.846764	0.784396	0.784396	no	no	no	no	no	no	no	no	P1 CELL CYCLCE	0.53853	0.480588	0.583577	0.535297	1.01847	0.898772	1.13849	1.12399	1.13318	1.0129	0.44991	-2.07897	2.267	2.02453	-0.814528	2.14576	no	yes	no
BKN20527	CG8190	FBgn0034029	eIF2B-gamma	CG8190	eIF2B-gamma	Probe	3	G22	CELL NUMBERS	6886	3580	6565	8754	-0.34226	-3.52169	-0.42587	0.513697	-1.93197	0.0439135	-1.97589	1.97589	no	no	no	no	no	no	no	no	P1 CELL CYCLCE	0.598649	0.506564	0.588661	0.5181	1.13217	0.94735	1.1484	1.08788	1.19509	1.05563	1.99254	-1.10052	2.46336	1.35915	0.446009	1.91125	no	no	no
BKN20432	CG5837	FBgn0011771	Hem	CG5837	Hem	Probe	3	G23	CELL NUMBERS	7096	4688	6089	8508	0.120033	0.570565	-2.18079	0.788077	0.345299	-0.696355	1.04165	1.04165	no	no	no	no	no	no	no	no	P1 CELL CYCLCE	0.367312	0.540098	0.574201	0.561567	0.694661	1.01006	1.12019	1.17915	0.687739	0.949998	n/a not reproducible excluded	n/a not reproducible excluded	n/a not reproducible excluded	n/a not reproducible excluded	n/a not reproducible excluded	n/a not reproducible excluded	n/a not reproducible excluded	n/a not reproducible excluded	n/a not reproducible excluded
BKN20528	CG31860	FBgn0051860	CG31860	CG31860	CG31860	Probe	3	G24	CELL NUMBERS	6268	3361	6407	8378	-1.69574	-1.87657	-0.617756	-0.84362	-1.78615	-0.730688	-1.05547	1.05547	no	no	no	no	no	no	no	no	P1 CELL CYCLCE	0.578115	0.514068	0.563299	0.558522	1.09333	0.961384	1.09893	1.17276	1.13725	0.937044	1.46564	-0.817858	1.48371	2.92314	0.323891	2.20343	no	yes	no
BKN23589	CG10032	FBgn0037493	CG10032	CG10032	CG10032	Probe	3	H01	CELL NUMBERS	7061	4008	6377	9031	0.999314	0.968812	0.149523	0.0964027	0.984063	0.122963	0.8611	0.8611	no	no	no	no	no	no	no	no	P1 CELL CYCLCE	0.559829	0.542984	0.55317	0.520239	1.05875	1.01546	1.07917	1.09237	1.04263	0.987909	0.99643	0.271345	1.09247	1.44188	0.633887	1.26718	no	no	no
[truncated: 22,103 more rows]
[truncated: 60 more columns]
