# Supplementary material for: A genome-wide RNAi screen for genes important for proliferation of cultured Drosophila cells at low temperature identifies the Ball/VRK protein kinase
Source: Chromosoma. 2023 Feb 7;132(1):31–53. doi: 10.1007/s00412-023-00787-6 (PMC9981717; doi:10.1007/s00412-023-00787-6)
Supplement: Supplementary file 3 — Supplementary file3 S2 Table. Hit lists generated based on the B-scores of the number of nuclei per well detected in the RNAi screen. The distinct hit lists (l17weak, l17weak_a, l17strong, l27strong, l_both_weak, and l_both strong) are presented on separate worksheets. For further explanation see Online Resource 8 (S1 Text). (XLSX 1011 kb) [file 412_2023_787_MOESM3_ESM.xlsx]

## Sheet: l17weak
Image_Metadata_HD2ID	IntendedCGr5.45	IntendedFBgnr5.45	IntendedSymbolr5.45	IntendedNamer5.45	Image_Metadata_MappedTargetCGr5_45	Image_Metadata_MappedTargetSymbolr5_45	MappedTargetFBgnr5.45	Image_Metadata_Content	Image_Metadata_Plate	Image_Metadata_Well	B-score 17_rep1	B-score 17_rep2	B-score 27_rep1	B-score 27_rep2	17oC average	27oC average	difference (17oC average - 27oC average)
BKN27400	CG15010	FBgn0041171	ago	archipelago	CG15010	ago	FBgn0041171	Probe	15	B16	-9.85518	-8.22117	2.79674	3.6368	-9.03817	3.21677	-12.2549
BKN40866	CG33858	FBgn0053858	His1:CG33858	His1:CG33858	CG33819&CG33837&CG33801&CG33804&CG33849&CG33858&CG31617&CG33825&CG33852&CG33828&CG33831&CG33822&CG33807&CG33861&CG33834&CG33843&CG33840&CG33816&CG33864&CG33855&CG33846&CG33810&CG33813	His1:CG33819&His1:CG33837&His1:CG33801&His1:CG33804&His1:CG33849&His1:CG33858&His1:CG31617&His1:CG33825&His1:CG33852&His1:CG33828&His1:CG33831&His1:CG33822&His1:CG33807&His1:CG33861&His1:CG33834&His1:CG33843&His1:CG33840&His1:CG33816&His1:CG33864&His1:CG33855&His1:CG33846&His1:CG33810&His1:CG33813	FBgn0053819&FBgn0053837&FBgn0053801&FBgn0053804&FBgn0053849&FBgn0053858&FBgn0051617&FBgn0053825&FBgn0053852&FBgn0053828&FBgn0053831&FBgn0053822&FBgn0053807&FBgn0053861&FBgn0053834&FBgn0053843&FBgn0053840&FBgn0053816&FBgn0053864&FBgn0053855&FBgn0053846&FBgn0053810&FBgn0053813	Probe	44	A04	-4.78292	-4.29408	2.67996	6.82299	-4.5385	4.75148	-9.28998
BKN50830	CG2621	FBgn0003371	sgg	shaggy	CG2621	sgg	FBgn0003371	Probe	57	K03	-5.21355	-4.45837	1.88808	5.78568	-4.83596	3.83688	-8.67284
BKN41065	CG33880	FBgn0053880	His2B:CG33880	His2B:CG33880	CG33878&CG33884&CG33886&CG33888&CG33882&CG33870&CG33880&CG33868	His2B:CG33878&His2B:CG33884&His2B:CG33886&His2B:CG33888&His2B:CG33882&His2B:CG33870&His2B:CG33880&His2B:CG33868	FBgn0053878&FBgn0053884&FBgn0053886&FBgn0053888&FBgn0053882&FBgn0053870&FBgn0053880&FBgn0053868	Probe	44	B18	-18.6179	-1.74694	-0.865141	-2.71422	-10.1824	-1.78968	-8.39272
BKN42136	CR33429	FBgn0053429	5SrRNA:CR33429	5SrRNA:CR33429	CR33363+CR33365+CR33366+CR33367+CR33364+CR33362+CR33368&CR33416+CR33415+CR33417&CR33356+CR33355+CR33357&CR33416+CR33419+CR33417+CR33420+CR33418+CR33415+CR33421&CR33416+CR33415+CR33417+CR33414+CR33418+CR33413+CR33419&CR33356+CR33357+CR33355+CR33358&CR33356+CR33355+CR33354+CR33357&CR33356+CR33358+CR33355+CR33359+CR33357+CR33354+CR33360&CR33356+CR33355+CR33357+CR33354+CR33358&CR33416+CR33417+CR33418…	5SrRNA-Psi:CR33363+5SrRNA:CR33365+5SrRNA:CR33366+5SrRNA:CR33367+5SrRNA:CR33364+5SrRNA:CR33362+5SrRNA:CR33368&5SrRNA-Psi:CR33416+5SrRNA:CR33415+5SrRNA:CR33417&5SrRNA-Psi:CR33356+5SrRNA:CR33355+5SrRNA:CR33357&5SrRNA-Psi:CR33416+5SrRNA:CR33419+5SrRNA:CR33417+5SrRNA:CR33420+5SrRNA:CR33418+5SrRNA:CR33415+5SrRNA:CR33421&5SrRNA-Psi:CR33416+5SrRNA:CR33415+5SrRNA:CR33417+5SrRNA:CR33414+5SrRNA:CR33418+5SrR…	FBgn0053363+FBgn0053365+FBgn0053366+FBgn0053367+FBgn0053364+FBgn0053362+FBgn0053368&FBgn0053416+FBgn0053415+FBgn0053417&FBgn0053356+FBgn0053355+FBgn0053357&FBgn0053416+FBgn0053419+FBgn0053417+FBgn0053420+FBgn0053418+FBgn0053415+FBgn0053421&FBgn0053416+FBgn0053415+FBgn0053417+FBgn0053414+FBgn0053418+FBgn0053413+FBgn0053419&FBgn0053356+FBgn0053357+FBgn0053355+FBgn0053358&FBgn0053356+FBgn0053355+FBg…	Probe	47	D23	-2.31106	-12.6516	-0.15009	1.93462	-7.48133	0.892266	-8.3736
BKN40868	CG33864	FBgn0053864	His1:CG33864	His1:CG33864	CG33819&CG33837&CG33801&CG33804&CG33849&CG33858&CG31617&CG33825&CG33852&CG33828&CG33831&CG33822&CG33807&CG33861&CG33834&CG33843&CG33840&CG33816&CG33864&CG33855&CG33846&CG33810&CG33813	His1:CG33819&His1:CG33837&His1:CG33801&His1:CG33804&His1:CG33849&His1:CG33858&His1:CG31617&His1:CG33825&His1:CG33852&His1:CG33828&His1:CG33831&His1:CG33822&His1:CG33807&His1:CG33861&His1:CG33834&His1:CG33843&His1:CG33840&His1:CG33816&His1:CG33864&His1:CG33855&His1:CG33846&His1:CG33810&His1:CG33813	FBgn0053819&FBgn0053837&FBgn0053801&FBgn0053804&FBgn0053849&FBgn0053858&FBgn0051617&FBgn0053825&FBgn0053852&FBgn0053828&FBgn0053831&FBgn0053822&FBgn0053807&FBgn0053861&FBgn0053834&FBgn0053843&FBgn0053840&FBgn0053816&FBgn0053864&FBgn0053855&FBgn0053846&FBgn0053810&FBgn0053813	Probe	44	A08	-5.81932	-4.03955	4.22326	2.15029	-4.92944	3.18677	-8.11621
BKN41140	CR40741	FBgn0085771	CR40741	NA	CR41609&CR40741&CR41609	CR41609&CR40741&CR41609	FBgn0085819&FBgn0085771&FBgn0085819	Probe	44	N24	-12.5589	-1.56002	-0.000377344	1.89522	-7.05944	0.94742	-8.00686
BKN21944	CG7382	FBgn0031708	CG7382	NA	CG7382	CG7382	FBgn0031708	Probe	11	C23	-5.4028	-9.05575	0.0357169	1.27558	-7.22928	0.655647	-7.88492
BKN23172	CG8595	FBgn0034476	Toll-7	Toll-7	CG8595	Toll-7	FBgn0034476	Probe	1	B07	-2.5482	-3.33844	9.42079	0.295641	-2.94332	4.85822	-7.80153
BKN31221	CG11993	FBgn0028708	Mst85C	Mst85C	CG11993	Mst85C	FBgn0028708	Probe	28	P01	-7.26166	-9.96668	-1.4497	-0.354579	-8.61417	-0.902137	-7.71203
BKN30526	CG42234	FBgn0261723	Dbx	Dbx	CG42234	Dbx	FBgn0261723	Probe	24	L04	-1.99298	-12.3366	-0.617513	1.69145	-7.16478	0.536967	-7.70175
BKN21966	CG2185	FBgn0037358	elm	ethanol sensitive with low memory	CG2185	elm	FBgn0037358	Probe	11	G19	-6.47657	-3.5698	4.07591	0.860661	-5.02318	2.46828	-7.49147
BKN23268	CG12298	FBgn0003545	sub	subito	CG12298	sub	FBgn0003545	Probe	1	B08	-2.76362	-2.33321	9.81331	0.0655876	-2.54841	4.93945	-7.48786
BKN42688	NA	FBgn0085492	CG40505	NA			NA	Probe	48	P24	0.00372983	-4.63271	2.08042	8.12243	-2.31449	5.10143	-7.41592
BKN20463	CG9012	FBgn0000319	Chc	Clathrin heavy chain	CG9012	Chc	FBgn0000319	Probe	3	M13	-8.17931	-5.76009	2.11031	-1.82226	-6.9697	0.144024	-7.11373
BKN20124	CG8014	FBgn0015477	Rme-8	Receptor mediated endocytosis 8	CG8014	Rme-8	FBgn0015477	Probe	1	E08	-8.88703	-5.05807	0.634834	-0.435215	-6.97255	0.0998092	-7.07236
BKN50026	CG4032	FBgn0000017	Abl	Abl tyrosine kinase	CG4032	Abl	FBgn0000017	Probe	55	E03	-10.8909	-5.31387	-0.306772	-1.82206	-8.10238	-1.06442	-7.03796
BKN50311	CG6386	FBgn0027889	ball	ballchen	CG6386	ball	FBgn0027889	Probe	55	D22	-6.95633	-4.50547	2.31035	-0.0745279	-5.7309	1.11791	-6.84881
BKN25521	CG15071	FBgn0034377	CG15071	NA	CG15071	CG15071	FBgn0034377	Probe	11	J01	2.13427	-12.4913	2.05391	0.925013	-5.17851	1.48946	-6.66797
BKN41735	NA	FBgn0085499	CG40600	NA			NA	Probe	46	B13	0.27592	-10.8405	1.78959	0.794328	-5.28227	1.29196	-6.57423
BKN30453	CG33339	FBgn0053339	CG33339	NA	CG33339	CG33339	FBgn0053339	Probe	24	P01	-5.39704	-4.3521	-0.164719	3.52259	-4.87457	1.67894	-6.55351
BKN26414	CG6064	FBgn0036746	TORC	TORC	CG6064	TORC	FBgn0036746	Probe	30	M12	0.222233	-16.4161	-1.83312	-1.35429	-8.09693	-1.59371	-6.50323
BKN27982	CG10257	FBgn0033985	CG10257	NA	CG10257	CG10257	FBgn0033985	Probe	19	C04	0.0311359	-10.9689	1.89901	0.0520512	-5.46889	0.975532	-6.44442
BKN23273	CG32095	FBgn0052095	CG32095	NA	CG32095	CG32095	FBgn0052095	Probe	1	B18	-3.083	-2.36792	7.46009	-0.0414848	-2.72546	3.7093	-6.43477
BKN42121	CG43693	FBgn0263776	CG43693	NA	CG43693	CG43693	FBgn0263776	Probe	47	B17	-0.50263	-9.47174	-1.43255	4.24701	-4.98718	1.40723	-6.39442
BKN26133	CG10181	FBgn0004513	Mdr65	Multiple drug resistance 65	CG10181	Mdr65	FBgn0004513	Probe	13	P01	-4.49939	-4.02587	4.18415	-0.0147815	-4.26263	2.08468	-6.34731
BKN26226	CG9797	FBgn0037621	CG9797	NA	CG9797	CG9797	FBgn0037621	Probe	16	N20	-3.80732	-5.14479	0.756904	2.90796	-4.47606	1.83243	-6.30849
BKN30454	CG18537	FBgn0034323	CG18537	NA	CG18537	CG18537	FBgn0034323	Probe	24	P03	0.193439	-13.7779	0.925591	-1.91623	-6.79225	-0.495318	-6.29694
BKN40384	NA	FBgn0085719	CG41603	NA			NA	Probe	42	P24	-4.00343	-5.21615	2.85688	0.456992	-4.60979	1.65694	-6.26673
BKN31712	CG9616	FBgn0038214	CG9616	NA	CG9616	CG9616	FBgn0038214	Probe	30	P24	-4.79703	-2.2469	1.35358	4.06313	-3.52196	2.70835	-6.23032
BKN30550	CG11000	FBgn0263353	CG11000	NA	CG11000	CG11000	FBgn0263353	Probe	24	P04	-1.31677	-11.6415	1.25654	-1.86826	-6.47916	-0.305857	-6.1733
BKN40867	CG33861	FBgn0053861	His1:CG33861	His1:CG33861	CG33819&CG33837&CG33801&CG33804&CG33849&CG33858&CG31617&CG33825&CG33852&CG33828&CG33831&CG33822&CG33807&CG33861&CG33834&CG33843&CG33840&CG33816&CG33864&CG33855&CG33846&CG33810&CG33813	His1:CG33819&His1:CG33837&His1:CG33801&His1:CG33804&His1:CG33849&His1:CG33858&His1:CG31617&His1:CG33825&His1:CG33852&His1:CG33828&His1:CG33831&His1:CG33822&His1:CG33807&His1:CG33861&His1:CG33834&His1:CG33843&His1:CG33840&His1:CG33816&His1:CG33864&His1:CG33855&His1:CG33846&His1:CG33810&His1:CG33813	FBgn0053819&FBgn0053837&FBgn0053801&FBgn0053804&FBgn0053849&FBgn0053858&FBgn0051617&FBgn0053825&FBgn0053852&FBgn0053828&FBgn0053831&FBgn0053822&FBgn0053807&FBgn0053861&FBgn0053834&FBgn0053843&FBgn0053840&FBgn0053816&FBgn0053864&FBgn0053855&FBgn0053846&FBgn0053810&FBgn0053813	Probe	44	A06	-3.8101	-5.51247	0.385649	2.5753	-4.66129	1.48047	-6.14176
BKN32565	CG18508	FBgn0028746	CG18508	NA	CG18508	CG18508	FBgn0028746	Probe	35	P01	-11.4149	-3.38403	-3.06856	0.394003	-7.39946	-1.33728	-6.06218
BKN50521	CG2621	FBgn0003371	sgg	shaggy	CG2621	sgg	FBgn0003371	Probe	56	G10	-3.02924	-1.96147	4.60846	2.51508	-2.49536	3.56177	-6.05712
BKN50500	CG8174	FBgn0026370	SRPK	SRPK	CG8174	SRPK	FBgn0026370	Probe	56	C16	-7.3474	-4.33673	-0.0489868	0.405353	-5.84206	0.178183	-6.02025
BKN30538	CG15008	FBgn0035512	Cpr64Ac	Cuticular protein 64Ac	CG15008	Cpr64Ac	FBgn0035512	Probe	24	N04	1.12658	-8.79426	2.01717	2.3487	-3.83384	2.18293	-6.01677
BKN22231	CG30011	FBgn0050011	gem	gemini	CG30011	gem	FBgn0050011	Probe	11	C22	-1.35021	-8.04824	0.420171	2.18889	-4.69923	1.30453	-6.00376
BKN21895	CG12343	FBgn0033556	CG12343	NA	CG12343	CG12343	FBgn0033556	Probe	10	K22	-7.39248	-6.87841	-1.19087	-1.11951	-7.13544	-1.15519	-5.98026
BKN40876	CG34437	FBgn0085466	CG34437	NA	CG34437	CG34437	FBgn0085466	Probe	44	A24	-9.91926	-3.62642	-1.43649	-0.161366	-6.77284	-0.798928	-5.97391
BKN23272	CG3921	FBgn0031571	CG3921	NA	CG3921	CG3921	FBgn0031571	Probe	1	B16	-6.1998	-4.13936	5.30309	-3.70125	-5.16958	0.800917	-5.9705
BKN28469	CG1081	FBgn0041191	Rheb	Rheb	CG1081	Rheb	FBgn0041191	Probe	22	C17	-2.30075	-4.96976	1.01148	3.5406	-3.63526	2.27604	-5.9113
BKN20908	CG5954	FBgn0002441	l(3)mbt	lethal (3) malignant brain tumor	CG5954	l(3)mbt	FBgn0002441	Probe	5	G16	-3.28427	-3.64328	3.48583	1.36958	-3.46377	2.4277	-5.89148
BKN27822	CG17119	FBgn0039045	CG17119	NA	CG17119	CG17119	FBgn0039045	Probe	18	G20	-7.16881	-6.94027	-3.75731	1.38995	-7.05454	-1.18368	-5.87086
BKN28994	CG2621	FBgn0003371	sgg	shaggy	CG2621	sgg	FBgn0003371	Probe	24	K12	-1.56882	-2.53616	3.0848	4.49892	-2.05249	3.79186	-5.84435
BKN50317	CG4032	FBgn0000017	Abl	Abl tyrosine kinase	CG4032	Abl	FBgn0000017	Probe	55	F10	-8.17961	-3.02385	-0.950158	1.37726	-5.60173	0.21355	-5.81528
BKN30245	CG12334	FBgn0038539	Atg8b	Autophagy-specific gene 8b	CG12334	Atg8b	FBgn0038539	Probe	23	L17	-1.90609	-2.11762	4.34821	3.0535	-2.01186	3.70085	-5.71271
BKN51024	CG6386	FBgn0027889	ball	ballchen	CG6386	ball	FBgn0027889	Probe	57	L07	-6.5803	-2.07473	2.73264	-0.0575677	-4.32751	1.33754	-5.66505
BKN40826	CG33810	FBgn0053810	His1:CG33810	His1:CG33810	CG33819&CG33837&CG33801&CG33804&CG33849&CG33858&CG31617&CG33825&CG33852&CG33828&CG33831&CG33822&CG33807&CG33861&CG33834&CG33843&CG33840&CG33816&CG33864&CG33855&CG33846&CG33810&CG33813	His1:CG33819&His1:CG33837&His1:CG33801&His1:CG33804&His1:CG33849&His1:CG33858&His1:CG31617&His1:CG33825&His1:CG33852&His1:CG33828&His1:CG33831&His1:CG33822&His1:CG33807&His1:CG33861&His1:CG33834&His1:CG33843&His1:CG33840&His1:CG33816&His1:CG33864&His1:CG33855&His1:CG33846&His1:CG33810&His1:CG33813	FBgn0053819&FBgn0053837&FBgn0053801&FBgn0053804&FBgn0053849&FBgn0053858&FBgn0051617&FBgn0053825&FBgn0053852&FBgn0053828&FBgn0053831&FBgn0053822&FBgn0053807&FBgn0053861&FBgn0053834&FBgn0053843&FBgn0053840&FBgn0053816&FBgn0053864&FBgn0053855&FBgn0053846&FBgn0053810&FBgn0053813	Probe	44	I19	-3.88501	-0.907086	2.97166	3.55451	-2.39605	3.26308	-5.65913
BKN33032	CG4325	FBgn0026878	CG4325	NA	CG4325	CG4325	FBgn0026878	Probe	37	L24	0.318269	-11.6613	-0.11408	0.0422579	-5.6715	-0.035911	-5.63559
BKN28172	CG34401	FBgn0085430	CG34401	NA	CG34401	CG34401	FBgn0085430	Probe	20	A24	-4.48781	-5.3323	0.477525	0.933099	-4.91005	0.705312	-5.61537
BKN20756	CG6525	FBgn0082831	pps	protein partner of snf	CG6525	pps	FBgn0082831	Probe	4	M24	-10.8141	-4.34495	-0.161871	-3.77407	-7.57952	-1.96797	-5.61155
BKN22595	CG8470	FBgn0030692	mRpS30	mitochondrial ribosomal protein S30	CG8470	mRpS30	FBgn0030692	Probe	13	A05	-11.1371	-3.15529	-2.62111	-0.462342	-7.14617	-1.54173	-5.60445
BKN41942	CR33411	FBgn0053411	5SrRNA:CR33411	5SrRNA:CR33411	CR33363+CR33364+CR33362+CR33365&CR33363+CR33361+CR33362+CR33360+CR33364&CR33363+CR33362+CR33364+CR33361+CR33365&CR33363+CR33362+CR33364&CR33363+CR33362+CR33361+CR33364&CR33363+CR33361+CR33359+CR33360+CR33362+CR33358+CR33364&CR33363+CR33361+CR33360+CR33362+CR33364+CR33359+CR33365&CR33363+CR33361+CR33362+CR33364+CR33360+CR33365&CR33363+CR33361+CR33360+CR33362+CR33359+CR33364&CR33356+CR33358+CR33359…	5SrRNA-Psi:CR33363+5SrRNA:CR33364+5SrRNA:CR33362+5SrRNA:CR33365&5SrRNA-Psi:CR33363+5SrRNA:CR33361+5SrRNA:CR33362+5SrRNA:CR33360+5SrRNA:CR33364&5SrRNA-Psi:CR33363+5SrRNA:CR33362+5SrRNA:CR33364+5SrRNA:CR33361+5SrRNA:CR33365&5SrRNA-Psi:CR33363+5SrRNA:CR33362+5SrRNA:CR33364&5SrRNA-Psi:CR33363+5SrRNA:CR33362+5SrRNA:CR33361+5SrRNA:CR33364&5SrRNA-Psi:CR33363+5SrRNA:CR33361+5SrRNA:CR33359+5SrRNA:CR33360+…	FBgn0053363+FBgn0053364+FBgn0053362+FBgn0053365&FBgn0053363+FBgn0053361+FBgn0053362+FBgn0053360+FBgn0053364&FBgn0053363+FBgn0053362+FBgn0053364+FBgn0053361+FBgn0053365&FBgn0053363+FBgn0053362+FBgn0053364&FBgn0053363+FBgn0053362+FBgn0053361+FBgn0053364&FBgn0053363+FBgn0053361+FBgn0053359+FBgn0053360+FBgn0053362+FBgn0053358+FBgn0053364&FBgn0053363+FBgn0053361+FBgn0053360+FBgn0053362+FBgn0053364+FBg…	Probe	47	C19	-0.618601	-11.3305	0.606662	-1.35117	-5.97456	-0.372256	-5.6023
BKN27214	CG1091	FBgn0037470	CG1091	NA	CG1091	CG1091	FBgn0037470	Probe	19	D04	-0.290729	-11.5006	1.75486	-2.35231	-5.89566	-0.29873	-5.59693
BKN30069	CG13198	FBgn0033640	CG13198	NA	CG13198	CG13198	FBgn0033640	Probe	22	P01	-2.72567	-9.65569	0.37034	-1.63402	-6.19068	-0.631839	-5.55884
BKN30090	CG31055	FBgn0051055	CG31055	NA	CG31055	CG31055	FBgn0051055	Probe	22	B20	-3.29755	-7.66074	0.0738733	0.0462596	-5.47915	0.0600665	-5.53921
BKN46086	CG8174	FBgn0026370	SRPK	SRPK	CG8174	SRPK	FBgn0026370	Probe	52	F12	-5.29979	-3.70496	0.0218544	1.98998	-4.50238	1.00592	-5.5083
BKN40736	CR32481	FBgn0052481	tRNA:CR32481	transfer RNA:CR32481	CR32481	tRNA:CR32481	FBgn0052481	Probe	43	L08	-3.1821	-1.42596	4.43669	1.8079	-2.30403	3.1223	-5.42633
BKN25441	CG2765	FBgn0035087	CG2765	NA	CG2765	CG2765	FBgn0035087	Probe	10	L10	-5.96194	-1.59996	1.36975	1.91004	-3.78095	1.63989	-5.42084
BKN42380	CG42314	FBgn0259214	PMCA	plasma membrane calcium ATPase	CG42314	PMCA	FBgn0259214	Probe	48	M07	-7.08416	-1.19886	0.753937	1.76713	-4.14151	1.26054	-5.40205
BKN20611	CG42574	FBgn0260794	ctrip	circadian trip	CG42574	ctrip	FBgn0260794	Probe	4	E21	-8.64059	-4.99825	-2.86194	-0.108426	-6.81942	-1.48518	-5.33424
BKN41920	CR42804	FBgn0261973	snoRNA:Or-CD9a	NA	CG3333+CR42804	Nop60B+snoRNA:Or-CD9a	FBgn0259937+FBgn0261973	Probe	46	P24	-4.64983	-3.82758	-0.888271	3.06034	-4.23871	1.08603	-5.32474
BKN33528	NA	NA	NA	NA			NA	Probe	31	O07	0.0142262	-9.98501	-0.979019	1.63476	-4.98539	0.327872	-5.31326
BKN50911	CG15224	FBgn0000259	CkIIbeta	Casein kinase II beta subunit	CG15224	CkIIbeta	FBgn0000259	Probe	57	G22	-4.05516	-3.65458	2.87631	0.00720318	-3.85487	1.44176	-5.29663
BKN23581	CG33554	FBgn0053554	Nipped-A	Nipped-A	CG33554	Nipped-A	FBgn0053554	Probe	3	F09	-5.63468	-8.15159	-1.66895	-1.53168	-6.89313	-1.60031	-5.29282
BKN20789	CG2926	FBgn0037344	CG2926	NA	CG2926	CG2926	FBgn0037344	Probe	5	C17	-6.5119	-5.71925	0.131534	-1.79707	-6.11557	-0.832766	-5.28281
BKN30368	CG9896	FBgn0034808	CG9896	NA	CG9896	CG9896	FBgn0034808	Probe	23	P24	-5.40483	-6.97499	0.481449	-2.30211	-6.18991	-0.910331	-5.27958
BKN27202	CG18661	FBgn0040964	CG18661	NA	CG18661	CG18661	FBgn0040964	Probe	19	B04	0.00354128	-11.0455	-0.852481	0.337493	-5.521	-0.257494	-5.2635
BKN29367	CG6191	FBgn0027581	CG6191	NA	CG6191	CG6191	FBgn0027581	Probe	26	I14	-2.17711	-2.53334	2.57295	3.15822	-2.35523	2.86559	-5.22081
BKN21670	CG6053	FBgn0036195	CG6053	NA	CG6053	CG6053	FBgn0036195	Probe	9	G04	-7.20375	-5.09413	0.00652477	-1.89681	-6.14894	-0.945142	-5.2038
BKN33801	NA	NA	NA	NA			NA	Probe	32	M01	1.32748	-11.3842	0.112542	0.0382061	-5.02834	0.0753739	-5.10371
BKN28931	CG1871	FBgn0011586	e(r)	enhancer of rudimentary	CG1871	e(r)	FBgn0011586	Probe	24	A06	-5.12253	-3.2797	1.3674	0.420984	-4.20112	0.894193	-5.09531
BKN20095	CG3167	FBgn0034962	MAN1	MAN1	CG3167	MAN1	FBgn0034962	Probe	1	O21	-4.23068	-7.71594	-0.0478587	-1.75046	-5.97331	-0.899159	-5.07415
BKN24202	CG15879	FBgn0035309	CG15879	NA	CG15879	CG15879	FBgn0035309	Probe	6	N03	1.27711	-8.52416	1.23361	1.59003	-3.62352	1.41182	-5.03534
BKN20755	CG1250	FBgn0262125	sec23	sec23	CG1250	sec23	FBgn0262125	Probe	4	M22	-2.51689	-3.31049	2.33689	1.86483	-2.91369	2.10086	-5.01455
BKN27596	CG17766	FBgn0023510	Rbcn-3B	Rabconnectin-3B	CG17766	Rbcn-3B	FBgn0023510	Probe	17	A24	-2.79742	-2.70901	0.926377	3.55303	-2.75321	2.2397	-4.99292
BKN30514	CG10035	FBgn0038028	CG10035	NA	CG10035	CG10035	FBgn0038028	Probe	24	J04	2.54882	-11.7541	0.78668	-0.0142496	-4.60265	0.386215	-4.98887
BKN20236	CG13852	FBgn0038965	mats	mob as tumor suppressor	CG13852	mats	FBgn0038965	Probe	2	G15	-5.225	-1.84172	2.62297	0.20808	-3.53336	1.41553	-4.94888
BKN30149	CG7131	FBgn0038598	CG7131	NA	CG7131	CG7131	FBgn0038598	Probe	22	L18	-1.85458	-3.6004	1.87151	2.56989	-2.72749	2.2207	-4.94819
BKN40503	CR34651	FBgn0086022	snoRNA:Me28S-U1130	NA	CR34651	snoRNA:Me28S-U1130	FBgn0086022	Probe	43	C22	-5.55655	-0.337299	0.635687	3.30371	-2.94693	1.9697	-4.91662
BKN26048	CG4951	FBgn0039563	CG4951	NA	CG4951	CG4951	FBgn0039563	Probe	13	P24	-5.49692	-2.45712	1.70693	0.161132	-3.97702	0.93403	-4.91105
BKN23936	CG8303	FBgn0034143	CG8303	NA	CG8303	CG8303	FBgn0034143	Probe	4	P24	-4.08369	-3.03609	0.611193	2.01687	-3.55989	1.31403	-4.87392
BKN21826	CG1817	FBgn0004370	Ptp10D	Protein tyrosine phosphatase 10D	CG1817	Ptp10D	FBgn0004370	Probe	10	A04	0.0117161	-5.84768	1.16367	2.73807	-2.91798	1.95087	-4.86885
BKN50260	CG34412	FBgn0086899	tlk	Tousled-like kinase	CG34412	tlk	FBgn0086899	Probe	55	L15	-8.40689	-4.97008	-3.18719	-0.476872	-6.68849	-1.83203	-4.85645
BKN25639	CG1618	FBgn0000346	comt	comatose	CG1618	comt	FBgn0000346	Probe	11	L22	-6.39519	-4.57521	0.673358	-1.9528	-5.4852	-0.639722	-4.84548
BKN32099	CG31093	FBgn0051093	CG31093	NA	CG31093	CG31093	FBgn0051093	Probe	33	B05	-4.56348	-0.803855	2.39413	1.92179	-2.68367	2.15796	-4.84163
BKN24989	CG9317	FBgn0032879	CG9317	NA	CG9317	CG9317	FBgn0032879	Probe	40	O17	-3.96375	-1.85262	3.8355	0.0102299	-2.90819	1.92287	-4.83105
BKN34574	NA	NA	NA	NA			NA	Probe	36	M12	-1.93257	-5.89889	1.10871	0.643378	-3.91573	0.876044	-4.79178
BKN25479	CG15326	FBgn0029965	Ir7b	Ionotropic receptor 7b	CG15326	Ir7b	FBgn0029965	Probe	11	B13	-5.57163	-1.7454	-0.168842	2.43313	-3.65852	1.13214	-4.79066
BKN22014	CG16983	FBgn0025637	skpA	skpA	CG16983	skpA	FBgn0025637	Probe	11	O19	-2.90214	-2.12443	2.79359	1.68365	-2.51329	2.23862	-4.7519
BKN20121	CG8370	FBgn0034060	CG8370	NA	CG8370	CG8370	FBgn0034060	Probe	37	E01	-1.51412	-5.82058	0.557536	1.56012	-3.66735	1.05883	-4.72618
BKN34590	CG17082	FBgn0039994	CG17082	NA	CG17082	CG17082	FBgn0039994	Probe	36	O20	-3.98221	-1.36448	0.543094	3.55232	-2.67335	2.04771	-4.72106
BKN32983	CG6982	FBgn0039014	CG6982	NA	CG6982+CG17618	CG6982+CG17618	FBgn0039014+FBgn0040587	Probe	37	D22	-8.96456	-0.398766	0.0462219	0.000915666	-4.68166	0.0235688	-4.70523
BKN25371	CG31141	FBgn0051141	CG31141	NA	CG31141	CG31141	FBgn0051141	Probe	16	O14	-3.46451	-2.81163	2.65965	0.444676	-3.13807	1.55216	-4.69023
BKN40277	CG42733	FBgn0261686	CG42733	NA	CG42733	CG42733	FBgn0261686	Probe	42	P01	-5.58426	-2.10181	-0.228819	1.92197	-3.84303	0.846575	-4.68961
BKN23287	CG15259	FBgn0041103	nht	no hitter	CG15259	nht	FBgn0041103	Probe	1	D22	-3.72614	-1.44597	2.05632	2.12306	-2.58605	2.08969	-4.67574
BKN50050	CG7004	FBgn0004373	fwd	four wheel drive	CG7004	fwd	FBgn0004373	Probe	55	I03	-3.45957	-4.99242	-0.062316	0.934579	-4.226	0.436131	-4.66213
BKN24088	CG5888	FBgn0028523	CG5888	NA	CG5888	CG5888	FBgn0028523	Probe	5	J16	-4.47395	-3.39774	1.92026	-0.543315	-3.93585	0.68847	-4.62432
BKN51078	CG2028	FBgn0015024	CkIalpha	Casein kinase Ialpha	CG2028	CkIalpha	FBgn0015024	Probe	57	D20	-5.74774	-3.11951	-0.511944	0.877597	-4.43363	0.182827	-4.61645
BKN27104	CG7916	FBgn0028534	CG7916	NA	CG7916	CG7916	FBgn0028534	Probe	18	P24	-6.22249	-2.99229	0.701266	-0.797129	-4.60739	-0.0479317	-4.55946
BKN30645	CG15006	FBgn0035510	Cpr64Aa	Cuticular protein 64Aa	CG15006	Cpr64Aa	FBgn0035510	Probe	25	P01	-4.81802	-5.4423	-0.101841	-1.08624	-5.13016	-0.59404	-4.53612
BKN23832	CG5440	FBgn0031331	CG5440	NA	CG5440	CG5440	FBgn0031331	Probe	4	P07	-6.89566	-3.25236	-0.71861	-0.357372	-5.07401	-0.537991	-4.53602
BKN26903	CG3277	FBgn0031518	CG3277	NA	CG3277+CG3326	CG3277+CG3326	FBgn0031518+FBgn0031519	Probe	17	P06	-7.02408	-0.387548	0.331825	1.31816	-3.70581	0.824994	-4.53081
BKN33318	NA	FBgn0032190	CG5739	NA	CG34159	CG34159	FBgn0085188	Probe	39	L19	-0.947739	-6.39796	0.359592	1.35083	-3.67285	0.855213	-4.52806
BKN29912	CG8084	FBgn0011746	ana	anachronism	CG8084	ana	FBgn0011746	Probe	21	D24	-11.3058	0.851408	-0.147899	-1.2609	-5.2272	-0.704397	-4.5228
BKN32010	CG18559	FBgn0041337	Cyp309a2	Cyp309a2	CG18559	Cyp309a2	FBgn0041337	Probe	32	B19	-1.9157	-8.61825	0.664912	-2.16416	-5.26697	-0.749626	-4.51735
BKN25825	CG7234	FBgn0020429	GluRIIB	Glutamate receptor IIB	CG7234	GluRIIB	FBgn0020429	Probe	12	L10	-4.77118	-3.65827	0.578211	0.00551189	-4.21473	0.291862	-4.50659
BKN24704	CG13158	FBgn0033727	Or49a	Odorant receptor 49a	CG13158	Or49a	FBgn0033727	Probe	8	P23	-7.0698	0.779294	0.494891	2.22256	-3.14525	1.35873	-4.50398
BKN20268	CG12082	FBgn0035402	CG12082	NA	CG12082	CG12082	FBgn0035402	Probe	2	M07	-2.16589	-3.06887	2.34013	1.39677	-2.61738	1.86845	-4.48583
BKN28947	CG18332	FBgn0027055	CSN3	COP9 complex homolog subunit 3	CG18332	CSN3	FBgn0027055	Probe	24	C14	-4.32618	-6.70177	-0.036842	-2.05432	-5.51397	-1.04558	-4.46839
BKN60161	CG9375	FBgn0003205	Ras85D	Ras oncogene at 85D	CG9375	Ras85D	FBgn0003205	Probe	59	K10	-4.67397	-2.14027	0.433742	1.60591	-3.40712	1.01983	-4.42694
BKN30420	CG1856	FBgn0003870	ttk	tramtrack	CG1856	ttk	FBgn0003870	Probe	24	J07	-0.886656	-3.13503	1.45634	3.35398	-2.01084	2.40516	-4.41601
BKN32696	CG43749	FBgn0264006	CG43749	NA	CG43749	CG43749	FBgn0264006	Probe	36	D23	-1.00465	-4.08921	0.887234	2.78999	-2.54693	1.83861	-4.38554
BKN40841	CG33819	FBgn0053819	His1:CG33819	His1:CG33819	CG33819&CG33837&CG33801&CG33804&CG33849&CG33858&CG31617&CG33825&CG33852&CG33828&CG33831&CG33822&CG33807&CG33861&CG33834&CG33843&CG33840&CG33816&CG33864&CG33855&CG33846&CG33810&CG33813	His1:CG33819&His1:CG33837&His1:CG33801&His1:CG33804&His1:CG33849&His1:CG33858&His1:CG31617&His1:CG33825&His1:CG33852&His1:CG33828&His1:CG33831&His1:CG33822&His1:CG33807&His1:CG33861&His1:CG33834&His1:CG33843&His1:CG33840&His1:CG33816&His1:CG33864&His1:CG33855&His1:CG33846&His1:CG33810&His1:CG33813	FBgn0053819&FBgn0053837&FBgn0053801&FBgn0053804&FBgn0053849&FBgn0053858&FBgn0051617&FBgn0053825&FBgn0053852&FBgn0053828&FBgn0053831&FBgn0053822&FBgn0053807&FBgn0053861&FBgn0053834&FBgn0053843&FBgn0053840&FBgn0053816&FBgn0053864&FBgn0053855&FBgn0053846&FBgn0053810&FBgn0053813	Probe	44	M01	-3.1708	-1.37521	3.32539	0.898587	-2.27301	2.11199	-4.385
BKN20574	CG6995	FBgn0039229	Saf-B	Scaffold attachment factor B	CG6995	Saf-B	FBgn0039229	Probe	3	O20	-6.06255	-3.44861	-2.62726	1.80292	-4.75558	-0.41217	-4.34341
BKN29415	CG10153	FBgn0033962	CG10153	NA	CG10153	CG10153	FBgn0033962	Probe	27	A13	-3.21373	-2.87633	1.52131	1.03364	-3.04503	1.27747	-4.3225
BKN25550	CG15835	FBgn0033233	Kdm4A	Histone demethylase 4A	CG15835	Kdm4A	FBgn0033233	Probe	11	N11	-8.25726	-0.0108572	1.14867	-0.794347	-4.13406	0.177161	-4.31122
BKN45508	CG2765	FBgn0035087	CG2765	NA	CG2765	CG2765	FBgn0035087	Probe	51	E08	-5.53798	-3.25489	-0.68565	0.513721	-4.39644	-0.0859643	-4.31047
BKN33351	CG12210	FBgn0003660	Syb	Synaptobrevin	CG12210	Syb	FBgn0003660	Probe	39	B14	-3.40663	-4.85883	0.0064317	0.277438	-4.13273	0.141935	-4.27466
BKN22508	CG33158	FBgn0053158	CG33158	NA	CG33158	CG33158	FBgn0053158	Probe	28	A24	-4.85199	-2.6881	1.50688	-0.500671	-3.77005	0.503106	-4.27315
BKN33846	NA	NA	NA	NA			NA	Probe	33	C19	-2.02366	-2.82282	3.6257	0.0562253	-2.42324	1.84096	-4.2642
BKN27433	CG9390	FBgn0012034	AcCoAS	Acetyl Coenzyme A synthase	CG9390	AcCoAS	FBgn0012034	Probe	15	H10	-3.00068	-2.18792	2.10424	1.23212	-2.5943	1.66818	-4.26248
BKN32949	CG11748	FBgn0031109	Obp19a	Odorant-binding protein 19a	CG11748	Obp19a	FBgn0031109	Probe	37	P01	-1.70893	-4.8077	0.0176832	1.97745	-3.25832	0.997566	-4.25588
BKN51072	CG11221	FBgn0031855	CG11221	NA	CG11221	CG11221	FBgn0031855	Probe	57	D08	-2.80826	-3.38929	0.91771	1.38009	-3.09877	1.1489	-4.24767
BKN46451	CG32810	FBgn0025394	inc	insomniac	CG32810	inc	FBgn0025394	Probe	53	B22	-9.60954	-0.584911	-0.701637	-1.01573	-5.09723	-0.858685	-4.23854
BKN33870	NA	NA	NA	NA			NA	Probe	33	G19	-1.98178	-3.94547	1.37945	1.16754	-2.96362	1.2735	-4.23712
BKN29059	CG3911	FBgn0260859	Bet3	NA	CG3911	Bet3	FBgn0260859	Probe	25	E21	-2.6562	-3.14493	2.61063	0.0129361	-2.90056	1.31178	-4.21235
BKN40345	CG10703	FBgn0037881	CG10703	NA	CG10703	CG10703	FBgn0037881	Probe	42	J18	-2.96537	-2.2072	3.27193	-0.0408406	-2.58628	1.61555	-4.20183
BKN21079	CG7188	FBgn0035871	CG7188	NA	CG7188	CG7188	FBgn0035871	Probe	6	C22	-3.74209	-5.85041	0.134342	-1.32864	-4.79625	-0.59715	-4.1991
BKN20440	CG31543	FBgn0086689	Hph	HIF prolyl hydroxylase	CG31543	Hph	FBgn0086689	Probe	3	I15	-4.92681	-1.79899	0.76405	0.900745	-3.3629	0.832397	-4.1953
BKN20271	CG3173	FBgn0034964	IntS1	Integrator 1	CG3173	IntS1	FBgn0034964	Probe	2	M13	-6.24179	-3.92886	1.36682	-3.14807	-5.08533	-0.890622	-4.1947
BKN60622	CG33991	FBgn0013718	nuf	nuclear fallout	CG33991	nuf	FBgn0013718	Probe	60	H19	-4.27277	-0.0173077	1.73802	2.34899	-2.14504	2.04351	-4.18855
BKN40848	CG33843	FBgn0053843	His1:CG33843	His1:CG33843	CG33819&CG33837&CG33801&CG33804&CG33849&CG33858&CG31617&CG33825&CG33852&CG33828&CG33831&CG33822&CG33807&CG33861&CG33834&CG33843&CG33840&CG33816&CG33864&CG33855&CG33846&CG33810&CG33813	His1:CG33819&His1:CG33837&His1:CG33801&His1:CG33804&His1:CG33849&His1:CG33858&His1:CG31617&His1:CG33825&His1:CG33852&His1:CG33828&His1:CG33831&His1:CG33822&His1:CG33807&His1:CG33861&His1:CG33834&His1:CG33843&His1:CG33840&His1:CG33816&His1:CG33864&His1:CG33855&His1:CG33846&His1:CG33810&His1:CG33813	FBgn0053819&FBgn0053837&FBgn0053801&FBgn0053804&FBgn0053849&FBgn0053858&FBgn0051617&FBgn0053825&FBgn0053852&FBgn0053828&FBgn0053831&FBgn0053822&FBgn0053807&FBgn0053861&FBgn0053834&FBgn0053843&FBgn0053840&FBgn0053816&FBgn0053864&FBgn0053855&FBgn0053846&FBgn0053810&FBgn0053813	Probe	44	M15	-2.44752	-1.80501	4.01789	0.0474343	-2.12627	2.03266	-4.15893
BKN50330	CG42273	FBgn0259168	mnb	minibrain	CG42273	mnb	FBgn0259168	Probe	55	H12	-6.32938	-4.68543	-2.84656	0.138551	-5.50741	-1.35401	-4.1534
BKN60537	CG5276	FBgn0037900	CG5276	NA	CG5276	CG5276	FBgn0037900	Probe	60	I18	-1.79723	-2.86504	3.01944	0.618764	-2.33113	1.8191	-4.15023
BKN30066	NA	FBgn0053251	CG33251	NA	CG9915	CG9915	FBgn0030738	Probe	22	N19	-1.69651	-2.74774	2.05103	1.76997	-2.22213	1.9105	-4.13263
BKN41429	CG43861	FBgn0264443	CG43861	NA	CG43861	CG43861	FBgn0264443	Probe	45	P01	-4.03836	-1.45959	1.74542	1.00508	-2.74897	1.37525	-4.12422
BKN40195	CG42734	FBgn0261788	Ank2	Ankyrin 2	CG42734&CG42734&CG42734&CG42734&CG42734&CG42734&CG42734&CG42734&CG42734&CG42734&CG42734&CG42734&CG42734&CG42734&CG42734&CG42734&CG42734&CG42734&CG42734&CG42734&CG42734&CG42734&CG42734&CG42734&CG42734&CG42734&CG42734&CG42734&CG42734&CG42734&CG42734&CG42734&CG42734&CG42734&CG42734&CG42734&CG42734&CG42734&CG42734&CG42734&CG42734&CG42734&CG42734&CG42734&CG42734&CG42734&CG42734&CG42734&CG42734&CG42734…	Ank2&Ank2&Ank2&Ank2&Ank2&Ank2&Ank2&Ank2&Ank2&Ank2&Ank2&Ank2&Ank2&Ank2&Ank2&Ank2&Ank2&Ank2&Ank2&Ank2&Ank2&Ank2&Ank2&Ank2&Ank2&Ank2&Ank2&Ank2&Ank2&Ank2&Ank2&Ank2&Ank2&Ank2&Ank2&Ank2&Ank2&Ank2&Ank2&Ank2&Ank2&Ank2&Ank2&Ank2&Ank2&Ank2&Ank2&Ank2&Ank2&Ank2&Ank2&Ank2&Ank2&Ank2&Ank2&Ank2&Ank2&Ank2&Ank2&Ank2&Ank2&Ank2&Ank2&Ank2&Ank2&Ank2&Ank2&Ank2&Ank2&Ank2&Ank2&Ank2&Ank2&Ank2&Ank2&Ank2&Ank2&Ank2&Ank2&Ank2…	FBgn0261788&FBgn0261788&FBgn0261788&FBgn0261788&FBgn0261788&FBgn0261788&FBgn0261788&FBgn0261788&FBgn0261788&FBgn0261788&FBgn0261788&FBgn0261788&FBgn0261788&FBgn0261788&FBgn0261788&FBgn0261788&FBgn0261788&FBgn0261788&FBgn0261788&FBgn0261788&FBgn0261788&FBgn0261788&FBgn0261788&FBgn0261788&FBgn0261788&FBgn0261788&FBgn0261788&FBgn0261788&FBgn0261788&FBgn0261788&FBgn0261788&FBgn0261788&FBgn0261788&FBg…	Probe	42	B05	-5.86805	-0.338175	0.0171045	2.01399	-3.10311	1.01555	-4.11866
BKN26720	CG3363	FBgn0034987	CG3363	NA	CG3363	CG3363	FBgn0034987	Probe	15	O24	-6.19912	-3.76675	1.04169	-2.77356	-4.98293	-0.865935	-4.117
BKN21773	CG6842	FBgn0027605	Vps4	Vacuolar protein sorting 4	CG6842	Vps4	FBgn0027605	Probe	10	G17	-8.69212	-2.29381	-0.88533	-1.86951	-5.49296	-1.37742	-4.11554
BKN40717	NA	FBgn0083996	CG41354	NA			NA	Probe	43	H18	-3.24195	-2.41431	0.127681	2.42406	-2.82813	1.27587	-4.104
BKN20659	CG4152	FBgn0001986	l(2)35Df	lethal (2) 35Df	CG4152	l(2)35Df	FBgn0001986	Probe	4	M21	-4.06504	-4.84074	0.0293653	-0.732242	-4.45289	-0.351438	-4.10145
BKN20101	CG7602	FBgn0037554	DNApol-iota	DNApol-iota	CG7602	DNApol-iota	FBgn0037554	Probe	1	A10	-2.53131	-1.69122	3.33909	0.637284	-2.11127	1.98819	-4.09946
BKN41892	CR34662	FBgn0086033	snoRNA:Me28S-A2486	NA	CR31647+CR34662	CR31647+snoRNA:Me28S-A2486	FBgn0051647+FBgn0086033	Probe	46	L16	-2.76612	-2.483	1.0921	1.85475	-2.62456	1.47343	-4.09799
BKN28385	CG10315	FBgn0034858	eIF2B-delta	eIF2B-delta	CG10315	eIF2B-delta	FBgn0034858	Probe	21	E18	-5.07126	-2.96094	-1.28231	1.44548	-4.0161	0.0815849	-4.09769
BKN25315	CG13990	FBgn0040950	Muc26B	Mucin 26B	CG13990	Muc26B	FBgn0040950	Probe	16	E22	-4.30193	-3.8472	0.0185381	0.0163311	-4.07457	0.0174346	-4.092
BKN23524	CG42258	FBgn0259143	CG42258	NA	CG42258	CG42258	FBgn0259143	Probe	2	L16	-4.32609	-4.8052	-1.54635	0.534581	-4.56564	-0.505883	-4.05976
BKN42621	NA	FBgn0058044	CG40044	NA	CG40053	CG40053	FBgn0058053	Probe	48	F10	-2.87301	-4.5426	-0.0198759	0.713916	-3.70781	0.34702	-4.05483
BKN20804	CG7288	FBgn0030969	CG7288	NA	CG7288	CG7288	FBgn0030969	Probe	5	E23	-3.85139	-3.93577	1.52497	-1.20582	-3.89358	0.159573	-4.05315
BKN21644	CG15923	FBgn0038814	CG15923	NA	CG15923	CG15923	FBgn0038814	Probe	9	A24	-5.82113	-4.53614	0.162842	-2.41432	-5.17864	-1.12574	-4.0529
BKN33356	CG31908	FBgn0051908	CG31908	NA	CG31908	CG31908	FBgn0051908	Probe	39	B24	-0.455982	-5.47905	-1.02995	3.19874	-2.96751	1.08439	-4.05191
BKN30007	CG14818	FBgn0026088	CG14818	NA	CG14818+CG14805	CG14818+CG14805	FBgn0026088+FBgn0023514	Probe	22	D21	-3.23261	-2.30389	1.78854	0.752501	-2.76825	1.27052	-4.03878
BKN50741	CG4551	FBgn0016930	smi35A	smell impaired 35A	CG4551	smi35A	FBgn0016930	Probe	56	L18	-4.23466	-4.2561	-2.2738	1.84641	-4.24538	-0.213692	-4.03169
BKN42760	CR34576	FBgn0083024	snoRNA:Psi18S-640c	snoRNA:Psi18S-640c	CR34576	snoRNA:Psi18S-640c	FBgn0083024	Probe	49	K23	-2.92924	-3.42997	1.75024	-0.0549328	-3.1796	0.847654	-4.02726
BKN29792	CG1394	FBgn0030277	CG1394	NA	CG1394	CG1394	FBgn0030277	Probe	20	P24	0.760557	-6.45384	0.0565948	2.27678	-2.84664	1.16669	-4.01333
BKN28860	CG43782	FBgn0264307	orb2	NA	CG43783	CG43783	FBgn0264305	Probe	24	E07	-3.63033	-2.88325	-0.814225	2.3256	-3.25679	0.755686	-4.01247
BKN31904	CG13306	FBgn0040828	CG13306	NA	CG13306	CG13306	FBgn0040828	Probe	31	P24	-4.82417	-5.51041	-0.969164	-1.3626	-5.16729	-1.16588	-4.00141
BKN28557	CG8055	FBgn0086656	shrb	shrub	CG8055	shrb	FBgn0086656	Probe	38	C14	-5.93806	-2.66233	-0.764862	0.164162	-4.3002	-0.30035	-3.99985
BKN40824	CG31617	FBgn0051617	His1:CG31617	His1:CG31617	CG33819&CG33837&CG33801&CG33804&CG33849&CG33858&CG31617&CG33825&CG33852&CG33828&CG33831&CG33822&CG33807&CG33861&CG33834&CG33843&CG33840&CG33816&CG33864&CG33855&CG33846&CG33810&CG33813	His1:CG33819&His1:CG33837&His1:CG33801&His1:CG33804&His1:CG33849&His1:CG33858&His1:CG31617&His1:CG33825&His1:CG33852&His1:CG33828&His1:CG33831&His1:CG33822&His1:CG33807&His1:CG33861&His1:CG33834&His1:CG33843&His1:CG33840&His1:CG33816&His1:CG33864&His1:CG33855&His1:CG33846&His1:CG33810&His1:CG33813	FBgn0053819&FBgn0053837&FBgn0053801&FBgn0053804&FBgn0053849&FBgn0053858&FBgn0051617&FBgn0053825&FBgn0053852&FBgn0053828&FBgn0053831&FBgn0053822&FBgn0053807&FBgn0053861&FBgn0053834&FBgn0053843&FBgn0053840&FBgn0053816&FBgn0053864&FBgn0053855&FBgn0053846&FBgn0053810&FBgn0053813	Probe	44	I15	-1.86018	-2.28695	0.774974	3.06672	-2.07357	1.92085	-3.99441
BKN60443	CG12217	FBgn0003139	PpV	Protein phosphatase V	CG12217	PpV	FBgn0003139	Probe	60	I21	-5.02481	0.0161046	2.61734	0.359549	-2.50435	1.48844	-3.9928
BKN33506	NA	NA	NA	NA			NA	Probe	31	K11	-3.04115	-1.16782	2.46396	1.2868	-2.10448	1.87538	-3.97986
BKN32011	CG9016	FBgn0031751	CG9016	NA	CG9016	CG9016	FBgn0031751	Probe	32	B21	-2.35386	-7.40066	-1.98226	0.178949	-4.87726	-0.901656	-3.9756
BKN20088	CG8946	FBgn0010591	Sply	Sphingosine-1-phosphate lyase	CG8946	Sply	FBgn0010591	Probe	1	O07	-4.58025	-5.96487	-0.891893	-1.71443	-5.27256	-1.30316	-3.9694
BKN23513	CG30484	FBgn0050484	CG30484	NA	CG30484	CG30484	FBgn0050484	Probe	2	J18	-2.27779	-3.59738	1.15749	0.898391	-2.93759	1.02794	-3.96553
BKN20474	CG42665	FBgn0261547	Exn	Ephexin	CG42665	Exn	FBgn0261547	Probe	3	O11	-6.56959	-4.17026	-1.89679	-0.921304	-5.36992	-1.40905	-3.96088
BKN28428	CG4952	FBgn0005677	dac	dachshund	CG4952	dac	FBgn0005677	Probe	21	M08	-2.14842	-2.54085	0.220117	3.00334	-2.34464	1.61173	-3.95636
BKN23744	CG14101	FBgn0036905	CG14101	NA	CG14101&CG42529	CG14101&CG42529	FBgn0036905&FBgn0260434	Probe	3	P24	-4.25058	-2.27418	-0.0933768	1.47816	-3.26238	0.692392	-3.95477
BKN40432	CR42941	FBgn0262401	mir-285	mir-285 stem loop	CR42941	mir-285	FBgn0262401	Probe	43	G23	-0.160686	-4.86072	1.82007	1.04488	-2.5107	1.43247	-3.94317
BKN46369	CG10990	FBgn0030520	Pdcd4	Programmed cell death 4 ortholog	CG10990	Pdcd4	FBgn0030520	Probe	53	F01	-3.27814	-1.03881	1.08041	2.46728	-2.15847	1.77385	-3.93232
BKN41667	NA	FBgn0058239	CG40239	NA			NA	Probe	46	E22	-1.41391	-5.83975	-1.20701	1.78834	-3.62683	0.290666	-3.9175
BKN45672	CG33485	FBgn0038282	dpr9	dpr9	CG33485	dpr9	FBgn0038282	Probe	51	P23	-2.62464	-2.89575	0.986924	1.31764	-2.7602	1.15228	-3.91248
BKN30756	CG31806	FBgn0051806	CG31806	NA	CG31806	CG31806	FBgn0051806	Probe	26	B07	-9.38221	0.552046	-0.267571	-0.775111	-4.41508	-0.521341	-3.89374
BKN60603	CG3954	FBgn0000382	csw	corkscrew	CG3954	csw	FBgn0000382	Probe	60	F05	-6.41658	-3.41434	-0.00823421	-2.03756	-4.91546	-1.0229	-3.89256
BKN30364	CG15196	FBgn0030296	CG15196	NA	CG15196	CG15196	FBgn0030296	Probe	23	P16	-8.44863	0.385903	0.154351	-0.443093	-4.03136	-0.144371	-3.88699
BKN21997	CG11148	FBgn0039936	CG11148	NA	CG11148	CG11148	FBgn0039936	Probe	11	M09	-7.60041	-2.77678	-2.49837	-0.10959	-5.1886	-1.30398	-3.88462
BKN34508	NA	NA	NA	NA			NA	Probe	36	A24	-2.20746	-6.93651	-1.39682	-0.000775147	-4.57198	-0.698797	-3.87319
BKN46593	CG1646	FBgn0039600	CG1646	NA	CG1646	CG1646	FBgn0039600	Probe	54	I17	-2.54548	-4.61611	0.52736	0.0428446	-3.58079	0.285102	-3.8659
BKN50701	CG14217	FBgn0031030	Tao	Tao	CG14217	Tao	FBgn0031030	Probe	56	F10	-4.26658	-3.86901	-0.783156	0.373347	-4.06779	-0.204905	-3.86289
BKN51270	CG2048	FBgn0002413	dco	discs overgrown	CG2048	dco	FBgn0002413	Probe	58	C20	-6.05279	-4.98676	-2.67488	-0.639965	-5.51978	-1.65742	-3.86235
BKN20737	CG8174	FBgn0026370	SRPK	SRPK	CG8174	SRPK	FBgn0026370	Probe	4	K10	-5.32144	-3.42992	0.0438559	-1.07236	-4.37568	-0.514253	-3.86143
BKN20412	CG4029	FBgn0015396	jumu	jumeau	CG4029	jumu	FBgn0015396	Probe	3	E07	-3.1033	-3.89415	1.56157	-0.852736	-3.49873	0.354419	-3.85314
BKN20120	CG4074	FBgn0037017	CG4074	NA	CG4074	CG4074	FBgn0037017	Probe	1	C24	-12.2007	4.75489	0.241122	0.0160321	-3.7229	0.128577	-3.85148
BKN28832	CG4551	FBgn0016930	smi35A	smell impaired 35A	CG4551	smi35A	FBgn0016930	Probe	23	O24	-1.33725	-3.26979	1.15826	1.92061	-2.30352	1.53943	-3.84295
BKN32672	CG6641	FBgn0011283	Pbprp5	Pheromone-binding protein-related protein 5	CG6641	Pbprp5	FBgn0011283	Probe	35	P24	-3.91192	-2.37178	-2.81848	4.21567	-3.14185	0.698596	-3.84045
BKN51175	CG6117	FBgn0000489	Pka-C3	cAMP-dependent protein kinase 3	CG6117	Pka-C3	FBgn0000489	Probe	58	C21	-3.53082	-2.65151	-0.0418427	1.5263	-3.09117	0.742231	-3.8334
BKN20601	CG9253	FBgn0032919	CG9253	NA	CG9253	CG9253	FBgn0032919	Probe	4	E01	-4.73774	-2.37229	-0.0125913	0.535394	-3.55502	0.261402	-3.81642
BKN32601	CG1780	FBgn0026415	Idgf4	Imaginal disc growth factor 4	CG1780	Idgf4	FBgn0026415	Probe	39	E20	-2.27068	-1.99073	3.23368	0.134315	-2.1307	1.684	-3.8147
BKN26905	CG15479	FBgn0032493	CG15479	NA	CG15479	CG15479	FBgn0032493	Probe	17	P10	-7.49488	0.599896	0.689768	0.0177088	-3.44749	0.353738	-3.80123
BKN24807	CG17104	FBgn0040496	CG17104	NA	CG17104	CG17104	FBgn0040496	Probe	9	B13	-6.78099	2.1647	2.17827	0.763139	-2.30814	1.4707	-3.77885
BKN41866	CR42914	FBgn0262386	mir-306	mir-306 stem loop	CR42914	mir-306	FBgn0262386	Probe	46	H12	-3.15232	-3.22461	-0.0103759	1.1803	-3.18847	0.584964	-3.77343
BKN28488	CG10157	FBgn0039099	CG10157	NA	CG10157	CG10157	FBgn0039099	Probe	22	G07	-0.862909	-3.58371	-0.00597934	3.10572	-2.22331	1.54987	-3.77318
BKN51102	CG3319	FBgn0263237	Cdk7	Cyclin-dependent kinase 7	CG3319	Cdk7	FBgn0263237	Probe	57	H20	-3.51432	-4.02699	0.0341231	-0.0525523	-3.77065	-0.00921462	-3.76144
BKN50990	CG7525	FBgn0014073	Tie	Tie-like receptor tyrosine kinase	CG7525	Tie	FBgn0014073	Probe	57	F11	-5.00416	-2.53609	-0.0229997	-0.0041841	-3.77013	-0.0135919	-3.75653
BKN50126	CG5092	FBgn0021796	Tor	Target of rapamycin	CG5092	Tor	FBgn0021796	Probe	55	E12	-3.80603	-3.58159	-0.236846	0.357769	-3.69381	0.0604617	-3.75427
BKN34668	NA	NA	NA	NA			NA	Probe	40	N07	-1.95176	-4.1793	0.000666621	1.35086	-3.06553	0.675765	-3.74129
BKN42744	NA	FBgn0085614	CG41323	NA			NA	Probe	49	I15	-3.01081	-3.31257	-0.381262	1.53988	-3.16169	0.579309	-3.741
BKN29132	CG15438	FBgn0025684	MFS18	Major Facilitator Superfamily Transporter 18	CG15438	MFS18	FBgn0025684	Probe	25	A24	-1.25729	-4.65809	0.757319	0.794555	-2.95769	0.775937	-3.73363
BKN32576	CG30286	FBgn0050286	CG30286	NA	CG30286	CG30286	FBgn0050286	Probe	35	P23	-2.13976	-1.97784	-0.062992	3.35922	-2.0588	1.64811	-3.70691
BKN46536	CG15023	FBgn0035548	CG15023	NA	CG15023	CG15023	FBgn0035548	Probe	53	P24	-2.54131	-4.3051	-1.75782	2.32418	-3.4232	0.283179	-3.70638
BKN29247	CG9667	FBgn0037550	CG9667	NA	CG9667	CG9667	FBgn0037550	Probe	26	E13	-2.82218	-3.9268	-0.22208	0.882693	-3.37449	0.330306	-3.7048
BKN24379	CG1231	FBgn0035134	CG1231	NA	CG1231	CG1231	FBgn0035134	Probe	7	J21	-3.82157	-1.07072	2.50527	-0.0183008	-2.44614	1.24349	-3.68963
BKN42040	CR33401	FBgn0053401	5SrRNA:CR33401	5SrRNA:CR33401	CR33363+CR33365+CR33366+CR33367+CR33364+CR33362+CR33368&CR33416+CR33415+CR33419+CR33417+CR33418+CR33414+CR33420&CR33416+CR33415+CR33417+CR33418+CR33414+CR33419&CR33416+CR33419+CR33417+CR33418+CR33415+CR33420&CR33356+CR33355+CR33357+CR33354+CR33353+CR33358&CR33356+CR33358+CR33355+CR33357+CR33354+CR33359&CR33416+CR33417+CR33418+CR33415+CR33419&CR33416+CR33415+CR33417+CR33414+CR33418+CR33413+CR33419…	5SrRNA-Psi:CR33363+5SrRNA:CR33365+5SrRNA:CR33366+5SrRNA:CR33367+5SrRNA:CR33364+5SrRNA:CR33362+5SrRNA:CR33368&5SrRNA-Psi:CR33416+5SrRNA:CR33415+5SrRNA:CR33419+5SrRNA:CR33417+5SrRNA:CR33418+5SrRNA:CR33414+5SrRNA:CR33420&5SrRNA-Psi:CR33416+5SrRNA:CR33415+5SrRNA:CR33417+5SrRNA:CR33418+5SrRNA:CR33414+5SrRNA:CR33419&5SrRNA-Psi:CR33416+5SrRNA:CR33419+5SrRNA:CR33417+5SrRNA:CR33418+5SrRNA:CR33415+5SrRNA:C…	FBgn0053363+FBgn0053365+FBgn0053366+FBgn0053367+FBgn0053364+FBgn0053362+FBgn0053368&FBgn0053416+FBgn0053415+FBgn0053419+FBgn0053417+FBgn0053418+FBgn0053414+FBgn0053420&FBgn0053416+FBgn0053415+FBgn0053417+FBgn0053418+FBgn0053414+FBgn0053419&FBgn0053416+FBgn0053419+FBgn0053417+FBgn0053418+FBgn0053415+FBgn0053420&FBgn0053356+FBgn0053355+FBgn0053357+FBgn0053354+FBgn0053353+FBgn0053358&FBgn0053356+FBg…	Probe	47	C24	-1.98794	-2.02651	2.07966	1.27875	-2.00723	1.67921	-3.68643
BKN26707	CG10119	FBgn0010397	LamC	Lamin C	CG10119	LamC	FBgn0010397	Probe	15	M22	-6.77331	-2.67297	-0.273053	-1.81161	-4.72314	-1.04233	-3.68081
BKN45492	CG9280	FBgn0001114	Glt	Glutactin	CG9280	Glt	FBgn0001114	Probe	51	A24	-3.11679	-3.69507	-0.0643388	0.608728	-3.40593	0.272194	-3.67812
BKN33684	CG10837	FBgn0020660	eIF-4B	Eukaryotic initiation factor 4B	CG10837	eIF-4B	FBgn0020660	Probe	32	I08	-5.71942	-4.34919	-0.265087	-2.4588	-5.0343	-1.36194	-3.67236
BKN51099	CG4211	FBgn0004227	nonA	no on or off transient A	CG4211	nonA	FBgn0004227	Probe	57	H14	-7.85098	-2.86574	-1.41673	-1.95738	-5.35836	-1.68706	-3.6713
BKN29662	CG30373	FBgn0050373	CG30373	NA	CG30373	CG30373	FBgn0050373	Probe	20	L03	-2.16179	-3.25431	0.294173	1.62529	-2.70805	0.959732	-3.66778
BKN40396	CG42320	FBgn0259220	Doa	Darkener of apricot	CG42320	Doa	FBgn0259220	Probe	43	A23	-0.231328	-3.96989	2.26498	0.865447	-2.10061	1.56522	-3.66582
BKN33644	NA	NA	NA	NA			NA	Probe	32	A24	-4.51041	-1.99514	1.61437	-0.793105	-3.25277	0.410634	-3.66341
BKN29609	CG12249	FBgn0021776	mira	miranda	CG12249	mira	FBgn0021776	Probe	20	B17	-3.35714	-2.48699	-0.106024	1.5796	-2.92206	0.736789	-3.65885
BKN23411	CG11423	FBgn0034251	CG11423	NA	CG11423	CG11423	FBgn0034251	Probe	2	J05	-5.99221	-5.22396	-0.4372	-3.51906	-5.60808	-1.97813	-3.62995
BKN42217	NA	FBgn0058088	CG40088	NA			NA	Probe	47	B18	0.704639	-8.57225	-0.0704904	-0.538811	-3.93381	-0.304651	-3.62916
BKN22658	CG1785	FBgn0030061	CG1785	NA	CG1785	CG1785	FBgn0030061	Probe	13	K11	-2.11806	-2.14616	2.40731	0.585139	-2.13211	1.49623	-3.62833
BKN45108	CG42377	FBgn0259744	CG42377	NA	CG42377	CG42377	FBgn0259744	Probe	50	A24	-6.48076	-2.77537	-2.54228	0.540961	-4.62806	-1.00066	-3.6274
BKN20042	CG8479	FBgn0261276	opa1-like	optic atrophy 1-like	CG8479	opa1-like	FBgn0261276	Probe	1	G11	-3.30286	-2.461	0.147479	1.33209	-2.88193	0.739787	-3.62172
BKN25983	CG15253	FBgn0028948	CG15253	NA	CG15253	CG15253	FBgn0028948	Probe	13	F14	-2.2688	-2.71036	1.6765	0.564405	-2.48958	1.12045	-3.61003
BKN31881	CG9436	FBgn0033101	CG9436	NA	CG9436	CG9436	FBgn0033101	Probe	39	M04	-2.69987	-2.59923	0.78721	1.1147	-2.64955	0.950955	-3.60051
BKN46013	CG3998	FBgn0022720	zf30C	Zinc finger protein 30C	CG3998	zf30C	FBgn0022720	Probe	52	J09	-5.47839	-1.33384	-0.186363	0.569116	-3.40612	0.191376	-3.59749
BKN50657	CG6297	FBgn0020412	JIL-1	JIL-1	CG6297	JIL-1	FBgn0020412	Probe	56	N17	-6.02312	-3.78159	-2.10715	-0.525808	-4.90236	-1.31648	-3.58588
BKN20202	CG4266	FBgn0034598	CG4266	NA	CG4266	CG4266	FBgn0034598	Probe	2	A19	-3.7489	-2.75256	1.49302	-0.823014	-3.25073	0.335001	-3.58573
BKN26202	CG1131	FBgn0015569	alpha-Est10	alpha-Esterase-10	CG1131	alpha-Est10	FBgn0015569	Probe	16	J20	-1.64447	-2.35645	3.1593	0.00797781	-2.00046	1.58364	-3.5841
BKN32864	CG42332	FBgn0259234	Camta	Calmodulin-binding transcription activator	CG42332	Camta	FBgn0259234	Probe	36	P24	-6.07297	-3.72698	-2.64411	0.000775147	-4.89998	-1.32167	-3.57831
BKN60042	CG11426	FBgn0037166	CG11426	NA	CG11426	CG11426	FBgn0037166	Probe	59	G11	-2.1485	-2.83455	2.278	-0.110596	-2.49152	1.0837	-3.57523
BKN22720	CG7177	FBgn0037098	Wnk	NA	CG7177	Wnk	FBgn0037098	Probe	13	E16	-4.7356	-4.55906	-1.10907	-1.03603	-4.64733	-1.07255	-3.57478
BKN40431	CR43001	FBgn0262439	mir-276a	mir-276a stem loop	CR43001	mir-276a	FBgn0262439	Probe	43	G21	-0.353482	-3.92209	1.24696	1.62627	-2.13779	1.43662	-3.5744
BKN20636	CG1512	FBgn0032956	Cul-2	Cullin-2	CG1512	Cul-2	FBgn0032956	Probe	4	I23	-4.88752	-2.96117	0.970157	-1.67892	-3.92434	-0.354383	-3.56996
BKN34634	NA	NA	NA	NA			NA	Probe	40	H11	-1.51123	-3.42982	-0.595853	2.79302	-2.47052	1.09859	-3.56911
BKN22005	CG4008	FBgn0025117	und	uninitiated	CG4008	und	FBgn0025117	Probe	11	O01	-1.341	-3.32335	2.3565	0.114744	-2.33218	1.23562	-3.5678
BKN30659	CG15414	FBgn0031542	CG15414	NA	CG15414	CG15414	FBgn0031542	Probe	25	B06	-7.81249	-1.30291	-1.19595	-0.784272	-4.5577	-0.990113	-3.56759
BKN28184	CG7664	FBgn0001994	crp	cropped	CG7664	crp	FBgn0001994	Probe	20	C24	-5.08984	-4.79072	-1.02874	-1.7225	-4.94028	-1.37562	-3.56466
BKN50599	CG10539	FBgn0015806	S6k	RPS6-p70-protein kinase	CG10539	S6k	FBgn0015806	Probe	56	D21	-3.85761	-1.20311	1.09974	0.939654	-2.53036	1.01969	-3.55006
BKN26430	CG12576	FBgn0031190	CG12576	NA	CG12576	CG12576	FBgn0031190	Probe	30	O20	-4.99678	-3.70937	0.874423	-2.49194	-4.35307	-0.808757	-3.54432
BKN30562	CG9019	FBgn0015381	dsf	dissatisfaction	CG9019	dsf	FBgn0015381	Probe	25	B03	-4.94455	-0.747729	0.484266	0.900741	-2.84614	0.692503	-3.53864
BKN29877	CG13300	FBgn0035699	CG13300	NA	CG13300	CG13300	FBgn0035699	Probe	21	P01	-0.822732	-5.81434	0.0704367	0.367521	-3.31854	0.218979	-3.53751
BKN20655	CG7769	FBgn0260962	pic	piccolo	CG7769	pic	FBgn0260962	Probe	4	M13	-3.49565	-2.51171	0.0446025	1.01352	-3.00368	0.52906	-3.53274
BKN33178	CG12477	FBgn0036809	CG12477	NA	CG12477	CG12477	FBgn0036809	Probe	38	F04	-0.554784	-4.06436	0.789574	1.64921	-2.30957	1.21939	-3.52897
BKN42000	NA	FBgn0263781	CG41057	NA			NA	Probe	47	M15	-2.89329	-4.07975	0.150216	-0.0743989	-3.48652	0.0379087	-3.52443
BKN29102	CG16892	FBgn0030122	CG16892	NA	CG16892	CG16892	FBgn0030122	Probe	25	M11	-1.14258	-3.37143	1.16657	1.33492	-2.257	1.25074	-3.50775
BKN28960	CG7238	FBgn0024191	sip1	septin interacting protein 1	CG7238	sip1	FBgn0024191	Probe	24	E16	-4.71087	-4.55064	-1.13914	-1.13999	-4.63076	-1.13956	-3.49119
BKN46417	CG4694	FBgn0001185	her	hermaphrodite	CG4694+CR42898	her+mir-2497	FBgn0001185+FBgn0262191	Probe	53	N01	-6.60774	-2.52019	-3.54502	1.39002	-4.56396	-1.0775	-3.48646
BKN34235	NA	NA	NA	NA			NA	Probe	35	E05	-3.516	-0.902933	2.26176	0.273462	-2.20947	1.26761	-3.47708
BKN50615	CG14895	FBgn0044826	Pak3	Pak3	CG14895	Pak3	FBgn0044826	Probe	56	H05	-7.04107	-1.81594	-1.69957	-0.242932	-4.4285	-0.97125	-3.45725
BKN42420	CR34671	FBgn0086042	snoRNA:Me28S-G980	NA	CR32807+CR34671	snoRNA:M+snoRNA:Me28S-G980	FBgn0044508+FBgn0086042	Probe	48	C16	-3.23615	-1.12047	0.642324	1.87986	-2.17831	1.26109	-3.4394
BKN29072	CG5643	FBgn0027492	wdb	widerborst	CG5643	wdb	FBgn0027492	Probe	25	G23	-3.47725	-2.47239	0.91502	-0.062834	-2.97482	0.426093	-3.40091
BKN22147	CG10772	FBgn0004509	Fur1	Furin 1	CG10772	Fur1	FBgn0004509	Probe	16	E21	-5.84176	-2.83497	0.112161	-1.99373	-4.33837	-0.940783	-3.39759
BKN23689	CG17264	FBgn0031490	CG17264	NA	CG17264	CG17264	FBgn0031490	Probe	3	H10	-3.68576	-4.40825	-0.222236	-1.0779	-4.047	-0.650069	-3.39693
BKN33462	NA	NA	NA	NA			NA	Probe	31	C19	-2.27444	-1.78287	2.00981	0.72611	-2.02865	1.36796	-3.39662
BKN23552	CG4911	FBgn0035959	CG4911	NA	CG4911	CG4911	FBgn0035959	Probe	2	P24	-2.93784	-2.58125	0.00863069	1.25664	-2.75955	0.632638	-3.39219
BKN32181	CG34353	FBgn0085382	CG34353	NA			NA	Probe	33	P01	-4.19884	-3.53232	-0.0675434	-0.907822	-3.86558	-0.487682	-3.3779
BKN34302	CG17684	FBgn0263780	CG17684	NA	CG17684	CG17684	FBgn0263780	Probe	35	O19	-4.1365	-2.45918	0.989705	-0.845506	-3.29784	0.0720995	-3.36994
BKN33373	CG15406	FBgn0031517	CG15406	NA	CG15406	CG15406	FBgn0031517	Probe	39	F10	-1.23368	-2.95169	0.71325	1.83967	-2.09268	1.27646	-3.36914
BKN23327	CG13538	FBgn0034820	CG13538	NA	CG13538	CG13538	FBgn0034820	Probe	1	L06	-2.9812	-2.43356	1.17716	0.143828	-2.70738	0.660496	-3.36788
BKN34195	NA	NA	NA	NA			NA	Probe	34	M22	-3.63802	-3.8397	-1.46409	0.717345	-3.73886	-0.373373	-3.36549
BKN32528	CG10789	FBgn0010296	ng4	new glue 4	CG10789	ng4	FBgn0010296	Probe	35	H23	-3.73644	-2.23984	1.20297	-0.455374	-2.98814	0.3738	-3.36194
BKN26923	CG6583	FBgn0032420	CG6583	NA	CG6583	CG6583	FBgn0032420	Probe	18	B21	-8.86777	0.00999044	-0.371014	-1.7633	-4.42889	-1.06715	-3.36173
BKN41864	CR42878	FBgn0262367	mir-13b-1	mir-13b-1 stem loop	CR42878	mir-13b-1	FBgn0262367	Probe	46	H08	-2.80913	-1.86518	1.98268	0.0652065	-2.33716	1.02394	-3.3611
BKN25462	CG7135	FBgn0030895	CG7135	NA	CG7135	CG7135	FBgn0030895	Probe	10	P04	-2.39549	-5.34278	1.20018	-2.22816	-3.86914	-0.513988	-3.35515
BKN23253	CG6515	FBgn0004841	Takr86C	Tachykinin-like receptor at 86C	CG6515	Takr86C	FBgn0004841	Probe	1	P01	-3.08746	-2.92463	-1.79001	2.48474	-3.00605	0.347365	-3.35341
BKN21943	CG9104	FBgn0030800	CG9104	NA	CG9104	CG9104	FBgn0030800	Probe	11	C21	2.31398	-9.88172	0.237902	-1.11883	-3.78387	-0.440465	-3.34341
BKN21625	CG14299	FBgn0038651	CG14299	NA	CG14299	CG14299	FBgn0038651	Probe	9	O09	-2.63837	-1.88092	0.0437888	2.12297	-2.25964	1.08338	-3.34303
BKN21396	CG13626	FBgn0039212	Syx18	Syntaxin 18	CG13626	Syx18	FBgn0039212	Probe	8	I07	-5.20396	-2.65683	-0.394012	-0.789655	-3.93039	-0.591834	-3.33856
BKN22692	CG16947	FBgn0031816	CG16947	NA	CG16947	CG16947	FBgn0031816	Probe	13	A08	-8.44743	-0.0856967	-0.479315	-1.39242	-4.26657	-0.935867	-3.3307
BKN31215	CG8929	FBgn0034504	CG8929	NA	CG8929	CG8929	FBgn0034504	Probe	28	N13	-4.26759	-1.62369	-0.204861	0.961887	-2.94564	0.378513	-3.32415
BKN24318	CG10269	FBgn0022935	D19A	D19A	CG10269	D19A	FBgn0022935	Probe	6	P20	-5.87316	-3.6344	-2.1739	-0.687407	-4.75378	-1.43065	-3.32313
BKN31543	CG15024	FBgn0040699	CG15024	NA	CG15024	CG15024	FBgn0040699	Probe	30	D21	-3.87654	-2.68656	0.218165	-0.144	-3.28155	0.0370824	-3.31864
BKN34674	CG40041	FBgn0063368	Gpb5	Glycoprotein hormone beta 5	CG40042	CG40042	FBgn0058042	Probe	40	N19	-3.0834	-7.05417	-0.280182	-3.2204	-5.06878	-1.75029	-3.31849
BKN22926	CG9999	FBgn0003346	RanGap	Ran GTPase activating protein	CG9999	RanGap	FBgn0003346	Probe	29	G19	-2.1588	-2.28588	2.06542	0.0709004	-2.22234	1.06816	-3.2905
BKN42183	CR33393	FBgn0053393	5SrRNA:CR33393	5SrRNA:CR33393	CR33363+CR33365+CR33366+CR33367+CR33364+CR33362+CR33368&CR33416+CR33415+CR33417&CR33356+CR33355+CR33357&CR33416+CR33419+CR33417+CR33420+CR33418+CR33415+CR33421&CR33416+CR33415+CR33417+CR33414+CR33418+CR33413+CR33419&CR33356+CR33357+CR33355+CR33358&CR33356+CR33355+CR33354+CR33357&CR33356+CR33358+CR33355+CR33359+CR33357+CR33354+CR33360&CR33356+CR33355+CR33357+CR33354+CR33358&CR33416+CR33417+CR33418…	5SrRNA-Psi:CR33363+5SrRNA:CR33365+5SrRNA:CR33366+5SrRNA:CR33367+5SrRNA:CR33364+5SrRNA:CR33362+5SrRNA:CR33368&5SrRNA-Psi:CR33416+5SrRNA:CR33415+5SrRNA:CR33417&5SrRNA-Psi:CR33356+5SrRNA:CR33355+5SrRNA:CR33357&5SrRNA-Psi:CR33416+5SrRNA:CR33419+5SrRNA:CR33417+5SrRNA:CR33420+5SrRNA:CR33418+5SrRNA:CR33415+5SrRNA:CR33421&5SrRNA-Psi:CR33416+5SrRNA:CR33415+5SrRNA:CR33417+5SrRNA:CR33414+5SrRNA:CR33418+5SrR…	FBgn0053363+FBgn0053365+FBgn0053366+FBgn0053367+FBgn0053364+FBgn0053362+FBgn0053368&FBgn0053416+FBgn0053415+FBgn0053417&FBgn0053356+FBgn0053355+FBgn0053357&FBgn0053416+FBgn0053419+FBgn0053417+FBgn0053420+FBgn0053418+FBgn0053415+FBgn0053421&FBgn0053416+FBgn0053415+FBgn0053417+FBgn0053414+FBgn0053418+FBgn0053413+FBgn0053419&FBgn0053356+FBgn0053357+FBgn0053355+FBgn0053358&FBgn0053356+FBgn0053355+FBg…	Probe	47	L21	-2.32299	-1.78133	2.30781	0.147238	-2.05216	1.22752	-3.27968
BKN41056	CR34706	FBgn0086077	snoRNA:Me18S-G962	NA	CR34706	snoRNA:Me18S-G962	FBgn0086077	Probe	44	P23	-1.88339	-3.2715	1.13408	0.266708	-2.57744	0.700395	-3.27784
BKN23585	CG3998	FBgn0022720	zf30C	Zinc finger protein 30C	CG3998	zf30C	FBgn0022720	Probe	3	F17	-5.01817	-0.501092	0.00616313	1.00658	-2.75963	0.506371	-3.266
BKN41150	CR32144	FBgn0011928	tRNA:M3:70Fb	transfer RNA:met3:70Fb	CR32144	tRNA:M3:70Fb	FBgn0011928	Probe	44	P20	-1.93372	-3.56553	-0.43768	1.46775	-2.74963	0.515034	-3.26466
BKN27828	CG1559	FBgn0030354	Upf1	Upf1	CG1559	Upf1	FBgn0030354	Probe	18	I08	-4.13978	-2.93048	-0.00840066	-0.533632	-3.53513	-0.271016	-3.26411
BKN29435	CG6814	FBgn0020407	asun	asunder	CG6814	asun	FBgn0020407	Probe	27	E05	-2.55394	-1.9475	1.62969	0.380944	-2.25072	1.00532	-3.25604
BKN32214	CG1402	FBgn0029962	CG1402	NA	CG1402	CG1402	FBgn0029962	Probe	33	D20	-2.04985	-2.51074	2.59915	-0.657955	-2.28029	0.970597	-3.25089
BKN26940	CG14543	FBgn0039404	CG14543	NA	CG14543	CG14543	FBgn0039404	Probe	18	F07	-3.98219	-4.50452	-1.20519	-0.783975	-4.24335	-0.994582	-3.24877
BKN25496	CG30323	FBgn0050323	CG30323	NA	CG30323	CG30323	FBgn0050323	Probe	11	D23	0.101028	-6.62238	0.0765654	-0.131506	-3.26068	-0.0274701	-3.23321
BKN21272	CG9450	FBgn0003891	tud	tudor	CG9450	tud	FBgn0003891	Probe	7	C24	-3.23074	-2.89	0.882403	-0.544906	-3.06037	0.168748	-3.22912
BKN29439	CG1098	FBgn0027497	Madm	MLF1-adaptor molecule	CG1098	Madm	FBgn0027497	Probe	27	E13	-4.15394	-2.46228	-1.23249	1.06929	-3.30811	-0.0816009	-3.22651
BKN46619	CG9289	FBgn0032058	CG9289	NA	CG9289	CG9289	FBgn0032058	Probe	54	M21	-3.70198	-1.40796	1.80819	-0.467741	-2.55497	0.670225	-3.22519
BKN50125	CG10155	FBgn0020767	Spred	Sprouty-related protein with EVH-1 domain	CG10155	Spred	FBgn0020767	Probe	55	E10	-2.3804	-2.01718	1.22858	0.823835	-2.19879	1.02621	-3.225
BKN50644	CG2048	FBgn0002413	dco	discs overgrown	CG2048	dco	FBgn0002413	Probe	56	L15	-3.44557	-2.0944	1.43355	-0.545223	-2.76999	0.444164	-3.21415
BKN29685	CG42541	FBgn0260658	CG42541	NA	CG42541	CG42541	FBgn0260658	Probe	20	P01	-2.05985	-2.27378	-0.016919	2.11136	-2.16682	1.04722	-3.21404
BKN26427	CG32201	FBgn0052201	CG32201	NA	CG32201	CG32201	FBgn0052201	Probe	30	O14	-1.6233	-4.02821	0.82695	-0.0613428	-2.82576	0.382804	-3.20856
BKN60647	CG1637	FBgn0030245	CG1637	NA	CG1637	CG1637	FBgn0030245	Probe	60	L21	-6.5618	-3.31114	-2.35325	-1.10656	-4.93647	-1.7299	-3.20657
BKN34124	NA	NA	NA	NA			NA	Probe	34	A24	-4.26485	-3.5307	0.121652	-1.51528	-3.89778	-0.696814	-3.20096
BKN21596	CG10444	FBgn0034494	CG10444	NA	CG10444	CG10444	FBgn0034494	Probe	9	I23	-2.78669	-2.07114	-0.0623352	1.60551	-2.42891	0.771588	-3.2005
BKN46574	CG15141	FBgn0032635	CG15141	NA	CG15141	CG15141	FBgn0032635	Probe	54	G03	-3.26539	-1.92804	1.92002	-0.716851	-2.59671	0.601587	-3.1983
BKN32007	CG10594	FBgn0003486	spo	spook	CG10594	spo	FBgn0003486	Probe	32	B13	0.0532701	-6.32215	-0.922207	1.04313	-3.13444	0.0604591	-3.1949
BKN31501	CG33988	FBgn0053988	CG33988	NA	CG33988	CG33988	FBgn0053988	Probe	29	N10	-3.33577	-2.54884	0.329924	0.168182	-2.9423	0.249053	-3.19136
BKN27686	CG2701	FBgn0024973	CG2701	NA	CG2701	CG2701	FBgn0024973	Probe	18	A11	-4.43159	-3.80247	0.124568	-1.98513	-4.11703	-0.930282	-3.18675
BKN40694	CR31951	FBgn0011984	tRNA:S7:23Ea	transfer RNA:ser7:23Ea	CR31951	tRNA:S7:23Ea	FBgn0011984	Probe	43	D20	-3.54827	-2.39177	0.409354	0.0167429	-2.97002	0.213048	-3.18307
BKN23293	CG33151	FBgn0041233	Gr59e	Gustatory receptor 59e	CG33151	Gr59e	FBgn0041233	Probe	1	F10	-2.24313	-1.9058	2.69516	-0.481368	-2.07446	1.10689	-3.18136
BKN22456	CG3711	FBgn0040344	CG3711	NA	CG3711	CG3711	FBgn0040344	Probe	12	I16	-2.99458	-1.69471	0.632125	1.03433	-2.34465	0.833226	-3.17787
BKN33780	CG42241	FBgn0250870	CG42241	NA	CG42241	CG42241	FBgn0250870	Probe	32	I07	-2.81912	-3.49327	-0.0383664	0.0571355	-3.15619	0.00938454	-3.16558
BKN21237	CG5366	FBgn0027568	Cand1	Cullin-associated and neddylation-dissociated 1	CG5366	Cand1	FBgn0027568	Probe	7	O01	-2.82214	-1.30949	0.155933	2.03412	-2.06581	1.09503	-3.16084
BKN27062	CG12359	FBgn0027603	Ulp1	Ulp1	CG12359	Ulp1	FBgn0027603	Probe	18	J12	-4.44095	-3.60001	0.250048	-1.97114	-4.02048	-0.860547	-3.15993
BKN60465	CG6235	FBgn0004889	tws	twins	CG6235	tws	FBgn0004889	Probe	60	M17	-5.422	-3.26357	0.0844203	-2.45557	-4.34278	-1.18558	-3.15721
BKN41045	CR30333	FBgn0050333	tRNA:CR30333	transfer RNA:CR30333	CR30333	tRNA:CR30333	FBgn0050333	Probe	44	P01	-4.10534	-2.6936	-2.07333	1.58789	-3.39947	-0.242722	-3.15675
BKN40478	NA	FBgn0085596	CG41280	NA			NA	Probe	43	O19	-2.13038	-2.28809	0.00265924	1.88878	-2.20923	0.945722	-3.15496
BKN27502	CG4180	FBgn0001977	l(2)35Bg	lethal (2) 35Bg	CG4180	l(2)35Bg	FBgn0001977	Probe	17	C03	-0.69263	-6.94648	-0.951031	-0.401728	-3.81956	-0.676379	-3.14318
BKN41863	CR42996	FBgn0262437	mir-274	mir-274 stem loop	CR42996	mir-274	FBgn0262437	Probe	46	H06	-5.5682	-0.00840904	-0.789079	1.47705	-2.78831	0.343986	-3.13229
BKN45726	CG10777	FBgn0029979	CG10777	NA	CG10777	CG10777	FBgn0029979	Probe	51	J12	-4.48807	-1.68138	-0.496875	0.586871	-3.08473	0.0449982	-3.12972
BKN21452	CG10877	FBgn0038804	CG10877	NA	CG10877	CG10877	FBgn0038804	Probe	8	A24	-3.49966	-2.22762	-1.68941	2.21239	-2.86364	0.261491	-3.12513
BKN21750	CG1523	FBgn0039601	CG1523	NA	CG1523	CG1523	FBgn0039601	Probe	10	C19	-5.17707	-2.25365	-0.0835401	-1.0974	-3.71536	-0.590472	-3.12489
BKN29722	CG4661	FBgn0030429	CG4661	NA	CG4661	CG4661	FBgn0030429	Probe	20	F04	-4.46098	-2.61293	-0.141257	-0.685783	-3.53696	-0.41352	-3.12344
BKN27446	CG2669	FBgn0086695	hd	humpty dumpty	CG2669	hd	FBgn0086695	Probe	15	J12	-4.69475	-1.37614	0.145891	0.0210571	-3.03544	0.0834743	-3.11892
BKN20718	CG6172	FBgn0261930	vnd	ventral nervous system defective	CG6172	vnd	FBgn0261930	Probe	4	G20	-4.25484	-3.23917	0.0862449	-1.35355	-3.747	-0.633653	-3.11335
BKN29992	NA	FBgn0029865	CG15893	NA	CG42240	CG42240	FBgn0250869	Probe	22	B15	-1.36553	-3.07882	0.00462214	1.76445	-2.22217	0.884536	-3.10671
BKN45924	CG2259	FBgn0040319	Gclc	Glutamate-cysteine ligase catalytic subunit	CG2259	Gclc	FBgn0040319	Probe	52	I24	-5.30315	-1.90339	-0.809119	-0.186533	-3.60327	-0.497826	-3.10545
BKN40274	CG33265	FBgn0053265	Muc68E	Mucin 68E	CG33265&CG33265&CG33265&CG33265&CG33265&CG33265&CG33265&CG33265&CG33265&CG33265&CG33265&CG33265&CG33265&CG33265&CG33265&CG33265&CG33265&CG33265&CG33265&CG33265&CG33265&CG33265&CG33265&CG33265&CG33265&CG33265&CG33265&CG33265&CG33265&CG33265&CG33265	Muc68E&Muc68E&Muc68E&Muc68E&Muc68E&Muc68E&Muc68E&Muc68E&Muc68E&Muc68E&Muc68E&Muc68E&Muc68E&Muc68E&Muc68E&Muc68E&Muc68E&Muc68E&Muc68E&Muc68E&Muc68E&Muc68E&Muc68E&Muc68E&Muc68E&Muc68E&Muc68E&Muc68E&Muc68E&Muc68E&Muc68E	FBgn0053265&FBgn0053265&FBgn0053265&FBgn0053265&FBgn0053265&FBgn0053265&FBgn0053265&FBgn0053265&FBgn0053265&FBgn0053265&FBgn0053265&FBgn0053265&FBgn0053265&FBgn0053265&FBgn0053265&FBgn0053265&FBgn0053265&FBgn0053265&FBgn0053265&FBgn0053265&FBgn0053265&FBgn0053265&FBgn0053265&FBgn0053265&FBgn0053265&FBgn0053265&FBgn0053265&FBgn0053265&FBgn0053265&FBgn0053265&FBgn0053265	Probe	42	N19	-5.01749	-0.00596456	-0.0665376	1.23914	-2.51173	0.586301	-3.09803
BKN40036	CG17665	FBgn0262117	IntS3	Integrator 3	CG17665	IntS3	FBgn0262117	Probe	42	E23	-5.97547	-2.76933	-2.54776	-0.00362573	-4.3724	-1.27569	-3.0967
BKN23003	CG32795	FBgn0040384	CG32795	NA	CG32795	CG32795	FBgn0040384	Probe	14	E06	-3.93238	-1.25143	1.64234	-0.643382	-2.59191	0.499476	-3.09138
BKN27141	CG8750	FBgn0040812	CG8750	NA	CG8750	CG8750	FBgn0040812	Probe	19	H01	-2.35276	-1.79227	-0.0309912	2.06367	-2.07251	1.01634	-3.08885
BKN25656	CG31193	FBgn0044810	TotX	Turandot X	CG31193	TotX	FBgn0044810	Probe	11	P08	-3.4673	-1.78615	0.0798939	0.84196	-2.62673	0.460927	-3.08765
BKN20479	CG6369	FBgn0039260	Smg6	Smg6	CG6369	Smg6	FBgn0039260	Probe	3	O21	-4.28521	-2.10231	-0.529922	0.280421	-3.19376	-0.124751	-3.06901
BKN33447	NA	NA	NA	NA			NA	Probe	31	A13	-2.10905	-2.37487	1.77083	-0.126493	-2.24196	0.822171	-3.06413
BKN42099	CG10077	FBgn0035720	CG10077	NA	CG10077	CG10077	FBgn0035720	Probe	47	M22	-3.58298	-3.67751	-1.18569	0.0138224	-3.63024	-0.585932	-3.04431
BKN21680	CG4599	FBgn0032586	Tpr2	Tetratricopeptide repeat protein 2	CG4599	Tpr2	FBgn0032586	Probe	9	G24	-2.47905	-3.48371	-0.891627	0.99402	-2.98138	0.0511968	-3.03258
BKN32484	CG3324	FBgn0000442	Pkg21D	cGMP-dependent protein kinase 21D	CG3544+CG3324	CG3544+Pkg21D	FBgn0031279+FBgn0000442	Probe	35	B07	-2.48341	-2.80505	-0.833212	1.60794	-2.64423	0.387366	-3.0316
BKN31258	CG7341	FBgn0036777	CG7341	NA	CG7341	CG7341	FBgn0036777	Probe	28	F04	-0.235484	-4.08874	1.45621	0.275568	-2.16211	0.865888	-3.028
BKN27680	CG6058	FBgn0000064	Ald	Aldolase	CG6058	Ald	FBgn0000064	Probe	17	O24	-4.358	-0.803132	0.108648	0.784683	-2.58057	0.446666	-3.02723
BKN24031	CG10514	FBgn0039312	CG10514	NA	CG10514	CG10514	FBgn0039312	Probe	5	P21	-2.21814	-2.39695	1.36399	0.0615182	-2.30755	0.712753	-3.0203
BKN40448	CR31341	FBgn0004185	snRNA:U1:95Ca	small nuclear RNA U1 at 95Ca	CR31185+CR32866&CR31185&CR32866&CR31656&CR31341	snRNA:U1:95Cc+snRNA:U1:95Cb&snRNA:U1:95Cc&snRNA:U1:95Cb&snRNA:U1:21D&snRNA:U1:95Ca	FBgn0004187+FBgn0004186&FBgn0004187&FBgn0004186&FBgn0003916&FBgn0004185	Probe	43	K07	-1.74997	-2.45367	0.0976565	1.73869	-2.10182	0.918175	-3.01999
BKN26030	CG33346	FBgn0053346	CG33346	NA	CG33346	CG33346	FBgn0053346	Probe	13	N12	-1.34394	-2.74782	1.89767	0.048085	-2.04588	0.972878	-3.01876
BKN26902	CG3234	FBgn0014396	tim	timeless	CG3234	tim	FBgn0014396	Probe	17	P04	-7.42547	-0.699246	-0.612811	-1.4953	-4.06236	-1.05405	-3.0083
BKN30176	CG4910	FBgn0039007	Ccap	Cardioacceleratory peptide	CG4910	Ccap	FBgn0039007	Probe	22	P24	-3.17373	-3.37721	-0.0125958	-0.532672	-3.27547	-0.272634	-3.00284
BKN33065	CG33336	FBgn0039044	p53	p53	CG33336	p53	FBgn0039044	Probe	38	B17	-2.43557	-2.77732	0.771835	0.0152189	-2.60645	0.393527	-2.99997
BKN51075	CG11859	FBgn0039306	CG11859	NA	CG11859	CG11859	FBgn0039306	Probe	57	D14	-2.56618	-1.65879	1.56829	0.202373	-2.11249	0.88533	-2.99782
BKN21028	CG14215	FBgn0031052	CG14215	NA	CG14215	CG14215	FBgn0031052	Probe	6	K15	-4.08179	-5.03073	-1.57222	-1.54489	-4.55626	-1.55855	-2.99771
BKN41889	CG1367	FBgn0000277	CecA2	Cecropin A2	CG1367+CG1365+CR32926&CG1367	CecA2+CecA1+Cec-Psi1&CecA2	FBgn0000277+FBgn0000276+FBgn0000280&FBgn0000277	Probe	46	L10	-4.77128	-0.194396	1.61889	-0.591742	-2.48284	0.513572	-2.99641
BKN30759	CG14691	FBgn0037829	CG14691	NA	CG14691	CG14691	FBgn0037829	Probe	26	B13	-3.22948	-2.26066	0.22208	0.251004	-2.74507	0.236542	-2.98161
BKN33756	NA	NA	NA	NA			NA	Probe	32	E07	-3.47021	-2.59919	0.632695	-0.751893	-3.0347	-0.0595991	-2.9751
BKN21817	CG7556	FBgn0030990	CG7556	NA	CG7556	CG7556	FBgn0030990	Probe	10	O09	-2.90734	-2.20514	-0.920764	1.75539	-2.55624	0.417314	-2.97355
BKN30190	CG30105	FBgn0050105	CG30105	NA	CG30105	CG30105	FBgn0050105	Probe	23	D03	-2.95275	-2.67237	0.762529	-0.445327	-2.81256	0.158601	-2.97116
BKN40814	CR42966	FBgn0262418	mir-6-3	mir-6-3 stem loop	CR42966	mir-6-3	FBgn0262418	Probe	44	G19	-2.65914	-2.88404	0.0275058	0.368092	-2.77159	0.197799	-2.96939
BKN40784	CG6340	FBgn0030648	CG6340	NA	CG6340	CG6340	FBgn0030648	Probe	44	C07	-4.41849	-1.78875	0.327843	-0.598348	-3.10362	-0.135253	-2.96837
BKN40071	CR33778	FBgn0065066	snoRNA:Me28S-A2564	NA	CR33778	snoRNA:Me28S-A2564	FBgn0065066	Probe	42	K21	-1.77694	-2.2776	1.15963	0.718129	-2.02727	0.93888	-2.96615
BKN24817	CG12374	FBgn0033774	CG12374	NA	CG12374	CG12374	FBgn0033774	Probe	9	D09	-1.93732	-2.78486	-0.785562	1.9889	-2.36109	0.601668	-2.96276
BKN28355	CG9238	FBgn0036428	CG9238	NA	CG9238	CG9238	FBgn0036428	Probe	21	A06	-6.15865	-0.319191	-0.571778	0.0183024	-3.23892	-0.276738	-2.96218
BKN26621	CG13271	FBgn0040261	Ugt36Bb	Ugt36Bb	CG13271	Ugt36Bb	FBgn0040261	Probe	15	O17	-2.54177	-1.7026	-0.965446	2.63412	-2.12218	0.834335	-2.95652
BKN20985	CG15609	FBgn0034180	Ehbp1	Eps15 homology domain containing protein-binding protein 1	CG15609	Ehbp1	FBgn0034180	Probe	6	E01	-3.85723	-2.96969	-1.27704	0.361174	-3.41346	-0.457935	-2.95553
BKN23201	CG15767	FBgn0029809	CG15767	NA	CG15767	CG15767	FBgn0029809	Probe	1	F17	-2.5426	-3.15629	0.249282	-0.0392102	-2.84945	0.105036	-2.95448
BKN45031	CG8939	FBgn0030720	CG8939	NA	CG8939	CG8939	FBgn0030720	Probe	50	E13	-1.93644	-3.22024	-0.494761	1.2345	-2.57834	0.369868	-2.94821
BKN33056	CG13012	FBgn0030769	CG13012	NA	CG13012	CG13012	FBgn0030769	Probe	37	P24	-6.4654	-2.4721	-1.69389	-1.35282	-4.46875	-1.52335	-2.94539
BKN51360	CG4211	FBgn0004227	nonA	no on or off transient A	CR40282&CG4211	CR40282&nonA	FBgn0039979&FBgn0004227	Probe	58	D07	-3.24008	-4.2073	-1.60476	0.0479398	-3.72369	-0.778411	-2.94528
BKN40093	NA	FBgn0084047	CG41516	NA			NA	Probe	42	O17	-3.13581	-1.74723	0.950303	0.0557386	-2.44152	0.503021	-2.94454
BKN45522	CG2715	FBgn0024980	Syx4	Syntaxin 4	CG2715	Syx4	FBgn0024980	Probe	51	G12	-3.81285	-1.97355	1.29336	-1.20094	-2.8932	0.0462117	-2.93941
BKN30560	CG13046	FBgn0036595	CG13046	NA	CG13046	CG13046	FBgn0036595	Probe	24	P24	-6.3383	-0.579965	-0.43039	-0.615008	-3.45913	-0.522699	-2.93643
BKN50821	CG8912	FBgn0014870	Psi	P-element somatic inhibitor	CG8912	Psi	FBgn0014870	Probe	57	I09	-4.23949	-4.34903	-0.332563	-2.4002	-4.29426	-1.36638	-2.92788
BKN42028	CG34332	FBgn0085361	CG34332	NA	CG34332	CG34332	FBgn0085361	Probe	47	A24	-1.71506	-4.3777	-0.194882	-0.0484863	-3.04638	-0.121684	-2.9247
BKN40492	CG33985	FBgn0053985	CG33985	NA	CG33985	CG33985	FBgn0053985	Probe	43	A24	-2.08746	-5.21276	-0.412092	-1.04321	-3.65011	-0.72765	-2.92246
BKN25578	CG14511	FBgn0039641	CG14511	NA	CG14511	CG14511	FBgn0039641	Probe	11	B20	1.76954	-7.28874	-1.938	2.22943	-2.7596	0.145715	-2.90532
BKN22556	CG6818	FBgn0036846	MESR6	Misexpression suppressor of ras 6	CG6818	MESR6	FBgn0036846	Probe	28	I24	-4.45506	-0.052385	-0.950726	2.23416	-2.25372	0.641716	-2.89544
BKN60365	CG5643	FBgn0027492	wdb	widerborst	CG5643	wdb	FBgn0027492	Probe	59	N10	-3.01343	-4.53918	0.822479	-2.59023	-3.7763	-0.883875	-2.89243
BKN24209	CG10142	FBgn0035076	Ance-5	Ance-5	CG10142	Ance-5	FBgn0035076	Probe	6	N17	-1.73682	-3.56604	-0.488493	0.942542	-2.65143	0.227024	-2.87845
BKN21815	CG31634	FBgn0051634	Oatp26F	Organic anion transporting polypeptide 26F	CG31634	Oatp26F	FBgn0051634	Probe	10	O05	-6.23962	-0.828057	0.0865278	-1.40796	-3.53384	-0.660718	-2.87312
BKN50546	CG32484	FBgn0052484	Sk2	Sphingosine kinase 2	CG32484	Sk2	FBgn0052484	Probe	56	K12	-3.17902	-0.891225	-0.440861	2.11264	-2.03513	0.835889	-2.87101
BKN32397	CG42540	FBgn0260657	CG42540	NA	CG42540	CG42540	FBgn0260657	Probe	39	C16	-3.71735	-4.24008	-0.684737	-1.53075	-3.97871	-1.10775	-2.87097
BKN26174	CG14657	FBgn0037282	CG14657	NA	CG14657	CG14657	FBgn0037282	Probe	16	F12	-3.62084	-3.17651	0.355196	-1.42806	-3.39867	-0.536434	-2.86224
BKN25955	CG13313	FBgn0035941	CG13313	NA	CG13313	CG13313	FBgn0035941	Probe	13	B06	-3.11426	-2.55898	0.125676	-0.0764703	-2.83662	0.0246027	-2.86122
BKN28152	CG3576	FBgn0040918	schlank	schlank	CG3576	schlank	FBgn0040918	Probe	20	O07	-2.1058	-4.02716	-0.28808	-0.132823	-3.06648	-0.210451	-2.85603
BKN46238	CG15460	FBgn0031104	CG15460	NA	CG15460	CG15460	FBgn0031104	Probe	53	O03	-1.88161	-2.48472	0.907496	0.42407	-2.18317	0.665783	-2.84895
BKN28114	CG11518	FBgn0043900	pygo	pygopus	CG11518	pygo	FBgn0043900	Probe	20	I03	-3.14138	-4.8478	-3.58425	1.28042	-3.99459	-1.15192	-2.84268
BKN50400	CG8174	FBgn0026370	SRPK	SRPK	CG8174	SRPK	FBgn0026370	Probe	56	C07	-2.643	-2.29274	0.897973	-0.15184	-2.46787	0.373067	-2.84094
BKN27408	CG4043	FBgn0037815	Rrp46	Rrp46	CG4043	Rrp46	FBgn0037815	Probe	15	D08	-4.37825	-2.44508	-2.41384	1.27015	-3.41167	-0.571848	-2.83982
BKN42748	CG34069	FBgn0013675	mt:CoII	mitochondrial Cytochrome c oxidase subunit II	CG34069	mt:CoII	FBgn0013675	Probe	49	I23	-2.2396	-2.09894	2.38745	-1.04759	-2.16927	0.669928	-2.8392
BKN22700	CG13076	FBgn0044028	Notum	Notum	CG13076	Notum	FBgn0044028	Probe	13	A24	-3.11918	-2.72278	-0.172474	-0.00159071	-2.92098	-0.0870321	-2.83394
BKN21658	CG2259	FBgn0040319	Gclc	Glutamate-cysteine ligase catalytic subunit	CG2259	Gclc	FBgn0040319	Probe	9	E04	-2.88061	-2.87161	0.0300056	-0.114917	-2.87611	-0.0424557	-2.83365
BKN33538	CG43894	FBgn0264486	CG43894	NA	CG43894	CG43894	FBgn0264486	Probe	31	A04	-0.892012	-3.64052	1.08567	0.0429774	-2.26627	0.564325	-2.83059
BKN31451	CG14006	FBgn0031733	CG14006	NA	CG14006	CG14006	FBgn0031733	Probe	29	F06	-2.72926	-1.61747	-0.559369	1.87306	-2.17336	0.656846	-2.83021
BKN21812	CG14043	FBgn0031659	CG14043	NA	CG14043	CG14043	FBgn0031659	Probe	10	M23	-3.60935	-5.32646	-2.24311	-1.03317	-4.46791	-1.63814	-2.82976
BKN22552	CG5405	FBgn0020647	KrT95D	Krueppel target at 95D	CG5405	KrT95D	FBgn0020647	Probe	28	I16	-2.77857	-2.52485	0.485308	-0.133406	-2.65171	0.175951	-2.82766
BKN25768	CG14719	FBgn0025821	I-t	inhibitor-t	CG14719	I-t	FBgn0025821	Probe	12	B16	-4.86366	-3.46066	-1.04129	-1.63862	-4.16216	-1.33996	-2.8222
BKN21818	CG4184	FBgn0027592	MED15	Mediator complex subunit 15	CG4184	MED15	FBgn0027592	Probe	10	O11	-3.15927	-3.01942	-1.00635	0.47043	-3.08934	-0.267961	-2.82138
BKN34335	NA	NA	NA	NA			NA	Probe	35	E14	-3.62294	-2.91745	0.931197	-1.83891	-3.27019	-0.453854	-2.81634
BKN23829	CG3740	FBgn0023530	CG3740	NA	CG3740	CG3740	FBgn0023530	Probe	4	P01	-4.17532	-3.10032	-1.29193	-0.352139	-3.63782	-0.822033	-2.81579
BKN40741	CR32622	FBgn0011948	tRNA:R:12Ea	transfer RNA:arg:12Ea	CR32620+CR32619+CR32622&CR32620+CR32622&CR32620+CR32619&CR32620&CR32622	tRNA:R:12Eb+tRNA:R:12Ec+tRNA:R:12Ea&tRNA:R:12Eb+tRNA:R:12Ea&tRNA:R:12Eb+tRNA:R:12Ec&tRNA:R:12Eb&tRNA:R:12Ea	FBgn0011949+FBgn0011950+FBgn0011948&FBgn0011949+FBgn0011948&FBgn0011949+FBgn0011950&FBgn0011949&FBgn0011948	Probe	43	L18	-2.27606	-4.77402	-1.93561	0.512156	-3.52504	-0.711727	-2.81331
BKN32084	CG10756	FBgn0032847	Taf13	TBP-associated factor 13	CG10756	Taf13	FBgn0032847	Probe	32	N23	-2.97012	-2.98921	-0.721516	0.387755	-2.97966	-0.166881	-2.81278
BKN34375	NA	NA	NA	NA			NA	Probe	35	K22	-1.96009	-2.39316	-0.564244	1.81335	-2.17663	0.624553	-2.80118
BKN42626	NA	FBgn0058181	CG40181	NA			NA	Probe	48	F20	-1.69615	-5.01007	-0.890839	-0.237037	-3.35311	-0.563938	-2.78917
BKN41651	NA	FBgn0085579	CG41253	NA	CG12559	rl	FBgn0003256	Probe	46	C14	-0.416941	-5.10559	-0.347179	0.394327	-2.76127	0.0235736	-2.78484
BKN60508	CG9451	FBgn0036876	CG9451	NA	CG9451	CG9451	FBgn0036876	Probe	60	E08	-2.43395	-1.80413	-0.472976	1.80354	-2.11904	0.665281	-2.78432
BKN24976	CG2762	FBgn0003963	ush	u-shaped	CG2762	ush	FBgn0003963	Probe	40	M15	-3.59072	-5.95897	-3.66784	-0.318138	-4.77485	-1.99299	-2.78186
BKN42300	CR34530	FBgn0082993	snoRNA:Psi28S-1936	snoRNA:Psi28S-1936	CR34530	snoRNA:Psi28S-1936	FBgn0082993	Probe	47	P16	-2.15931	-2.29329	2.53525	-1.42433	-2.2263	0.555457	-2.78176
BKN29265	CG32105	FBgn0052105	CG32105	NA	CG32105	CG32105	FBgn0052105	Probe	26	I01	-2.68699	-3.35026	0.134073	-0.609935	-3.01863	-0.237931	-2.78069
BKN34015	NA	NA	NA	NA			NA	Probe	33	O22	-1.5394	-3.11594	1.65808	-0.755305	-2.32767	0.451388	-2.77906
BKN27958	CG6684	FBgn0086472	RpS25	Ribosomal protein S25	CG6684	RpS25	FBgn0086472	Probe	19	O03	-3.17645	-5.1895	-0.59469	-2.21828	-4.18297	-1.40649	-2.77649
BKN22534	CG1487	FBgn0040206	krz	kurtz	CG1487	krz	FBgn0040206	Probe	28	G04	-1.46448	-4.11223	0.614512	-0.667023	-2.78835	-0.0262555	-2.7621
BKN28556	CG6601	FBgn0015797	Rab6	Rab-protein 6	CG6601	Rab6	FBgn0015797	Probe	22	A24	-1.98404	-5.5512	-1.39469	-0.631583	-3.76762	-1.01314	-2.75448
BKN31436	CR31621	FBgn0041336	Cyp6t2Psi	Cyp6t2Psi	CR31621	Cyp6t2Psi	FBgn0041336	Probe	29	B24	-3.11714	-1.76089	-0.248362	0.876677	-2.43901	0.314158	-2.75317
BKN32488	CG6981	FBgn0036945	CG6981	NA	CG6981	CG6981	FBgn0036945	Probe	35	B15	-0.630302	-3.73636	0.109997	1.01207	-2.18333	0.561032	-2.74436
BKN31544	CG34371	FBgn0085400	CG34371	NA			NA	Probe	30	D23	-2.02635	-3.96397	-2.20055	1.69708	-2.99516	-0.251734	-2.74343
BKN27178	CG9659	FBgn0001404	egh	egghead	CG9659	egh	FBgn0001404	Probe	19	N03	-1.72297	-5.12894	-0.0300382	-1.34041	-3.42595	-0.685223	-2.74073
BKN34576	NA	NA	NA	NA			NA	Probe	36	M16	-3.34127	-2.20961	0.140389	-0.211938	-2.77544	-0.0357741	-2.73967
BKN31301	CG8116	FBgn0037614	CG8116	NA	CG8116	CG8116	FBgn0037614	Probe	28	L18	-2.74887	-2.35033	0.010435	0.364325	-2.5496	0.18738	-2.73698
BKN33736	NA	NA	NA	NA			NA	Probe	32	A15	-3.91891	-1.86487	-0.00993383	-0.309031	-2.89189	-0.159482	-2.73241
BKN40714	CG32783	FBgn0052783	CG32783	NA	CG32783	CG32783	FBgn0052783	Probe	43	H12	-3.26258	-2.59894	0.240895	-0.647164	-2.93076	-0.203134	-2.72762
BKN40411	CG43729	FBgn0263980	CG43729	NA	CG43729	CG43729	FBgn0263980	Probe	43	E05	-3.75366	-5.31838	-0.895614	-2.72936	-4.53602	-1.81249	-2.72353
BKN28961	CG9712	FBgn0036666	TSG101	tumor suppressor protein 101	CG9712+CG9669	TSG101+CG9669	FBgn0036666+FBgn0036667	Probe	24	E18	-1.37837	-3.93082	0.253549	-0.128436	-2.6546	0.0625565	-2.71715
BKN25664	CG31826	FBgn0051826	CG31826	NA	CG31826	CG31826	FBgn0051826	Probe	11	P24	-1.02343	-4.71041	-0.743873	0.441779	-2.86692	-0.151047	-2.71587
BKN22849	CG3320	FBgn0016700	Rab1	Rab-protein 1	CG3320	Rab1	FBgn0016700	Probe	14	K09	-3.41753	-5.94718	-1.83433	-2.10348	-4.68235	-1.9689	-2.71345
BKN40446	NA	FBgn0085567	CG41239	NA			NA	Probe	43	K03	-2.65191	-2.9978	-1.28292	1.05872	-2.82485	-0.1121	-2.71275
BKN22221	CG32672	FBgn0052672	Atg8a	Autophagy-specific gene 8a	CG32672	Atg8a	FBgn0052672	Probe	37	C18	-2.85765	-1.25622	1.28557	0.0216687	-2.05694	0.653621	-2.71056
BKN41528	CR34623	FBgn0082957	snoRNA:Psi28S-3405d	snoRNA:Psi28S-3405d	CR34622+CR34621+CR34623&CR34622+CR34619+CR34620+CR34621+CR34618+CR34623&CR34622+CR34621+CR34620+CR34623&CR34623	snoRNA:Psi28S-3305b+snoRNA:Psi28S-3405c+snoRNA:Psi28S-3405d&snoRNA:Psi28S-3305b+snoRNA:Psi28S-3305a+snoRNA:Psi28S-3405b+snoRNA:Psi28S-3405c+snoRNA:Psi28S-3405a+snoRNA:Psi28S-3405d&snoRNA:Psi28S-3305b+snoRNA:Psi28S-3405c+snoRNA:Psi28S-3405b+snoRNA:Psi28S-3405d&snoRNA:Psi28S-3405d	FBgn0082975+FBgn0082958+FBgn0082957&FBgn0082975+FBgn0082976+FBgn0082959+FBgn0082958+FBgn0082960+FBgn0082957&FBgn0082975+FBgn0082958+FBgn0082959+FBgn0082957&FBgn0082957	Probe	45	P08	-3.15022	-2.05077	2.16026	-1.94163	-2.6005	0.109317	-2.70981
BKN22812	CG17739	FBgn0033710	CG17739	NA	CG17739	CG17739	FBgn0033710	Probe	14	E07	-5.26463	-1.59907	0.0141705	-1.46374	-3.43185	-0.724784	-2.70706
BKN32743	CG33980	FBgn0263512	Vsx2	Visual system homeobox 2 ortholog	CG33980	Vsx2	FBgn0263512	Probe	36	L21	-3.16748	-5.79092	-2.04511	-1.50116	-4.4792	-1.77314	-2.70606
BKN27381	CG6424	FBgn0028494	CG6424	NA	CG6424	CG6424	FBgn0028494	Probe	15	P01	-3.71324	-1.91173	-0.0406387	-0.181395	-2.81248	-0.111017	-2.70147
BKN51122	CG12069	FBgn0039796	CG12069	NA	CG12069	CG12069	FBgn0039796	Probe	57	L12	-3.96173	-0.0993082	0.385531	0.940033	-2.03052	0.662782	-2.6933
BKN22387	CG8605	FBgn0035762	CG8605	NA	CG8605	CG8605	FBgn0035762	Probe	12	M21	-4.95065	-1.75735	0.240716	-1.56497	-3.354	-0.662127	-2.69187
BKN26805	CG6704	FBgn0033887	St4	Sulfotransferase 4	CG6704	St4	FBgn0033887	Probe	17	P01	-6.79059	-1.67898	-0.252401	-2.83716	-4.23478	-1.54478	-2.69
BKN21544	CG8665	FBgn0032945	CG8665	NA	CG8665	CG8665	FBgn0032945	Probe	9	A15	-2.60766	-1.83024	0.240407	0.697255	-2.21895	0.468831	-2.68778
BKN40454	CR31573	FBgn0051573	tRNA:CR31573	transfer RNA:CR31573	CR31573	tRNA:CR31573	FBgn0051573	Probe	43	K19	-1.8377	-3.15343	0.803639	-0.427934	-2.49556	0.187853	-2.68342
BKN26012	CG4434	FBgn0039071	CG4434	NA	CG4434	CG4434	FBgn0039071	Probe	13	J24	-2.10237	-2.51015	1.6222	-0.894539	-2.30626	0.36383	-2.67009
BKN45422	CG1849	FBgn0003300	run	runt	CG1849	run	FBgn0003300	Probe	51	G03	-2.85681	-2.49966	-0.0429085	0.0236112	-2.67823	-0.0096487	-2.66859
BKN25920	NA	FBgn0053220	CG33220	NA			NA	Probe	16	L07	-3.87711	-3.59813	-3.448	1.30528	-3.73762	-1.07136	-2.66626
BKN25579	CG6280	FBgn0033866	CG6280	NA	CG6280	CG6280	FBgn0033866	Probe	11	B22	1.15863	-6.5121	-0.051878	0.0219969	-2.67673	-0.0149406	-2.66179
BKN60656	CG7625	FBgn0028663	VhaM9.7-b	Vacuolar H[+] ATPase subunit M9.7-b	CG7625	VhaM9.7-b	FBgn0028663	Probe	60	N15	-2.2394	-2.96092	-0.705031	0.819276	-2.60016	0.0571226	-2.65728
BKN20838	CG9648	FBgn0017578	Max	Max	CG9648	Max	FBgn0017578	Probe	5	K19	-3.04803	-4.52499	-0.919739	-1.34757	-3.78651	-1.13366	-2.65285
BKN32441	CG16898	FBgn0034480	CG16898	NA	CG16898	CG16898	FBgn0034480	Probe	34	J18	-1.63727	-5.91681	-0.0599672	-2.18868	-3.77704	-1.12432	-2.65271
BKN22988	CG4720	FBgn0014006	Pk92B	Protein kinase at 92B	CG4720	Pk92B	FBgn0014006	Probe	14	A24	-2.53168	-2.39082	0.436725	-0.0654727	-2.46125	0.185626	-2.64687
BKN51222	CG11255	FBgn0036337	CG11255	NA	CG11255	CG11255	FBgn0036337	Probe	58	K19	-3.22608	-3.55368	-0.934061	-0.552246	-3.38988	-0.743153	-2.64672
BKN33955	NA	NA	NA	NA			NA	Probe	33	E22	-1.40205	-3.42269	0.814559	-0.361763	-2.41237	0.226398	-2.63877
BKN21413	CG42863	FBgn0262110	CG42863	NA	CG42863	CG42863	FBgn0262110	Probe	8	K17	-2.99716	-1.45334	0.242989	0.579739	-2.22525	0.411364	-2.63662
BKN27320	CG5445	FBgn0030838	CG5445	NA	CG5445	CG5445	FBgn0030838	Probe	15	D23	-3.97647	-0.708974	-0.0486884	0.625565	-2.34272	0.288438	-2.63116
BKN42600	CG34402	FBgn0085431	CG34402	NA	CG34402	CG34402	FBgn0085431	Probe	48	B16	-2.76699	-4.36203	-1.86897	-0.00120476	-3.56451	-0.935089	-2.62942
BKN31903	CG10630	FBgn0035608	blanks	blanks	CG10630&CG10630	blanks&blanks	FBgn0035608&FBgn0035608	Probe	31	P22	-2.07852	-2.08177	1.06194	0.0331197	-2.08014	0.547528	-2.62767
BKN27788	CG2899	FBgn0015402	ksr	kinase suppressor of ras	CG2899	ksr	FBgn0015402	Probe	18	A24	-4.01511	-0.642342	-1.65887	2.25635	-2.32873	0.298738	-2.62746
BKN26379	CG43896	FBgn0264488	CG43896	NA	CG43896	CG43896	FBgn0264488	Probe	30	G14	-3.27669	-3.14034	-1.22717	0.0613428	-3.20852	-0.582916	-2.6256
BKN40768	CR42939	FBgn0262400	mir-287	mir-287 stem loop	CR42939	mir-287	FBgn0262400	Probe	43	P24	-4.87877	-2.89243	-2.91415	0.387209	-3.8856	-1.26347	-2.62213
BKN42045	CG40196	FBgn0058196	CG40196	NA	CG40196	CG40196	FBgn0058196	Probe	47	E10	-4.5428	-1.9891	-1.33639	0.00388759	-3.26595	-0.666252	-2.5997
BKN23981	CG31248	FBgn0051248	CG31248	NA	CG31248	CG31248	FBgn0051248	Probe	5	H17	-3.18119	-2.5163	-0.718188	0.215346	-2.84874	-0.251421	-2.59732
BKN42195	CG18030	FBgn0039778	Jon99Fi	Jonah 99Fi	CG18030	Jon99Fi	FBgn0039778	Probe	47	N21	-2.05896	-2.07819	0.0540971	1.00232	-2.06857	0.528209	-2.59678
BKN28371	CG2822	FBgn0003386	Shaw	Shaker cognate w	CG2822	Shaw	FBgn0003386	Probe	21	C14	-4.73704	-3.73067	-2.55368	-0.751204	-4.23386	-1.65244	-2.58141
BKN33787	NA	NA	NA	NA			NA	Probe	32	I21	0.398695	-5.08527	-0.349297	0.823922	-2.34329	0.237313	-2.5806
BKN20457	CG8625	FBgn0011604	Iswi	Imitation SWI	CG8625	Iswi	FBgn0011604	Probe	3	M01	-3.55077	-2.52806	-2.14288	1.21024	-3.03942	-0.466319	-2.5731
BKN23463	CG13972	FBgn0039522	CG13972	NA	CG13972	CG13972	FBgn0039522	Probe	2	B14	-6.60156	2.5427	-0.174127	1.255	-2.02943	0.540434	-2.56987
BKN20125	CG5809	FBgn0025678	CaBP1	calcium-binding protein 1	CG5809	CaBP1	FBgn0025678	Probe	1	E10	-5.88119	-2.16931	-0.73232	-2.19214	-4.02525	-1.46223	-2.56302
BKN29699	CG17950	FBgn0004362	HmgD	High mobility group protein D	CG17950	HmgD	FBgn0004362	Probe	20	B06	-1.20816	-3.308	0.301957	0.300824	-2.25808	0.301391	-2.55947
BKN50786	CG1098	FBgn0027497	Madm	MLF1-adaptor molecule	CG1098	Madm	FBgn0027497	Probe	57	C11	-4.26787	-1.62231	-0.106391	-0.668797	-2.94509	-0.387594	-2.5575
BKN45254	CG31000	FBgn0011224	heph	hephaestus	CG31000	heph	FBgn0011224	Probe	50	L03	-3.96247	-3.8082	-2.70394	0.0481127	-3.88533	-1.32791	-2.55742
BKN26340	CG15498	FBgn0038892	CG15498	NA	CG15498	CG15498	FBgn0038892	Probe	30	A08	-3.11367	-1.90864	-0.877908	0.958393	-2.51116	0.0402423	-2.5514
BKN34112	NA	NA	NA	NA			NA	Probe	34	O23	-1.51822	-2.77399	1.49663	-0.698073	-2.1461	0.399277	-2.54538
BKN34200	NA	NA	NA	NA			NA	Probe	34	O08	-1.20075	-3.19852	0.00364813	0.661538	-2.19963	0.332593	-2.53222
BKN24405	CG8889	FBgn0259985	Mppe	Metallophosphoesterase	CG8889	Mppe	FBgn0259985	Probe	7	P01	-0.947648	-4.61777	2.29916	-2.8027	-2.78271	-0.251768	-2.53094
BKN45661	CG8640	FBgn0035735	Cpr65Ea	Cuticular protein 65Ea	CG8640	Cpr65Ea	FBgn0035735	Probe	51	P01	-2.61982	-3.06854	-3.24906	2.62166	-2.84418	-0.313701	-2.53048
BKN60172	CG30103	FBgn0050103	CG30103	NA	CG30103	CG30103	FBgn0050103	Probe	59	M08	-1.33718	-3.07947	2.13663	-1.50357	-2.20832	0.316532	-2.52486
BKN40075	CR40582	FBgn0085751	CR40582	NA	CR40582&CR40582	CR40582&CR40582	FBgn0085751&FBgn0085751	Probe	42	M05	-4.33874	-0.278204	0.439426	-0.00956179	-2.30847	0.214932	-2.5234
BKN45303	CG11186	FBgn0019650	toy	twin of eyeless	CG11186	toy	FBgn0019650	Probe	50	D06	-3.85701	-2.1754	-0.758447	-0.234222	-3.0162	-0.496334	-2.51987
BKN45010	CG12389	FBgn0025373	Fpps	Farnesyl pyrophosphate synthase	CG12389	Fpps	FBgn0025373	Probe	50	A19	-9.8637	4.50224	0.653979	-0.982115	-2.68073	-0.164068	-2.51666
BKN24978	CR31044	FBgn0051044	CR31044	NA	CR31044+CR42947	CR31044+mir-996	FBgn0051044+FBgn0262404	Probe	40	M19	-1.15614	-3.65389	-1.85851	2.08046	-2.40502	0.110975	-2.51599
BKN25483	CG4955	FBgn0030814	CG4955	NA	CG4955	CG4955	FBgn0030814	Probe	11	B21	2.03119	-8.24737	-1.62469	0.434933	-3.10809	-0.594881	-2.51321
BKN24735	CG10486	FBgn0035647	CG10486	NA	CG10486	CG10486	FBgn0035647	Probe	8	F14	-3.0105	-2.08418	-0.0999078	0.0251008	-2.54734	-0.0374035	-2.50993
BKN46618	CG8532	FBgn0028582	lqf	liquid facets	CG8532	lqf	FBgn0028582	Probe	54	M19	-3.99971	-1.0126	0.000335109	-7.87734e-05	-2.50615	0.000128168	-2.50628
BKN42758	CR34554	FBgn0082968	snoRNA:Psi28S-3316e	snoRNA:Psi28S-3316e	CR34554	snoRNA:Psi28S-3316e	FBgn0082968	Probe	49	K19	-3.24071	-2.51083	-1.5305	0.790651	-2.87577	-0.369927	-2.50584
BKN22220	CG1309	FBgn0035519	CG1309	NA	CG1309	CG1309	FBgn0035519	Probe	11	A24	-4.18207	-2.16071	-0.344685	-1.00366	-3.17139	-0.674174	-2.49722
BKN32505	CG42258	FBgn0259143	CG42258	NA	CG42258	CG42258	FBgn0259143	Probe	35	F01	-0.980901	-4.39876	0.359393	-0.770328	-2.68983	-0.205468	-2.48437
BKN29984	CG5693	FBgn0040989	CG5693	NA	CG5693	CG5693	FBgn0040989	Probe	21	P24	-1.28737	-6.45605	-2.11033	-0.671442	-3.87171	-1.39088	-2.48083
BKN34141	NA	NA	NA	NA			NA	Probe	34	E10	-2.80815	-2.5144	-0.0398463	-0.327704	-2.66127	-0.183775	-2.4775
BKN31234	CG12769	FBgn0033252	CG12769	NA	CG12769	CG12769	FBgn0033252	Probe	28	B04	-2.70282	-1.60685	0.606633	0.0380815	-2.15483	0.322357	-2.47719
BKN28022	CG8532	FBgn0028582	lqf	liquid facets	CG8532	lqf	FBgn0028582	Probe	19	I12	-3.99959	-1.5224	-0.625486	0.0549323	-2.76099	-0.285277	-2.47572
BKN32796	CG34378	FBgn0085407	Pvf3	PDGF- and VEGF-related factor 3	CG34378	Pvf3	FBgn0085407	Probe	36	F08	-1.16079	-2.98551	1.94861	-1.1449	-2.07315	0.401854	-2.475
BKN28045	CG11680	FBgn0002774	mle	maleless	CG11680	mle	FBgn0002774	Probe	19	M10	-3.45619	-1.0566	0.520648	-0.0844939	-2.25639	0.218077	-2.47447
BKN41813	CR40962	FBgn0085778	CR40962	NA	CR41540&CR41619&CR40962	CR41540&CR41619&CR40962	FBgn0085797&FBgn0085825&FBgn0085778	Probe	46	P01	-0.97312	-3.17056	0.794163	0.00625619	-2.07184	0.40021	-2.47205
BKN60363	CG1809	FBgn0033423	CG1809	NA	CG1809	CG1809	FBgn0033423	Probe	59	N06	-1.24067	-2.93139	1.44662	-0.688132	-2.08603	0.379244	-2.46527
BKN24273	CG14902	FBgn0028381	decay	death executioner caspase related to Apopain/Yama	CG14902	decay	FBgn0028381	Probe	37	I23	-3.33923	-1.34928	-1.00218	1.23679	-2.34425	0.117307	-2.46156
BKN25000	CG4630	FBgn0033809	CG4630	NA	CG4630	CG4630	FBgn0033809	Probe	9	B16	-6.91619	-1.84093	-0.0375016	-3.80321	-4.37856	-1.92036	-2.4582
BKN34212	NA	NA	NA	NA			NA	Probe	35	A07	-3.52074	-1.74793	0.725415	-1.07879	-2.63433	-0.176688	-2.45765
BKN26144	CG8519	FBgn0035711	CG8519	NA	CG8519	CG8519	FBgn0035711	Probe	13	P23	-1.1287	-4.24398	1.23348	-1.69505	-2.68634	-0.230788	-2.45555
BKN31431	CG11300	FBgn0034901	CG11300	NA	CG11300	CG11300	FBgn0034901	Probe	29	B14	-2.55527	-2.96718	-1.22245	0.596529	-2.76123	-0.312959	-2.44827
BKN30167	CG11175	FBgn0034530	Rcd6	Reduction in Cnn dots 6	CG11175	Rcd6	FBgn0034530	Probe	22	P06	-2.62083	-2.56134	0.119863	-0.409178	-2.59108	-0.144658	-2.44642
BKN22654	CG9591	FBgn0038168	omd	oocyte maintenance defects	CG9591	omd	FBgn0038168	Probe	13	K03	-4.14199	-2.17446	-0.883951	-0.543073	-3.15822	-0.713512	-2.44471
BKN22060	CG6386	FBgn0027889	ball	ballchen	CG6386	ball	FBgn0027889	Probe	40	H16	-3.68765	-3.34048	-1.31319	-0.826678	-3.51407	-1.06993	-2.44413
BKN30016	CG4717	FBgn0001320	kni	knirps	CG4717	kni	FBgn0001320	Probe	22	F15	-2.48948	-3.01663	0.160506	-0.782406	-2.75306	-0.31095	-2.44211
BKN40291	CG43736	FBgn0263993	CG43736	NA	CG43736	CG43736	FBgn0263993	Probe	42	B06	-2.59343	-1.78894	0.00348391	0.488012	-2.19118	0.245748	-2.43693
BKN27088	CG6791	FBgn0037918	CG6791	NA	CG6791	CG6791	FBgn0037918	Probe	18	N16	-2.45373	-2.03012	-0.123257	0.512193	-2.24193	0.194468	-2.43639
BKN42648	CG14199	FBgn0040890	ksh	kish	CG14199	ksh	FBgn0040890	Probe	48	J16	-4.57247	-0.159679	0.0212642	0.114174	-2.36607	0.0677189	-2.43379
BKN45686	CG14330	FBgn0038512	CG14330	NA	CG14330	CG14330	FBgn0038512	Probe	51	D04	-2.89418	-1.44333	-0.438638	0.967617	-2.16875	0.264489	-2.43324
BKN33636	NA	NA	NA	NA			NA	Probe	32	A08	-6.91272	-1.74477	-1.06315	-2.74001	-4.32875	-1.90158	-2.42717
BKN29393	CG11654	FBgn0014455	Ahcy13	Adenosylhomocysteinase at 13	CG11654	Ahcy13	FBgn0014455	Probe	26	M18	-2.56178	-1.87276	-0.895008	1.30712	-2.21727	0.206058	-2.42333
BKN29970	CG13094	FBgn0032048	Dh31	Diuretic hormone 31	CG13094	Dh31	FBgn0032048	Probe	21	N20	-1.84244	-2.49519	0.355736	0.150539	-2.16882	0.253138	-2.42195
BKN22936	CG8237	FBgn0033350	CG8237	NA	CG8237	CG8237	FBgn0033350	Probe	29	I15	-1.9587	-6.23804	-2.13232	-1.2366	-4.09837	-1.68446	-2.41391
BKN23675	CG10513	FBgn0039311	CG10513	NA	CG10513	CG10513	FBgn0039311	Probe	3	F06	-5.29155	-3.36148	-1.12026	-2.70628	-4.32651	-1.91327	-2.41324
BKN29761	CG12665	FBgn0030103	Obp8a	Odorant-binding protein 8a	CG12665	Obp8a	FBgn0030103	Probe	20	L10	-2.82522	-1.35733	-0.0199765	0.656337	-2.09128	0.31818	-2.40946
BKN28210	CG3582	FBgn0017457	U2af38	U2 small nuclear riboprotein auxiliary factor 38	CG3582	U2af38	FBgn0017457	Probe	20	I04	-1.75674	-4.91917	-0.602715	-1.27287	-3.33796	-0.937795	-2.40016
BKN32337	NA	FBgn0053541	CG33541	NA			NA	Probe	34	J01	-3.11696	-3.40919	-1.74915	0.0151722	-3.26307	-0.866991	-2.39608
BKN22431	CG10960	FBgn0036316	CG10960	NA	CG10960	CG10960	FBgn0036316	Probe	12	E14	-2.7158	-2.444	-0.46808	0.0940234	-2.5799	-0.187028	-2.39287
BKN50880	CG5169	FBgn0086736	GckIII	Germinal centre kinase III	CG5169	GckIII	FBgn0086736	Probe	57	C08	-1.84935	-2.77859	1.19292	-1.03574	-2.31397	0.0785893	-2.39256
BKN32354	CG14151	FBgn0036089	CG14151	NA	CG14151	CG14151	FBgn0036089	Probe	34	L11	-2.87468	-1.19736	0.713293	-0.00427595	-2.03602	0.354508	-2.39053
BKN33615	NA	NA	NA	NA			NA	Probe	31	M14	-3.41783	-1.81199	0.0903394	-0.547205	-2.61491	-0.228433	-2.38648
BKN23285	CG32554	FBgn0052554	CG32554	NA	CG32554	CG32554	FBgn0052554	Probe	1	D18	-4.6432	-1.49525	-1.51301	0.144254	-3.06922	-0.684377	-2.38484
BKN33573	NA	NA	NA	NA			NA	Probe	41	G09	-4.46037	-3.2124	-2.11592	-0.789638	-3.83638	-1.45278	-2.3836
BKN30944	CG3982	FBgn0035988	CG3982	NA	CG3982	CG3982	FBgn0035988	Probe	26	P24	-0.877052	-3.18759	-0.90601	1.60541	-2.03232	0.3497	-2.38202
BKN30752	CG9233	FBgn0029173	fu2	fu2	CG9233	fu2	FBgn0029173	Probe	25	P24	-3.08038	-4.23638	-1.7063	-0.863821	-3.65838	-1.28506	-2.37332
BKN25137	CG43896	FBgn0264488	CG43896	NA	CG43896	CG43896	FBgn0264488	Probe	10	J01	-1.22856	-3.559	-0.109549	0.0621252	-2.39378	-0.0237121	-2.37006
BKN50719	CG1851	FBgn0026602	Ady43A	Ady43A	CG1851	Ady43A	FBgn0026602	Probe	56	H22	-4.06628	-0.681483	0.0123914	-0.0214062	-2.37388	-0.00450736	-2.36937
BKN50347	CG9774	FBgn0026181	rok	Rho-kinase	CG9774	rok	FBgn0026181	Probe	55	J22	-4.14448	-0.00395899	1.35021	-0.763127	-2.07422	0.293542	-2.36776
BKN40490	CG33791	FBgn0035240	CG33791	NA	CG18170+CG33791	CG18170+CG33791	FBgn0035239+FBgn0035240	Probe	43	A20	-1.01471	-3.74473	-0.985223	0.956636	-2.37972	-0.0142935	-2.36543
BKN45170	CG12340	FBgn0027499	wde	windei	CG12340	wde	FBgn0027499	Probe	50	M04	-2.56489	-3.68562	0.479543	-2.00678	-3.12526	-0.76362	-2.36164
BKN22633	CG13387	FBgn0020497	emb	embargoed	CG13387	emb	FBgn0020497	Probe	13	G09	-4.98476	-2.60613	-1.52986	-1.34459	-3.79545	-1.43722	-2.35822
BKN25212	CG4398	FBgn0034126	CG4398	NA	CG4398	CG4398	FBgn0034126	Probe	40	E08	-2.4377	-2.66786	0.0742721	-0.470076	-2.55278	-0.197902	-2.35488
BKN23334	CG5787	FBgn0032454	CG5787	NA	CG5787	CG5787	FBgn0032454	Probe	1	L20	-1.73648	-2.96315	0.687278	-0.681049	-2.34981	0.00311453	-2.35293
BKN32912	CG1349	FBgn0039802	dj-1beta	dj-1beta	CG1349	dj-1beta	FBgn0039802	Probe	37	H23	-2.4557	-2.88671	0.919464	-1.56132	-2.67121	-0.32093	-2.35028
BKN28493	CG7375	FBgn0035853	Ubc12	Ubiquitin conjugating enzyme 12	CG7375	Ubc12	FBgn0035853	Probe	22	G17	-3.36658	-4.79559	-1.77888	-1.68367	-4.08109	-1.73127	-2.34981
BKN30204	CG14023	FBgn0031698	CG14023	NA	CG14023	CG14023	FBgn0031698	Probe	23	F07	-5.78915	-2.35215	-1.38515	-2.05929	-4.07065	-1.72222	-2.34843
BKN45384	CG31483	FBgn0046873	Pif2	PFTAIRE-interacting factor 2	CG31483	Pif2	FBgn0046873	Probe	50	P24	-4.6078	-2.57761	-3.59077	1.1019	-3.59271	-1.24444	-2.34827
BKN33203	NA	FBgn0028891	CG18482	NA			NA	Probe	38	J06	-1.54667	-2.73366	0.274998	0.122344	-2.14016	0.198671	-2.33884
BKN29076	CG1101	FBgn0010774	Ref1	RNA and export factor binding protein 1	CG2075+CG1101	aly+Ref1	FBgn0004372+FBgn0010774	Probe	25	I07	-2.68039	-3.15224	-0.26117	-0.898277	-2.91632	-0.579723	-2.33659
BKN60069	CG1906	FBgn0086361	alph	alphabet	CG1906	alph	FBgn0086361	Probe	59	K17	-1.62138	-4.04854	-0.676153	-0.336217	-2.83496	-0.506185	-2.32877
BKN29689	CG1701	FBgn0033167	CG1701	NA	CG1701	CG1701	FBgn0033167	Probe	20	P09	-4.37407	0.0239245	0.849154	-0.544175	-2.17507	0.152489	-2.32756
BKN28856	CG8448	FBgn0034091	mrj	mrj	CG8448	mrj	FBgn0034091	Probe	24	C23	-1.77942	-3.36881	0.0330234	-0.526643	-2.57411	-0.24681	-2.3273
BKN25403	CG5098	FBgn0034300	CG5098	NA	CG5098	CG5098	FBgn0034300	Probe	10	F06	-3.35986	-2.07566	-0.996669	0.210746	-2.71776	-0.392962	-2.3248
BKN34652	NA	NA	NA	NA			NA	Probe	40	J23	-3.28291	-3.15675	-0.0431186	-1.76733	-3.21983	-0.905227	-2.3146
BKN33442	CG34187	FBgn0085216	CG34187	NA	CG34187	CG34187	FBgn0085216	Probe	31	A03	-0.617707	-4.75311	-0.540073	-0.203458	-2.68541	-0.371766	-2.31364
BKN25088	CG8329	FBgn0036022	CG8329	NA	CG8329	CG8329	FBgn0036022	Probe	9	P24	-4.16567	-3.46747	-1.30587	-1.70134	-3.81657	-1.5036	-2.31297
BKN21040	CG1965	FBgn0037466	CG1965	NA	CG1965	CG1965	FBgn0037466	Probe	6	M15	-4.29411	-3.44967	-1.36075	-1.76296	-3.87189	-1.56186	-2.31003
BKN40048	CG41623	FBgn0260008	Ucrh	Ubiquinol-cytochrome C reductase complex 11 kDa protein	CG41623	Ucrh	FBgn0260008	Probe	42	G23	-0.763527	-3.69837	-0.896574	1.03406	-2.23095	0.0687416	-2.29969
BKN50030	CG1725	FBgn0001624	dlg1	discs large 1	CG1725	dlg1	FBgn0001624	Probe	55	E11	-1.80414	-2.57374	-0.0405064	0.261607	-2.18894	0.11055	-2.29949
BKN30741	CG5697	FBgn0038846	CG5697	NA	CG5697	CG5697	FBgn0038846	Probe	39	O03	-0.901634	-4.39661	-0.838637	0.134884	-2.64912	-0.351877	-2.29725
BKN27642	CG6121	FBgn0026080	Tip60	Tip60	CG6121	Tip60	FBgn0026080	Probe	17	I20	-2.7954	-3.8202	-2.07142	0.048507	-3.3078	-1.01146	-2.29634
BKN29693	CG13873	FBgn0034474	Obp56g	Odorant-binding protein 56g	CG13873	Obp56g	FBgn0034474	Probe	20	P17	-3.13978	-1.42353	0.00717764	0.0217856	-2.28165	0.0144816	-2.29614
BKN25469	CG4104	FBgn0027560	Tps1	Trehalose-6-phosphate synthase 1	CG4104	Tps1	FBgn0027560	Probe	10	P18	-4.81083	-0.861908	-1.19573	0.104635	-2.83637	-0.545549	-2.29082
BKN25784	CG4454	FBgn0032105	borr	borealin-related	CG4454	borr	FBgn0032105	Probe	12	D24	-3.20284	-4.33068	-2.38444	-0.571092	-3.76676	-1.47777	-2.289
BKN32129	CG13594	FBgn0035041	CG13594	NA	CG13594	CG13594	FBgn0035041	Probe	33	F17	-2.39289	-3.92452	-0.101927	-1.6395	-3.1587	-0.870715	-2.28799
BKN21847	CG6479	FBgn0036710	CG6479	NA	CG6479	CG6479	FBgn0036710	Probe	10	C22	-6.083	-1.29611	-1.89467	-0.90903	-3.68955	-1.40185	-2.2877
BKN20434	CG7392	FBgn0044323	Cka	Connector of kinase to AP-1	CG7392	Cka	FBgn0044323	Probe	3	I03	-6.24535	-0.535104	-1.86102	-0.346386	-3.39023	-1.1037	-2.28652
BKN32698	CG8589	FBgn0033921	tej	tejas	CG8589	tej	FBgn0033921	Probe	36	F03	-1.99764	-2.97933	-0.011597	-0.398118	-2.48849	-0.204858	-2.28363
BKN28595	CG4747	FBgn0043456	CG4747	NA	CG4747	CG4747	FBgn0043456	Probe	22	I06	-3.99092	-0.663732	0.179358	-0.287455	-2.32733	-0.0540483	-2.27328
BKN33267	CG15007	FBgn0035511	Cpr64Ab	Cuticular protein 64Ab	CG15007	Cpr64Ab	FBgn0035511	Probe	39	D13	-1.31627	-3.1843	-8.58655e-05	0.0379331	-2.25028	0.0189236	-2.26921
BKN33759	NA	NA	NA	NA			NA	Probe	32	E13	-1.92451	-2.34319	0.686467	-0.422573	-2.13385	0.131947	-2.2658
BKN21800	CG7851	FBgn0032013	Scgalpha	Sarcoglycan alpha	CG7851	Scgalpha	FBgn0032013	Probe	10	K23	-3.69665	-2.13415	-1.30796	-0.00243617	-2.9154	-0.6552	-2.2602
BKN32359	CG18548	FBgn0042206	GstD10	Glutathione S transferase D10	CG18548	GstD10	FBgn0042206	Probe	34	L21	-1.63657	-3.01507	-0.529725	0.397188	-2.32582	-0.0662685	-2.25955
BKN34408	NA	NA	NA	NA			NA	Probe	36	A15	-1.6377	-3.03917	-0.11829	-0.0584033	-2.33844	-0.0883465	-2.25009
BKN45044	CG10281	FBgn0010282	TfIIFalpha	Transcription factor IIFalpha	CG10281	TfIIFalpha	FBgn0010282	Probe	50	G15	-2.77799	-2.0641	0.213047	-0.556573	-2.42105	-0.171763	-2.24928
BKN29392	CG4205	FBgn0011769	Fdxh	Ferredoxin	CG4205	Fdxh	FBgn0011769	Probe	26	M16	-1.17418	-3.49891	0.0303411	-0.214346	-2.33655	-0.0920024	-2.24454
BKN33331	CG4136	FBgn0263511	Vsx1	Visual system homeobox 1 ortholog	CG4136	Vsx1	FBgn0263511	Probe	39	N21	-2.98049	-4.51771	-2.91922	-0.0924743	-3.7491	-1.50585	-2.24325
BKN33651	NA	NA	NA	NA			NA	Probe	32	C14	-2.653	-1.97374	0.134373	-0.279352	-2.31337	-0.0724893	-2.24088
BKN40742	CR30224	FBgn0028981	tRNA:S4:56D	transfer RNA:ser4:56D	CR30224	tRNA:S4:56D	FBgn0028981	Probe	43	L20	-2.94005	-2.14743	2.01701	-2.63053	-2.54374	-0.306763	-2.23698
BKN21309	CG8245	FBgn0033031	CG8245	NA	CG8245	CG8245	FBgn0033031	Probe	41	K01	-2.85904	-2.63162	0.468224	-1.48833	-2.74533	-0.510055	-2.23528
BKN33507	NA	NA	NA	NA			NA	Probe	31	K13	-4.5487	-1.20982	-0.775849	-0.519895	-2.87926	-0.647872	-2.23139
BKN26043	CG5909	FBgn0039495	CG5909	NA	CG5909	CG5909	FBgn0039495	Probe	13	P14	-2.20355	-2.41341	-0.270316	0.113112	-2.30848	-0.0786019	-2.22988
BKN31691	CG2368	FBgn0263102	psq	pipsqueak	CG2368	psq	FBgn0263102	Probe	30	N06	-3.34204	-2.33679	-0.546936	-0.678851	-2.83942	-0.612893	-2.22652
BKN22153	CG14869	FBgn0038341	CG14869	NA	CG14869	CG14869	FBgn0038341	Probe	16	G09	-3.02431	-1.33522	0.63675	-0.560512	-2.17977	0.0381194	-2.21789
BKN22940	CG13630	FBgn0039219	CG13630	NA	CG13630	CG13630	FBgn0039219	Probe	29	I23	-2.54262	-2.64209	0.894754	-1.64945	-2.59236	-0.37735	-2.21501
BKN60434	CG12034	FBgn0035421	CG12034	NA	CG12034	CG12034	FBgn0035421	Probe	60	I03	-2.21396	-2.31965	-0.0851648	-0.0192463	-2.2668	-0.0522056	-2.2146
BKN27235	CG15302	FBgn0030204	Or9a	Odorant receptor 9a	CG15302	Or9a	FBgn0030204	Probe	19	F22	-4.23943	-2.64002	-2.45748	0.00638028	-3.43972	-1.22555	-2.21417
BKN45358	CG4005	FBgn0034970	yki	yorkie	CG4005	yki	FBgn0034970	Probe	50	L20	-4.65105	-2.98062	-1.90054	-1.30815	-3.81584	-1.60435	-2.21149
BKN28316	CG1007	FBgn0000575	emc	extra macrochaetae	CG1007	emc	FBgn0000575	Probe	21	I23	-7.88295	-0.00844814	-2.05687	-1.41941	-3.9457	-1.73814	-2.20756
BKN30693	CG15452	FBgn0031130	CG15452	NA	CG15452	CG15452	FBgn0031130	Probe	39	G03	-2.56858	-1.73737	-0.955744	1.06336	-2.15297	0.0538068	-2.20678
BKN30411	CG34402	FBgn0085431	CG34402	NA	CG34402	CG34402	FBgn0085431	Probe	24	H13	-2.97053	-1.0669	-0.341989	0.717319	-2.01871	0.187665	-2.20638
BKN33932	NA	NA	NA	NA			NA	Probe	33	A24	-3.02827	-4.23545	-2.86148	-0.00762076	-3.63186	-1.43455	-2.19731
BKN20339	CG8887	FBgn0005386	ash1	absent, small, or homeotic discs 1	CG8887	ash1	FBgn0005386	Probe	2	I06	-5.80958	0.0383131	-1.16307	-0.216349	-2.88563	-0.689708	-2.19592
BKN23635	CG42572	FBgn0260959	MCPH1	Microcephalin	CG42572	MCPH1	FBgn0260959	Probe	3	N21	-3.6455	-2.14318	-1.52556	0.125917	-2.89434	-0.699823	-2.19452
BKN25791	CG33124	FBgn0053124	CG33124	NA	CG33124	CG33124	FBgn0053124	Probe	12	F14	-2.73818	-1.92068	0.724983	-1.00184	-2.32943	-0.138428	-2.191
BKN23973	CG8896	FBgn0004364	18w	18 wheeler	CG8896	18w	FBgn0004364	Probe	5	H01	1.0058	-5.31385	0.105616	-0.0382348	-2.15403	0.0336906	-2.18772
BKN22004	CG1555	FBgn0000337	cn	cinnabar	CG1555	cn	FBgn0000337	Probe	11	M23	-2.73638	-2.21456	-2.22272	1.62102	-2.47547	-0.30085	-2.17462
BKN20439	CG9936	FBgn0003415	skd	skuld	CG9936	skd	FBgn0003415	Probe	3	I13	-4.62873	-0.382299	-1.27773	0.607865	-2.50551	-0.334933	-2.17058
BKN28158	CG14022	FBgn0031700	CG14022	NA	CG14022	CG14022	FBgn0031700	Probe	20	O19	-1.22127	-4.37993	-0.101857	-1.16643	-2.8006	-0.634143	-2.16646
BKN33313	CG42611	FBgn0261260	mgl	Megalin	CG42611	mgl	FBgn0261260	Probe	39	L09	-1.51931	-3.09543	-0.586696	0.292013	-2.30737	-0.147342	-2.16003
BKN22300	CG9915	FBgn0030738	CG9915	NA	CG9915	CG9915	FBgn0030738	Probe	11	O16	-1.92148	-2.36579	0.00479169	0.0247224	-2.14363	0.014757	-2.15839
BKN21246	CG30349	FBgn0050349	CG30349	NA	CG30349	CG30349	FBgn0050349	Probe	7	O19	-4.37668	-2.38609	-0.102014	-2.34785	-3.38138	-1.22493	-2.15645
BKN34334	NA	NA	NA	NA			NA	Probe	35	E12	-2.3036	-3.78135	-0.470406	-1.30262	-3.04247	-0.886511	-2.15596
BKN50551	CG15793	FBgn0010269	Dsor1	Downstream of raf1	CG15793	Dsor1	FBgn0010269	Probe	56	K22	-1.55684	-2.50092	-0.0123914	0.265353	-2.02888	0.126481	-2.15536
BKN22833	CG12251	FBgn0033807	AQP	aquaporin	CG12251	AQP	FBgn0033807	Probe	14	I01	-2.33327	-2.61193	1.89707	-2.53537	-2.4726	-0.319149	-2.15345
BKN22927	CG14999	FBgn0260985	RfC4	Replication factor C subunit 4	CG14999	RfC4	FBgn0260985	Probe	29	G21	-2.01341	-3.41623	0.00620367	-1.12995	-2.71482	-0.561874	-2.15294
BKN28366	CG32675	FBgn0052675	Tango5	Transport and Golgi organization 5	CG32675	Tango5	FBgn0052675	Probe	21	C04	-3.28269	-1.16576	0.867434	-1.01025	-2.22423	-0.0714089	-2.15282
BKN28484	CG12157	FBgn0016041	Tom40	Translocase of outer membrane 40	CG12157	Tom40	FBgn0016041	Probe	22	E23	-1.55975	-4.78871	-1.96745	-0.0764682	-3.17423	-1.02196	-2.15227
BKN26875	CG8276	FBgn0263144	bin3	bicoid-interacting protein 3	CG8276	bin3	FBgn0263144	Probe	17	J22	-2.21441	-3.94706	0.450177	-2.30779	-3.08073	-0.928807	-2.15193
BKN40690	CR42904	FBgn0262381	mir-276b	mir-276b stem loop	CR42904	mir-276b	FBgn0262381	Probe	43	D12	-4.00944	0.00943029	0.318074	-0.0167386	-2.00001	0.150668	-2.15067
BKN29343	CG6022	FBgn0038925	Cchl	Cytochrome c heme lyase	CG6022	Cchl	FBgn0038925	Probe	26	E14	-2.96612	-1.55878	-0.31658	0.0923152	-2.26245	-0.112132	-2.15032
BKN21753	CG4012	FBgn0023081	gek	genghis khan	CG4012	gek	FBgn0023081	Probe	10	E01	-5.73568	-2.26989	-1.91529	-1.82044	-4.00278	-1.86786	-2.13492
BKN21026	CG6443	FBgn0032290	CG6443	NA	CG6443	CG6443	FBgn0032290	Probe	6	K11	-1.94535	-3.96397	-1.29581	-0.347391	-2.95466	-0.821602	-2.13306
BKN25762	CG14625	FBgn0040358	CG14625	NA	CG14625	CG14625	FBgn0040358	Probe	12	B04	-4.06926	-1.15232	-0.848172	-0.118431	-2.61079	-0.483301	-2.12749
BKN33141	CG42262	FBgn0259147	CG42262	NA			NA	Probe	38	P01	-1.11537	-3.79531	-0.629098	-0.0371245	-2.45534	-0.333111	-2.12223
BKN22190	CG2238	FBgn0000559	Ef2b	Elongation factor 2b	CG2238	Ef2b	FBgn0000559	Probe	16	M11	-3.04329	-1.39114	-0.0253802	-0.164971	-2.21722	-0.0951755	-2.12204
BKN32335	CG7355	FBgn0004589	Eig71Eb	Ecdysone-induced gene 71Eb	CG7355	Eig71Eb	FBgn0004589	Probe	34	H21	0.12447	-5.07649	-0.620012	-0.0924598	-2.47601	-0.356236	-2.11977
BKN20541	CG4759	FBgn0039359	RpL27	Ribosomal protein L27	CG4759	RpL27	FBgn0039359	Probe	37	K09	-2.50295	-2.40067	0.607085	-1.27575	-2.45181	-0.334332	-2.11748
BKN23084	CG4422	FBgn0004868	Gdi	GDP dissociation inhibitor	CG4422	Gdi	FBgn0004868	Probe	41	B23	-3.13543	-3.436	-2.32808	-0.0134807	-3.28572	-1.17078	-2.11494
BKN40707	CG17397	FBgn0040020	MED21	Mediator complex subunit 21	CG17397	MED21	FBgn0040020	Probe	43	F22	-2.86444	-4.40881	-2.03007	-1.01448	-3.63662	-1.52228	-2.11435
BKN40024	CG8261	FBgn0004921	Ggamma1	G protein gamma 1	CG8261	Ggamma1	FBgn0004921	Probe	42	C23	-4.21485	-0.317945	-1.4262	1.12065	-2.2664	-0.152772	-2.11363
BKN32272	CG13120	FBgn0032142	CG13120	NA	CG13120	CG13120	FBgn0032142	Probe	33	N16	-1.40229	-3.35343	-1.33654	0.800951	-2.37786	-0.267792	-2.11007
BKN46138	CG11268	FBgn0036336	ste14	isoprenylcysteine carboxylmethyltransferase	CG11268	ste14	FBgn0036336	Probe	52	N20	-2.04746	-2.13858	-1.35265	1.38366	-2.09302	0.0155035	-2.10853
BKN24028	CG7044	FBgn0038854	CG7044	NA	CG7044	CG7044	FBgn0038854	Probe	5	P15	-5.62638	-2.46836	-0.747323	-3.14471	-4.04737	-1.94602	-2.10135
BKN27637	CG7578	FBgn0028538	sec71	sec71	CG7578	sec71	FBgn0028538	Probe	17	I10	-2.71693	-1.51171	0.0189885	-0.0461441	-2.11432	-0.0135778	-2.10074
BKN31167	CG10578	FBgn0263106	DnaJ-1	DnaJ-like-1	CG10578	DnaJ-1	FBgn0263106	Probe	28	F13	-3.39535	-3.36031	-2.42929	-0.126287	-3.37783	-1.27779	-2.10004
BKN50047	CG7643	FBgn0000063	ald	altered disjunction	CG7643	ald	FBgn0000063	Probe	55	G21	-0.367135	-4.05093	-0.810653	0.57487	-2.20903	-0.117892	-2.09114
BKN21401	CG5824	FBgn0010926	l(3)07882	lethal (3) 07882	CG5824	l(3)07882	FBgn0010926	Probe	8	I17	-1.65249	-2.86363	-0.697885	0.343498	-2.25806	-0.177193	-2.08086
BKN21199	CG4003	FBgn0040078	pont	pontin	CG4003	pont	FBgn0040078	Probe	7	G21	-3.30257	-3.18643	-1.57135	-0.767761	-3.2445	-1.16955	-2.07495
BKN22335	CG9305	FBgn0032512	CG9305	NA	CG9305	CG9305	FBgn0032512	Probe	12	E13	-4.73737	-2.58282	-3.83685	0.659377	-3.66009	-1.58874	-2.07136
BKN27409	CG10492	FBgn0032748	CG10492	NA	CG10492	CG10492	FBgn0032748	Probe	15	D10	-1.69818	-2.75408	-0.923067	0.610319	-2.22613	-0.156374	-2.06976
BKN40711	CR31480	FBgn0051480	tRNA:CR31480	transfer RNA:CR31480	CR31480+CR31334+CR31333&CR31480&CR31480+CR31334	tRNA:CR31480+tRNA:CR31334+tRNA:CR31333&tRNA:CR31480&tRNA:CR31480+tRNA:CR31334	FBgn0051480+FBgn0051334+FBgn0051333&FBgn0051480&FBgn0051480+FBgn0051334	Probe	43	H06	-1.67098	-3.34024	-0.309656	-0.573988	-2.50561	-0.441822	-2.06379
BKN22029	CG9038	FBgn0026076	UBL3	UBL3	CG9038	UBL3	FBgn0026076	Probe	41	C15	-2.59194	-2.00909	0.418534	-0.900743	-2.30051	-0.241104	-2.05941
BKN26459	CG33769	FBgn0053769	CG33769	NA	CG33769	CG33769	FBgn0053769	Probe	14	F06	-2.67142	-2.7649	-1.03144	-0.306284	-2.71816	-0.668861	-2.0493
BKN50737	CG2028	FBgn0015024	CkIalpha	Casein kinase Ialpha	CG2028	CkIalpha	FBgn0015024	Probe	56	L10	-5.25023	0.0397898	0.801452	-1.91787	-2.60522	-0.558209	-2.04701
BKN31675	NA	FBgn0031125	CG11692	NA			NA	Probe	30	J22	-4.25244	0.115151	2.49755	-2.54334	-2.06864	-0.0228935	-2.04575
BKN24451	CG42297	FBgn0259193	Ir94d	Ionotropic receptor 94d	CG42297	Ir94d	FBgn0259193	Probe	7	F22	-3.13487	-3.00563	-0.0228525	-2.04339	-3.07025	-1.03312	-2.03713
BKN26240	CG7202	FBgn0037086	CG7202	NA	CG7202	CG7202	FBgn0037086	Probe	16	P24	-2.68547	-1.95793	-2.16084	1.58502	-2.3217	-0.287913	-2.03379
BKN31273	CG7594	FBgn0014848	Eig71Eh	Eig71Eh	CG7594	Eig71Eh	FBgn0014848	Probe	28	H10	-2.64902	-1.54813	-0.000511758	-0.135239	-2.09857	-0.0678754	-2.0307
BKN23032	CG9590	FBgn0038360	CG9590	NA	CG9590	CG9590	FBgn0038360	Probe	14	I16	-1.67515	-3.42016	-0.502407	-0.534312	-2.54766	-0.518359	-2.0293
BKN41152	CR31592	FBgn0011998	tRNA:V3b:84Da	transfer RNA:val3b:84Da	CR31592	tRNA:V3b:84Da	FBgn0011998	Probe	44	P24	-4.69185	-2.8429	-4.09941	0.616366	-3.76738	-1.74152	-2.02586
BKN31411	CG5813	FBgn0000307	chif	chiffon	CG5813	chif	FBgn0000307	Probe	29	N21	-4.0685	-2.70182	-2.76906	0.039809	-3.38516	-1.36462	-2.02054
BKN30936	CG34381	FBgn0085410	TrissinR	Trissin receptor	CG34381	TrissinR	FBgn0085410	Probe	26	P08	-1.14639	-3.7084	0.00511815	-0.818931	-2.4274	-0.406906	-2.02049
BKN23574	CG5612	FBgn0039529	CG5612	NA	CG5612	CG5612	FBgn0039529	Probe	3	D19	-3.61509	-0.693647	-0.200043	-0.0688574	-2.15437	-0.13445	-2.01992
BKN50715	CG34361	FBgn0085390	Dgk	Diacyl glycerol kinase	CG34361	Dgk	FBgn0085390	Probe	56	H14	-5.05084	0.707289	-0.19467	-0.109131	-2.17178	-0.1519	-2.01987
BKN30694	CG17566	FBgn0010097	gammaTub37C	gamma-Tubulin at 37C	CG17566	gammaTub37C	FBgn0010097	Probe	25	H04	-3.55545	-0.938858	-0.683605	0.226082	-2.24715	-0.228761	-2.01839
BKN32795	CG17985	FBgn0033199	CG17985	NA	CG17985	CG17985	FBgn0033199	Probe	36	F06	-3.33113	-1.06763	-1.07745	0.7145	-2.19938	-0.181475	-2.0179
BKN29873	CG9036	FBgn0034499	Cpr56F	Cuticular protein 56F	CG9036	Cpr56F	FBgn0034499	Probe	21	N17	-0.624343	-5.43879	-1.29025	-0.74154	-3.03157	-1.01589	-2.01568
BKN21215	CG5343	FBgn0032248	CG5343	NA	CG5343	CG5343	FBgn0032248	Probe	7	K05	-3.46644	-1.58326	0.094696	-1.11777	-2.52485	-0.511538	-2.01331
BKN31139	CG30087	FBgn0050087	CG30087	NA	CG30087	CG30087	FBgn0050087	Probe	28	B05	-2.31739	-2.10986	-0.403733	0.000864222	-2.21362	-0.201434	-2.01219
BKN20262	CG4621	FBgn0032321	YL-1	YL-1	CG4621	YL-1	FBgn0032321	Probe	2	K19	-1.09777	-3.74891	1.51138	-2.33394	-2.42334	-0.411284	-2.01206
BKN26560	NA	FBgn0052336	CG32336	NA			NA	Probe	15	E15	-4.39785	-2.50374	0.311362	-3.1926	-3.45079	-1.44062	-2.01018
BKN45057	CG9007	FBgn0036398	CG9007	NA	CG9007	CG9007	FBgn0036398	Probe	50	I17	-3.80623	-2.64473	-0.344671	-2.08905	-3.22548	-1.21686	-2.00862
BKN30676	CG14654	FBgn0037273	CG14654	NA	CG14654	CG14654	FBgn0037273	Probe	25	D16	-3.5628	-2.04554	-1.71675	0.108773	-2.80417	-0.803991	-2.00018
BKN22163	CG8210	FBgn0262512	Vha14-1	Vacuolar H[+] ATPase subunit 14-1	CG8210	Vha14-1	FBgn0262512	Probe	16	I05	-2.2699	-2.63181	0.037735	-0.944313	-2.45085	-0.453289	-1.99756
BKN22967	CG8200	FBgn0024754	Flo-1	Flotillin-1	CG8200	Flo-1	FBgn0024754	Probe	29	O05	-3.22011	-1.77928	-0.0320784	-0.975169	-2.49969	-0.503624	-1.99607
BKN26435	CG6375	FBgn0025140	pit	pitchoune	CG6375	pit	FBgn0025140	Probe	14	B06	-1.39331	-2.79669	-2.29309	2.08678	-2.095	-0.103155	-1.99185
BKN25986	CG9289	FBgn0032058	CG9289	NA	CG9289	CG9289	FBgn0032058	Probe	13	F20	-3.73271	-3.33192	-0.851543	-2.25424	-3.53231	-1.55289	-1.97942
BKN41915	CR33406	FBgn0053406	5SrRNA:CR33406	5SrRNA:CR33406	CR33363+CR33364+CR33362+CR33365&CR33363+CR33361+CR33362+CR33360+CR33364&CR33363+CR33362+CR33364+CR33361+CR33365&CR33363+CR33362+CR33364&CR33363+CR33362+CR33361+CR33364&CR33363+CR33361+CR33359+CR33360+CR33362+CR33358+CR33364&CR33363+CR33361+CR33360+CR33362+CR33364+CR33359+CR33365&CR33363+CR33361+CR33362+CR33364+CR33360+CR33365&CR33363+CR33361+CR33360+CR33362+CR33359+CR33364&CR33356+CR33358+CR33359…	5SrRNA-Psi:CR33363+5SrRNA:CR33364+5SrRNA:CR33362+5SrRNA:CR33365&5SrRNA-Psi:CR33363+5SrRNA:CR33361+5SrRNA:CR33362+5SrRNA:CR33360+5SrRNA:CR33364&5SrRNA-Psi:CR33363+5SrRNA:CR33362+5SrRNA:CR33364+5SrRNA:CR33361+5SrRNA:CR33365&5SrRNA-Psi:CR33363+5SrRNA:CR33362+5SrRNA:CR33364&5SrRNA-Psi:CR33363+5SrRNA:CR33362+5SrRNA:CR33361+5SrRNA:CR33364&5SrRNA-Psi:CR33363+5SrRNA:CR33361+5SrRNA:CR33359+5SrRNA:CR33360+…	FBgn0053363+FBgn0053364+FBgn0053362+FBgn0053365&FBgn0053363+FBgn0053361+FBgn0053362+FBgn0053360+FBgn0053364&FBgn0053363+FBgn0053362+FBgn0053364+FBgn0053361+FBgn0053365&FBgn0053363+FBgn0053362+FBgn0053364&FBgn0053363+FBgn0053362+FBgn0053361+FBgn0053364&FBgn0053363+FBgn0053361+FBgn0053359+FBgn0053360+FBgn0053362+FBgn0053358+FBgn0053364&FBgn0053363+FBgn0053361+FBgn0053360+FBgn0053362+FBgn0053364+FBg…	Probe	46	P14	-4.31298	-0.645014	-0.996286	-0.00643122	-2.479	-0.501359	-1.97764
BKN31902	CG1537	FBgn0030260	CG1537	NA	CG1537	CG1537	FBgn0030260	Probe	31	P20	-3.05922	-0.98752	-0.00478405	-0.0956247	-2.02337	-0.0502044	-1.97317
BKN33981	NA	NA	NA	NA			NA	Probe	39	K10	-1.89616	-3.34587	-0.873436	-0.43125	-2.62102	-0.652343	-1.96867
BKN27073	CG17385	FBgn0033934	CG17385	NA	CG17385	CG17385	FBgn0033934	Probe	18	L10	-2.09652	-2.20076	-2.57936	2.21908	-2.14864	-0.180139	-1.9685
BKN26762	CG5272	FBgn0001120	gnu	giant nuclei	CG5272	gnu	FBgn0001120	Probe	17	H11	-3.49195	-0.983985	0.326988	-0.876126	-2.23797	-0.274569	-1.9634
BKN34615	NA	NA	NA	NA			NA	Probe	40	D21	-2.76443	-2.02876	-0.912467	0.0418222	-2.39659	-0.435322	-1.96127
BKN24262	CG33558	FBgn0053558	mim	missing-in-metastasis	CG33558	mim	FBgn0053558	Probe	6	H04	-2.75039	-1.55802	1.30999	-1.69611	-2.15421	-0.193058	-1.96115
BKN29242	CG31794	FBgn0041789	Pax	Paxillin	CG31794	Pax	FBgn0041789	Probe	26	E03	-1.83812	-2.33684	0.0462051	-0.305269	-2.08748	-0.129532	-1.95795
BKN32863	CR31400	FBgn0001234	Hsromega	Heat shock RNA omega	CR31400	Hsromega	FBgn0001234	Probe	36	P22	-1.17757	-3.27555	-0.172061	-0.384319	-2.22656	-0.27819	-1.94837
BKN20003	CG14683	FBgn0037822	CG14683	NA	CG14683	CG14683	FBgn0037822	Probe	1	A05	-6.44443	1.39049	0.234262	-1.39974	-2.52697	-0.582737	-1.94423
BKN28764	CG1542	FBgn0039828	CG1542	NA	CG1542	CG1542	FBgn0039828	Probe	23	E08	-1.29809	-3.42614	-1.44922	0.597113	-2.36212	-0.426054	-1.93606
BKN50063	CG18247	FBgn0015295	shark	SH2 ankyrin repeat kinase	CG18247	shark	FBgn0015295	Probe	55	K05	-2.5828	-1.62813	-0.307047	-0.033634	-2.10547	-0.17034	-1.93513
BKN21999	CG10333	FBgn0032690	CG10333	NA	CG10333	CG10333	FBgn0032690	Probe	11	M13	-3.4013	-1.94442	-0.317677	-1.16654	-2.67286	-0.742109	-1.93075
BKN24719	CG7358	FBgn0030974	CG7358	NA	CG7358	CG7358	FBgn0030974	Probe	8	D06	-3.5115	-1.60968	-0.360783	-0.900341	-2.56059	-0.630562	-1.93003
BKN51190	CG1725	FBgn0001624	dlg1	discs large 1	CG1725	dlg1	FBgn0001624	Probe	58	G03	-3.3051	-2.02642	0.0123282	-1.49749	-2.66576	-0.742579	-1.92318
BKN34552	NA	NA	NA	NA			NA	Probe	36	I16	-1.20504	-2.87072	-0.656759	0.424287	-2.03788	-0.116236	-1.92164
BKN40160	CR34655	FBgn0086026	snoRNA:Me28S-G2596	NA	CG9696+CR34655	dom+snoRNA:Me28S-G2596	FBgn0020306+FBgn0086026	Probe	42	K08	-2.66194	-1.79231	1.54014	-2.16807	-2.22712	-0.313964	-1.91316
BKN41252	CG17023	FBgn0024804	Dbp80	Dead box protein 80	CG17023	Dbp80	FBgn0024804	Probe	45	A08	-1.41596	-2.94934	-0.029127	-0.523181	-2.18265	-0.276154	-1.9065
BKN46667	CG1737	FBgn0030293	CG1737	NA	CG1737	CG1737	FBgn0030293	Probe	54	E22	-3.58258	-1.50539	0.0130602	-1.28864	-2.54399	-0.637789	-1.9062
BKN21783	CG3415	FBgn0030731	Mfe2	peroxisomal Multifunctional enzyme type 2	CG3415	Mfe2	FBgn0030731	Probe	10	I13	-2.96603	-1.43699	-0.521945	-0.0723067	-2.20151	-0.297126	-1.90438
BKN60242	CG9181	FBgn0003138	Ptp61F	Protein tyrosine phosphatase 61F	CG9181	Ptp61F	FBgn0003138	Probe	59	J03	-3.63663	-2.36246	0.568297	-2.76299	-2.99954	-1.09735	-1.90219
BKN20433	CG10600	FBgn0032717	CG10600	NA	CG10600	CG10600	FBgn0032717	Probe	3	I01	-5.04773	-1.53919	-0.970214	-1.81487	-3.29346	-1.39254	-1.90092
BKN28767	CG3762	FBgn0263598	Vha68-2	V-ATPase 69 kDa subunit 2	CG3762	Vha68-2	FBgn0263598	Probe	23	E14	-2.69843	-3.58292	-2.40095	-0.0790041	-3.14068	-1.23998	-1.9007
BKN23801	CG11619	FBgn0036836	CG11619	NA	CG11619	CG11619	FBgn0036836	Probe	4	J17	-2.90594	-1.88008	-0.757319	-0.232254	-2.39301	-0.494787	-1.89822
BKN42586	CR40282	FBgn0039979	CR40282	NA	CR40282	CR40282	FBgn0039979	Probe	48	P11	-0.596929	-4.06884	-0.798797	-0.0756582	-2.33288	-0.437228	-1.89565
BKN26891	CG15121	FBgn0034456	Ir56b	Ionotropic receptor 56b	CG15121	Ir56b	FBgn0034456	Probe	17	N06	-2.1747	-2.13977	-0.532893	0.00379406	-2.15724	-0.264549	-1.89269
BKN27465	CG6011	FBgn0027784	Prp18	Prp18	CG6011	Prp18	FBgn0027784	Probe	38	M11	-3.29514	-2.08661	-0.995135	-0.607125	-2.69088	-0.80113	-1.88975
BKN26481	CG14717	FBgn0037938	CG14717	NA	CG14717	CG14717	FBgn0037938	Probe	38	I07	-2.0543	-2.40649	-0.602009	-0.0908039	-2.2304	-0.346407	-1.88399
BKN27932	CG5971	FBgn0035918	Cdc6	Cdc6	CG5971	Cdc6	FBgn0035918	Probe	19	I23	-3.81207	-1.6516	0.00572848	-1.70515	-2.73183	-0.849712	-1.88212
BKN30300	CG8547	FBgn0033919	CG8547	NA	CG8547	CG8547	FBgn0033919	Probe	23	F08	-2.68788	-1.56034	-0.482491	-0.0086487	-2.12411	-0.24557	-1.87854
BKN45239	CG9430	FBgn0033097	CG9430	NA	CG9430	CG9430	FBgn0033097	Probe	50	H21	-2.45765	-3.45171	-0.451065	-1.70944	-2.95468	-1.08025	-1.87443
BKN30150	CG13081	FBgn0032804	CG13081	NA	CG13081	CG13081	FBgn0032804	Probe	22	L20	-1.53428	-2.50959	-0.195785	-0.0999502	-2.02193	-0.147868	-1.87407
BKN21247	CG6554	FBgn0037834	Art1	Arginine methyltransferase 1	CG6554	Art1	FBgn0037834	Probe	7	O21	-3.28583	-2.66411	-2.29911	0.086064	-2.97497	-1.10653	-1.86844
BKN32868	CG34420	FBgn0085449	CG34420	NA	CG34420	CG34420	FBgn0085449	Probe	37	B07	-1.26192	-3.13398	-0.736207	0.0635775	-2.19795	-0.336315	-1.86164
BKN41831	CG34308	FBgn0085337	CG34308	NA	CG34308	CG34308	FBgn0085337	Probe	46	B14	1.95738	-6.72789	-0.796622	-0.25606	-2.38526	-0.526341	-1.85892
BKN33174	CG15126	FBgn0040729	CG15126	NA	CG15126	CG15126	FBgn0040729	Probe	38	D20	-3.3253	-1.14616	0.763823	-1.52296	-2.23573	-0.37957	-1.85616
BKN31886	CG34362	FBgn0085391	CG34362	NA	CG34362	CG34362	FBgn0085391	Probe	31	N12	-2.72566	-3.40714	-0.391381	-2.0341	-3.0664	-1.21274	-1.85366
BKN30145	CG17100	FBgn0259938	cwo	clockwork orange	CG17100	cwo	FBgn0259938	Probe	22	L10	-1.33249	-2.89056	0.282778	-0.800133	-2.11152	-0.258677	-1.85285
BKN45396	CG33969	FBgn0053969	CG33969	NA	CG33969	CG33969	FBgn0053969	Probe	51	A23	-1.07257	-3.81779	-1.83286	0.646904	-2.44518	-0.59298	-1.8522
BKN33317	CG42667	FBgn0261549	rdgA	retinal degeneration A	CG42667	rdgA	FBgn0261549	Probe	39	L17	-1.73716	-2.68799	-0.692122	-0.0434009	-2.21258	-0.367761	-1.84482
BKN50427	CG5169	FBgn0086736	GckIII	Germinal centre kinase III	CG5169	GckIII	FBgn0086736	Probe	56	G13	-2.58791	-2.965	-1.45992	-0.407561	-2.77645	-0.933741	-1.84271
BKN31892	NA	FBgn0051397	CG31397	NA			NA	Probe	31	N24	-0.642577	-3.5356	-1.06066	0.563976	-2.08909	-0.248344	-1.84074
BKN20278	CG15270	FBgn0028879	CG15270	NA	CG15270	CG15270	FBgn0028879	Probe	2	O03	-2.83945	-1.94036	0.247494	-1.35907	-2.38991	-0.555789	-1.83412
BKN24485	CG2617	FBgn0032877	CG2617	NA	CG2617	CG2617	FBgn0032877	Probe	7	L18	-2.91248	-1.38043	-0.0255495	-0.600969	-2.14646	-0.313259	-1.8332
BKN20590	CG7744	FBgn0034447	CG7744	NA	CG7744	CG7744	FBgn0034447	Probe	4	C03	-2.34624	-2.26114	-0.643594	-0.306686	-2.30369	-0.47514	-1.82855
BKN28167	CG15439	FBgn0031606	CG15439	NA	CG15439	CG15439	FBgn0031606	Probe	20	A14	-3.1943	-3.60248	-2.2434	-0.896587	-3.39839	-1.56999	-1.8284
BKN20506	CG7979	FBgn0035848	CG7979	NA	CG7979	CG7979	FBgn0035848	Probe	3	E04	-2.11033	-1.99802	-0.191454	-0.269507	-2.05417	-0.23048	-1.82369
BKN42515	NA	FBgn0058203	CG40203	NA			NA	Probe	48	D13	-3.33669	-1.33302	-1.23818	0.198582	-2.33486	-0.519798	-1.81506
BKN25698	CG3984	FBgn0038291	CG3984	NA	CG3984	CG3984	FBgn0038291	Probe	12	F19	-2.19492	-2.02366	-0.108477	-0.480812	-2.10929	-0.294645	-1.81465
BKN24097	CG5208	FBgn0028470	Patr-1	Protein associated with topo II related - 1	CG5208	Patr-1	FBgn0028470	Probe	5	L10	-2.31322	-3.10364	-1.07522	-0.716995	-2.70843	-0.896108	-1.81232
BKN24128	CG13700	FBgn0036785	CG13700	NA	CG13700	CG13700	FBgn0036785	Probe	5	P24	-4.94338	-2.28426	-2.65806	-0.955896	-3.61382	-1.80698	-1.80684
BKN26636	CG4570	FBgn0037844	CG4570	NA	CG4570	CG4570	FBgn0037844	Probe	15	A24	-5.35855	-1.59912	-0.412678	-2.94579	-3.47884	-1.67924	-1.7996
BKN23362	CG2794	FBgn0031265	CG2794	NA	CG2794	CG2794	FBgn0031265	Probe	2	B03	-4.32961	-1.48926	-2.2216	-5.93313e-05	-2.90944	-1.11083	-1.79861
BKN32008	CG31043	FBgn0026239	gukh	GUK-holder	CG31043	gukh	FBgn0026239	Probe	32	B15	-2.44653	-1.58755	-0.0494489	-0.388927	-2.01704	-0.219188	-1.79785
BKN24777	CG8029	FBgn0262515	VhaAC45	Vacuolar H[+] ATPase accessory protein AC45	CG8029	VhaAC45	FBgn0262515	Probe	37	M08	-3.50106	-1.97776	-0.685733	-1.19887	-2.73941	-0.9423	-1.79711
BKN31294	CG6955	FBgn0020641	Lcp65Ad	Lcp65Ad	CG6955	Lcp65Ad	FBgn0020641	Probe	28	L04	-2.39616	-2.16211	-0.259618	-0.708556	-2.27913	-0.484087	-1.79504
BKN51012	CG3127	FBgn0250906	Pgk	Phosphoglycerate kinase	CG3127	Pgk	FBgn0250906	Probe	57	J07	-3.30431	-1.94215	0.646366	-2.31411	-2.62323	-0.833871	-1.78936
BKN25459	CG1722	FBgn0031168	CG1722	NA	CG1722	CG1722	FBgn0031168	Probe	10	N22	-3.40124	-0.810021	-0.304808	-0.331021	-2.10563	-0.317915	-1.78772
BKN46003	CG2985	FBgn0004045	Yp1	Yolk protein 1	CG2985	Yp1	FBgn0004045	Probe	52	H13	-1.82919	-4.56892	-1.00369	-1.83652	-3.19905	-1.4201	-1.77895
BKN22152	CG11107	FBgn0033160	CG11107	NA	CG11107	CG11107	FBgn0033160	Probe	16	G07	-4.02611	-2.84861	-2.09572	-1.22164	-3.43736	-1.65868	-1.77867
BKN32287	CG33989	FBgn0036542	pHCl	pHCl	CG33989	pHCl	FBgn0036542	Probe	33	P22	-2.96394	-2.36257	-1.08701	-0.682386	-2.66325	-0.884698	-1.77856
BKN45882	CG17759	FBgn0004435	Galpha49B	G protein alpha49B	CG17759	Galpha49B	FBgn0004435	Probe	52	C12	-2.01352	-2.2603	-0.0218544	-0.736478	-2.13691	-0.379166	-1.75774
BKN20492	CG1886	FBgn0030343	ATP7	ATP7	CG1886	ATP7	FBgn0030343	Probe	3	A24	-0.722746	-4.50316	-2.00975	0.292319	-2.61295	-0.858713	-1.75424
BKN26807	CG12924	FBgn0033450	Lsm11	Lsm11	CG12924	Lsm11	FBgn0033450	Probe	17	P05	-4.95226	0.540155	-0.777927	-0.129612	-2.20605	-0.45377	-1.75228
BKN30696	CG30050	FBgn0050050	CG30050	NA	CG30050	CG30050	FBgn0050050	Probe	25	H08	-3.39261	-1.50112	-1.08839	-0.30271	-2.44686	-0.695552	-1.75131
BKN24328	CG5541	FBgn0030603	CG5541	NA	CG5541	CG5541	FBgn0030603	Probe	7	B15	-3.21289	-1.71156	-0.806083	-0.627222	-2.46223	-0.716652	-1.74557
BKN32821	CG32036	FBgn0052036	CG32036	NA	CG32036	CG32036	FBgn0052036	Probe	36	J10	-2.71181	-4.38555	-1.78141	-1.83144	-3.54868	-1.80642	-1.74226
BKN20408	CG2931	FBgn0037342	CG2931	NA	CG2931	CG2931	FBgn0037342	Probe	3	C23	-3.3298	-1.59355	1.20252	-2.64393	-2.46168	-0.720703	-1.74097
BKN30247	CG5282	FBgn0036986	CG5282	NA	CG5282	CG5282	FBgn0036986	Probe	23	L21	-1.67811	-4.84853	-2.97753	-0.0713149	-3.26332	-1.52442	-1.7389
BKN34557	NA	NA	NA	NA			NA	Probe	39	K22	-0.911415	-4.95923	0.0040737	-2.41112	-2.93532	-1.20352	-1.7318
BKN27661	CG11583	FBgn0035524	CG11583	NA	CG11583	CG11583	FBgn0035524	Probe	17	M10	-4.11103	-0.00873252	-0.999311	0.336996	-2.05988	-0.331158	-1.72872
BKN25440	CG10435	FBgn0037539	CG10435	NA	CG10435	CG10435	FBgn0037539	Probe	10	L08	-2.87341	-2.1978	-0.724741	-0.89059	-2.53561	-0.807666	-1.72794
BKN60641	CG13311	FBgn0035929	CG13311	NA	CG13311	CG13311	FBgn0035929	Probe	60	L09	-4.52836	0.376744	-0.746632	0.0465232	-2.07581	-0.350054	-1.72575
BKN22866	CG18005	FBgn0037660	CG18005	NA	CG18005	CG18005	FBgn0037660	Probe	14	M19	-1.70122	-3.28659	-0.879214	-0.67316	-2.49391	-0.776187	-1.71772
BKN27486	CG3606	FBgn0011571	caz	cabeza	CG3606	caz	FBgn0011571	Probe	15	P20	-2.54112	-1.77686	-0.836841	-0.0651078	-2.15899	-0.450975	-1.70802
BKN33064	CG14694	FBgn0037845	CG14694	NA	CG14694	CG14694	FBgn0037845	Probe	38	B15	-3.46818	-1.04318	-1.10226	0.00482573	-2.25568	-0.548717	-1.70696
BKN23404	CG1503	FBgn0031157	CG1503	NA	CG1503	CG1503	FBgn0031157	Probe	2	H15	-3.41763	-0.81235	-0.6031	-0.214815	-2.11499	-0.408957	-1.70603
BKN46520	CG7359	FBgn0260855	Sec22	NA	CG7359	Sec22	FBgn0260855	Probe	53	N16	-3.42434	-0.611025	-0.766811	0.140206	-2.01768	-0.313303	-1.70438
BKN22978	CG2103	FBgn0035375	pgant6	polypeptide GalNAc transferase 6	CG2103	pgant6	FBgn0035375	Probe	14	A04	-5.10285	-1.26303	-2.38773	-0.573113	-3.18294	-1.48042	-1.70252
BKN29585	CG32445	FBgn0052445	CG32445	NA	CG32445	CG32445	FBgn0052445	Probe	27	M18	-4.20187	-0.818166	0.0249617	-1.64219	-2.51002	-0.808612	-1.70141
BKN25453	CG43374	FBgn0263132	Cht6	Cht6	CG43374	Cht6	FBgn0263132	Probe	10	N10	-3.89515	-0.116794	-0.323496	-0.297596	-2.00597	-0.310546	-1.69543
BKN34000	CG42343	FBgn0259245	CG42343	NA	CG42343	CG42343	FBgn0259245	Probe	33	M16	-2.62025	-3.28125	-0.870849	-1.64136	-2.95075	-1.2561	-1.69465
BKN34012	NA	NA	NA	NA			NA	Probe	33	O16	0.00476102	-4.49014	-0.797918	-0.299311	-2.24269	-0.548614	-1.69407
BKN25740	CG9056	FBgn0260938	tay	tay bridge	CG9056	tay	FBgn0260938	Probe	12	N07	-3.94553	-1.56577	-0.298252	-1.82794	-2.75565	-1.0631	-1.69255
BKN20478	CG6501	FBgn0034243	ns2	nucleostemin 2	CG6501	ns2	FBgn0034243	Probe	3	O19	-3.01365	-2.25649	-0.516427	-1.37227	-2.63507	-0.94435	-1.69072
BKN40795	CG40191	FBgn0058191	CG40191	NA	CG40191	CG40191	FBgn0058191	Probe	44	E05	-2.18507	-2.22211	-0.277153	-0.749485	-2.20359	-0.513319	-1.69027
BKN27358	CG8801	FBgn0028473	CG8801	NA	CG8801	CG8801	FBgn0028473	Probe	15	L03	-2.47367	-2.71565	-1.59314	-0.222395	-2.59466	-0.90777	-1.68689
BKN45906	CG4927	FBgn0034139	CG4927	NA	CG4927	CG4927	FBgn0034139	Probe	52	G12	-1.74604	-2.41118	0.313847	-1.09882	-2.07861	-0.392485	-1.68613
BKN23046	CG14181	FBgn0035965	Use1	Use1	CG14181	Use1	FBgn0035965	Probe	14	K20	-3.26442	-3.9788	-2.40981	-1.47012	-3.62161	-1.93997	-1.68164
BKN33838	NA	NA	NA	NA			NA	Probe	33	C03	-3.8149	-2.73086	-2.1937	-0.994876	-3.27288	-1.59429	-1.67859
BKN32633	CG1435	FBgn0026144	CBP	sarcoplasmic calcium-binding protein	CG1435	CBP	FBgn0026144	Probe	35	J18	-1.71333	-2.99843	-0.30568	-1.05013	-2.35588	-0.677903	-1.67798
BKN27500	CG3157	FBgn0260639	gammaTub23C	gamma-Tubulin at 23C	CG3157	gammaTub23C	FBgn0260639	Probe	17	A23	-2.49266	-1.78982	-0.731681	-0.200254	-2.14124	-0.465968	-1.67527
BKN31981	CG16791	FBgn0038881	CG16791	NA	CG16791	CG16791	FBgn0038881	Probe	32	N10	-2.82017	-1.52487	-0.966421	-0.0287542	-2.17252	-0.497588	-1.67494
BKN23193	CG1031	FBgn0015568	alpha-Est1	alpha-Esterase-1	CG1031	alpha-Est1	FBgn0015568	Probe	1	F01	-0.925076	-3.5726	0.507705	-1.65581	-2.24884	-0.574051	-1.67479
BKN30119	CG13615	FBgn0039199	CG13615	NA	CG13615	CG13615	FBgn0039199	Probe	22	H06	-2.31102	-2.42043	-0.0795037	-1.30416	-2.36573	-0.691832	-1.67389
BKN32573	CG33213	FBgn0053213	CG33213	NA	CG33213	CG33213	FBgn0053213	Probe	35	P17	-2.39052	-2.16299	0.065964	-1.28628	-2.27675	-0.610158	-1.6666
BKN25593	CG12256	FBgn0038002	CG12256	NA	CG12256+CR43477	CG12256+CR43477	FBgn0038002+FBgn0263454	Probe	37	E20	-1.93501	-2.18429	0.34002	-1.12664	-2.05965	-0.393312	-1.66633
BKN45606	CG10107	FBgn0035713	CG10107	NA	CG10107	CG10107	FBgn0035713	Probe	51	F11	-2.65285	-2.3488	-1.53821	-0.131605	-2.50083	-0.834909	-1.66592
BKN26689	CG17134	FBgn0032304	CG17134	NA	CG17134	CG17134	FBgn0032304	Probe	15	K10	-1.0525	-3.08861	-0.130692	-0.698192	-2.07055	-0.414442	-1.65611
BKN32301	CG9406	FBgn0034592	CG9406	NA	CG9406	CG9406	FBgn0034592	Probe	34	D01	-2.66218	-1.60216	1.14911	-2.10167	-2.13217	-0.476278	-1.65589
BKN30337	CG17329	FBgn0028896	CG17329	NA	CG17329	CG17329	FBgn0028896	Probe	23	L10	-4.51836	-1.67866	-1.75312	-1.156	-3.09851	-1.45456	-1.64395
BKN21359	CG3335	FBgn0036018	CG3335	NA	CG3335	CG3335	FBgn0036018	Probe	8	C05	-2.21193	-2.77942	-1.65978	-0.0545305	-2.49568	-0.857153	-1.63853
BKN22183	CG8954	FBgn0019890	Smg5	Smg5	CG8954	Smg5	FBgn0019890	Probe	16	K21	-1.70951	-2.94476	0.0279802	-1.40555	-2.32713	-0.688785	-1.63835
BKN21939	CG2246	FBgn0039790	CG2246	NA	CG2246	CG2246	FBgn0039790	Probe	11	C13	-3.74136	-1.13799	-0.440859	-1.18589	-2.43967	-0.813375	-1.6263
BKN46022	CG30163	FBgn0050163	Cpr60D	Cuticular protein 60D	CG30163	Cpr60D	FBgn0050163	Probe	52	L03	-1.40849	-3.53137	-0.32851	-1.36256	-2.46993	-0.845535	-1.6244
BKN31307	CG4843	FBgn0004117	Tm2	Tropomyosin 2	CG4843	Tm2	FBgn0004117	Probe	28	N06	-1.74623	-3.84042	-0.51439	-1.82581	-2.79332	-1.1701	-1.62322
BKN29572	CG6588	FBgn0262742	Fas1	Fasciclin 1	CG6588	Fas1	FBgn0262742	Probe	27	K16	-3.16882	-3.12775	-0.022817	-3.04472	-3.14828	-1.53377	-1.61451
BKN51295	CG9358	FBgn0035089	Phk-3	Pherokine 3	CG9358	Phk-3	FBgn0035089	Probe	58	G22	-2.17424	-3.88346	-0.32074	-2.51379	-3.02885	-1.41726	-1.61158
BKN41473	CG40451	FBgn0263977	Tim17b	NA	CG40451	Tim17b	FBgn0263977	Probe	45	F18	-3.37453	-0.963592	-1.28907	0.149636	-2.16906	-0.569716	-1.59934
BKN30722	CG13517	FBgn0034766	Obp59a	Odorant-binding protein 59a	CG13517	Obp59a	FBgn0034766	Probe	25	L12	-2.02683	-2.00375	-0.855101	0.0189347	-2.01529	-0.418083	-1.59721
BKN21707	CG9753	FBgn0039747	AdoR	Adenosine receptor	CG9753	AdoR	FBgn0039747	Probe	9	M06	-2.66883	-2.19762	-0.509442	-1.16275	-2.43322	-0.836094	-1.59713
BKN25874	CG10391	FBgn0032693	Cyp310a1	Cyp310a1	CG10391	Cyp310a1	FBgn0032693	Probe	16	D11	-4.55809	-1.75361	0.0239395	-3.14601	-3.15585	-1.56103	-1.59482
BKN26206	CG8765	FBgn0036900	CG8765	NA	CG8765	CG8765	FBgn0036900	Probe	16	L04	-2.21289	-3.32147	-0.0146016	-2.33537	-2.76718	-1.17498	-1.59219
BKN46319	CG8675	FBgn0030834	CG8675	NA	CG8675	CG8675	FBgn0030834	Probe	53	K22	-1.91787	-2.29108	-2.42977	1.40063	-2.10448	-0.51457	-1.58991
BKN33380	CG42515	FBgn0260398	Pbp49	PSEA-binding protein 49kD	CG42515+CG42516	Pbp49+CG42516	FBgn0260398+FBgn0260390	Probe	39	F24	-1.35949	-4.51537	-1.88864	-0.807234	-2.93743	-1.34794	-1.58949
BKN29055	CG7187	FBgn0011481	Ssdp	Sequence-specific single-stranded DNA-binding protein	CG7187	Ssdp	FBgn0011481	Probe	25	E13	-3.1681	-2.16911	0.704893	-2.87281	-2.66861	-1.08396	-1.58465
BKN21348	CG4364	FBgn0032138	CG4364	NA	CG4364	CG4364	FBgn0032138	Probe	8	A07	-1.75173	-2.27083	-0.537018	-0.379985	-2.01128	-0.458502	-1.55278
BKN21324	CG6923	FBgn0037944	CG6923	NA	CG6923	CG6923	FBgn0037944	Probe	7	M08	-5.27515	-0.543033	-1.13303	-1.60182	-2.90909	-1.36743	-1.54166
BKN27951	CG7332	FBgn0030973	CG7332	NA	CG7332	CG7332	FBgn0030973	Probe	19	M13	-1.8972	-3.3271	0.426676	-2.57887	-2.61215	-1.0761	-1.53605
BKN24401	CG5838	FBgn0015664	Dref	DNA replication-related element factor	CG5838	Dref	FBgn0015664	Probe	7	N17	-3.07563	-3.34265	-0.0668359	-3.30454	-3.20914	-1.68569	-1.52345
BKN40074	CR40573	FBgn0085748	CR40573	NA	CR40573&CR40573&CR40573	CR40573&CR40573&CR40573	FBgn0085748&FBgn0085748&FBgn0085748	Probe	42	M03	-4.19795	-0.511658	-2.09508	0.424939	-2.3548	-0.835069	-1.51973
BKN20025	CG32396	FBgn0052396	CG32396	NA	CG8339	sfl	FBgn0020251	Probe	1	E01	-3.89416	-0.68624	-0.290063	-1.25272	-2.2902	-0.771394	-1.51881
BKN26642	CG32263	FBgn0052263	CG32263	NA	CG32263	CG32263	FBgn0052263	Probe	15	C12	-3.67993	-1.67837	-2.30427	-0.0210571	-2.67915	-1.16266	-1.51649
BKN28797	CG6610	FBgn0035675	CG6610	NA	CG6610	CG6610	FBgn0035675	Probe	38	K18	-1.88042	-3.16176	-0.012035	-2.00675	-2.52109	-1.00939	-1.5117
BKN31556	CG15812	FBgn0035405	pfk	piefke	CG15812	pfk	FBgn0035405	Probe	30	F23	-3.79874	-1.1608	-0.0411688	-1.89625	-2.47977	-0.968708	-1.51106
BKN28244	CG8481	FBgn0037747	CG8481	NA	CG8481	CG8481	FBgn0037747	Probe	20	M24	-0.68046	-3.90746	0.419385	-1.99408	-2.29396	-0.787345	-1.50661
BKN30510	CG1079	FBgn0026592	Fie	Fire exit	CG1079	Fie	FBgn0026592	Probe	24	H20	-3.94203	-2.03231	-0.136637	-2.83914	-2.98717	-1.48789	-1.49928
BKN25875	CG17352	FBgn0035880	CG17352	NA	CG17352	CG17352	FBgn0035880	Probe	16	D13	-2.96156	-1.35244	-0.268415	-1.04915	-2.157	-0.658781	-1.49822
BKN51184	CG14895	FBgn0044826	Pak3	Pak3	CG14895	Pak3	FBgn0044826	Probe	58	E15	-4.72882	-1.79332	-0.918316	-2.61318	-3.26107	-1.76575	-1.49532
BKN26161	NA	FBgn0051295	CG31295	NA	CG42613	CG42613	FBgn0261262	Probe	16	D10	-2.48755	-1.62414	-2.08327	0.962082	-2.05585	-0.560595	-1.49525
BKN34221	NA	NA	NA	NA			NA	Probe	35	C01	-2.49584	-2.06474	1.03449	-2.60669	-2.28029	-0.786102	-1.49419
BKN45120	CG9539	FBgn0086357	Sec61alpha	Sec61alpha	CG9539	Sec61alpha	FBgn0086357	Probe	50	C24	-3.35535	-3.04735	0.658434	-4.07572	-3.20135	-1.70864	-1.49271
BKN45494	CG7265	FBgn0038272	CG7265	NA	CG7265	CG7265	FBgn0038272	Probe	51	C04	-3.05372	-2.54359	-1.0669	-1.54622	-2.79865	-1.30656	-1.49209
BKN25124	CG15431	FBgn0031602	CG15431	NA	CG15431	CG15431	FBgn0031602	Probe	10	F23	-2.32258	-1.9715	-2.54355	1.22629	-2.14704	-0.65863	-1.48841
BKN20883	CG1828	FBgn0002183	dre4	dre4	CG1828	dre4	FBgn0002183	Probe	5	C14	-3.45483	-3.14439	-2.23821	-1.40353	-3.29961	-1.82087	-1.47874
BKN26082	CG7632	FBgn0037071	CG7632	NA	CG7632	CG7632	FBgn0037071	Probe	13	F19	-2.45388	-2.09591	-0.271028	-1.35667	-2.27489	-0.813849	-1.46104
BKN32679	CG30101	FBgn0050101	CG30101	NA	CG30101	CG30101	FBgn0050101	Probe	36	B13	-1.40058	-4.70488	-1.98472	-1.20995	-3.05273	-1.59734	-1.4554
BKN32149	CG9211	FBgn0031872	ihog	interference hedgehog	CG9211	ihog	FBgn0031872	Probe	33	J09	-2.921	-1.59681	0.0262085	-1.63369	-2.25891	-0.80374	-1.45517
BKN21094	CG2677	FBgn0024996	eIF2B-beta	eIF2B-beta	CG2677	eIF2B-beta	FBgn0024996	Probe	6	G04	-3.70276	-1.83761	-2.38525	-0.268312	-2.77018	-1.32678	-1.4434
BKN27798	CG4307	FBgn0016691	Oscp	Oligomycin sensitivity-conferring protein	CG4307	Oscp	FBgn0016691	Probe	18	C20	-1.93107	-2.22103	-1.26768	-0.00440294	-2.07605	-0.636043	-1.44001
BKN50893	CG5092	FBgn0021796	Tor	Target of rapamycin	CG5092	Tor	FBgn0021796	Probe	57	E10	-3.83199	-2.80032	-3.67607	-0.080485	-3.31616	-1.87828	-1.43788
BKN23409	CG6493	FBgn0034246	Dcr-2	Dicer-2	CG6493	Dcr-2	FBgn0034246	Probe	2	J01	-1.3175	-3.30017	-0.751069	-0.99086	-2.30884	-0.870965	-1.43787
BKN24652	CG5213	FBgn0038345	CG5213	NA	CG5213	CG5213	FBgn0038345	Probe	8	H15	-4.39711	0.315956	-1.20225	-0.00658799	-2.04058	-0.604421	-1.43615
BKN45389	CG7752	FBgn0259785	pzg	putzig	CG7752	pzg	FBgn0259785	Probe	51	A09	-3.16723	-3.59604	-0.58643	-3.30672	-3.38163	-1.94658	-1.43506
BKN33310	CG1567	FBgn0021742	C901	C901	CG1567	C901	FBgn0021742	Probe	39	L03	-3.48925	-1.10246	0.0208128	-1.74346	-2.29586	-0.861325	-1.43453
BKN26486	CG7669	FBgn0038607	CG7669	NA	CG7669	CG7669	FBgn0038607	Probe	14	J12	-1.86316	-2.7081	-1.00336	-0.710201	-2.28563	-0.85678	-1.42885
BKN25362	CG13550	FBgn0034853	Ice1	Interacts with the C terminus of ELL 1	CG13550	Ice1	FBgn0034853	Probe	16	M20	-3.11421	-3.02644	-1.82407	-1.48617	-3.07032	-1.65512	-1.41521
BKN34158	NA	NA	NA	NA			NA	Probe	34	G20	-1.60236	-4.15088	-0.550458	-2.3778	-2.87662	-1.46413	-1.41249
BKN33598	NA	NA	NA	NA			NA	Probe	31	K04	-3.13885	-3.63169	-0.225357	-3.74956	-3.38527	-1.98746	-1.39781
BKN22342	CG15793	FBgn0010269	Dsor1	Downstream of raf1	CG15793	Dsor1	FBgn0010269	Probe	12	G03	-2.48728	-2.17426	-0.848069	-1.02935	-2.33077	-0.938708	-1.39206
BKN30900	CG9819	FBgn0030758	CanA-14F	Calcineurin A at 14F	CG9819	CanA-14F	FBgn0030758	Probe	26	J08	-2.65335	-3.76875	-2.06571	-1.58032	-3.21105	-1.82301	-1.38804
BKN32766	CG11516	FBgn0004369	Ptp99A	Protein tyrosine phosphatase 99A	CG11516	Ptp99A	FBgn0004369	Probe	36	P19	0.630684	-4.75095	-0.74323	-0.61769	-2.06013	-0.68046	-1.37967
BKN32883	CG3546	FBgn0029716	CG3546	NA	CG3546	CG3546	FBgn0029716	Probe	37	D13	-1.59505	-2.63826	-1.36402	-0.110455	-2.11666	-0.737236	-1.37942
BKN26997	CG4766	FBgn0027546	CG4766	NA	CG4766	CG4766	FBgn0027546	Probe	18	P01	-4.76293	0.0744418	0.777126	-2.70844	-2.34424	-0.965659	-1.37858
BKN25166	CG33133	FBgn0001133	grau	grauzone	CG33133	grau	FBgn0001133	Probe	10	N11	-3.44221	-1.24813	-2.0568	0.121982	-2.34517	-0.967408	-1.37776
BKN31102	CG1652	FBgn0040092	lectin-46Cb	lectin-46Cb	CG1652	lectin-46Cb	FBgn0040092	Probe	27	L04	-1.87324	-2.33283	-1.68382	0.196281	-2.10303	-0.743768	-1.35926
BKN60536	CG9115	FBgn0025742	mtm	myotubularin	CG9115	mtm	FBgn0025742	Probe	60	I16	-4.03333	-2.53061	0.0374712	-3.90912	-3.28197	-1.93583	-1.34614
BKN27304	CG6437	FBgn0067102	GlcT-1	GlcT-1	CG6437	GlcT-1	FBgn0067102	Probe	15	B15	-4.72304	-0.239688	-1.86858	-0.424433	-2.48136	-1.14651	-1.33486
BKN40367	CG4174	FBgn0036793	CG4174	NA	CG13380+CG4174	CG13380+CG4174	FBgn0036799+FBgn0036793	Probe	42	N14	-1.81091	-2.36658	0.301404	-1.81632	-2.08874	-0.757456	-1.33129
BKN29559	CG12444	FBgn0033651	Tango3	Transport and Golgi organization 3	CG12444	Tango3	FBgn0033651	Probe	27	I14	-2.87474	-3.52498	-1.35198	-2.39628	-3.19986	-1.87413	-1.32573
BKN40355	CG3584	FBgn0022984	qkr58E-3	quaking related 58E-3	CG3584	qkr58E-3	FBgn0022984	Probe	42	L14	-3.69754	-0.643703	-1.74845	0.0570542	-2.17062	-0.845699	-1.32492
BKN32697	CG3994	FBgn0028516	ZnT35C	NA	CG3994	ZnT35C	FBgn0028516	Probe	36	F01	-2.66991	-3.40866	-1.307	-2.12202	-3.03929	-1.71451	-1.32477
BKN22823	CG14130	FBgn0036210	CG14130	NA	CG14130	CG14130	FBgn0036210	Probe	14	G05	-2.43934	-3.34535	-0.985484	-2.15398	-2.89235	-1.56973	-1.32262
BKN24614	CG42360	FBgn0259742	CG42360	NA	CG42360	CG42360	FBgn0259742	Probe	8	B11	-1.38095	-2.84089	-2.05782	0.461023	-2.11092	-0.798397	-1.31252
BKN40368	CG10096	FBgn0038032	CG10096	NA	CG10097+CG10096	CG10097+CG10096	FBgn0038033+FBgn0038032	Probe	42	N16	-3.57376	-0.57363	-0.665189	-0.857462	-2.0737	-0.761326	-1.31237
BKN30686	CG30404	FBgn0050404	Tango11	Transport and Golgi organization 11	CG30404	Tango11	FBgn0050404	Probe	25	F12	-4.43242	-2.1069	-1.71431	-2.21015	-3.26966	-1.96223	-1.30743
BKN22971	CG10289	FBgn0035688	CG10289	NA	CG10289	CG10289	FBgn0035688	Probe	29	O13	-4.31692	0.000678652	1.16169	-2.86792	-2.15812	-0.853117	-1.30501
BKN29437	CG9578	FBgn0031094	CG9578	NA	CG9578+CG9579	CG9578+AnnX	FBgn0031094+FBgn0000084	Probe	27	E09	-1.95133	-2.41523	-0.00827977	-1.75473	-2.18328	-0.881504	-1.30177
BKN40108	CG17618	FBgn0040587	CG17618	NA	CG6982+CG17618	CG6982+CG17618	FBgn0039014+FBgn0040587	Probe	42	A24	-0.270816	-4.01383	-1.70811	0.0194709	-2.14232	-0.844321	-1.298
BKN27683	CG32031	FBgn0000116	Argk	Arginine kinase	CG32031	Argk	FBgn0000116	Probe	18	A05	-3.66404	-2.65095	-0.531367	-3.18828	-3.1575	-1.85983	-1.29767
BKN46322	CG17359	FBgn0036396	CG17359	NA	CG17359	CG17359	FBgn0036396	Probe	53	M04	-0.988371	-4.15391	-0.420527	-2.13496	-2.57114	-1.27774	-1.2934
BKN24706	CG31932	FBgn0041249	Gr22f	Gustatory receptor 22f	CG31932	Gr22f	FBgn0041249	Probe	8	B04	-0.878635	-4.05262	-1.26653	-1.08246	-2.46563	-1.1745	-1.29113
BKN23771	CG32374	FBgn0052374	CG32374	NA	CG32374	CG32374	FBgn0052374	Probe	4	F05	-1.63198	-3.60767	-2.64769	-0.0100106	-2.61983	-1.32885	-1.29098
BKN45004	CG2684	FBgn0002542	lds	lodestar	CG2684	lds	FBgn0002542	Probe	50	A07	-1.46559	-2.85352	-0.959873	-0.778811	-2.15956	-0.869342	-1.29022
BKN30524	CG8246	FBgn0003130	Poxn	Pox neuro	CG8246	Poxn	FBgn0003130	Probe	24	J24	-3.20382	-1.61612	-0.288657	-1.95181	-2.40997	-1.12024	-1.28973
BKN23501	CG31217	FBgn0051217	modSP	modular serine protease	CG31217	modSP	FBgn0051217	Probe	2	H18	-2.73888	-2.46845	-1.26982	-1.35849	-2.60366	-1.31415	-1.28951
BKN32702	CG42235	FBgn0250757	CG42235	NA	CG42235	CG42235	FBgn0250757	Probe	36	F11	-1.30263	-2.90706	0.576732	-2.21401	-2.10484	-0.81864	-1.2862
BKN20083	CG18176	FBgn0036038	defl	deflated	CG18176	defl	FBgn0036038	Probe	1	M21	-0.149245	-4.64646	-1.55984	-0.664399	-2.39785	-1.11212	-1.28574
BKN28625	CG10233	FBgn0087005	rtp	retinophilin	CG10233	rtp	FBgn0087005	Probe	22	M18	-2.44872	-1.86817	-0.859852	-0.939662	-2.15844	-0.899757	-1.25869
BKN22271	CG10060	FBgn0001104	G-ialpha65A	G protein alphai subunit 65A	CG10060	G-ialpha65A	FBgn0001104	Probe	11	K06	-0.914209	-4.09733	-2.90202	0.390271	-2.50577	-1.25587	-1.2499
BKN41463	CG33797	FBgn0053797	CG33797	NA	CG33797	CG33797	FBgn0053797	Probe	45	D22	-3.59001	-0.495639	-0.0412336	-1.54793	-2.04282	-0.794581	-1.24824
BKN24733	CG15040	FBgn0030940	CG15040	NA	CG15040	CG15040	FBgn0030940	Probe	8	F10	-4.95818	-0.775601	-1.74435	-1.4942	-2.86689	-1.61927	-1.24762
BKN46191	CG9344	FBgn0034564	CG9344	NA	CG9344	CG9344	FBgn0034564	Probe	53	G05	-3.51435	-2.38352	-2.99284	-0.425138	-2.94894	-1.70899	-1.23994
BKN45292	CG8739	FBgn0086784	stmA	stambha A	CG8739	stmA	FBgn0086784	Probe	50	B08	-1.49417	-3.99293	-2.9313	-0.0872386	-2.74355	-1.50927	-1.23428
BKN22212	CG14814	FBgn0023515	CG14814	NA	CG14814	CG14814	FBgn0023515	Probe	11	A08	-2.60815	-2.88306	-1.08528	-1.93814	-2.7456	-1.51171	-1.23389
BKN24727	CG8388	FBgn0034062	CG8388	NA	CG8388	CG8388	FBgn0034062	Probe	8	D22	-4.24184	-0.456393	-0.988125	-1.24485	-2.34912	-1.11649	-1.23263
BKN22574	CG12245	FBgn0014179	gcm	glial cells missing	CG12245+CG31709	gcm+CG31709	FBgn0014179+FBgn0051709	Probe	28	M12	-4.50919	-0.683287	-0.551335	-2.21238	-2.59624	-1.38186	-1.21438
BKN22289	CG6937	FBgn0038989	CG6937	NA	CG6937	CG6937	FBgn0038989	Probe	11	M18	-3.3302	-2.31475	-2.33426	-0.882914	-2.82247	-1.60859	-1.21389
BKN26619	CG13425	FBgn0015907	bl	bancal	CG13425	bl	FBgn0015907	Probe	15	O13	-5.59206	-0.798925	-1.08964	-2.87402	-3.19549	-1.98183	-1.21366
BKN31429	CG32512	FBgn0052512	CG32512	NA	CG32512	CG32512	FBgn0052512	Probe	29	B10	-2.72641	-1.3375	-1.1513	-0.488427	-2.03196	-0.819863	-1.21209
BKN28916	CG4637	FBgn0004644	hh	hedgehog	CG4637	hh	FBgn0004644	Probe	24	M23	-2.41689	-2.82722	-1.90512	-0.921924	-2.62205	-1.41352	-1.20853
BKN29661	CG15147	FBgn0032654	CG15147	NA	CG15147	CG15147	FBgn0032654	Probe	20	L01	-1.25196	-3.15203	-0.774805	-1.21573	-2.202	-0.995267	-1.20673
BKN46045	CG3850	FBgn0033782	sug	sugarbabe	CG3850	sug	FBgn0033782	Probe	52	P01	-2.38137	-2.51566	-1.06483	-1.42759	-2.44852	-1.24621	-1.20231
BKN27377	CG6606	FBgn0027335	Rip11	Rab11 interacting protein	CG6606	Rip11	FBgn0027335	Probe	15	N17	-3.42449	-0.718666	-0.00410583	-1.74243	-2.07158	-0.873266	-1.19831
BKN20212	CG11199	FBgn0046704	Liprin-alpha	Liprin-alpha	CG11199	Liprin-alpha	FBgn0046704	Probe	2	C15	-1.85111	-2.74672	-1.31101	-0.890309	-2.29892	-1.10066	-1.19826
BKN24457	CG4381	FBgn0010039	GstD3	Glutathione S transferase D3	CG4381	GstD3	FBgn0010039	Probe	7	H10	-3.73061	-0.514652	-1.84401	-0.00746741	-2.12263	-0.925739	-1.19689
BKN23869	CG43720	FBgn0263873	sick	sickie	CG43720	sick	FBgn0263873	Probe	4	F10	-0.643625	-3.64231	-0.946864	-0.966035	-2.14297	-0.95645	-1.18652
BKN50711	CG4379	FBgn0000273	Pka-C1	cAMP-dependent protein kinase 1	CG4379	Pka-C1	FBgn0000273	Probe	56	H06	-5.65657	0.118551	-1.67943	-1.48918	-2.76901	-1.5843	-1.1847
BKN32480	CG9656	FBgn0001138	grn	grain	CG9656	grn	FBgn0001138	Probe	34	P24	-2.0506	-2.65915	-2.38274	0.0397115	-2.35487	-1.17152	-1.18336
BKN30774	CG11127	FBgn0033178	CG11127	NA	CG11127+CG11141	CG11127+CG11141	FBgn0033178+FBgn0033177	Probe	26	D19	-2.49836	-1.55481	-0.239734	-1.44716	-2.02659	-0.843444	-1.18314
BKN50561	CG7693	FBgn0023083	fray	frayed	CG7693	fray	FBgn0023083	Probe	56	M18	-2.72081	-2.47645	-1.28903	-1.54538	-2.59863	-1.41721	-1.18143
BKN32252	CG2207	FBgn0022893	Df31	Decondensation factor 31	CG2207	Df31	FBgn0022893	Probe	33	J24	-1.93554	-2.90582	-3.14822	0.668062	-2.42068	-1.24008	-1.1806
BKN24348	CG13916	FBgn0043865	SA-2	Stromalin-2	CG13916	SA-2	FBgn0043865	Probe	7	F07	-3.7002	-2.08244	-1.20575	-2.2193	-2.89132	-1.71252	-1.1788
BKN25863	CG11092	FBgn0027537	CG11092	NA	CG11092	CG11092	FBgn0027537	Probe	16	B13	-2.60873	-2.31835	-1.33876	-1.23266	-2.46354	-1.28571	-1.17783
BKN27780	CG3018	FBgn0010602	lwr	lesswright	CG3018	lwr	FBgn0010602	Probe	18	A08	-2.48594	-1.78308	-0.982292	-0.948048	-2.13451	-0.96517	-1.16934
BKN34230	NA	NA	NA	NA			NA	Probe	35	C19	-3.78138	-1.36763	-1.54126	-1.27131	-2.5745	-1.40628	-1.16822
BKN27881	CG17299	FBgn0264357	SNF4Agamma	SNF4/AMP-activated protein kinase gamma subunit	CG17299	SNF4Agamma	FBgn0264357	Probe	19	A17	-4.73217	0.0370419	-1.00615	-1.35383	-2.34757	-1.17999	-1.16758
BKN33257	CG14340	FBgn0031302	CG14340	NA	CG14340	CG14340	FBgn0031302	Probe	39	B17	-1.10587	-3.49221	-1.18251	-1.08249	-2.29904	-1.1325	-1.16654
BKN26325	CG8777	FBgn0033376	CG8777	NA	CG8777	CG8777	FBgn0033376	Probe	14	P01	-2.28365	-2.60214	-2.56632	-0.027565	-2.44289	-1.29694	-1.14595
BKN20115	CG8707	FBgn0033272	RagC	NA	CG8707	RagC	FBgn0033272	Probe	1	C14	-2.84152	-2.89878	-3.46694	0.0131622	-2.87015	-1.72689	-1.14326
BKN31555	CG10473	FBgn0263198	Acn	Acinus	CG10473	Acn	FBgn0263198	Probe	30	F21	-1.86642	-2.73318	-0.46713	-1.84642	-2.2998	-1.15677	-1.14302
BKN31136	CG5835	FBgn0038682	CG5835	NA	CG5835	CG5835	FBgn0038682	Probe	27	P24	-2.21373	-2.9626	-1.52078	-1.39385	-2.58817	-1.45732	-1.13085
BKN50712	CG31751	FBgn0086909	CG31751	NA	CG31751	CG31751	FBgn0086909	Probe	56	H08	-3.66714	-1.51032	-2.89147	-0.0278147	-2.58873	-1.45964	-1.12909
BKN60224	CG6238	FBgn0029157	ssh	slingshot	CG6238	ssh	FBgn0029157	Probe	59	F15	-3.87756	-2.19009	-1.39821	-2.41351	-3.03382	-1.90586	-1.12796
BKN45074	CG18476	FBgn0037931	CG18476	NA	CG18476	CG18476	FBgn0037931	Probe	50	M03	-2.58061	-1.49212	-1.00165	-0.819337	-2.03636	-0.910494	-1.12587
BKN28614	CG17334	FBgn0035626	lin-28	lin-28	CG17334	lin-28	FBgn0035626	Probe	22	K20	-1.62393	-3.6803	-0.663314	-2.39505	-2.65211	-1.52918	-1.12293
BKN30332	CG8944	FBgn0030680	CG8944	NA	CG8944	CG8944	FBgn0030680	Probe	23	J24	-2.5993	-2.34653	-2.00976	-0.695918	-2.47291	-1.35284	-1.12008
BKN21330	CG7747	FBgn0034109	CG7747	NA	CG7747	CG7747	FBgn0034109	Probe	7	M20	-3.03699	-1.2771	-0.613329	-1.46095	-2.15705	-1.03714	-1.11991
BKN29516	NA	FBgn0046769	CG32331	NA			NA	Probe	27	A24	-1.7483	-4.30243	-2.12348	-1.6985	-3.02536	-1.91099	-1.11437
BKN22886	CG9998	FBgn0005411	U2af50	U2 small nuclear riboprotein auxiliary factor 50	CG9998	U2af50	FBgn0005411	Probe	29	A11	-2.82231	-2.9858	-1.41689	-2.17801	-2.90405	-1.79745	-1.10661
BKN33413	NA	NA	NA	NA			NA	Probe	39	L18	-0.653533	-3.57067	-0.76473	-1.29399	-2.1121	-1.02936	-1.08274
BKN20404	CG6235	FBgn0004889	tws	twins	CG6235	tws	FBgn0004889	Probe	3	C15	-2.99063	-1.19493	-1.4218	-0.625144	-2.09278	-1.02347	-1.06931
BKN21075	CG17369	FBgn0005671	Vha55	Vacuolar H[+]-ATPase 55kD B subunit	CG17369	Vha55	FBgn0005671	Probe	6	C14	-2.30242	-3.11271	-2.25995	-1.02186	-2.70757	-1.64091	-1.06666
BKN50549	CG10504	FBgn0028427	Ilk	Integrin linked kinase	CG10504	Ilk	FBgn0028427	Probe	56	K18	-2.51646	-1.82894	-2.19091	-0.036446	-2.1727	-1.11368	-1.05902
BKN20733	CG7962	FBgn0010350	CdsA	CDP diglyceride synthetase	CG7962	CdsA	FBgn0010350	Probe	37	K13	-1.26172	-3.68727	-0.202547	-2.65209	-2.4745	-1.42732	-1.04718
BKN25367	CG7242	FBgn0087021	Spc25	Spc25	CG7242	Spc25	FBgn0087021	Probe	16	O06	-2.99503	-2.33477	-0.0254491	-3.25115	-2.6649	-1.6383	-1.0266
BKN32700	CG9335	FBgn0032895	CG9335	NA	CG9335	CG9335	FBgn0032895	Probe	36	F07	-2.60059	-2.5094	-0.762425	-2.29949	-2.55499	-1.53096	-1.02404
BKN29213	CG11027	FBgn0013749	Arf102F	ADP ribosylation factor 102F	CG11027	Arf102F	FBgn0013749	Probe	25	O18	-2.35661	-2.43428	-1.36991	-1.38491	-2.39545	-1.37741	-1.01804
BKN25575	CG3292	FBgn0034710	CG3292	NA	CG3292	CG3292	FBgn0034710	Probe	11	B14	-3.36727	-0.635854	-1.44783	-0.531413	-2.00156	-0.98962	-1.01194
BKN34658	NA	NA	NA	NA			NA	Probe	40	L11	-3.10795	-2.49785	-2.67212	-0.912053	-2.8029	-1.79208	-1.01082
BKN45321	CG4165	FBgn0029763	CG4165	NA	CG4165	CG4165	FBgn0029763	Probe	50	F18	-4.25307	0.00869609	-1.85282	-0.393825	-2.12219	-1.12332	-0.998863
BKN25472	CG11665	FBgn0033028	CG11665	NA	CG11665	CG11665	FBgn0033028	Probe	10	P24	-2.50975	-2.38601	-1.12178	-1.78188	-2.44788	-1.45183	-0.996047
BKN23903	CG10654	FBgn0036294	CG10654	NA	CG10654	CG10654	FBgn0036294	Probe	4	L06	-3.58106	-2.00793	-1.1914	-2.41507	-2.7945	-1.80323	-0.991264
BKN46662	CG7581	FBgn0025457	Bub3	Bub3	CG7581	Bub3	FBgn0025457	Probe	54	E12	-3.41762	-1.4952	-3.93632	0.994973	-2.45641	-1.47067	-0.985736
BKN51262	CG12170	FBgn0037356	CG12170	NA	CG12170	CG12170	FBgn0037356	Probe	58	C04	-3.26339	-2.19678	-1.04843	-2.44496	-2.73009	-1.74669	-0.983393
BKN29406	CG8280	FBgn0000556	Ef1alpha48D	Elongation factor 1alpha48D	CG8280	Ef1alpha48D	FBgn0000556	Probe	26	O20	-1.68556	-2.78307	-2.45746	-0.0471271	-2.23431	-1.25229	-0.982018
BKN22447	CG9207	FBgn0031873	Gas41	Gas41			NA	Probe	12	G22	-1.68833	-3.58974	-1.88257	-1.47864	-2.63903	-1.6806	-0.95843
BKN30006	CG9326	FBgn0250785	vari	varicose	CG9326	vari	FBgn0250785	Probe	22	D19	-4.95422	-0.338663	-1.16754	-2.22051	-2.64644	-1.69403	-0.952411
BKN29244	CG14536	FBgn0031950	Herp	Homocysteine-induced endoplasmic reticulum protein	CG14536	Herp	FBgn0031950	Probe	26	E07	-2.68594	-1.83575	-1.89985	-0.738261	-2.26084	-1.31906	-0.941785
BKN32314	CG10970	FBgn0030078	CG10970	NA	CG10970	CG10970	FBgn0030078	Probe	34	F03	-2.11988	-2.33639	0.128282	-2.71061	-2.22813	-1.29116	-0.936973
BKN34174	NA	NA	NA	NA			NA	Probe	34	K04	-2.14184	-2.72197	-1.35496	-1.64459	-2.4319	-1.49978	-0.932128
BKN29914	CG31666	FBgn0086758	chinmo	Chronologically inappropriate morphogenesis	CG31666	chinmo	FBgn0086758	Probe	21	F04	-4.59503	-0.861124	-2.12903	-1.47565	-2.72808	-1.80234	-0.925735
BKN20441	CG6831	FBgn0260442	rhea	rhea	CG6831	rhea	FBgn0260442	Probe	3	I17	-5.60097	0.78748	-1.53281	-1.43114	-2.40675	-1.48197	-0.924773
BKN25173	CG30278	FBgn0050278	CG30278	NA	CG30278	CG30278	FBgn0050278	Probe	10	P01	-0.868601	-3.26103	0.109549	-2.40746	-2.06481	-1.14895	-0.915859
BKN27245	CG13075	FBgn0036563	CG13075	NA	CG13075	CG13075	FBgn0036563	Probe	19	H18	-2.49241	-1.79111	-0.993853	-1.47512	-2.14176	-1.23449	-0.907277
BKN20854	CG6382	FBgn0020443	Elf	Ef1alpha-like factor	CG6382	Elf	FBgn0020443	Probe	5	O03	-0.901007	-3.11192	0.00878438	-2.22066	-2.00646	-1.10594	-0.900522
BKN41748	CR42914	FBgn0262386	mir-306	mir-306 stem loop	CR42914	mir-306	FBgn0262386	Probe	46	D15	-1.13503	-4.25984	-1.26087	-2.33347	-2.69743	-1.79717	-0.900261
BKN24866	CG31020	FBgn0260440	spdo	sanpodo	CG31020	spdo	FBgn0260440	Probe	9	L11	-3.65761	-2.03156	-0.533049	-3.3611	-2.84458	-1.94707	-0.897508
BKN50808	CG10155	FBgn0020767	Spred	Sprouty-related protein with EVH-1 domain	CG10155	Spred	FBgn0020767	Probe	57	G07	-4.47587	0.00972432	-0.462272	-2.24702	-2.23307	-1.35465	-0.878429
BKN46471	CG8583	FBgn0035771	sec63	sec63	CG8583	sec63	FBgn0035771	Probe	53	F14	-3.2375	-0.828399	-2.52758	0.217027	-2.03295	-1.15528	-0.877676
BKN26966	CG13646	FBgn0039255	CG13646	NA	CG13646	CG13646	FBgn0039255	Probe	18	J11	-2.14291	-1.86935	-2.05672	-0.216612	-2.00613	-1.13667	-0.869466
BKN30189	CG42237	FBgn0250862	CG42237	NA	CG42628	rad	FBgn0261379	Probe	23	D01	-2.8364	-1.88168	-2.48894	-0.517366	-2.35904	-1.50315	-0.855887
BKN42702	NA	FBgn0085643	CG41421	NA	CR40546&CR41609	CR40546&CR41609	FBgn0085742&FBgn0085819	Probe	49	C03	-3.73746	-0.431135	0.0629074	-2.52739	-2.0843	-1.23224	-0.852053
BKN21807	CG32344	FBgn0052344	CG32344	NA	CG32344	CG32344	FBgn0052344	Probe	10	M13	-1.62301	-2.67321	-1.62923	-0.990124	-2.14811	-1.30968	-0.838431
BKN27768	CG30345	FBgn0050345	CG30345	NA	CG30345	CG30345	FBgn0050345	Probe	18	O07	-3.18604	-1.13714	-2.73007	0.0619559	-2.16159	-1.33406	-0.827531
BKN50824	CG1210	FBgn0020386	Pdk1	Phosphoinositide-dependent kinase 1	CG1210	Pdk1	FBgn0020386	Probe	57	I15	-4.3394	-1.24876	-2.48547	-1.47056	-2.79408	-1.97802	-0.816063
BKN27189	CG31414	FBgn0051414	CG31414	NA	CG31414	CG31414	FBgn0051414	Probe	19	P01	-0.0924123	-4.93085	-1.79738	-1.59717	-2.51163	-1.69728	-0.814354
BKN26643	CG30015	FBgn0050015	CG30015	NA	CG30015	CG30015	FBgn0050015	Probe	15	C14	-2.96791	-1.84491	-3.44004	0.221227	-2.40641	-1.60941	-0.797003
BKN33154	CG5767	FBgn0034292	CG5767	NA	CG5767	CG5767	FBgn0034292	Probe	38	B04	-1.39028	-2.63705	-0.260293	-2.17421	-2.01367	-1.21725	-0.796416
BKN60590	CG17029	FBgn0036551	CG17029	NA	CG17029	CG17029	FBgn0036551	Probe	60	D03	-3.88079	-1.07089	-3.53516	0.164804	-2.47584	-1.68518	-0.790661
BKN28364	CG9650	FBgn0029939	CG9650	NA	CG9650	CG9650	FBgn0029939	Probe	21	A24	-4.58189	-0.513696	-4.02315	0.492397	-2.54779	-1.76538	-0.782417
BKN45878	CG9422	FBgn0033092	CG9422	NA	CG9422	CG9422	FBgn0033092	Probe	52	C04	-2.99784	-2.07558	-0.917783	-2.66407	-2.53671	-1.79093	-0.745781
BKN40746	CG2934	FBgn0028665	VhaAC39-1	Vacuolar H[+] ATPase subunit AC39-1	CG2934	VhaAC39-1	FBgn0028665	Probe	43	N04	-2.2088	-1.83627	-1.21557	-1.34523	-2.02253	-1.2804	-0.742131
BKN22890	CG14614	FBgn0031186	CG14614	NA	CG14614	CG14614	FBgn0031186	Probe	29	A19	-2.05855	-2.05414	0.769863	-3.40513	-2.05634	-1.31764	-0.738709
BKN26673	CG17914	FBgn0032601	yellow-b	yellow-b	CG17914	yellow-b	FBgn0032601	Probe	38	I09	-2.97772	-1.3806	-1.9467	-0.960348	-2.17916	-1.45353	-0.725635
BKN29575	CG5386	FBgn0038945	CG5386	NA	CG5386	CG5386	FBgn0038945	Probe	27	K22	-1.99347	-2.34553	-2.69246	-0.198358	-2.1695	-1.44541	-0.724091
BKN20713	CG11779	FBgn0038683	CG11779	NA	CG11779	CG11779	FBgn0038683	Probe	4	G10	-0.56629	-3.94526	-2.91102	-0.153195	-2.25578	-1.53211	-0.723672
BKN27241	CG1124	FBgn0037290	CG1124	NA	CG1124	CG1124	FBgn0037290	Probe	19	H10	-3.37376	-1.10657	-1.17657	-1.87105	-2.24017	-1.52381	-0.716358
BKN21225	CG5522	FBgn0034158	CG5522	NA	CG5522	CG5522	FBgn0034158	Probe	7	M01	-4.51067	-0.905024	-4.00987	0.0265197	-2.70785	-1.99168	-0.71617
BKN20068	CG9750	FBgn0040075	rept	reptin	CG9750	rept	FBgn0040075	Probe	1	K15	-0.983087	-3.31129	-2.73331	-0.144418	-2.14719	-1.43886	-0.708322
BKN40474	CR42968	FBgn0262419	mir-277	mir-277 stem loop	CR43459+CR42968	CR43459+mir-277	FBgn0263413+FBgn0262419	Probe	43	O11	-2.35794	-2.95278	-2.24538	-1.68505	-2.65536	-1.96521	-0.690146
BKN22515	CG32133	FBgn0052133	ptip	NA	CG32133	ptip	FBgn0052133	Probe	28	C14	-2.84666	-1.42011	-1.12656	-1.78313	-2.13338	-1.45485	-0.678536
BKN32127	NA	FBgn0051894	CG31894	NA			NA	Probe	33	F13	-1.45634	-3.41408	-1.46347	-2.06699	-2.43521	-1.76523	-0.669987
BKN42736	CG18859	FBgn0041626	Or19a	Odorant receptor 19a	CG18859	Or19a	FBgn0041626	Probe	49	G23	-3.88378	-1.13395	-2.5119	-1.19779	-2.50887	-1.85484	-0.654022
BKN25294	CG32298	FBgn0052298	CG32298	NA	CG32299+CG32298	CG32299+CG32298	FBgn0052299+FBgn0052298	Probe	16	C04	-0.0456691	-4.1057	-0.0210228	-2.85228	-2.07568	-1.43665	-0.639034
BKN51023	CG7405	FBgn0022936	CycH	Cyclin H	CG7405	CycH	FBgn0022936	Probe	57	L05	-2.92802	-1.09321	-1.06171	-1.69517	-2.01062	-1.37844	-0.632177
BKN30771	CG15323	FBgn0040784	CG15323	NA	CG15323	CG15323	FBgn0040784	Probe	26	D13	-3.24264	-1.36449	-2.10325	-1.24362	-2.30356	-1.67343	-0.630131
BKN21620	CG1472	FBgn0033460	sec24	sec24	CG1472	sec24	FBgn0033460	Probe	9	M23	-2.58103	-2.06268	-3.07655	-0.312915	-2.32186	-1.69473	-0.627124
BKN50998	CG42273	FBgn0259168	mnb	minibrain	CG42273	mnb	FBgn0259168	Probe	57	H03	-3.70229	-1.12286	-0.856794	-2.71836	-2.41257	-1.78758	-0.624997
BKN30856	CG7395	FBgn0036934	sNPF-R	short neuropeptide F receptor	CG7395	sNPF-R	FBgn0036934	Probe	26	B16	-2.84253	-2.05447	-3.11408	-0.536523	-2.4485	-1.8253	-0.6232
BKN45839	CG6474	FBgn0000617	e(y)1	enhancer of yellow 1	CG6474	e(y)1	FBgn0000617	Probe	52	K21	-1.75065	-3.06941	-1.22912	-2.35456	-2.41003	-1.79184	-0.618189
BKN34331	NA	NA	NA	NA			NA	Probe	35	E06	-3.96006	-0.601993	-1.55261	-1.78622	-2.28103	-1.66941	-0.611614
BKN29839	CG9734	FBgn0027657	glob1	globin 1	CG9734	glob1	FBgn0027657	Probe	21	H21	-2.02902	-2.48612	-3.43718	0.140225	-2.25757	-1.64848	-0.60909
BKN30995	CG1632	FBgn0030027	CG1632	NA	CG1632	CG1632	FBgn0030027	Probe	27	J05	-4.07086	-0.0357892	-3.20816	0.301073	-2.05332	-1.45354	-0.59978
BKN50930	CG3319	FBgn0263237	Cdk7	Cyclin-dependent kinase 7	CG3319	Cdk7	FBgn0263237	Probe	57	K12	-2.70403	-2.18067	-1.73358	-2.00884	-2.44235	-1.87121	-0.571142
BKN21168	CG10347	FBgn0030342	CG10347	NA	CG10347	CG10347	FBgn0030342	Probe	7	C07	-4.43738	-0.691321	-0.169108	-3.8276	-2.56435	-1.99835	-0.565996
BKN24378	NA	FBgn0031138	CG11229	NA			NA	Probe	7	J19	-1.76794	-2.37901	-1.78195	-1.28133	-2.07348	-1.53164	-0.54184
BKN45999	CG31517	FBgn0047199	CG31517	NA	CG31517	CG31517	FBgn0047199	Probe	52	H05	-2.64986	-1.40548	-2.56242	-0.424593	-2.02767	-1.49351	-0.534165
BKN31029	CG13135	FBgn0032184	CG13135	NA	CG13135	CG13135	FBgn0032184	Probe	27	P01	-1.57701	-2.76785	-2.92716	-0.360735	-2.17243	-1.64395	-0.528477
BKN42738	CG34173	FBgn0085202	CG34173	NA	CG34173	CG34173	FBgn0085202	Probe	49	I03	-2.71886	-1.40365	-2.08942	-1.03856	-2.06125	-1.56399	-0.497263
BKN25353	CG13471	FBgn0036443	CG13471	NA	CG13471	CG13471	FBgn0036443	Probe	38	M13	-4.01778	-0.29594	-1.11997	-2.22684	-2.15686	-1.67341	-0.483452
BKN22189	CG10392	FBgn0261403	sxc	super sex combs	CG10392	sxc	FBgn0261403	Probe	16	M09	-2.70762	-1.34978	-0.650491	-2.53244	-2.0287	-1.59146	-0.437238
BKN24799	CG17584	FBgn0028963	Or49b	Odorant receptor 49b	CG17584	Or49b	FBgn0028963	Probe	8	P22	-3.6983	-0.304844	-2.92354	-0.22922	-2.00157	-1.57638	-0.425195
BKN26503	CG11335	FBgn0039848	lox	lysyl oxidase-like	CG11335	lox	FBgn0039848	Probe	14	L22	-2.41851	-1.67365	-2.41872	-0.824308	-2.04608	-1.62151	-0.424567
BKN42308	NA	FBgn0069948	CG41075	NA			NA	Probe	48	A07	-1.8323	-2.87323	-1.74356	-2.13274	-2.35276	-1.93815	-0.414613
BKN20700	CG15160	FBgn0032688	CG15160	NA	CG15160	CG15160	FBgn0032688	Probe	4	E08	-3.50654	-0.916732	-0.605428	-3.05532	-2.21163	-1.83038	-0.381259
BKN20999	CG11877	FBgn0039636	CG11877	NA	CG11877	CG11877	FBgn0039636	Probe	6	G05	-3.00156	-1.49304	0.00830384	-3.82552	-2.2473	-1.90861	-0.338693
BKN45059	CG14650	FBgn0037252	CG14650	NA	CG14650	CG14650	FBgn0037252	Probe	50	I21	-1.52319	-2.52104	-2.02473	-1.35087	-2.02212	-1.6878	-0.334317
BKN33862	NA	NA	NA	NA			NA	Probe	33	G03	-3.25105	-1.33967	-1.64243	-2.29596	-2.29536	-1.96919	-0.326172
BKN22889	CG4579	FBgn0021761	Nup154	Nucleoporin 154	CG4579	Nup154	FBgn0021761	Probe	29	A17	-1.99984	-2.61839	-1.35229	-2.62664	-2.30911	-1.98946	-0.319647
BKN34308	NA	NA	NA	NA			NA	Probe	35	A08	-1.23415	-3.06004	-2.81376	-0.934052	-2.1471	-1.87391	-0.27319
BKN26616	CG17917	FBgn0037431	CG17917	NA	CG17917	CG17917	FBgn0037431	Probe	15	O07	-2.21555	-2.05219	-3.60242	-0.312167	-2.13387	-1.9573	-0.176579
BKN50314	CG34384	FBgn0085413	CG34384	NA	CG34384	CG34384	FBgn0085413	Probe	55	F04	-0.900975	-3.19286	-1.10844	-2.64747	-2.04692	-1.87795	-0.168965
BKN45475	CG11380	FBgn0040359	CG11380	NA	CG11380	CG11380	FBgn0040359	Probe	51	O13	-1.25822	-2.841	-2.67398	-1.11696	-2.04961	-1.89547	-0.154141
BKN29385	CG7708	FBgn0038641	CG7708	NA	CG7708	CG7708	FBgn0038641	Probe	39	M05	-1.07397	-2.99372	-4.36922	0.547817	-2.03385	-1.9107	-0.123143
BKN41838	CR42955	FBgn0262411	mir-92a	mir-92a stem loop	CR42955	mir-92a	FBgn0262411	Probe	46	D04	-1.47643	-2.61539	-1.3616	-2.51871	-2.04591	-1.94015	-0.105758
BKN22082	CG31671	FBgn0031390	tho2	tho2	CG31671	tho2	FBgn0031390	Probe	40	L12	-1.50368	-2.55618	-1.5821	-2.40691	-2.02993	-1.9945	-0.0354241

## Sheet: l17weak_a
Image_Metadata_HD2ID	IntendedCGr5.45	IntendedFBgnr5.45	IntendedSymbolr5.45	IntendedNamer5.45	Image_Metadata_MappedTargetCGr5_45	Image_Metadata_MappedTargetSymbolr5_45	MappedTargetFBgnr5.45	Image_Metadata_Content	Image_Metadata_Plate	Image_Metadata_Well	B-score 17_rep1	B-score 17_rep2	B-score 27_rep1	B-score 27_rep2	17oC average	27oC average	difference (17oC average - 27oC average)
BKN21858	CG10367	FBgn0263782	Hmgcr	HMG Coenzyme A reductase	CG10367	Hmgcr	FBgn0263782	Probe	10	E20	-14.4596	-2.28011	-2.45548	-2.3485	-8.36985	-2.40199	-5.96786
BKN31797	CG33757	FBgn0053757	CG33757	NA	CG33757	CG33757	FBgn0053757	Probe	31	P01	-4.91688	-9.55208	-3.9876	-0.0327546	-7.23448	-2.01018	-5.2243
BKN23171	CG11856	FBgn0039302	Nup358	Nucleoporin 358	CG11856	Nup358	FBgn0039302	Probe	1	B05	-13.2805	-9.3351	-4.37147	-7.82257	-11.3078	-6.09702	-5.21077
BKN21379	CG9696	FBgn0020306	dom	domino	CG9696	dom	FBgn0020306	Probe	8	E21	-8.62573	-9.53939	-4.87712	-3.43344	-9.08256	-4.15528	-4.92728
BKN20473	CG6932	FBgn0028837	CSN6	COP9 complex homolog subunit 6	CG6932	CSN6	FBgn0028837	Probe	3	O09	-9.20718	-10.017	-2.55109	-6.97677	-9.61209	-4.76393	-4.84816
BKN33828	NA	NA	NA	NA			NA	Probe	33	A07	-12.2683	-4.83807	-4.94759	-2.54672	-8.55318	-3.74716	-4.80602
BKN20260	CG4916	FBgn0004419	me31B	maternal expression at 31B	CG4916	me31B	FBgn0004419	Probe	2	K15	-10.1941	-8.39129	-4.27441	-5.10875	-9.29268	-4.69158	-4.6011
BKN27706	CG2331	FBgn0261014	TER94	TER94	CG2331	TER94	FBgn0261014	Probe	18	E03	-5.61399	-10.0735	-3.34145	-3.59873	-7.84374	-3.47009	-4.37365
BKN23445	CG7804	FBgn0036496	CG7804	NA	CG7804	CG7804	FBgn0036496	Probe	2	P01	-3.23078	-9.66344	-2.10546	-2.07467	-6.44711	-2.09007	-4.35705
BKN20306	CG14884	FBgn0027053	CSN5	COP9 complex homolog subunit 5	CG14884	CSN5	FBgn0027053	Probe	2	C12	-7.61791	-8.51166	-4.31238	-3.35029	-8.06479	-3.83134	-4.23345
BKN22326	CG11132	FBgn0034537	DMAP1	DMAP1	CG11132	DMAP1	FBgn0034537	Probe	12	C19	-6.72364	-7.34767	-3.27967	-2.88065	-7.03565	-3.08016	-3.95549
BKN34435	NA	NA	NA	NA			NA	Probe	36	E21	-5.94297	-6.36002	-2.96554	-1.49234	-6.1515	-2.22894	-3.92256
BKN20484	CG10198	FBgn0039120	Nup98-96	Nucleoporin 98-96	CG10198	Nup98-96	FBgn0039120	Probe	3	A08	-7.18174	-8.04084	-4.99914	-2.4453	-7.61129	-3.72222	-3.88907
BKN24506	CG10712	FBgn0044324	Chro	Chromator	CG10712	Chro	FBgn0044324	Probe	7	P12	-9.09611	-7.13607	-4.5522	-4.16232	-8.11609	-4.35726	-3.75883
BKN60319	CG17291	FBgn0260439	Pp2A-29B	Protein phosphatase 2A at 29B	CG17291	Pp2A-29B	FBgn0260439	Probe	59	F14	-9.7628	-2.41993	-3.30835	-1.36517	-6.09136	-2.33676	-3.75461
BKN42520	CG31809	FBgn0051809	CG31809	NA	CG31809	CG31809	FBgn0051809	Probe	48	D23	0.943135	-12.8072	-0.497696	-3.9502	-5.93203	-2.22395	-3.70808
BKN28990	CG7398	FBgn0024921	Trn	Transportin	CG7398	Trn	FBgn0024921	Probe	24	K04	-2.96105	-11.355	-4.7151	-2.38436	-7.15801	-3.54973	-3.60829
BKN50316	CG34407	FBgn0085436	Not1	Not1	CG34407	Not1	FBgn0085436	Probe	55	F08	-7.69874	-5.51478	-2.43716	-3.58717	-6.60676	-3.01216	-3.5946
BKN24835	CG17255	FBgn0261710	nocte	no circadian temperature entrainment	CG17255	nocte	FBgn0261710	Probe	9	F21	-7.80304	-5.26224	-4.43113	-1.50887	-6.53264	-2.97	-3.56264
BKN60273	CG9181	FBgn0003138	Ptp61F	Protein tyrosine phosphatase 61F	CG9181	Ptp61F	FBgn0003138	Probe	59	N17	-5.12955	-6.12056	-1.88262	-2.52681	-5.62506	-2.20471	-3.42034
BKN21271	CG5684	FBgn0036239	Pop2	Pop2	CG5684	Pop2	FBgn0036239	Probe	7	C22	-7.14363	-4.50503	-0.544818	-4.29202	-5.82433	-2.41842	-3.40591
BKN50691	CG2699	FBgn0020622	Pi3K21B	Pi3K21B	CG2699	Pi3K21B	FBgn0020622	Probe	56	D14	-10.8303	-1.45185	-2.26023	-3.28814	-6.14106	-2.77419	-3.36687
BKN21553	CG1420	FBgn0039626	Slu7	Slu7	CG1420	Slu7	FBgn0039626	Probe	9	C09	-13.9255	-7.93112	-6.55809	-8.57726	-10.9283	-7.56768	-3.36061
BKN24534	CG3613	FBgn0022986	qkr58E-1	quaking related 58E-1	CG3613	qkr58E-1	FBgn0022986	Probe	30	C19	-6.95591	-3.98103	-3.37462	-0.847374	-5.46847	-2.111	-3.35747
BKN21808	CG7961	FBgn0025725	alphaCop	alpha-coatomer protein	CG7961	alphaCop	FBgn0025725	Probe	10	M15	-13.5149	-6.7232	-8.95523	-4.5739	-10.1191	-6.76457	-3.3545
BKN22148	CG11198	FBgn0033246	ACC	Acetyl-CoA carboxylase	CG11198	ACC	FBgn0033246	Probe	16	E23	-10.7938	-7.13267	-2.93598	-8.31476	-8.96322	-5.62537	-3.33785
BKN29002	CG4204	FBgn0023212	Elongin-B	Elongin B	CG4204	Elongin-B	FBgn0023212	Probe	24	M04	0.00513294	-12.1141	-1.97229	-3.46987	-6.05449	-2.72108	-3.33341
BKN30530	CG8367	FBgn0000289	cg	combgap	CG8367	cg	FBgn0000289	Probe	24	L12	-5.3929	-5.95998	-2.87438	-2.02075	-5.67644	-2.44757	-3.22887
BKN22480	CG6944	FBgn0002525	Lam	Lamin	CG6944	Lam	FBgn0002525	Probe	12	M16	-8.30643	-3.07334	-1.65848	-3.28773	-5.68988	-2.4731	-3.21678
BKN27959	CG1264	FBgn0002522	lab	labial	CG1264	lab	FBgn0002522	Probe	19	O05	0.281519	-10.7674	-2.10748	-2.14241	-5.24296	-2.12495	-3.11801
BKN26252	CG4704	FBgn0039029	CG4704	NA	CG4704	CG4704	FBgn0039029	Probe	14	B23	-5.51052	-4.783	-2.5088	-1.55545	-5.14676	-2.03212	-3.11464
BKN23284	CG8108	FBgn0027567	CG8108	NA	CG8108	CG8108	FBgn0027567	Probe	1	D16	-11.2465	-8.0927	-5.89922	-7.22192	-9.66961	-6.56057	-3.10904
BKN28864	CG8186	FBgn0022097	Vha36-1	Vacuolar H[+] ATPase subunit 36-1	CG8186	Vha36-1	FBgn0022097	Probe	24	E15	-4.92145	-5.36994	-0.495716	-3.65475	-5.1457	-2.07524	-3.07046
BKN50726	CG7177	FBgn0037098	Wnk	NA	CG7177	Wnk	FBgn0037098	Probe	56	J12	-8.3082	-3.20296	-3.56408	-1.82698	-5.75558	-2.69553	-3.06005
BKN60602	CG8078	FBgn0033375	CG8078	NA	CG8078+CR42451	CG8078+Uhg4	FBgn0033375+FBgn0083124	Probe	60	F03	-5.94374	-5.13563	-1.24343	-3.72288	-5.53968	-2.48315	-3.05653
BKN27491	CG14641	FBgn0037220	CG14641	NA	CG14641	CG14641	FBgn0037220	Probe	17	A05	-8.36729	-4.90696	-5.39197	-1.78171	-6.63712	-3.58684	-3.05028
BKN22375	CG4032	FBgn0000017	Abl	Abl tyrosine kinase	CG4032	Abl	FBgn0000017	Probe	12	K21	-8.92715	-2.30676	-1.00277	-4.14749	-5.61696	-2.57513	-3.04183
BKN20790	CG7776	FBgn0000581	E(Pc)	Enhancer of Polycomb	CG7776	E(Pc)	FBgn0000581	Probe	5	C19	-7.04086	-3.76352	-0.576098	-4.39821	-5.40219	-2.48715	-2.91504
BKN51306	CG9985	FBgn0016984	sktl	skittles	CG9985	sktl	FBgn0016984	Probe	58	I20	-15.1236	-8.77379	-7.17473	-10.9451	-11.9487	-9.05992	-2.88879
BKN50794	CG7177	FBgn0037098	Wnk	NA	CG7177	Wnk	FBgn0037098	Probe	57	E03	-7.25973	-3.9805	-2.81921	-2.79786	-5.62012	-2.80853	-2.81158
BKN20443	CG7619	FBgn0015283	Pros54	Proteasome 54kD subunit	CG7619	Pros54	FBgn0015283	Probe	3	I21	-12.7503	-8.57827	-5.69045	-10.0706	-10.6643	-7.88055	-2.78376
BKN41068	CG33886	FBgn0053886	His2B:CG33886	His2B:CG33886	CG33878&CG33884&CG33886&CG33888&CG33882&CG33870&CG33880&CG33868	His2B:CG33878&His2B:CG33884&His2B:CG33886&His2B:CG33888&His2B:CG33882&His2B:CG33870&His2B:CG33880&His2B:CG33868	FBgn0053878&FBgn0053884&FBgn0053886&FBgn0053888&FBgn0053882&FBgn0053870&FBgn0053880&FBgn0053868	Probe	44	B24	-14.1969	0.122675	-2.88903	-5.62773	-7.03711	-4.25838	-2.77873
BKN20986	CG3696	FBgn0086902	kis	kismet	CG3696	kis	FBgn0086902	Probe	6	E03	-6.25715	-4.80695	-3.51622	-2.06004	-5.53205	-2.78813	-2.74392
BKN21967	CG8711	FBgn0033260	Cul-4	Cullin-4	CG8711	Cul-4	FBgn0033260	Probe	11	G21	-9.91886	-7.89321	-7.55579	-4.89956	-8.90603	-6.22768	-2.67835
BKN50755	CG7597	FBgn0037093	Cdk12	NA	CG7597	Cdk12	FBgn0037093	Probe	56	N22	-16.3068	-6.97034	-8.63282	-9.29984	-11.6386	-8.96633	-2.67224
BKN22197	CG14542	FBgn0039402	vps2	vps2	CG14542	vps2	FBgn0039402	Probe	16	O01	-7.18309	-2.90302	-1.91568	-2.93982	-5.04305	-2.42775	-2.61531
BKN25311	CG14892	FBgn0038447	CG14892	NA	CG14892	CG14892	FBgn0038447	Probe	16	E14	-6.65224	-4.99641	-2.30702	-4.1811	-5.82432	-3.24406	-2.58026
BKN20742	CG6975	FBgn0005198	gig	gigas	CG6975	gig	FBgn0005198	Probe	4	K20	-6.28981	-3.27129	-0.0270842	-4.37686	-4.78055	-2.20197	-2.57858
BKN22828	CG2128	FBgn0025825	Hdac3	Histone deacetylase 3	CG2128	Hdac3	FBgn0025825	Probe	14	G15	-7.97647	-4.98501	-4.4493	-3.41516	-6.48074	-3.93223	-2.54851
BKN50243	CG9746	FBgn0260935	ird1	immune response deficient 1	CG9746	ird1	FBgn0260935	Probe	55	J05	-7.1401	-3.26199	-1.72529	-3.59466	-5.20104	-2.65997	-2.54107
BKN31526	CG15337	FBgn0030014	CG15337	NA	CG15337	CG15337	FBgn0030014	Probe	30	B11	-6.93969	-4.06892	-2.43682	-3.51027	-5.5043	-2.97354	-2.53076
BKN27371	CG3725	FBgn0263006	Ca-P60A	Calcium ATPase at 60A	CG3725	Ca-P60A	FBgn0263006	Probe	15	N05	-9.25445	-4.22316	-4.21657	-4.20938	-6.73881	-4.21297	-2.52583
BKN20488	CG34438	FBgn0259876	Cap-G	NA	CG34438	Cap-G	FBgn0259876	Probe	3	A16	-8.65867	-7.36415	-5.49816	-5.48453	-8.01141	-5.49135	-2.52007
BKN42350	CR12460	FBgn0040045	CR12460	NA	CR12460	CR12460	FBgn0040045	Probe	48	G19	-5.77535	-6.47528	-3.43751	-3.82689	-6.12531	-3.6322	-2.49311
BKN30926	CG9821	FBgn0037636	CG9821	NA	CG9821	CG9821	FBgn0037636	Probe	26	N12	-7.10227	-3.32246	-1.60296	-3.91655	-5.21237	-2.75976	-2.45261
BKN22863	CG9351	FBgn0024555	flfl	falafel	CG9351	flfl	FBgn0024555	Probe	14	M13	-5.21314	-3.81685	-1.83794	-2.31603	-4.515	-2.07698	-2.43801
BKN50750	CG6509	FBgn0032363	CG6509	NA	CG6509	CG6509	FBgn0032363	Probe	56	N12	-7.9232	-3.21664	-3.40532	-2.90854	-5.56992	-3.15693	-2.41299
BKN20625	CG33106	FBgn0043884	mask	multiple ankyrin repeats single KH domain	CG33106	mask	FBgn0043884	Probe	4	I01	-10.2251	-4.9693	-2.96534	-7.42743	-7.59722	-5.19639	-2.40083
BKN60416	CG9375	FBgn0003205	Ras85D	Ras oncogene at 85D	CG9375	Ras85D	FBgn0003205	Probe	60	E15	-7.15588	-1.84617	0.481657	-4.74382	-4.50102	-2.13108	-2.36994
BKN27488	CG32149	FBgn0036518	RhoGAP71E	RhoGAP71E	CG32149	RhoGAP71E	FBgn0036518	Probe	15	P24	-5.74081	-2.99175	-2.10176	-1.92282	-4.36628	-2.01229	-2.35399
BKN28143	CG9748	FBgn0263231	bel	belle	CG9748	bel	FBgn0263231	Probe	20	M13	-6.10136	-4.96414	-2.3885	-4.02555	-5.53275	-3.20702	-2.32573
BKN28253	CG10851	FBgn0004587	B52	B52	CG10851	B52	FBgn0004587	Probe	20	O18	-4.95946	-7.24346	-3.6602	-4.00345	-6.10146	-3.83183	-2.26963
BKN33333	NA	FBgn0032708	CG15166	NA			NA	Probe	39	P01	-3.38271	-5.50793	-3.23077	-1.12848	-4.44532	-2.17962	-2.2657
BKN50514	CG7597	FBgn0037093	Cdk12	NA	CG7597	Cdk12	FBgn0037093	Probe	56	E20	-9.11035	-6.67288	-4.33384	-6.93066	-7.89161	-5.63225	-2.25936
BKN32000	NA	FBgn0035377	CG14952	NA			NA	Probe	32	P24	-7.4186	-5.24597	-1.79121	-6.36984	-6.33228	-4.08053	-2.25176
BKN22470	CG12135	FBgn0040235	c12.1	c12.1	CG12135	c12.1	FBgn0040235	Probe	12	K20	-6.90001	-5.45418	-2.1739	-5.71034	-6.1771	-3.94212	-2.23497
BKN25889	CG12960	FBgn0034023	Ir52a	Ionotropic receptor 52a	CG12960	Ir52a	FBgn0034023	Probe	16	F17	-5.53205	-4.74409	-2.7183	-3.09806	-5.13807	-2.90818	-2.22989
BKN30085	CG16747	FBgn0014184	Oda	Ornithine decarboxylase antizyme	CG16747	Oda	FBgn0014184	Probe	22	B10	-9.85898	-3.4776	-4.28481	-4.61769	-6.66829	-4.45125	-2.21704
BKN32373	CG5334	FBgn0030577	CG5334	NA	CG5334	CG5334	FBgn0030577	Probe	34	P01	-4.92699	-5.32708	-4.85991	-1.00339	-5.12703	-2.93165	-2.19538
BKN46286	CG4211	FBgn0004227	nonA	no on or off transient A	CG4211	nonA	FBgn0004227	Probe	53	G04	-4.7782	-3.90574	-1.5836	-2.7842	-4.34197	-2.1839	-2.15807
BKN26774	CG17233	FBgn0036958	CG17233	NA	CG17233	CG17233	FBgn0036958	Probe	17	J11	-6.42259	-5.32163	-3.71772	-3.73973	-5.87211	-3.72873	-2.14338
BKN21793	CG7597	FBgn0037093	Cdk12	NA	CG7597	Cdk12	FBgn0037093	Probe	10	K09	-6.81517	-7.15673	-4.44935	-5.25255	-6.98595	-4.85095	-2.13499
BKN24800	NA	FBgn0051238	CG31238	NA			NA	Probe	8	P24	-8.31879	-0.100445	-2.80369	-1.4545	-4.20961	-2.12909	-2.08052
BKN32757	CG32595	FBgn0052595	CG32595	NA	CG32595	CG32595	FBgn0052595	Probe	36	P01	-7.16617	-3.55344	-1.25291	-5.38717	-5.3598	-3.32004	-2.03977
BKN45192	CG10851	FBgn0004587	B52	B52	CG10851	B52	FBgn0004587	Probe	50	O24	-8.1146	-7.18404	-5.61803	-5.61419	-7.64932	-5.61611	-2.03321
BKN31704	CG11491	FBgn0000210	br	broad	CG11491	br	FBgn0000210	Probe	30	P08	-4.74404	-3.78667	-2.11793	-2.38208	-4.26535	-2.25	-2.01535
BKN20603	CG1676	FBgn0031114	cactin	cactin	CG1676	cactin	FBgn0031114	Probe	4	E05	-7.42334	-3.16874	-3.69103	-2.87896	-5.29604	-3.285	-2.01104
BKN20207	CG10084	FBgn0002044	swm	second mitotic wave missing	CG10084	swm	FBgn0002044	Probe	2	C05	-11.0939	-10.7974	-7.88852	-10.0292	-10.9457	-8.95888	-1.98679
BKN41067	CG33884	FBgn0053884	His2B:CG33884	His2B:CG33884	CG33878&CG33884&CG33886&CG33888&CG33882&CG33870&CG33880&CG33868	His2B:CG33878&His2B:CG33884&His2B:CG33886&His2B:CG33888&His2B:CG33882&His2B:CG33870&His2B:CG33880&His2B:CG33868	FBgn0053878&FBgn0053884&FBgn0053886&FBgn0053888&FBgn0053882&FBgn0053870&FBgn0053880&FBgn0053868	Probe	44	B22	-9.46914	-1.83445	-1.81188	-5.54073	-5.6518	-3.6763	-1.9755
BKN45036	CG12750	FBgn0086707	ncm	nucampholin	CG12750	ncm	FBgn0086707	Probe	50	E23	-6.6121	-5.23934	-6.56147	-1.34004	-5.92572	-3.95075	-1.97497
BKN45320	CG6386	FBgn0027889	ball	ballchen	CG6386	ball	FBgn0027889	Probe	50	F16	-5.66838	-3.04302	-0.0247531	-4.74247	-4.3557	-2.38361	-1.97208
BKN45897	CG14895	FBgn0044826	Pak3	Pak3	CG14895	Pak3	FBgn0044826	Probe	52	E18	-6.47582	-2.82196	-2.72946	-2.7708	-4.64889	-2.75013	-1.89876
BKN41064	CG33878	FBgn0053878	His2B:CG33878	His2B:CG33878	CG33878&CG33884&CG33886&CG33888&CG33882&CG33870&CG33880&CG33868	His2B:CG33878&His2B:CG33884&His2B:CG33886&His2B:CG33888&His2B:CG33882&His2B:CG33870&His2B:CG33880&His2B:CG33868	FBgn0053878&FBgn0053884&FBgn0053886&FBgn0053888&FBgn0053882&FBgn0053870&FBgn0053880&FBgn0053868	Probe	44	B16	-15.8574	-5.54318	-4.38107	-13.2361	-10.7003	-8.8086	-1.89171
BKN28068	CG7564	FBgn0036734	CG7564	NA	CG7564	CG7564	FBgn0036734	Probe	20	A07	-3.52403	-4.27184	-2.63083	-1.46639	-3.89793	-2.04861	-1.84932
BKN21802	CG6197	FBgn0033859	CG6197	NA	CG6197	CG6197	FBgn0033859	Probe	10	M03	-8.36092	-9.12944	-7.56069	-6.24936	-8.74518	-6.90502	-1.84016
BKN27378	CG3612	FBgn0011211	blw	bellwether	CG3612	blw	FBgn0011211	Probe	15	N19	-4.51442	-4.47071	-1.13921	-4.19213	-4.49256	-2.66567	-1.82689
BKN41062	CG33868	FBgn0053868	His2B:CG33868	His2B:CG33868	CG33878&CG33884&CG33886&CG33888&CG33882&CG33870&CG33880&CG33868	His2B:CG33878&His2B:CG33884&His2B:CG33886&His2B:CG33888&His2B:CG33882&His2B:CG33870&His2B:CG33880&His2B:CG33868	FBgn0053878&FBgn0053884&FBgn0053886&FBgn0053888&FBgn0053882&FBgn0053870&FBgn0053880&FBgn0053868	Probe	44	B12	-11.0167	-3.88934	-2.06022	-9.2063	-7.45304	-5.63326	-1.81979
BKN45298	CG42574	FBgn0260794	ctrip	circadian trip	CG42574	ctrip	FBgn0260794	Probe	50	B20	-5.47816	-3.5814	-0.522882	-4.92968	-4.52978	-2.72628	-1.8035
BKN20247	CG8092	FBgn0033998	row	relative of woc	CG8092	row	FBgn0033998	Probe	2	I13	-6.16929	-4.71399	-3.596	-3.73551	-5.44164	-3.66575	-1.77588
BKN22471	CG7793	FBgn0001965	Sos	Son of sevenless	CG7793	Sos	FBgn0001965	Probe	12	K22	-7.3628	-1.26633	-1.79774	-3.29868	-4.31456	-2.54821	-1.76635
BKN22970	CG32604	FBgn0026713	l(1)G0007	lethal (1) G0007	CG32604	l(1)G0007	FBgn0026713	Probe	29	O11	-3.14826	-4.43305	-2.52887	-1.54921	-3.79065	-2.03904	-1.75161
BKN46549	CG5057	FBgn0036581	MED10	Mediator complex subunit 10	CG5057	MED10	FBgn0036581	Probe	54	C01	-8.68832	-5.5688	-3.73153	-7.02651	-7.12856	-5.37902	-1.74955
BKN21730	CG10726	FBgn0014127	barr	barren	CG10726	barr	FBgn0014127	Probe	10	A03	-7.0895	-6.60101	-6.30684	-3.94777	-6.84525	-5.12731	-1.71795
BKN46614	CG6770	FBgn0032400	CG6770	NA	CG6770	CG6770	FBgn0032400	Probe	54	M11	-10.8525	-4.10313	-4.49354	-7.03031	-7.47781	-5.76192	-1.71588
BKN20388	CG1341	FBgn0028687	Rpt1	Regulatory particle triple-A ATPase 1	CG1341	Rpt1	FBgn0028687	Probe	3	A07	-8.90457	-8.55465	-9.05172	-4.97741	-8.72961	-7.01456	-1.71504
BKN50459	CG9985	FBgn0016984	sktl	skittles	CG9985	sktl	FBgn0016984	Probe	56	M05	-9.31747	-0.66069	-0.904908	-5.67327	-4.98908	-3.28909	-1.69999
BKN24468	CG3380	FBgn0034716	Oatp58Dc	Organic anion transporting polypeptide 58Dc	CG3380	Oatp58Dc	FBgn0034716	Probe	7	J08	-6.23341	-1.13667	-3.03361	-0.968266	-3.68504	-2.00094	-1.6841
BKN23637	CG32086	FBgn0052086	CG32086	NA	CG32086	CG32086	FBgn0052086	Probe	3	P01	-4.70684	-4.16986	-7.44338	1.81738	-4.43835	-2.813	-1.62535
BKN25494	CG9512	FBgn0030593	CG9512	NA	CG9512	CG9512	FBgn0030593	Probe	11	D19	-9.35582	-0.934424	-7.64565	0.547161	-5.14512	-3.54924	-1.59588
BKN45562	CG9177	FBgn0030719	eIF5	eIF5	CG9177	eIF5	FBgn0030719	Probe	51	M20	-3.80234	-5.24728	-3.42176	-2.44674	-4.52481	-2.93425	-1.59056
BKN40085	CG34423	FBgn0085452	CG34423	NA	CG34423	CG34423	FBgn0085452	Probe	42	O01	-6.70819	-1.13343	-1.29352	-3.37733	-3.92081	-2.33542	-1.58538
BKN60562	CG5671	FBgn0026379	Pten	Pten	CG5671	Pten	FBgn0026379	Probe	60	M20	-4.76985	-2.60722	-2.39751	-1.81716	-3.68853	-2.10733	-1.5812
BKN28918	CG11387	FBgn0004198	ct	cut	CG11387	ct	FBgn0004198	Probe	24	O03	-0.559307	-8.33039	-0.624543	-5.12625	-4.44485	-2.8754	-1.56945
BKN30525	CG6898	FBgn0038412	Zip3	Zinc/iron regulated transporter-related protein 3	CG6898	Zip3	FBgn0038412	Probe	38	K24	-5.13989	-2.86741	-1.04727	-3.82387	-4.00365	-2.43557	-1.56808
BKN33206	CG10719	FBgn0010300	brat	brain tumor	CG10719	brat	FBgn0010300	Probe	38	J12	-6.18252	-6.0822	-3.77551	-5.38883	-6.13236	-4.58217	-1.55019
BKN24829	CG10798	FBgn0262656	dm	diminutive	CG10798	dm	FBgn0262656	Probe	9	F09	-7.71503	-6.85499	-5.9341	-5.57373	-7.28501	-5.75391	-1.5311
BKN26348	CG13436	FBgn0034532	CG13436	NA	CG13436	CG13436	FBgn0034532	Probe	30	A24	-6.14491	-1.81697	-1.69957	-3.23125	-3.98094	-2.46541	-1.51553
BKN24512	CG12304	FBgn0036515	CG12304	NA	CG12304	CG12304	FBgn0036515	Probe	7	P24	-9.35003	0.287269	-6.50736	0.439852	-4.53138	-3.03375	-1.49763
BKN20519	CG5166	FBgn0041188	Atx2	Ataxin-2	CG5166	Atx2	FBgn0041188	Probe	3	G06	-10.0787	-8.02691	-7.80716	-7.31054	-9.05278	-7.55885	-1.49393
BKN26872	CG9394	FBgn0034588	CG9394	NA	CG9394	CG9394	FBgn0034588	Probe	17	J16	-4.62742	-5.3617	-3.78513	-3.22031	-4.99456	-3.50272	-1.49184
BKN28286	CG10395	FBgn0033019	CG10395	NA	CG10395	CG10395	FBgn0033019	Probe	21	E11	-6.74546	-5.99257	-5.42557	-4.33077	-6.36902	-4.87817	-1.49085
BKN22210	CG8426	FBgn0033029	l(2)NC136	lethal (2) NC136	CG8426	l(2)NC136	FBgn0033029	Probe	11	A04	-10.3395	-5.06857	-6.4263	-6.12024	-7.70406	-6.27327	-1.43079
BKN21355	CG7626	FBgn0040273	Spt5	Spt5	CG7626	Spt5	FBgn0040273	Probe	8	A21	-5.78741	-3.63779	-1.81865	-4.75133	-4.7126	-3.28499	-1.42761
BKN50440	CG18255	FBgn0013988	Strn-Mlck	Stretchin-Mlck	CG18255	Strn-Mlck	FBgn0013988	Probe	56	I15	-6.35497	-4.4684	-2.82302	-5.16795	-5.41169	-3.99549	-1.4162
BKN60211	CG1637	FBgn0030245	CG1637	NA	CG1637	CG1637	FBgn0030245	Probe	59	D13	-6.65888	-2.92877	-3.30754	-3.46721	-4.79382	-3.38738	-1.40645
BKN23276	CG15485	FBgn0032442	CG15485	NA	CG15485	CG15485	FBgn0032442	Probe	1	B24	-5.7825	-2.91588	-6.56546	0.674877	-4.34919	-2.94529	-1.4039
BKN22677	CG4013	FBgn0263865	Smr	Smrter	CG4013	Smr	FBgn0263865	Probe	13	O01	-11.6447	-6.32584	-7.8529	-7.31035	-8.98528	-7.58162	-1.40366
BKN20346	CG6699	FBgn0025724	beta'Cop	beta'-coatomer protein	CG6699	beta\'Cop	FBgn0025724	Probe	2	I20	-8.52519	-7.30731	-5.97038	-7.07216	-7.91625	-6.52127	-1.39498
BKN33635	CG40218	FBgn0043842	Yeti	Yeti	CG40218	Yeti	FBgn0043842	Probe	32	A06	-10.827	-6.29512	-9.31678	-5.01924	-8.56108	-7.16801	-1.39307
BKN22481	CG5794	FBgn0039214	CG5794	NA	CG5794	CG5794	FBgn0039214	Probe	12	M18	-5.55761	-3.67849	-1.43268	-5.01834	-4.61805	-3.22551	-1.39254
BKN27322	CG8749	FBgn0016978	snRNP-U1-70K	small ribonucleoprotein particle U1 subunit 70K	CG8749	snRNP-U1-70K	FBgn0016978	Probe	15	F03	-5.8349	-2.46324	-0.130121	-5.39213	-4.14907	-2.76113	-1.38794
BKN21757	CG3889	FBgn0027057	CSN1b	COP9 complex homolog subunit 1 b	CG3889	CSN1b	FBgn0027057	Probe	10	E09	-11.6506	-8.07262	-9.26313	-7.70888	-9.86163	-8.486	-1.37563
BKN45063	CG17838	FBgn0038826	CG17838	NA	CG17838	CG17838	FBgn0038826	Probe	50	K05	-3.51741	-3.4137	-2.64273	-1.54265	-3.46555	-2.09269	-1.37286
BKN28691	CG1406	FBgn0033210	U2A	U2A	CG1406	U2A	FBgn0033210	Probe	23	I05	-4.71468	-2.27787	-1.67204	-2.60492	-3.49627	-2.13848	-1.3578
BKN27558	CG3058	FBgn0031601	Dim1	Dim1	CG3058	Dim1	FBgn0031601	Probe	17	K19	-4.9631	-6.36009	-6.73765	-1.92234	-5.66159	-4.33	-1.33159
BKN22953	CG8950	FBgn0034186	CG8950	NA	CG8950	CG8950	FBgn0034186	Probe	29	M01	-5.8333	-7.30659	-5.63401	-4.86226	-6.56995	-5.24813	-1.32181
BKN45156	CG3572	FBgn0022960	vimar	visceral mesodermal armadillo-repeats	CG3572	vimar	FBgn0022960	Probe	50	I24	-6.78121	-4.22645	-4.38853	-3.99402	-5.50383	-4.19127	-1.31256
BKN20378	CG9946	FBgn0261609	eIF-2alpha	eukaryotic translation Initiation Factor 2alpha	CG9946	eIF-2alpha	FBgn0261609	Probe	2	O12	-4.45705	-4.57322	-3.74268	-2.67939	-4.51514	-3.21104	-1.3041
BKN30541	CG13560	FBgn0034899	CG13560	NA	CG13560	CG13560	FBgn0034899	Probe	24	N10	-5.2042	-2.20135	-2.81613	-2.0031	-3.70278	-2.40961	-1.29316
BKN32733	CG32718	FBgn0052718	CG32718	NA	CG32718	CG32718	FBgn0052718	Probe	36	L01	-4.43424	-3.97918	-4.42062	-1.41857	-4.20671	-2.91959	-1.28711
BKN21971	CG3539	FBgn0015816	Slh	SLY-1 homologous	CG3539	Slh	FBgn0015816	Probe	11	I05	-5.76289	-3.39364	-2.51114	-4.08934	-4.57826	-3.30024	-1.27802
BKN22824	CG6711	FBgn0011836	Taf2	TBP-associated factor 2	CG6711	Taf2	FBgn0011836	Probe	14	G07	-5.27576	-4.91629	-4.01317	-3.64569	-5.09602	-3.82943	-1.26659
BKN23002	CG7275	FBgn0036500	CG7275	NA	CG7275	CG7275	FBgn0036500	Probe	14	E04	-5.50255	-2.31456	-1.5207	-3.80277	-3.90855	-2.66174	-1.24682
BKN22028	CG8909	FBgn0030706	CG8909	NA	CG8909	CG8909	FBgn0030706	Probe	40	B24	-7.48862	-4.19364	-4.97681	-4.21982	-5.84113	-4.59832	-1.24281
BKN40020	CG43744	FBgn0264001	bru-3	bruno-3	CG43744	bru-3	FBgn0264001	Probe	42	C15	-7.18229	-1.86586	-3.63071	-2.93797	-4.52407	-3.28434	-1.23973
BKN25196	CG7295	FBgn0031372	CG7295	NA	CG7295	CG7295	FBgn0031372	Probe	40	A24	-2.23348	-4.60471	-5.47959	1.11527	-3.4191	-2.18216	-1.23694
BKN27669	CG17754	FBgn0030114	CG17754	NA	CG17754	CG17754	FBgn0030114	Probe	38	O17	-7.20837	-2.47947	-2.71575	-4.50071	-4.84392	-3.60823	-1.2357
BKN27099	CG5591	FBgn0263667	CG5591	NA	CG5591	CG5591	FBgn0263667	Probe	18	P14	-4.07158	-3.01826	-2.56767	-2.06337	-3.54492	-2.31552	-1.2294
BKN45179	CG11856	FBgn0039302	Nup358	Nucleoporin 358	CG11856	Nup358	FBgn0039302	Probe	50	M22	-5.58467	-10.2318	-6.00437	-7.35521	-7.90821	-6.67979	-1.22842
BKN28959	CG32183	FBgn0052183	Ccn	Ccn	CG32183	Ccn	FBgn0052183	Probe	24	E14	-5.25153	-4.41718	-2.39984	-4.81516	-4.83435	-3.6075	-1.22685
BKN22157	CG9556	FBgn0013746	alien	alien	CG9556	alien	FBgn0013746	Probe	16	G17	-7.37652	-7.93079	-6.41286	-6.48457	-7.65365	-6.44872	-1.20494
BKN24791	CG15312	FBgn0030174	CG15312	NA	CG15312	CG15312	FBgn0030174	Probe	8	P06	-9.72192	-3.79924	-5.06239	-6.05133	-6.76058	-5.55686	-1.20372
BKN28928	CG13784	FBgn0031897	CG13784	NA	CG13784	CG13784	FBgn0031897	Probe	24	O23	-4.09202	-3.19548	-2.13594	-2.75402	-3.64375	-2.44498	-1.19877
BKN28544	CG9623	FBgn0001250	if	inflated	CG9623	if	FBgn0001250	Probe	22	O23	-6.39036	-6.94242	-5.17933	-5.75824	-6.66639	-5.46878	-1.19761
BKN42304	CG34179	FBgn0085208	CG34179	NA	CG34179+CG9131+CG12393	CG34179+slmo+CG12393	FBgn0085208+FBgn0029161+FBgn0031768	Probe	47	P24	-6.26066	-1.82967	-4.21064	-1.49252	-4.04516	-2.85158	-1.19358
BKN20762	CG5313	FBgn0032244	RfC3	Replication factor C subunit 3	CG5313	RfC3	FBgn0032244	Probe	4	O12	-1.88655	-5.14919	-1.97304	-2.70571	-3.51787	-2.33937	-1.1785
BKN20953	CG14224	FBgn0031057	Ubqn	Ubiquilin	CG14224	Ubqn	FBgn0031057	Probe	5	O10	-8.41137	-6.1309	-4.80175	-7.39811	-7.27113	-6.09993	-1.1712
BKN21948	CG4447	FBgn0035980	CG4447	NA	CG4447	CG4447	FBgn0035980	Probe	11	E07	-4.08934	-3.61747	-2.75953	-2.61625	-3.8534	-2.68789	-1.16551
BKN27361	CG14938	FBgn0020309	crol	crooked legs	CG14938	crol	FBgn0020309	Probe	15	L09	-4.22732	-2.40102	-1.66737	-2.67073	-3.31417	-2.16905	-1.14513
BKN50814	CG17299	FBgn0264357	SNF4Agamma	SNF4/AMP-activated protein kinase gamma subunit	CG17299	SNF4Agamma	FBgn0264357	Probe	57	G19	-8.25207	-2.20174	-2.95619	-5.25635	-5.22691	-4.10627	-1.12064
BKN31012	CG15845	FBgn0000054	Adf1	Adh transcription factor 1	CG15845	Adf1	FBgn0000054	Probe	27	L15	-2.58811	-4.23957	-0.749196	-3.88632	-3.41384	-2.31776	-1.09608
BKN24715	CG5857	FBgn0039125	CG5857	NA	CG5857	CG5857	FBgn0039125	Probe	8	B22	-3.37332	-5.50317	-3.57665	-3.11241	-4.43824	-3.34453	-1.09371
BKN28105	CG42314	FBgn0259214	PMCA	plasma membrane calcium ATPase	CG42314	PMCA	FBgn0259214	Probe	20	G09	-5.85411	-7.9087	-6.34219	-5.24504	-6.88141	-5.79361	-1.08779
BKN32109	NA	FBgn0038906	CG13416	NA			NA	Probe	33	D01	-4.05215	-2.38647	-1.52336	-2.78037	-3.21931	-2.15187	-1.06744
BKN22565	CG3274	FBgn0042085	Bap170	Brahma associated protein 170kD	CG3274	Bap170	FBgn0042085	Probe	28	K18	-5.65019	-2.47705	1.32221	-7.3208	-4.06362	-2.9993	-1.06433
BKN60174	CG7850	FBgn0243512	puc	puckered	CG7850	puc	FBgn0243512	Probe	59	M12	-2.79124	-3.55437	-0.493753	-3.7286	-3.17281	-2.11118	-1.06163
BKN25558	CG5999	FBgn0038083	CG5999	NA	CG5999	CG5999	FBgn0038083	Probe	11	P03	-3.08326	-3.32766	-3.90231	-0.395356	-3.20546	-2.14883	-1.05663
BKN21056	CG8435	FBgn0034084	CG8435	NA	CG8435	CG8435	FBgn0034084	Probe	6	O23	-7.06337	-6.66339	-4.64662	-6.97992	-6.86338	-5.81327	-1.05011
BKN50982	CG1830	FBgn0011754	PhKgamma	Phosphorylase kinase gamma	CG1830	PhKgamma	FBgn0011754	Probe	57	D19	-6.00629	-2.70616	-4.2445	-2.36828	-4.35623	-3.30639	-1.04984
BKN50352	CG34412	FBgn0086899	tlk	Tousled-like kinase	CG34412	tlk	FBgn0086899	Probe	55	L08	-8.55097	-6.86668	-5.01922	-8.33819	-7.70882	-6.67871	-1.03011
BKN50686	CG8808	FBgn0017558	Pdk	Pyruvate dehydrogenase kinase	CG8808	Pdk	FBgn0017558	Probe	56	D04	-6.14996	-4.76036	-1.45765	-7.39592	-5.45516	-4.42679	-1.02838
BKN41346	CG33859	FBgn0053859	His2A:CG33859	His2A:CG33859	CG33862+CR33745&CG33832+CR33735&CG33817+CR33730&CG33847+CR33740&CG33856+CR33743&CG31618+CR33727&CG33808+CR33728&CG33823+CR33732&CG33853+CR33742&CG33820+CR33731&CG33835+CR33736&CG33844+CR33739&CG33838+CR33737&CG33850+CR33741&CG33814+CR33729&CG33865+CR33746&CG33826+CR33733&CG33859+CR33744&CG33829+CR33734&CG33841+CR33738&CR33805&CR31616+CR31615&CR31616&CR31615&CR33802&CR33811	His2A:CG33862+snmRNA:430:CR33745&His2A:CG33832+snmRNA:430:CR33735&His2A:CG33817+snmRNA:430:CR33730&His2A:CG33847+snmRNA:430:CR33740&His2A:CG33856+snmRNA:430:CR33743&His2A:CG31618+snmRNA:430:CR33727&His2A:CG33808+snmRNA:430:CR33728&His2A:CG33823+snmRNA:430:CR33732&His2A:CG33853+snmRNA:430:CR33742&His2A:CG33820+snmRNA:430:CR33731&His2A:CG33835+snmRNA:430:CR33736&His2A:CG33844+snmRNA:430:CR33739&His…	FBgn0053862+FBgn0053745&FBgn0053832+FBgn0053735&FBgn0053817+FBgn0053730&FBgn0053847+FBgn0053740&FBgn0053856+FBgn0053743&FBgn0051618+FBgn0053727&FBgn0053808+FBgn0053728&FBgn0053823+FBgn0053732&FBgn0053853+FBgn0053742&FBgn0053820+FBgn0053731&FBgn0053835+FBgn0053736&FBgn0053844+FBgn0053739&FBgn0053838+FBgn0053737&FBgn0053850+FBgn0053741&FBgn0053814+FBgn0053729&FBgn0053865+FBgn0053746&FBgn0053826+FBg…	Probe	45	B03	-5.78838	-4.13261	-1.55472	-6.35252	-4.9605	-3.95362	-1.00688

## Sheet: l17strong
Image_Metadata_HD2ID	IntendedCGr5.45	IntendedFBgnr5.45	IntendedSymbolr5.45	IntendedNamer5.45	Image_Metadata_MappedTargetCGr5_45	Image_Metadata_MappedTargetSymbolr5_45	MappedTargetFBgnr5.45	Image_Metadata_Content	Image_Metadata_Plate	Image_Metadata_Well	B-score 17_rep1	B-score 17_rep2	B-score 27_rep1	B-score 27_rep2	17oC average	27oC average	difference (17oC average - 27oC average)
BKN24980	CG7120	FBgn0035888	CG7120	NA	CG7120	CG7120	FBgn0035888	Probe	40	M23	2.83601	9.93978	-15.3291	2.70397	6.38789	-6.31259	12.7005
BKN25279	CG17230	FBgn0046225	CG17230	NA	CG17230	CG17230	FBgn0046225	Probe	40	O22	1.2439	7.3657	-6.36536	-2.46034	4.3048	-4.41285	8.71765
BKN23178	CG32203	FBgn0052203	Spn75F	Serpin 75F	CG32203	Spn75F	FBgn0052203	Probe	1	B19	2.93344	3.18153	-10.1005	-0.0767538	3.05749	-5.08863	8.14612
BKN40933	CR34645	FBgn0082948	snoRNA:Me18S-U1356b	snoRNA:Me18S-U1356b	CR42454+CR34645	Uhg8+snoRNA:Me18S-U1356b	FBgn0083120+FBgn0082948	Probe	44	K18	3.30504	1.79903	-0.514082	-9.59503	2.55203	-5.05456	7.60659
BKN27552	CG32656	FBgn0052656	Muc11A	Mucin 11A	CG32656&CG32656	Muc11A&Muc11A	FBgn0052656&FBgn0052656	Probe	17	K07	6.58439	6.28028	-2.27519	0.112585	6.43234	-1.0813	7.51364
BKN23179	CG31528	FBgn0051528	CG31528	NA	CG31528	CG31528	FBgn0051528	Probe	1	B21	4.57373	0.812506	-9.30937	0.14836	2.69312	-4.5805	7.27362
BKN29111	CG1078	FBgn0037255	Fip1	NA	CG1078	Fip1	FBgn0037255	Probe	25	O05	4.09754	1.51165	-4.01258	-4.39201	2.80459	-4.2023	7.00689
BKN23175	CG4619	FBgn0032166	CG4619	NA	CG4619	CG4619	FBgn0032166	Probe	1	B13	3.34073	1.99714	-8.20384	-0.222995	2.66893	-4.21342	6.88235
BKN26421	CG30187	FBgn0050187	CG30187	NA	CG30187	CG30187	FBgn0050187	Probe	39	O21	2.94454	6.78184	-1.28276	-2.01677	4.86319	-1.64976	6.51295
BKN46560	CG12498	FBgn0040356	CG12498	NA	CG12498	CG12498	FBgn0040356	Probe	54	C23	2.52586	6.70314	-1.09647	-2.22463	4.6145	-1.66055	6.27505
BKN41981	CR33438	FBgn0053438	5SrRNA:CR33438	5SrRNA:CR33438	CR33363+CR33364+CR33362+CR33365&CR33363+CR33361+CR33362+CR33360+CR33364&CR33363+CR33362+CR33364+CR33361+CR33365&CR33363+CR33362+CR33364&CR33363+CR33362+CR33361+CR33364&CR33363+CR33361+CR33359+CR33360+CR33362+CR33358+CR33364&CR33363+CR33361+CR33360+CR33362+CR33364+CR33359+CR33365&CR33363+CR33361+CR33362+CR33364+CR33360+CR33365&CR33363+CR33361+CR33360+CR33362+CR33359+CR33364&CR33356+CR33358+CR33359…	5SrRNA-Psi:CR33363+5SrRNA:CR33364+5SrRNA:CR33362+5SrRNA:CR33365&5SrRNA-Psi:CR33363+5SrRNA:CR33361+5SrRNA:CR33362+5SrRNA:CR33360+5SrRNA:CR33364&5SrRNA-Psi:CR33363+5SrRNA:CR33362+5SrRNA:CR33364+5SrRNA:CR33361+5SrRNA:CR33365&5SrRNA-Psi:CR33363+5SrRNA:CR33362+5SrRNA:CR33364&5SrRNA-Psi:CR33363+5SrRNA:CR33362+5SrRNA:CR33361+5SrRNA:CR33364&5SrRNA-Psi:CR33363+5SrRNA:CR33361+5SrRNA:CR33359+5SrRNA:CR33360+…	FBgn0053363+FBgn0053364+FBgn0053362+FBgn0053365&FBgn0053363+FBgn0053361+FBgn0053362+FBgn0053360+FBgn0053364&FBgn0053363+FBgn0053362+FBgn0053364+FBgn0053361+FBgn0053365&FBgn0053363+FBgn0053362+FBgn0053364&FBgn0053363+FBgn0053362+FBgn0053361+FBgn0053364&FBgn0053363+FBgn0053361+FBgn0053359+FBgn0053360+FBgn0053362+FBgn0053358+FBgn0053364&FBgn0053363+FBgn0053361+FBgn0053360+FBgn0053362+FBgn0053364+FBg…	Probe	47	K01	3.19303	3.08008	-3.14789	-3.03874	3.13656	-3.09332	6.22987
BKN26785	CG10183	FBgn0039093	CG10183	NA	CG10183	CG10183	FBgn0039093	Probe	17	L09	2.82964	1.7273	-3.1984	-4.66025	2.27847	-3.92933	6.2078
BKN41734	CG34320	FBgn0085349	CG34320	NA	CG34320	CG34320	FBgn0085349	Probe	46	B11	1.82115	3.33272	-2.4292	-4.52889	2.57694	-3.47904	6.05598
BKN22585	CG10083	FBgn0036372	CG10083	NA	CG10083	CG10083	FBgn0036372	Probe	28	O10	1.92357	2.36338	-2.55753	-5.01108	2.14348	-3.7843	5.92778
BKN21357	CG9413	FBgn0030574	CG9413	NA	CG9413	CG9413	FBgn0030574	Probe	8	C01	2.60933	3.12457	-1.83356	-4.24534	2.86695	-3.03945	5.9064
BKN31306	CG9057	FBgn0030608	Lsd-2	Lipid storage droplet-2	CG9057	Lsd-2	FBgn0030608	Probe	28	N04	3.00541	5.41316	-0.834885	-2.51124	4.20928	-1.67306	5.88235
BKN40191	CG34208	FBgn0085237	CG34208	NA	CG34208	CG34208	FBgn0085237	Probe	42	O22	0.80707	7.63987	-2.90091	-0.026238	4.22347	-1.46357	5.68704
BKN46387	CG32077	FBgn0014368	nol	no optic lobe	CG32077	nol	FBgn0014368	Probe	53	H13	6.54225	0.937754	-4.10867	0.258238	3.74	-1.92521	5.66522
BKN46668	CG5867	FBgn0027586	CG5867	NA	CG5867	CG5867	FBgn0027586	Probe	54	E24	2.07491	1.95774	-2.89279	-3.84981	2.01633	-3.3713	5.38762
BKN41247	CR34650	FBgn0086021	snoRNA:MeU6-C68	NA	CR34650	snoRNA:MeU6-C68	FBgn0086021	Probe	45	O21	-1.69547	11.0801	-1.90907	0.652934	4.69231	-0.628066	5.32038
BKN40821	CG34083	FBgn0013684	mt:ND5	mitochondrial NADH-ubiquinone oxidoreductase chain 5	CG34083	mt:ND5	FBgn0013684	Probe	44	I09	3.23601	2.90798	-3.05203	-1.44426	3.072	-2.24814	5.32014
BKN41343	CR34660	FBgn0086031	snoRNA:Me28S-U1230	NA	CR34660	snoRNA:Me28S-U1230	FBgn0086031	Probe	45	O22	2.58068	8.17449	0.0088831	0.27623	5.37759	0.142557	5.23503
BKN46222	CG11278	FBgn0036341	Syx13	Syntaxin 13	CG11278	Syx13	FBgn0036341	Probe	53	K19	5.72037	2.59391	-1.86781	-0.281708	4.15714	-1.07476	5.2319
BKN24602	CG15889	FBgn0038128	Ravus	Ravus	CG15889	Ravus	FBgn0038128	Probe	30	O11	2.91948	2.59884	-0.298796	-4.59388	2.75916	-2.44634	5.2055
BKN42532	NA	FBgn0085649	CG41430	NA			NA	Probe	48	F23	1.28731	6.84139	1.7784	-4.04335	4.06435	-1.13248	5.19683
BKN41246	CR34631	FBgn0083057	snoRNA:Psi18S-110	snoRNA:Psi18S-110	CR34631	snoRNA:Psi18S-110	FBgn0083057	Probe	45	O19	-0.52317	9.55949	-0.728134	-0.584692	4.51816	-0.656413	5.17457
BKN42340	CG7941	FBgn0036108	Cpr67Fa1	Cuticular protein 67Fa1	CG7941	Cpr67Fa1	FBgn0036108	Probe	48	E23	1.48361	5.29166	-0.201736	-3.37	3.38763	-1.78587	5.1735
BKN25546	CG8991	FBgn0033654	Sobp	Sine oculis-binding protein	CG8991	Sobp	FBgn0033654	Probe	11	N03	2.10044	7.94961	-0.0831209	-0.119322	5.02503	-0.101222	5.12625
BKN40382	NA	FBgn0085699	CG41572	NA			NA	Probe	42	P20	0.786058	7.12766	-2.35081	0.0129472	3.95686	-1.16893	5.12579
BKN29865	CG2198	FBgn0000071	Ama	Amalgam	CG2198	Ama	FBgn0000071	Probe	21	N01	-0.0434114	5.41403	-0.925096	-3.75142	2.68531	-2.33826	5.02357
BKN45621	CG18599	FBgn0038592	CG18599	NA	CG18599	CG18599	FBgn0038592	Probe	51	H17	2.18544	2.61516	-2.25375	-2.98064	2.4003	-2.6172	5.0175
BKN60371	CG33747	FBgn0040076	primo-2	primo-2	CG33748+CG33747	primo-1+primo-2	FBgn0040077+FBgn0040076	Probe	59	N22	0.332167	8.51204	0.804895	-1.97686	4.42211	-0.58598	5.00809
BKN46118	CG31542	FBgn0051542	CG31542	NA	CG31542+CG34277	CG31542+CG34277	FBgn0051542+FBgn0085306	Probe	52	L04	5.60848	2.17484	-1.14944	-1.07118	3.89166	-1.11031	5.00197
BKN33642	CG17514	FBgn0039959	CG17514	NA	CG17514	CG17514	FBgn0039959	Probe	32	A20	3.30832	3.5576	-1.49962	-1.59875	3.43296	-1.54918	4.98215
BKN28329	CG8873	FBgn0031652	jet	jetlag	CG8873	jet	FBgn0031652	Probe	21	M01	-0.0723765	5.96726	-2.23417	-1.76239	2.94744	-1.99828	4.94572
BKN46244	CG3672	FBgn0035985	Cpr67B	Cuticular protein 67B	CG3672	Cpr67B	FBgn0035985	Probe	53	O15	4.7551	2.46616	0.279274	-2.92912	3.61063	-1.32492	4.93555
BKN21745	CG12253	FBgn0026148	CG12253	NA	CG12253	CG12253	FBgn0026148	Probe	10	C09	2.72764	2.70871	-3.76973	-0.617351	2.71817	-2.19354	4.91172
BKN23730	CG31643	FBgn0051643	CG31643	NA	CG31643	CG31643	FBgn0051643	Probe	3	N20	1.16987	2.86054	-3.36319	-2.39762	2.01521	-2.8804	4.89561
BKN28690	CG1587	FBgn0024811	Crk	Crk	CG1587	Crk	FBgn0024811	Probe	23	I03	4.84186	3.6357	-1.81386	0.666368	4.23878	-0.573747	4.81252
BKN34511	NA	NA	NA	NA			NA	Probe	36	C06	2.62665	2.82905	-0.0671569	-4.04268	2.72785	-2.05492	4.78277
BKN21224	CG43398	FBgn0263289	scrib	scribbled	CG43398	scrib	FBgn0263289	Probe	7	K23	5.46374	5.04973	-0.0386114	0.995751	5.25674	0.47857	4.77817
BKN20136	CG32262	FBgn0052262	CG32262	NA	CG32262	CG32262	FBgn0052262	Probe	1	G08	2.80272	2.12736	-3.44939	-1.12148	2.46504	-2.28543	4.75047
BKN31627	CG42613	FBgn0261262	CG42613	NA	CG42613	CG42613	FBgn0261262	Probe	30	B22	1.58372	4.29114	-1.67777	-1.87678	2.93743	-1.77727	4.7147
BKN33165	CG5973	FBgn0031914	CG5973	NA	CG5973	CG5973	FBgn0031914	Probe	41	C07	4.77748	1.07625	-1.77449	-1.78836	2.92686	-1.78142	4.70829
BKN42628	CG34321	FBgn0085350	inaF-C	inaF-C	CG34321	inaF-C	FBgn0085350	Probe	48	F24	-0.00372983	4.95412	-2.90737	-1.47228	2.47519	-2.18982	4.66502
BKN32667	CG13376	FBgn0029518	CG13376	NA	CG13376	CG13376	FBgn0029518	Probe	35	P14	4.99419	-0.160247	-0.791644	-3.68316	2.41697	-2.2374	4.65438
BKN51290	CG11621	FBgn0015278	Pi3K68D	Phosphotidylinositol 3 kinase 68D	CG11621	Pi3K68D	FBgn0015278	Probe	58	G12	4.60813	0.590168	-4.75873	0.651832	2.59915	-2.05345	4.6526
BKN29996	CG13023	FBgn0036677	CG13023	NA	CG13023	CG13023	FBgn0036677	Probe	22	B23	0.471382	3.97114	-4.93767	0.0764682	2.22126	-2.4306	4.65186
BKN45479	CG33772	FBgn0053772	CG33772	NA	CG33772	CG33772	FBgn0053772	Probe	51	O21	4.06768	3.28872	-1.18569	-0.737955	3.6782	-0.961823	4.64002
BKN27056	CG9077	FBgn0033600	Cpr47Ec	Cuticular protein 47Ec	CG9077	Cpr47Ec	FBgn0033600	Probe	18	H24	2.92148	1.55762	-1.53599	-3.24353	2.23955	-2.38976	4.62931
BKN23177	CG8345	FBgn0033065	Cyp6w1	Cyp6w1	CG8345	Cyp6w1	FBgn0033065	Probe	1	B17	3.11447	1.70563	-6.98201	2.56848	2.41005	-2.20677	4.61682
BKN31278	NA	FBgn0050321	CG30321	NA			NA	Probe	28	H20	4.79285	2.93167	0.0347529	-1.5371	3.86226	-0.751172	4.61344
BKN41726	CG31702	FBgn0051702	CG31702	NA	CG31703&CG31702	CG31703&CG31702	FBgn0051703&FBgn0051702	Probe	46	O20	1.85489	4.79775	-0.577136	-1.98592	3.32632	-1.28153	4.60785
BKN32491	CG13995	FBgn0031770	CG13995	NA	CG13995	CG13995	FBgn0031770	Probe	35	B21	5.50382	1.24435	-1.38931	-1.02144	3.37409	-1.20537	4.57946
BKN42668	NA	FBgn0085647	CG41428	NA			NA	Probe	48	N08	2.97538	1.71112	-3.50991	-0.959292	2.34325	-2.2346	4.57785
BKN22099	CG17259	FBgn0031497	CG17259	NA	CG17259	CG17259	FBgn0031497	Probe	40	N22	1.65336	6.92863	-2.79855	2.25924	4.29099	-0.269657	4.56065
BKN22230	CG5232	FBgn0038045	Sas	Sialic acid phosphate synthase	CG5232	Sas	FBgn0038045	Probe	11	C20	3.51755	5.97503	-2.44787	2.84249	4.74629	0.197307	4.54898
BKN41969	CR31647	FBgn0051647	CR31647	NA	CR31647	CR31647	FBgn0051647	Probe	47	I01	1.9253	3.63209	-3.47673	0.00232655	2.7787	-1.7372	4.5159
BKN32914	CG15504	FBgn0039683	dmrt99B	doublesex-Mab related 99B	CG15504	dmrt99B	FBgn0039683	Probe	37	J03	1.12039	3.93855	-2.30164	-1.52894	2.52947	-1.91529	4.44476
BKN45609	CG3879	FBgn0004512	Mdr49	Multi drug resistance 49	CG3879	Mdr49	FBgn0004512	Probe	51	F17	4.79199	3.54918	-0.458264	-0.0755768	4.17058	-0.266921	4.43751
BKN46072	CG8993	FBgn0035334	CG8993	NA	CG8993	CG8993	FBgn0035334	Probe	52	D08	3.59517	2.96732	0.252884	-2.45784	3.28125	-1.10248	4.38373
BKN46428	CG7884	FBgn0031001	CG7884	NA	CG7884	CG7884	FBgn0031001	Probe	53	N23	5.40067	4.33403	-2.36918	3.34934	4.86735	0.490081	4.37727
BKN45684	CG7332	FBgn0030973	CG7332	NA	CG7332	CG7332	FBgn0030973	Probe	51	B24	4.28138	2.49908	-2.71628	0.769167	3.39023	-0.973558	4.36379
BKN45734	CG15532	FBgn0010113	hdc	headcase	CG15532	hdc	FBgn0010113	Probe	51	L04	2.68049	3.66098	0.306874	-2.66168	3.17073	-1.1774	4.34814
BKN32395	CG10384	FBgn0034731	CG10384	NA	CG10384	CG10384	FBgn0034731	Probe	34	B22	5.18722	4.77454	0.0477123	1.22967	4.98088	0.638691	4.34219
BKN50626	CG7470	FBgn0037146	CG7470	NA	CG7470	CG7470	FBgn0037146	Probe	56	J03	3.65387	1.14273	-0.389031	-3.43112	2.3983	-1.91008	4.30838
BKN46212	CG12212	FBgn0003053	peb	pebbled	CG12212	peb	FBgn0003053	Probe	53	I23	8.57295	1.20049	0.352841	0.827267	4.88672	0.590054	4.29667
BKN31557	CG10916	FBgn0034312	CG10916	NA	CG10916	CG10916	FBgn0034312	Probe	30	H01	3.21519	1.29047	-4.6739	0.612877	2.25283	-2.03051	4.28334
BKN20105	CG15161	FBgn0032692	CG15161	NA	CG15161	CG15161	FBgn0032692	Probe	1	A18	3.44217	0.7511	-5.27412	0.904392	2.09664	-2.18487	4.2815
BKN23212	CG3790	FBgn0033778	CG3790	NA	CR43469+CG3790	CR43469+CG3790	FBgn0263446+FBgn0033778	Probe	1	H15	1.75739	2.80775	-3.65764	-0.338546	2.28257	-1.99809	4.28066
BKN27845	CG3918	FBgn0029873	CG3918	NA	CG3918&CG3918	CG3918&CG3918	FBgn0029873&FBgn0029873	Probe	18	K18	1.64862	4.96305	-0.736561	-1.17832	3.30584	-0.957442	4.26328
BKN31381	CG30270	FBgn0061435	CG30270	NA	CG30270	CG30270	FBgn0061435	Probe	29	J09	4.25626	4.09536	0.00694648	-0.169525	4.17581	-0.0812895	4.2571
BKN46340	CG13364	FBgn0026879	CG13364	NA	CG13364	CG13364	FBgn0026879	Probe	53	O16	6.42137	3.45564	1.37167	0.0205765	4.9385	0.696124	4.24238
BKN29686	CG15510	FBgn0039707	CG15510	NA	CG15510	CG15510	FBgn0039707	Probe	20	P03	2.42742	3.87365	-0.930123	-1.25326	3.15053	-1.09169	4.24222
BKN32993	CG33528	FBgn0260964	Vmat	Vesicular monoamine transporter	CG33528	Vmat	FBgn0260964	Probe	37	F18	2.58662	2.47662	-3.40995	-0.00705328	2.53162	-1.7085	4.24012
BKN32496	CG15368	FBgn0030104	CG15368	NA	CG15368	CG15368	FBgn0030104	Probe	35	D07	5.47828	0.78304	-0.902164	-1.29314	3.13066	-1.09765	4.22831
BKN32548	CG34386	FBgn0085415	CG34386	NA	CG34386	CG34386	FBgn0085415	Probe	35	L15	6.84839	1.14278	1.38308	-1.84512	3.99558	-0.231018	4.2266
BKN34351	NA	NA	NA	NA			NA	Probe	35	G22	4.62373	3.07153	0.00858525	-0.732719	3.84763	-0.362067	4.2097
BKN21635	CG7123	FBgn0261800	LanB1	LanB1	CG7123	LanB1	FBgn0261800	Probe	9	A06	3.82364	1.69602	-2.83998	-0.0526915	2.75983	-1.44634	4.20617
BKN34314	NA	NA	NA	NA			NA	Probe	35	A20	3.27843	1.44642	-0.170968	-3.48708	2.36243	-1.82902	4.19145
BKN31844	CG9084	FBgn0033582	CG9084	NA	CG9084	CG9084	FBgn0033582	Probe	31	F24	1.09686	3.94422	-1.27162	-2.0671	2.52054	-1.66936	4.1899
BKN33992	CG32169	FBgn0260943	Rbp6	RNA-binding protein 6	CG32169	Rbp6	FBgn0260943	Probe	33	K24	5.52816	0.942556	-0.915606	-0.976167	3.23536	-0.945886	4.18125
BKN29945	CG14185	FBgn0036936	CG14185	NA	CG14185	CG14185	FBgn0036936	Probe	21	J18	5.31732	0.990583	1.01701	-3.05997	3.15395	-1.02148	4.17543
BKN45445	CG8418	FBgn0017549	Ric	Ras which interacts with Calmodulin	CG8418	Ric	FBgn0017549	Probe	51	K01	3.31331	3.15223	-3.00692	1.13867	3.23277	-0.934125	4.1669
BKN25753	CG42334	FBgn0259236	comm3	comm3	CG42334	comm3	FBgn0259236	Probe	12	P09	3.62588	1.69326	-0.778712	-2.21221	2.65957	-1.49546	4.15503
BKN25436	CG8474	FBgn0025874	Meics	Meiotic central spindle	CG8474	Meics	FBgn0025874	Probe	10	J24	0.699019	9.25412	1.67178	-0.0260528	4.97657	0.822866	4.1537
BKN24344	CG17213	FBgn0032416	Gr33a	Gustatory receptor 33a	CG17213	Gr33a	FBgn0032416	Probe	7	D23	4.66277	3.38904	-0.956162	0.723152	4.02591	-0.116505	4.14241
BKN22079	CG15524	FBgn0039731	sas-6	spindle assembly abnormal 6	CG15524	sas-6	FBgn0039731	Probe	28	K05	0.93529	6.54445	0.373343	-1.17149	3.73987	-0.399073	4.13894
BKN60018	CG1696	FBgn0029067	Dd	Dullard	CG1696	Dd	FBgn0029067	Probe	59	C11	3.24955	4.12895	-0.439488	-0.431349	3.68925	-0.435418	4.12467
BKN40967	CG40551	FBgn0085496	CG40551	NA	CG40551	CG40551	FBgn0085496	Probe	44	B13	5.67433	3.16603	2.05339	-1.45998	4.42018	0.296704	4.12348
BKN27295	CG14122	FBgn0036282	Smyd4	SET and MYND domain protein 4	CG14122	Smyd4	FBgn0036282	Probe	19	P22	7.01346	2.42011	1.06569	0.131298	4.71679	0.598495	4.11829
BKN46336	CG11648	FBgn0000015	Abd-B	Abdominal B	CG11648	Abd-B	FBgn0000015	Probe	53	O08	4.22159	2.48473	-1.1905	-0.316404	3.35316	-0.753452	4.10662
BKN32544	CG31013	FBgn0051013	CG31013	NA	CG31013	CG31013	FBgn0051013	Probe	35	L07	4.35063	2.4927	1.49872	-2.86833	3.42167	-0.684806	4.10647
BKN40779	CG42351	FBgn0259682	CG42351	NA	CG42351	CG42351	FBgn0259682	Probe	44	A21	1.46236	3.06757	-1.21001	-2.44535	2.26497	-1.82768	4.09265
BKN24207	CG5849	FBgn0038897	CG5849	NA	CG5849	CG5849	FBgn0038897	Probe	6	N13	4.19679	2.3812	0.25898	-1.85858	3.28899	-0.7998	4.08879
BKN25861	CG11664	FBgn0040341	CG11664	NA	CG11664	CG11664	FBgn0040341	Probe	16	B09	4.25429	3.73489	-1.05651	0.868808	3.99459	-0.0938506	4.08844
BKN27228	CG4386	FBgn0034661	CG4386	NA	CG4386	CG4386	FBgn0034661	Probe	19	F08	2.53309	4.33411	-0.131156	-1.17101	3.4336	-0.651082	4.08468
BKN40946	NA	FBgn0085620	CG41332	NA			NA	Probe	44	M20	1.04699	3.27412	-2.66031	-1.18658	2.16055	-1.92344	4.08399
BKN21974	CG2478	FBgn0261787	bru	brunelleschi	CG2478	bru	FBgn0261787	Probe	11	I11	4.00295	2.54617	-0.453315	-1.15047	3.27456	-0.801894	4.07646
BKN45348	CG9695	FBgn0000414	Dab	Disabled	CG9695	Dab	FBgn0000414	Probe	50	J24	1.93975	6.96459	1.21169	-0.44627	4.45217	0.382708	4.06946
BKN23647	CG13088	FBgn0032047	CG13088	NA	CG13088	CG13088	FBgn0032047	Probe	3	P21	0.60856	5.09644	0.0996157	-2.52311	2.8525	-1.21175	4.06425
BKN20568	CG9044	FBgn0031752	CG9044	NA	CG9044	CG9044	FBgn0031752	Probe	3	O08	2.8253	2.27998	-0.941042	-2.07097	2.55264	-1.506	4.05864
BKN24992	CG33630	FBgn0053630	CG33630	NA	CG33630	CG33630	FBgn0053630	Probe	40	O23	1.55313	5.62656	0.0431186	-0.904054	3.58985	-0.430467	4.02032
BKN31765	CG14341	FBgn0031315	CG14341	NA	CG14341	CG14341	FBgn0031315	Probe	31	J09	4.46587	4.40926	-1.00159	1.84731	4.43756	0.422859	4.01471
BKN34258	NA	NA	NA	NA			NA	Probe	35	I03	3.70281	2.37116	-1.32015	-0.59278	3.03698	-0.956463	3.99345
BKN29887	CG3847	FBgn0029867	CG3847	NA	CG3847	CG3847	FBgn0029867	Probe	21	P21	2.67302	4.4135	-1.03117	0.167013	3.54326	-0.432081	3.97534
BKN42498	CG33774	FBgn0053774	CG33774	NA	CG33774+CG13951	CG33774+l(2)k10201	FBgn0053774+FBgn0016970	Probe	48	B03	-0.740834	5.11847	-2.82822	-0.734252	2.18882	-1.78124	3.97005
BKN33504	NA	FBgn0040791	CG13697	NA			NA	Probe	31	K07	5.06302	1.48617	-2.00398	0.622115	3.27459	-0.690931	3.96552
BKN28811	CG32446	FBgn0052446	Atox1	NA	CG32446	Atox1	FBgn0052446	Probe	23	M06	1.50311	4.94072	-1.44313	-0.0346629	3.22191	-0.738898	3.96081
BKN42328	CR34602	FBgn0083042	snoRNA:Psi18S-1854a	snoRNA:Psi18S-1854a	CR34601+CR34599+CR34600+CR34602+CR34598&CR34601+CR34602+CR34600&CR34602	snoRNA:Psi28S-1135e+snoRNA:Psi28S-1135f+snoRNA:Psi18S-1854b+snoRNA:Psi18S-1854a+snoRNA:Psi18S-1854c&snoRNA:Psi28S-1135e+snoRNA:Psi18S-1854a+snoRNA:Psi18S-1854b&snoRNA:Psi18S-1854a	FBgn0083008+FBgn0083007+FBgn0083041+FBgn0083042+FBgn0083040&FBgn0083008+FBgn0083042+FBgn0083041&FBgn0083042	Probe	48	C23	-0.282526	7.32343	-0.107399	-0.713448	3.52045	-0.410423	3.93088
BKN22937	CG1824	FBgn0030403	CG1824	NA	CG1824	CG1824	FBgn0030403	Probe	29	I17	2.56221	2.2247	-0.155958	-2.90848	2.39346	-1.53222	3.92568
BKN22050	CG4201	FBgn0024222	ird5	immune response deficient 5	CG4201	ird5	FBgn0024222	Probe	28	E19	1.64143	2.5577	-1.2984	-2.35135	2.09957	-1.82487	3.92444
BKN40664	CR30211	FBgn0050211	tRNA:CR30211	transfer RNA:CR30211	CR30211	tRNA:CR30211	FBgn0050211	Probe	43	P07	4.42778	-0.249657	-2.37124	-1.27375	2.08906	-1.8225	3.91156
BKN33149	CG34346	FBgn0263115	mamo	maternal gene required for meiosis	CG34346	mamo	FBgn0263115	Probe	38	P17	0.0988017	4.15545	0.423739	-3.99056	2.12713	-1.78341	3.91054
BKN29595	CG31041	FBgn0051041	CG31041	NA	CG31041	CG31041	FBgn0051041	Probe	27	O14	2.49728	3.55699	-1.07701	-0.679914	3.02713	-0.878463	3.9056
BKN34464	NA	NA	NA	NA			NA	Probe	36	K07	5.59491	2.81784	0.0227828	0.588231	4.20637	0.305507	3.90087
BKN27450	CG7697	FBgn0027841	CstF-64	Cleavage stimulation factor 64 kilodalton subunit	CG7697	CstF-64	FBgn0027841	Probe	15	J20	3.19496	3.83431	0.990907	-1.76205	3.51463	-0.385573	3.90021
BKN28713	CG9100	FBgn0031882	Rab30	Rab30	CG9100	Rab30	FBgn0031882	Probe	23	M01	4.46352	2.88309	-0.0684004	-0.349224	3.6733	-0.208812	3.88211
BKN45809	CG5812	FBgn0029170	TwdlT	TweedleT	CG5812	TwdlT	FBgn0029170	Probe	52	G09	4.12571	3.63487	0.156171	-0.135635	3.88029	0.010268	3.87002
BKN20534	CG7698	FBgn0261065	Cpsf73	Cleavage and polyadenylation specificity factor 73	CG7698	Cpsf73	FBgn0261065	Probe	3	I12	4.0811	5.33135	1.73005	-0.0533713	4.70623	0.838339	3.86789
BKN27419	CG18155	FBgn0029945	CG18155	NA	CG18155	CG18155	FBgn0029945	Probe	15	F06	3.62658	2.46549	-0.159344	-1.4684	3.04604	-0.813872	3.85991
BKN32802	CG14671	FBgn0037340	CG14671	NA	CG14671	CG14671	FBgn0037340	Probe	36	F20	2.29411	5.4869	-0.792534	0.866557	3.8905	0.0370116	3.85349
BKN32093	CG13545	FBgn0034828	CG13545	NA	CG13545	CG13545	FBgn0034828	Probe	32	P17	3.45972	3.10764	0.995865	-2.07281	3.28368	-0.538472	3.82215
BKN34676	NA	NA	NA	NA			NA	Probe	40	N23	-0.307217	9.25512	-0.914514	2.27179	4.47395	0.678638	3.79532
BKN40174	CG34290	FBgn0085319	CG34290	NA	CG34290	CG34290	FBgn0085319	Probe	42	M12	2.1696	3.80516	-0.391803	-1.21745	2.98738	-0.804625	3.792
BKN32553	CG3388	FBgn0001148	gsb	gooseberry	CG3388	gsb	FBgn0001148	Probe	35	N01	2.93592	6.19218	1.5547	-0.0093574	4.56405	0.772674	3.79138
BKN28485	CG3143	FBgn0038197	foxo	forkhead box, sub-group O	CG3143	foxo	FBgn0038197	Probe	22	G01	5.86755	1.51095	1.31525	-1.51709	3.68925	-0.100919	3.79017
BKN27181	CG11971	FBgn0260243	E(var)3-9	Enhancer of variegation 3-9	CG11971	E(var)3-9	FBgn0260243	Probe	19	N09	0.0834359	4.83896	-1.60368	-1.04164	2.4612	-1.32266	3.78386
BKN45784	CG5367	FBgn0032228	CG5367	NA	CG5367	CG5367	FBgn0032228	Probe	52	C07	3.08171	2.01146	0.00593978	-2.46847	2.54658	-1.23126	3.77785
BKN41428	CG8201	FBgn0260934	par-1	par-1	CG8201	par-1	FBgn0260934	Probe	45	N23	2.28726	5.78884	0.34079	0.188258	4.03805	0.264524	3.77353
BKN25296	CG9593	FBgn0038365	CG9593	NA	CG9593	CG9593	FBgn0038365	Probe	16	C08	2.16036	2.10813	-2.17184	-1.09985	2.13425	-1.63585	3.77009
BKN40095	CR30516	FBgn0011888	tRNA:K2:42Ab	transfer RNA:lys2:42Ab	CR30516	tRNA:K2:42Ab	FBgn0011888	Probe	42	O21	-0.0457652	7.0035	-1.10185	0.535138	3.47887	-0.283358	3.76222
BKN24070	CG6527	FBgn0036085	CG6527	NA	CG6527	CG6527	FBgn0036085	Probe	5	H04	0.907109	3.47639	-3.65207	0.521683	2.19175	-1.56519	3.75694
BKN25374	CG3095	FBgn0001189	hfw	halfway	CG3095	hfw	FBgn0001189	Probe	16	O20	3.04188	2.43403	-1.3474	-0.688603	2.73795	-1.018	3.75596
BKN33850	NA	NA	NA	NA			NA	Probe	33	E03	2.45874	1.86657	-2.35418	-0.817004	2.16265	-1.58559	3.74825
BKN20299	CG18584	FBgn0033107	koi	klaroid	CG18584	koi	FBgn0033107	Probe	2	A22	4.90589	3.10165	-1.24475	1.76283	4.00377	0.259037	3.74473
BKN45300	CG33472	FBgn0260499	qvr	quiver	CG33472	qvr	FBgn0260499	Probe	50	B24	2.56708	3.37419	0.0041317	-1.54791	2.97063	-0.77189	3.74252
BKN31624	CG31053	FBgn0051053	CG31053	NA	CG31053	CG31053	FBgn0051053	Probe	30	B16	6.48102	0.183846	0.0277281	-0.829231	3.33243	-0.400752	3.73318
BKN24991	CG10264	FBgn0038394	CG10264	NA	CG10264	CG10264	FBgn0038394	Probe	40	O21	-0.588919	6.07964	-2.24093	0.271372	2.74536	-0.984777	3.73014
BKN33455	NA	NA	NA	NA			NA	Probe	31	C05	4.99747	4.04661	2.1497	-0.530576	4.52204	0.809561	3.71248
BKN28012	CG3609	FBgn0031418	CG3609	NA	CG3609	CG3609	FBgn0031418	Probe	19	G16	3.7707	4.29062	0.0135284	0.632164	4.03066	0.322846	3.70781
BKN29224	CG9203	FBgn0030646	CG9203	NA	CG9203	CG9203	FBgn0030646	Probe	26	A15	2.83014	2.06768	-0.641927	-1.87513	2.44891	-1.25853	3.70744
BKN42654	CR32876	FBgn0063391	snoRNA:U14:30Eb	snoRNA:U14:30Eb	CR32873+CR32876+CR32875&CR32873+CR32876	Uhg2+snoRNA:U14:30Eb+snoRNA:U14:30Ea&Uhg2+snoRNA:U14:30Eb	FBgn0063449+FBgn0063391+FBgn0063392&FBgn0063449+FBgn0063391	Probe	48	L04	3.01083	2.36631	-0.257809	-1.75601	2.68857	-1.00691	3.69548
BKN26682	CG33968	FBgn0260006	drd	drop dead	CG33968	drd	FBgn0260006	Probe	15	I20	4.96128	3.0891	0.674161	-0.00130456	4.02519	0.336428	3.68876
BKN31716	CG12003	FBgn0035234	CG12003	NA	CG12003	CG12003	FBgn0035234	Probe	31	B07	1.96366	3.11505	-0.00478405	-2.29339	2.53935	-1.14909	3.68844
BKN28727	CG7820	FBgn0027844	CAH1	Carbonic anhydrase 1	CG7820	CAH1	FBgn0027844	Probe	23	O05	1.83532	2.42703	-3.09784	0.00906554	2.13118	-1.54439	3.67556
BKN31288	CG1765	FBgn0000546	EcR	Ecdysone receptor	CG1765	EcR	FBgn0000546	Probe	28	J16	0.242363	4.72151	-1.15445	-1.22444	2.48194	-1.18945	3.67138
BKN25481	CG9027	FBgn0033631	Sod3	Superoxide dismutase 3	CG9027	Sod3	FBgn0033631	Probe	11	B17	0.760826	6.56457	0.0314506	-0.0426791	3.6627	-0.00561425	3.66831
BKN30927	CG42675	FBgn0261561	CG42675	NA	CG42675	CG42675	FBgn0261561	Probe	26	N14	1.19142	4.17159	-1.71428	-0.257354	2.68151	-0.985816	3.66732
BKN20064	CG5846	FBgn0032171	CG5846	NA	CG5846	CG5846	FBgn0032171	Probe	1	K07	3.36861	0.999003	-1.21651	-1.73309	2.18381	-1.4748	3.65861
BKN23982	CG42593	FBgn0260970	CG42593	NA	CG42593	CG42593	FBgn0260970	Probe	5	H19	0.548772	4.45977	-1.70664	-0.581235	2.50427	-1.14394	3.64821
BKN34368	NA	NA	NA	NA			NA	Probe	35	K08	6.32053	0.943559	0.949723	-0.972237	3.63204	-0.011257	3.6433
BKN25388	CG42671	FBgn0261553	CG42671	NA	CG42671	CG42671	FBgn0261553	Probe	10	B24	5.22109	-1.19686	-1.84892	-1.40611	2.01211	-1.62751	3.63963
BKN40113	CR34656	FBgn0086027	snoRNA:Or-CD1	NA	CR34656	snoRNA:Or-CD1	FBgn0086027	Probe	42	C10	4.48188	-0.24021	-0.857782	-2.16925	2.12084	-1.51352	3.63435
BKN20269	CG1009	FBgn0261243	Psa	Puromycin sensitive aminopeptidase	CG1009	Psa	FBgn0261243	Probe	2	M09	2.41649	4.44384	-0.624783	0.218474	3.43016	-0.203155	3.63332
BKN42446	CG31687	FBgn0051687	CG31687	NA	CG31687	CG31687	FBgn0051687	Probe	48	G20	2.28885	4.36142	0.0326288	-0.644775	3.32513	-0.306073	3.63121
BKN45813	CG42277	FBgn0259172	rn	rotund	CG42277	rn	FBgn0259172	Probe	52	G17	3.40852	1.40117	-1.37323	-1.06894	2.40485	-1.22109	3.62593
BKN33744	NA	NA	NA	NA			NA	Probe	32	C07	3.33675	2.39612	-0.357252	-1.15306	2.86643	-0.755158	3.62159
BKN41341	NA	FBgn0085593	CG41277	NA			NA	Probe	45	O18	0.75068	5.75909	0.0187554	-0.726657	3.25488	-0.353951	3.60883
BKN20974	CG10061	FBgn0011020	Sas-4	Sas-4	CG10061	Sas-4	FBgn0011020	Probe	6	C03	4.40978	3.68017	0.0115585	0.881528	4.04497	0.446543	3.59843
BKN41036	CG33668	FBgn0053668	CG33668	NA	CG33665+CG33666&CG33667&CG33665&CG33666&CG33664&CG33669&CG33668	CG33665+CG33666&CG33667&CG33665&CG33666&CG33664&CG33669&CG33668	FBgn0053665+FBgn0053666&FBgn0053667&FBgn0053665&FBgn0053666&FBgn0053664&FBgn0053669&FBgn0053668	Probe	44	N07	2.31977	2.74828	0.0595941	-2.18412	2.53403	-1.06226	3.59629
BKN40547	CR33793	FBgn0065081	snmRNA:838	small non-messenger RNA 838	CG16707+CR33793	vsg+snmRNA:838	FBgn0045823+FBgn0065081	Probe	43	K14	3.14691	2.85762	-0.626351	-0.548409	3.00226	-0.58738	3.58965
BKN21051	CG16733	FBgn0037665	St2	Sulfotransferase 2	CG16733	St2	FBgn0037665	Probe	6	O13	2.41104	4.93931	0.217664	-0.0374083	3.67517	0.0901278	3.58505
BKN32228	CG11315	FBgn0039801	Npc2h	Niemann-Pick type C-2h	CG11315	Npc2h	FBgn0039801	Probe	33	F24	5.5766	1.42602	0.186926	-0.350658	3.50131	-0.0818657	3.58318
BKN41291	CR34548	FBgn0082971	snoRNA:Psi28S-3316b	snoRNA:Psi28S-3316b	CR34548	snoRNA:Psi28S-3316b	FBgn0082971	Probe	45	G14	0.398864	3.99874	-1.83203	-0.922031	2.1988	-1.37703	3.57583
BKN31738	CG5442	FBgn0040286	SC35	SC35	CG5442	SC35	FBgn0040286	Probe	31	F03	6.83197	-0.285309	-0.964918	0.37486	3.27333	-0.295029	3.56836
BKN45198	CG43673	FBgn0263748	CG43673	NA	CG43672	CG43672	FBgn0263747	Probe	50	B11	4.93383	0.808032	-0.721714	-0.663424	2.87093	-0.692569	3.5635
BKN27386	CG4646	FBgn0033810	CG4646	NA	CG4646	CG4646	FBgn0033810	Probe	15	P11	1.56233	3.59855	-2.33098	0.375082	2.58044	-0.977949	3.55839
BKN31659	CG15083	FBgn0034399	CG15083	NA	CG15083	CG15083	FBgn0034399	Probe	30	H14	4.01808	2.99537	-0.174877	0.0778319	3.50673	-0.0485224	3.55525
BKN42603	NA	FBgn0084005	CG41439	NA			NA	Probe	48	B22	-0.273669	7.16673	-1.03217	0.818838	3.44653	-0.106664	3.55319
BKN31591	CG2110	FBgn0033292	Cyp4ad1	Cyp4ad1	CG2110	Cyp4ad1	FBgn0033292	Probe	30	L21	4.26211	1.22999	-1.50023	-0.10118	2.74605	-0.800707	3.54676
BKN26250	CG8856	FBgn0020377	Sr-CII	Scavenger receptor class C, type II	CG8856	Sr-CII	FBgn0020377	Probe	14	B19	0.823367	5.11364	-0.181645	-0.96964	2.9685	-0.575642	3.54415
BKN42652	CG14265	FBgn0040393	CG14265	NA	CG14265	CG14265	FBgn0040393	Probe	48	J24	2.29449	2.9547	-1.40924	-0.427566	2.6246	-0.918401	3.543
BKN34309	NA	NA	NA	NA			NA	Probe	35	A10	4.32739	3.45256	0.720538	-0.0150572	3.88998	0.352741	3.53724
BKN31888	CG8541	FBgn0035788	CG8541	NA	CG8541	CG8541	FBgn0035788	Probe	31	N16	4.1978	1.36545	-0.981743	-0.521471	2.78162	-0.751607	3.53323
BKN22964	CG10281	FBgn0010282	TfIIFalpha	Transcription factor IIFalpha	CG10281	TfIIFalpha	FBgn0010282	Probe	29	M23	3.27484	2.73639	-2.19028	1.14585	3.00562	-0.522217	3.52783
BKN27273	CG15631	FBgn0031626	CG15631	NA	CG15631	CG15631	FBgn0031626	Probe	38	M04	0.401991	6.10491	-0.0245967	-0.513096	3.25345	-0.268846	3.5223
BKN23887	CG31200	FBgn0051200	CG31200	NA	CG31200	CG31200	FBgn0051200	Probe	4	H22	2.98178	2.32269	-0.996991	-0.740934	2.65223	-0.868963	3.52119
BKN46058	CG15408	FBgn0031523	CG15408	NA	CG15408	CG15408	FBgn0031523	Probe	52	B04	2.04928	5.77394	2.75067	-1.95819	3.91161	0.396241	3.51537
BKN46342	NA	FBgn0039619	CG14519	NA			NA	Probe	53	O20	4.3298	1.12226	-1.56347	0.012501	2.72603	-0.775485	3.50151
BKN34151	NA	NA	NA	NA			NA	Probe	34	G06	3.50967	3.59796	0.377518	-0.263011	3.55382	0.0572537	3.49656
BKN22198	CG4729	FBgn0036623	CG4729	NA	CG4729	CG4729	FBgn0036623	Probe	16	O03	4.39196	2.61916	-0.0275066	0.0504377	3.50556	0.0114656	3.4941
BKN30249	CG4497	FBgn0031895	CG4497	NA	CG4497	CG4497	FBgn0031895	Probe	23	N01	2.23011	5.82678	0.0684004	1.00266	4.02844	0.535528	3.49291
BKN27821	CG6188	FBgn0038074	CG6188	NA	CG6188+CG43630	CG6188+CG43630	FBgn0038074+FBgn0263621	Probe	18	G18	4.05135	1.96281	-0.631307	-0.334117	3.00708	-0.482712	3.48979
BKN40566	CR34528	FBgn0082942	snoRNA:Me28S-A982b	snoRNA:Me28S-A982b	CR42451+CR34528	Uhg4+snoRNA:Me28S-A982b	FBgn0083124+FBgn0082942	Probe	43	O04	1.87627	2.91501	0.102681	-2.28957	2.39564	-1.09344	3.48908
BKN32728	CG10918	FBgn0031178	CG10918	NA	CG10918&CG10918	CG10918&CG10918	FBgn0031178&FBgn0031178	Probe	36	J15	1.23701	3.29743	-1.45445	-0.989248	2.26722	-1.22185	3.48907
BKN26372	CG12682	FBgn0029729	CG12682	NA	CG12682	CG12682	FBgn0029729	Probe	30	E24	2.64743	2.95917	-1.62082	0.249822	2.8033	-0.685501	3.4888
BKN51235	CG1107	FBgn0037218	aux	auxillin	CG1107	aux	FBgn0037218	Probe	58	M21	1.44401	4.58095	1.7606	-2.70678	3.01248	-0.47309	3.48557
BKN31198	CG14810	FBgn0029589	CG14810	NA	CG14810	CG14810	FBgn0029589	Probe	28	L03	1.63227	8.55121	2.17556	1.042	5.09174	1.60878	3.48296
BKN29862	CG10842	FBgn0015037	Cyp4p1	Cytochrome P450-4p1	CG10842	Cyp4p1	FBgn0015037	Probe	21	L19	2.71003	2.8669	-0.500791	-0.887273	2.78847	-0.694032	3.4825
BKN32352	CG43740	FBgn0263997	CG43740	NA	CG43740	CG43740	FBgn0263997	Probe	34	L07	3.89471	0.331765	-0.89832	-1.8346	2.11324	-1.36646	3.4797
BKN24680	CG15258	FBgn0032563	CG15258	NA	CG15258	CG15258	FBgn0032563	Probe	8	L23	4.03217	1.15246	-0.494891	-1.27743	2.59231	-0.88616	3.47847
BKN21382	CG2100	FBgn0037369	CG2100	NA	CG2100	CG2100	FBgn0037369	Probe	8	G03	2.03538	2.50371	-2.13334	-0.273856	2.26955	-1.2036	3.47314
BKN50015	CG9374	FBgn0038167	lkb1	lkb1	CG9374	lkb1	FBgn0038167	Probe	55	C05	1.46608	4.36002	-1.12853	0.0162577	2.91305	-0.556135	3.46918
BKN46149	CG2248	FBgn0010333	Rac1	Rac1	CG2248	Rac1	FBgn0010333	Probe	52	P18	4.44293	5.7868	0.734001	2.558	5.11487	1.646	3.46887
BKN24600	CG3858	FBgn0019809	gcm2	gcm2	CG3858	gcm2	FBgn0019809	Probe	30	O07	2.74066	1.78052	-2.06575	-0.346823	2.26059	-1.20629	3.46688
BKN40498	CR43002	FBgn0262440	mir-280	mir-280 stem loop	CR43002	mir-280	FBgn0262440	Probe	43	C12	1.08684	4.47693	-0.13048	-1.22994	2.78188	-0.680208	3.46209
BKN25533	CG16884	FBgn0028544	CG16884	NA	CG16884	CG16884	FBgn0028544	Probe	11	L01	2.9125	5.69994	0.695496	0.994257	4.30622	0.844877	3.46134
BKN32059	CG15673	FBgn0034639	CG15673	NA	CG15673	CG15673	FBgn0034639	Probe	32	J21	3.43086	1.44651	-1.86607	-0.178949	2.43869	-1.02251	3.4612
BKN40084	CG4456	FBgn0001228	Hsp67Bb	Heat shock gene 67Bb	CG4460+CG4456	Hsp22+Hsp67Bb	FBgn0001223+FBgn0001228	Probe	42	M23	0.505379	6.67297	0.261261	0.00362573	3.58917	0.132443	3.45673
BKN30236	CG9280	FBgn0001114	Glt	Glutactin	CG9280	Glt	FBgn0001114	Probe	23	J23	0.848449	3.75223	-0.799664	-1.49841	2.30034	-1.14904	3.44938
BKN42051	CG34260	FBgn0085289	CG34260	NA	CG34260	CG34260	FBgn0085289	Probe	47	E22	1.65347	6.84871	-2.73902	4.34898	4.25109	0.804978	3.44611
BKN29851	CG11992	FBgn0014018	Rel	Relish	CG11992	Rel	FBgn0014018	Probe	21	J21	4.78573	4.0728	1.95061	0.0261584	4.42926	0.988383	3.44088
BKN50704	CG6860	FBgn0032633	Lrch	Leucine-rich-repeats and calponin homology domain protein	CG6860	Lrch	FBgn0032633	Probe	56	F16	3.56457	1.19279	-1.10593	-0.99759	2.37868	-1.05176	3.43044
BKN42025	CR40976	FBgn0085780	CR40976	NA	CR41606&CR41606&CR41606&CR41606&CR41606&CR40581&CR40572&CR40561&CR40503&CR40597&CR40581&CR40508&CR40507&CR41606&CR41606&CR40581&CR40582&CR40582&CR40573&CR40572&CR40572&CR40561&CR40503&CR40503&CR40597&CR40597&CR40507&CR40581&CR40528&CR40571&CR40581&CR40508&CR40508&CR41606&CR40528&CR40571&CR40581&CR40508&CR40507&CR40582&CR40582&CR40574&CR40573&CR40572&CR40571&CR40572&CR40561&CR40561&CR41606&CR40503…	CR41606&CR41606&CR41606&CR41606&CR41606&CR40581&CR40572&CR40561&CR40503&CR40597&CR40581&CR40508&CR40507&CR41606&CR41606&CR40581&CR40582&CR40582&CR40573&CR40572&CR40572&CR40561&CR40503&CR40503&CR40597&CR40597&CR40507&CR40581&CR40528&CR40571&CR40581&CR40508&CR40508&CR41606&CR40528&CR40571&CR40581&CR40508&CR40507&CR40582&CR40582&CR40574&CR40573&CR40572&CR40571&CR40572&CR40561&CR40561&CR41606&CR40503…	FBgn0085816&FBgn0085816&FBgn0085816&FBgn0085816&FBgn0085816&FBgn0085750&FBgn0085747&FBgn0085744&FBgn0085738&FBgn0085754&FBgn0085750&FBgn0085740&FBgn0085739&FBgn0085816&FBgn0085816&FBgn0085750&FBgn0085751&FBgn0085751&FBgn0085748&FBgn0085747&FBgn0085747&FBgn0085744&FBgn0085738&FBgn0085738&FBgn0085754&FBgn0085754&FBgn0085739&FBgn0085750&FBgn0085741&FBgn0085746&FBgn0085750&FBgn0085740&FBgn0085740&FBg…	Probe	47	A18	2.75666	3.11458	-0.992961	0.00382889	2.93562	-0.494566	3.43018
BKN32994	CG10843	FBgn0033397	Cyp4p3	Cyp4p3	CG10843	Cyp4p3	FBgn0033397	Probe	37	F20	2.5335	3.45959	0.0538738	-0.91645	2.99655	-0.431288	3.42783
BKN40352	CR33712	FBgn0065096	snmRNA:359	small non-messenger RNA 359	CG31794+CR33712	Pax+snmRNA:359	FBgn0041789+FBgn0065096	Probe	42	L08	4.34131	1.70438	-0.0262933	-0.776846	3.02284	-0.40157	3.42441
BKN29365	CG7891	FBgn0037551	Gie	GTPase indispensable for equal segregation of chromosomes	CG7891	Gie	FBgn0037551	Probe	26	I10	4.80507	2.25734	-1.40083	1.64124	3.5312	0.120202	3.411
BKN22743	CG10992	FBgn0030521	CG10992	NA	CG10992	CG10992	FBgn0030521	Probe	13	I14	2.87147	3.10966	-0.327139	-0.510431	2.99056	-0.418785	3.40935
BKN27261	NA	FBgn0051484	CG31484	NA			NA	Probe	38	K04	1.24754	4.17398	-1.34751	-0.0390314	2.71076	-0.693271	3.40403
BKN26181	CG31465	FBgn0051465	CG31465	NA	CG31465	CG31465	FBgn0051465	Probe	38	G15	1.71075	2.54924	-3.32011	0.779503	2.12999	-1.2703	3.40029
BKN32341	CG10965	FBgn0030028	Corp	Companion of reaper	CG10965	Corp	FBgn0030028	Probe	34	J09	4.90545	4.05246	0.160408	2.00453	4.47895	1.08247	3.39648
BKN42604	NA	FBgn0084044	CG41484	NA			NA	Probe	48	B24	1.25502	4.05201	0.513379	-1.96985	2.65351	-0.728237	3.38175
BKN27624	CG11825	FBgn0033519	CG11825	NA	CG11825	CG11825	FBgn0033519	Probe	17	G08	1.08613	6.57646	-0.00517295	0.929143	3.83129	0.461985	3.36931
BKN40803	CG33755	FBgn0028377	gdl-ORF39	gdl-ORF39	CG33756+CG33755	gdl+gdl-ORF39	FBgn0001099+FBgn0028377	Probe	44	E21	2.76706	2.98207	0.726747	-1.70843	2.87456	-0.49084	3.3654
BKN28453	CG9226	FBgn0031782	WDR79	WD repeat domain 79 homolog	CG9226	WDR79	FBgn0031782	Probe	22	A09	3.03555	3.70665	0.0726536	-0.0609207	3.3711	0.00586645	3.36523
BKN28707	CG6707	FBgn0036058	CG6707	NA	CG6707	CG6707	FBgn0036058	Probe	23	K13	2.76961	2.9128	-0.276679	-0.765059	2.84121	-0.520869	3.36208
BKN27785	CG1956	FBgn0004636	R	Roughened	CG1956	R	FBgn0004636	Probe	18	A18	1.50787	3.84227	-0.23072	-1.14239	2.67507	-0.686553	3.36162
BKN42208	CR33430	FBgn0053430	5SrRNA:CR33430	5SrRNA:CR33430	CR33363+CR33365+CR33366+CR33367+CR33364+CR33362+CR33368&CR33416+CR33415+CR33417&CR33356+CR33355+CR33357&CR33416+CR33419+CR33417+CR33420+CR33418+CR33415+CR33421&CR33416+CR33415+CR33417+CR33414+CR33418+CR33413+CR33419&CR33356+CR33357+CR33355+CR33358&CR33356+CR33355+CR33354+CR33357&CR33356+CR33358+CR33355+CR33359+CR33357+CR33354+CR33360&CR33356+CR33355+CR33357+CR33354+CR33358&CR33416+CR33417+CR33418…	5SrRNA-Psi:CR33363+5SrRNA:CR33365+5SrRNA:CR33366+5SrRNA:CR33367+5SrRNA:CR33364+5SrRNA:CR33362+5SrRNA:CR33368&5SrRNA-Psi:CR33416+5SrRNA:CR33415+5SrRNA:CR33417&5SrRNA-Psi:CR33356+5SrRNA:CR33355+5SrRNA:CR33357&5SrRNA-Psi:CR33416+5SrRNA:CR33419+5SrRNA:CR33417+5SrRNA:CR33420+5SrRNA:CR33418+5SrRNA:CR33415+5SrRNA:CR33421&5SrRNA-Psi:CR33416+5SrRNA:CR33415+5SrRNA:CR33417+5SrRNA:CR33414+5SrRNA:CR33418+5SrR…	FBgn0053363+FBgn0053365+FBgn0053366+FBgn0053367+FBgn0053364+FBgn0053362+FBgn0053368&FBgn0053416+FBgn0053415+FBgn0053417&FBgn0053356+FBgn0053355+FBgn0053357&FBgn0053416+FBgn0053419+FBgn0053417+FBgn0053420+FBgn0053418+FBgn0053415+FBgn0053421&FBgn0053416+FBgn0053415+FBgn0053417+FBgn0053414+FBgn0053418+FBgn0053413+FBgn0053419&FBgn0053356+FBgn0053357+FBgn0053355+FBgn0053358&FBgn0053356+FBgn0053355+FBg…	Probe	47	P23	0.454233	4.49525	-1.77513	0.00263352	2.47474	-0.886249	3.36099
BKN24221	CG8568	FBgn0030841	CG8568	NA	CG8568	CG8568	FBgn0030841	Probe	6	P17	2.9932	2.79833	0.303023	-1.23243	2.89576	-0.464702	3.36047
BKN25474	CG33230	FBgn0053230	CG33230	NA	CG33230	CG33230	FBgn0053230	Probe	11	B03	3.56676	2.5393	0.366231	-0.963457	3.05303	-0.298613	3.35165
BKN33782	NA	NA	NA	NA			NA	Probe	32	I11	2.76318	2.59169	-0.177702	-1.17015	2.67744	-0.673925	3.35136
BKN32164	CG42312	FBgn0259212	cno	canoe	CG42312	cno	FBgn0259212	Probe	33	L15	3.42397	1.68341	-0.615961	-0.972803	2.55369	-0.794382	3.34807
BKN24162	CG8184	FBgn0030674	CG8184	NA	CG8184	CG8184	FBgn0030674	Probe	6	F19	4.9069	4.54716	2.7347	0.0235494	4.72703	1.37913	3.3479
BKN26398	CG10531	FBgn0034582	Cht9	Cht9	CG10531	Cht9	FBgn0034582	Probe	30	K04	2.74815	4.50556	0.0254448	0.535771	3.62686	0.280608	3.34625
BKN32226	CG4763	FBgn0034910	CG4763	NA	CG4763	CG4763	FBgn0034910	Probe	33	F20	3.75649	4.37021	0.00950476	1.42774	4.06335	0.718624	3.34473
BKN32801	CG31006	FBgn0086704	stops	slow termination of phototransduction	CG31006	stops	FBgn0086704	Probe	36	F18	3.35438	2.45374	-1.43062	0.567478	2.90406	-0.431573	3.33563
BKN22032	CG11325	FBgn0025595	GRHR	Gonadotropin-releasing hormone receptor	CG11325	GRHR	FBgn0025595	Probe	40	D08	2.41774	2.28998	-0.752401	-1.21018	2.35386	-0.981291	3.33515
BKN22085	CG7225	FBgn0004003	wbl	windbeutel	CG7225	wbl	FBgn0004003	Probe	40	L18	1.18057	4.36842	-0.420269	-0.699992	2.77449	-0.56013	3.33462
BKN33096	CR33371	FBgn0053371	5SrRNA-Psi:CR33371	5SrRNA-Psi:CR33371	CR33371	5SrRNA-Psi:CR33371	FBgn0053371	Probe	38	H07	4.27829	3.48961	1.02172	0.0985986	3.88395	0.560161	3.32379
BKN21009	CG3707	FBgn0004655	wapl	wings apart-like	CG3707	wapl	FBgn0004655	Probe	6	I01	2.16128	3.09836	-0.144401	-1.2307	2.62982	-0.687551	3.31737
BKN42700	CR30302	FBgn0011894	tRNA:K2:42Ec	transfer RNA:lys2:42Ec	CR30302	tRNA:K2:42Ec	FBgn0011894	Probe	49	A23	3.12706	2.66548	-1.90492	1.06975	2.89627	-0.417583	3.31385
BKN33045	CG32832	FBgn0052832	CG32832	NA	CG32832	CG32832	FBgn0052832	Probe	41	O03	3.13056	3.67912	0.246868	-0.061214	3.40484	0.0928269	3.31201
BKN34530	NA	NA	NA	NA			NA	Probe	36	E20	2.44246	3.70239	0.153578	-0.603482	3.07243	-0.224952	3.29738
BKN42508	CG15068	FBgn0040733	CG15068	NA	CG15068	CG15068	FBgn0040733	Probe	48	B23	0.969471	6.83878	0.067859	1.14593	3.90413	0.606897	3.29723
BKN45785	CG43225	FBgn0262870	axo	axotactin	CG43225	axo	FBgn0262870	Probe	52	C09	3.25393	2.71633	-0.116842	-0.501478	2.98513	-0.30916	3.29429
BKN24915	CG34413	FBgn0085442	NKAIN	Na,K-ATPase Interacting	CG34413	NKAIN	FBgn0085442	Probe	40	C13	1.43554	2.64864	-0.228104	-2.26756	2.04209	-1.24783	3.28992
BKN45836	CG14384	FBgn0038097	CG14384	NA	CG14384	CG14384	FBgn0038097	Probe	52	K15	3.48663	2.65176	0.136291	-0.551639	3.0692	-0.207674	3.27687
BKN23739	CG4190	FBgn0001229	Hsp67Bc	Heat shock gene 67Bc	CG4190	Hsp67Bc	FBgn0001229	Probe	3	P14	1.03133	4.97328	1.63761	-2.16863	3.0023	-0.265511	3.26782
BKN40888	CR31589	FBgn0011993	tRNA:T:90Ca	transfer RNA:thr:90Ca	CR31589	tRNA:T:90Ca	FBgn0011993	Probe	44	C24	3.69606	0.610392	-4.12773	1.90738	2.15323	-1.11018	3.2634
BKN28657	CG10420	FBgn0039296	CG10420	NA	CG10420	CG10420	FBgn0039296	Probe	23	C09	3.28694	2.09688	-1.00049	-0.142333	2.69191	-0.57141	3.26332
BKN29740	CG11550	FBgn0039864	CG11550	NA	CG11550	CG11550	FBgn0039864	Probe	20	H16	3.46916	0.975719	0.0660077	-2.14331	2.22244	-1.03865	3.26109
BKN46071	CG1030	FBgn0003339	Scr	Sex combs reduced	CG1030	Scr	FBgn0003339	Probe	52	D06	3.11514	1.5784	0.0357524	-1.85073	2.34677	-0.907489	3.25426
BKN24296	CG3973	FBgn0029881	pigs	pickled eggs	CG3973	pigs	FBgn0029881	Probe	6	L24	2.56856	2.6674	1.15775	-2.41747	2.61798	-0.62986	3.24784
BKN30460	CG17116	FBgn0024740	Lip2	Lipase 2	CG17116	Lip2	FBgn0024740	Probe	24	P15	2.91569	1.62842	0.205138	-2.15142	2.27206	-0.973139	3.2452
BKN33451	NA	NA	NA	NA			NA	Probe	31	A21	4.19491	3.58805	0.199808	1.10224	3.89148	0.651025	3.24045
BKN33792	NA	NA	NA	NA			NA	Probe	32	K07	5.32623	2.02491	0.0204912	0.865668	3.67557	0.44308	3.23249
BKN21643	CG15651	FBgn0034567	CG15651	NA	CG15651	CG15651	FBgn0034567	Probe	9	A22	3.63394	2.58735	0.883604	-1.11326	3.11065	-0.114829	3.22547
BKN27764	CG3642	FBgn0015621	Clp	Clipper	CG3642	Clp	FBgn0015621	Probe	18	M23	4.36383	0.690286	0.0479738	-1.44402	2.52706	-0.698023	3.22508
BKN34406	NA	NA	NA	NA			NA	Probe	36	A11	4.70304	0.0481911	-0.949214	-0.741863	2.37562	-0.845539	3.22115
BKN26757	CG31326	FBgn0051326	CG31326	NA	CG31326	CG31326	FBgn0051326	Probe	17	H01	3.70121	1.90368	-0.339822	-0.494282	2.80244	-0.417052	3.2195
BKN45574	CG15309	FBgn0030183	CG15309	NA	CG15309	CG15309	FBgn0030183	Probe	51	O20	2.61009	1.62086	-0.304689	-1.90333	2.11547	-1.10401	3.21948
BKN40525	NA	FBgn0085568	CG41240	NA			NA	Probe	43	G18	2.48614	2.60157	0.762193	-2.10311	2.54385	-0.670457	3.21431
BKN40497	CR42931	FBgn0262394	mir-281-1	mir-281-1 stem loop	CR42931	mir-281-1	FBgn0262394	Probe	43	C10	2.27865	2.60317	0.560856	-2.09917	2.44091	-0.769159	3.21007
BKN46214	CG11563	FBgn0039868	CG11563	NA	CG11563	CG11563	FBgn0039868	Probe	53	K03	2.46664	4.1007	0.107761	0.042212	3.28367	0.0749865	3.20868
BKN32260	CG5017	FBgn0039553	CG5017	NA	CG5017	CG5017	FBgn0039553	Probe	33	L16	3.09769	1.31193	-0.665849	-1.33222	2.20481	-0.999032	3.20384
BKN21791	CG8251	FBgn0003074	Pgi	Phosphoglucose isomerase	CG8251	Pgi	FBgn0003074	Probe	10	K05	0.265012	4.75422	-1.38979	0.00153523	2.50961	-0.694128	3.20374
BKN30087	NA	FBgn0051448	CG31448	NA			NA	Probe	22	B14	3.50982	3.62017	-0.00363428	0.732591	3.565	0.364478	3.20052
BKN31330	CR43261	FBgn0263610	msa	NA	CR43261	msa	FBgn0263610	Probe	29	B03	2.62727	3.89657	0.343947	-0.220707	3.26192	0.0616203	3.2003
BKN28955	CG3104	FBgn0031473	CG3104	NA	CG3104	CG3104	FBgn0031473	Probe	24	E06	3.25744	3.1775	-1.25066	1.30848	3.21747	0.0289084	3.18856
BKN46338	CG5104	FBgn0037009	CG5104	NA	CG5104	CG5104	FBgn0037009	Probe	53	O12	3.44419	2.19603	1.09804	-1.80389	2.82011	-0.352922	3.17303
BKN50254	CG42366	FBgn0259712	CG42366	NA	CG42366	CG42366	FBgn0259712	Probe	55	L03	0.768846	3.53557	-1.39141	-0.644494	2.15221	-1.01795	3.17016
BKN24196	CG7164	FBgn0031946	CG7164	NA	CG7164	CG7164	FBgn0031946	Probe	6	L15	1.53878	2.52396	-1.78976	-0.463865	2.03137	-1.12681	3.15818
BKN30187	CR32265	FBgn0004911	Eip63F-2	Ecdysone-induced protein 63F 2	CR32265+CG15855	Eip63F-2+Eip63F-1	FBgn0004911+FBgn0004910	Probe	23	B21	1.58612	4.87304	0.248748	-0.0713784	3.22958	0.0886846	3.1409
BKN32053	CG8180	FBgn0034021	CG8180	NA	CG8180	CG8180	FBgn0034021	Probe	32	J09	3.92511	4.47683	2.04534	0.0868093	4.20097	1.06608	3.13489
BKN33298	CG6104	FBgn0002592	m2	E(spl) region transcript m2	CG6104	m2	FBgn0002592	Probe	39	J03	2.43254	3.27525	-0.781922	0.221999	2.85389	-0.279961	3.13385
BKN22816	CG5808	FBgn0027617	CG5808	NA	CG5808	CG5808	FBgn0027617	Probe	14	E15	0.269732	3.83653	-1.86341	-0.279043	2.05313	-1.07122	3.12435
BKN40948	CG34246	FBgn0263606	l(3)72Do	lethal (3) 72Do	CG34246	l(3)72Do	FBgn0263606	Probe	44	M24	1.90362	2.77644	-0.69428	-0.871724	2.34003	-0.783002	3.12303
BKN26936	CG1986	FBgn0030162	CG1986	NA	CG1986	CG1986	FBgn0030162	Probe	18	D23	1.01986	3.17906	-0.79976	-1.24723	2.09946	-1.0235	3.12295
BKN27583	CG5510	FBgn0039160	CG5510	NA	CG5510	CG5510	FBgn0039160	Probe	17	O21	3.98843	3.83524	-0.163313	1.74273	3.91183	0.789709	3.12213
BKN42583	NA	FBgn0085686	CG41555	NA			NA	Probe	48	P05	4.92944	1.6683	1.24548	-0.829856	3.29887	0.207813	3.09105
BKN23056	CG6439	FBgn0038922	CG6439	NA	CG6439	CG6439	FBgn0038922	Probe	14	M16	3.62894	4.60149	0.563062	1.48678	4.11521	1.02492	3.09029
BKN50548	CG3738	FBgn0010314	Cks30A	Cyclin-dependent kinase subunit 30A	CG3738	Cks30A	FBgn0010314	Probe	56	K16	4.60668	1.50449	0.489878	-0.54673	3.05559	-0.0284262	3.08401
BKN20666	CG9941	FBgn0030514	CG9941	NA	CG9941	CG9941	FBgn0030514	Probe	4	O11	6.18591	-0.948818	0.94188	-1.8708	2.61854	-0.46446	3.083
BKN23031	CG10110	FBgn0024698	Cpsf160	Cleavage and polyadenylation specificity factor 160	CG10110	Cpsf160	FBgn0024698	Probe	14	I14	5.86156	3.02676	1.82909	0.897627	4.44416	1.36336	3.0808
BKN32079	CG6118	FBgn0038339	CG6118	NA	CG6118	CG6118	FBgn0038339	Probe	32	N13	1.90859	3.24029	1.21653	-2.21925	2.57444	-0.501357	3.0758
BKN29567	CG15375	FBgn0029694	CG15375	NA	CG15375	CG15375	FBgn0029694	Probe	27	K06	2.1727	3.45076	0.0163284	-0.544047	2.81173	-0.263859	3.07559
BKN31628	CG2467	FBgn0250871	pot	papillote	CG2467	pot	FBgn0250871	Probe	30	B24	3.40402	3.2445	0.0923908	0.411579	3.32426	0.251985	3.07228
BKN29847	CG3708	FBgn0040345	CG3708	NA			NA	Probe	21	J13	1.60171	2.52395	0.589332	-2.59508	2.06283	-1.00288	3.0657
BKN22296	CG2614	FBgn0032873	CG2614	NA	CG2614	CG2614	FBgn0032873	Probe	11	O08	5.59576	1.23882	0.849242	-0.133869	3.41729	0.357687	3.0596
BKN20773	CG5439	FBgn0032476	CG5439	NA	CG5439	CG5439	FBgn0032476	Probe	5	A09	0.661537	3.50248	-1.34268	-0.611261	2.08201	-0.976968	3.05898
BKN27672	CG14757	FBgn0033274	CG14757	NA	CG14757	CG14757	FBgn0033274	Probe	17	O08	6.17697	1.47297	3.52506	-1.98704	3.82497	0.76901	3.05596
BKN28035	CG3798	FBgn0013305	Nmda1	N-methyl-D-aspartate receptor-associated protein	CG3798	Nmda1	FBgn0013305	Probe	19	K14	2.97728	3.37093	0.438385	-0.199783	3.17411	0.119301	3.0548
BKN45225	CG5270	FBgn0037897	CG5270	NA	CG5270	CG5270	FBgn0037897	Probe	50	F17	0.812155	5.04365	0.0273996	-0.278979	2.9279	-0.12579	3.05369
BKN42359	CG34023	FBgn0054023	CG34023	NA	CG34023	CG34023	FBgn0054023	Probe	48	I13	1.30927	4.23273	-1.5507	0.988708	2.771	-0.280994	3.052
BKN31142	CG43395	FBgn0263257	cngl	CNG channel-like	CG43395	cngl	FBgn0263257	Probe	28	B11	3.70406	0.458172	-0.00266471	-1.93715	2.08112	-0.969907	3.05103
BKN45155	CG17348	FBgn0015380	drl	derailed	CG17348	drl	FBgn0015380	Probe	50	I22	2.27034	1.77967	0.0138009	-2.06127	2.02501	-1.02373	3.04874
BKN33043	CG33344	FBgn0039396	CcapR	Cardioacceleratory peptide receptor	CG33344	CcapR	FBgn0039396	Probe	37	N22	-0.188518	5.0776	-0.0124745	-1.18681	2.44454	-0.59964	3.04418
BKN40915	CG32479	FBgn0052479	CG32479	NA	CG32479	CG32479	FBgn0052479	Probe	44	I06	1.24634	3.03254	0.110433	-1.91747	2.13944	-0.903518	3.04296
BKN45324	CG11255	FBgn0036337	CG11255	NA	CG11255	CG11255	FBgn0036337	Probe	50	F24	3.82003	2.20623	-0.58123	0.524891	3.01313	-0.0281694	3.0413
BKN29344	CG8203	FBgn0013762	Cdk5	Cyclin-dependent kinase 5	CG8203	Cdk5	FBgn0013762	Probe	26	E16	2.26339	3.14025	-0.591963	-0.0848933	2.70182	-0.338428	3.04025
BKN45651	CG11020	FBgn0016920	nompC	no mechanoreceptor potential C	CG11020	nompC	FBgn0016920	Probe	51	N05	0.850047	4.73061	-0.449823	-0.0439071	2.79033	-0.246865	3.03719
BKN27288	CG11066	FBgn0033033	scaf	scarface	CG11066	scaf	FBgn0033033	Probe	19	P08	4.89402	2.93574	1.72431	0.0316074	3.91488	0.877957	3.03692
BKN21602	CG7161	FBgn0035891	Oseg1	Oseg1	CG7161	Oseg1	FBgn0035891	Probe	9	K11	3.41826	2.27823	0.0243372	-0.396814	2.84825	-0.186239	3.03449
BKN46407	NA	FBgn0052167	CG32167	NA			NA	Probe	53	L05	3.33358	2.02922	0.761042	-1.46683	2.6814	-0.352892	3.03429
BKN21381	CG9615	FBgn0037569	tex	tex	CG9615	tex	FBgn0037569	Probe	8	G01	7.31453	2.55681	3.10886	0.695125	4.93567	1.90199	3.03368
BKN34104	NA	NA	NA	NA			NA	Probe	34	O07	3.89223	1.50908	0.768564	-1.43003	2.70066	-0.330732	3.03139
BKN32526	CG30142	FBgn0043534	Obp57b	Odorant-binding protein 57b	CG30142+CG13421	Obp57b+Obp57c	FBgn0043534+FBgn0034509	Probe	35	H19	3.9456	0.98377	-1.31627	0.192862	2.46468	-0.561703	3.02639
BKN27753	CG13095	FBgn0032049	Bace	beta-site APP-cleaving enzyme	CG13095	Bace	FBgn0032049	Probe	18	M01	0.949283	3.10512	-2.10444	0.110056	2.0272	-0.99719	3.02439
BKN31211	CG18314	FBgn0035538	DopEcR	Dopamine/Ecdysteroid receptor	CG18314	DopEcR	FBgn0035538	Probe	28	N05	0.750765	3.77984	-1.51077	-0.000864222	2.2653	-0.755816	3.02112
BKN50131	CG17245	FBgn0025740	plexB	plexin B	CG17245	plexB	FBgn0025740	Probe	55	E22	3.06712	4.85019	2.61338	-0.73117	3.95865	0.941104	3.01755
BKN41534	CR34589	FBgn0082936	snoRNA:Me28S-C2645c	NA	CR32957+CR34588+CR34589&CR32957+CR34588&CR32957+CR34589	Uhg3+snoRNA:Me28S-C2645b+snoRNA:Me28S-C2645c&Uhg3+snoRNA:Me28S-C2645b&Uhg3+snoRNA:Me28S-C2645c	FBgn0259936+FBgn0082937+FBgn0082936&FBgn0259936+FBgn0082937&FBgn0259936+FBgn0082936	Probe	45	P20	0.142099	4.39915	-0.399067	-1.08056	2.27062	-0.739814	3.01044
BKN22102	CG15191	FBgn0000618	e(y)2	enhancer of yellow 2	CG15191	e(y)2	FBgn0000618	Probe	28	O03	-1.36456	7.80609	-1.3554	1.78662	3.22076	0.215611	3.00515
BKN25387	CG5611	FBgn0039531	CG5611	NA	CG5611	CG5611	FBgn0039531	Probe	10	B22	-0.261666	7.26214	0.120758	0.876465	3.50023	0.498611	3.00162
BKN20418	CG12076	FBgn0027616	YT521-B	YT521-B	CG12076	YT521-B	FBgn0027616	Probe	3	E19	1.80948	2.49672	-2.32886	0.641976	2.1531	-0.843444	2.99655
BKN42098	CR34647	FBgn0084245	tre-3	tre-3	CR34647+CR31273	tre-3+bxd	FBgn0084245+FBgn0020556	Probe	47	M20	2.78653	2.67934	-0.154893	-0.363891	2.73293	-0.259392	2.99233
BKN22088	CG8874	FBgn0000723	Fps85D	Fps oncogene analog	CG8874	Fps85D	FBgn0000723	Probe	40	L24	1.92892	3.95135	-0.106485	0.006633	2.94013	-0.049926	2.99006
BKN27397	CG1516	FBgn0027580	CG1516	NA	CG1516	CG1516	FBgn0027580	Probe	15	B10	3.8983	0.200406	-1.90883	0.0345964	2.04935	-0.937116	2.98647
BKN40587	NA	NA	NA	NA	CR40507&CR40581&CR40507&CR40581&CR40528&CR40565&CR40508&CR41618&CR40565&CR40528&CR40508&CR40507&CR41618&CR40581&CR40508&CR40565&CR40571&CR40571&CR40581&CR40565&CR40507&CR40508&CR40581&CR40507&CR41618&CR40528&CR40508&CR40571&CR40565&CR40528&CR41618&CR40582	CR40507&CR40581&CR40507&CR40581&CR40528&CR40565&CR40508&CR41618&CR40565&CR40528&CR40508&CR40507&CR41618&CR40581&CR40508&CR40565&CR40571&CR40571&CR40581&CR40565&CR40507&CR40508&CR40581&CR40507&CR41618&CR40528&CR40508&CR40571&CR40565&CR40528&CR41618&CR40582	FBgn0085739&FBgn0085750&FBgn0085739&FBgn0085750&FBgn0085741&FBgn0085745&FBgn0085740&FBgn0085824&FBgn0085745&FBgn0085741&FBgn0085740&FBgn0085739&FBgn0085824&FBgn0085750&FBgn0085740&FBgn0085745&FBgn0085746&FBgn0085746&FBgn0085750&FBgn0085745&FBgn0085739&FBgn0085740&FBgn0085750&FBgn0085739&FBgn0085824&FBgn0085741&FBgn0085740&FBgn0085746&FBgn0085745&FBgn0085741&FBgn0085824&FBgn0085751	Probe	43	B21	2.76966	1.65371	-1.38627	-0.156061	2.21169	-0.771166	2.98285
BKN32344	CG33454	FBgn0053454	CG33454	NA	CG33454	CG33454	FBgn0053454	Probe	41	F07	2.58857	2.254	-0.0966413	-1.0228	2.42128	-0.559719	2.981
BKN31210	CG2342	FBgn0004777	Ccp84Ag	Ccp84Ag	CG2342	Ccp84Ag	FBgn0004777	Probe	28	N03	0.211267	3.95012	-0.922999	-0.876114	2.08069	-0.899557	2.98025
BKN34272	NA	NA	NA	NA			NA	Probe	35	K07	3.42073	2.52451	0.777206	-0.791033	2.97262	-0.00691372	2.97954
BKN29149	CG32085	FBgn0052085	CG32085	NA	CG32085	CG32085	FBgn0052085	Probe	25	E10	1.08672	3.36058	0.00190414	-1.50699	2.22365	-0.752541	2.97619
BKN23301	CG17348	FBgn0015380	drl	derailed	CG17348	drl	FBgn0015380	Probe	37	G03	3.14305	1.90656	-0.372438	-0.528099	2.5248	-0.450269	2.97507
BKN42050	CG34160	FBgn0250826	CG34160	NA	CG34160	CG34160	FBgn0250826	Probe	47	E20	2.88022	2.16846	-2.4119	1.5121	2.52434	-0.449902	2.97424
BKN25447	CG18547	FBgn0037973	CG18547	NA	CG18547	CG18547	FBgn0037973	Probe	10	L22	3.33062	2.56159	-0.120758	0.0680856	2.9461	-0.0263361	2.97244
BKN31106	CG14948	FBgn0030723	dpr18	dpr18	CG14948	dpr18	FBgn0030723	Probe	27	L12	5.92017	3.40799	1.53602	1.8624	4.66408	1.69921	2.96488
BKN34184	NA	NA	NA	NA			NA	Probe	34	K24	2.7364	1.82245	-0.181858	-1.18849	2.27942	-0.685175	2.9646
BKN21185	CG7457	FBgn0035812	CG7457	NA	CG7457	CG7457	FBgn0035812	Probe	7	E17	1.26428	2.8371	-1.84042	0.0264848	2.05069	-0.906968	2.95766
BKN34562	CG34242	FBgn0085271	CG34242	NA	CG34242	CG34242	FBgn0085271	Probe	36	K12	4.25507	1.70463	0.36723	-0.31434	2.97985	0.026445	2.95341
BKN29708	CG33159	FBgn0053159	CG33159	NA	CG33159	CG33159	FBgn0053159	Probe	20	B24	4.09053	1.45231	-0.481893	0.12962	2.77142	-0.176136	2.94756
BKN20678	CG2275	FBgn0001291	Jra	Jun-related antigen	CG2275	Jra	FBgn0001291	Probe	4	A12	5.0963	3.78384	0.964143	2.03648	4.44007	1.50031	2.93975
BKN22411	CG12081	FBgn0030053	CG12081	NA	CG12081	CG12081	FBgn0030053	Probe	12	A22	2.58557	1.73546	-0.490421	-1.06605	2.16051	-0.778236	2.93875
BKN40637	CR43015	FBgn0262448	mir-279	mir-279 stem loop	CR31044+CR43015	CR31044+mir-279	FBgn0051044+FBgn0262448	Probe	43	L01	1.94424	3.56935	2.38587	-2.74465	2.7568	-0.179392	2.93619
BKN26596	CG31061	FBgn0046885	Gr98d	Gustatory receptor 98d	CG31061	Gr98d	FBgn0046885	Probe	15	K15	4.93167	2.16932	1.23832	-0.00658808	3.5505	0.615868	2.93463
BKN31672	CG11584	FBgn0030541	CG11584	NA	CG11584	CG11584	FBgn0030541	Probe	30	J16	2.43483	2.82201	-2.16314	1.55134	2.62842	-0.305896	2.93431
BKN41888	NA	FBgn0069967	CG41040	NA			NA	Probe	46	L08	1.43387	4.22625	-0.268728	0.0668398	2.83006	-0.100944	2.93101
BKN34276	NA	NA	NA	NA			NA	Probe	35	K15	5.69443	2.44197	0.947742	1.33047	4.0682	1.13911	2.92909
BKN20616	CG12598	FBgn0026086	Adar	Adenosine deaminase acting on RNA	CG12598	Adar	FBgn0026086	Probe	4	G07	1.56574	2.84646	-1.82532	0.387112	2.2061	-0.719102	2.9252
BKN22159	CG6379	FBgn0029693	CG6379	NA	CG6379	CG6379	FBgn0029693	Probe	16	G21	1.00273	4.10475	0.869838	-1.60471	2.55374	-0.367435	2.92117
BKN41415	CR31945	FBgn0011860	tRNA:G3:22BCb	transfer RNA:gly3:22BCb	CR31945	tRNA:G3:22BCb	FBgn0011860	Probe	45	L21	3.53479	1.59324	0.283353	-0.987476	2.56402	-0.352061	2.91608
BKN21358	CG17033	FBgn0036546	elgi	early girl	CG17033	elgi	FBgn0036546	Probe	8	C03	2.93787	2.86555	0.0554005	-0.0721723	2.90171	-0.00838586	2.91009
BKN33619	CG43062	FBgn0262364	CG43062	NA	CG43062	CG43062	FBgn0262364	Probe	31	M22	4.17643	1.43851	-0.0882292	-0.107791	2.80747	-0.0980103	2.90548
BKN41655	CR32895	FBgn0063382	snoRNA:U29:54Ed	snoRNA:U29:54Ed	CR32886+CR32895	Uhg1+snoRNA:U29:54Ed	FBgn0045800+FBgn0063382	Probe	46	C22	-0.154934	5.15213	-0.862697	0.0499388	2.4986	-0.406379	2.90498
BKN23313	CG17283	FBgn0038505	CG17283	NA	CG17283	CG17283	FBgn0038505	Probe	37	I03	2.52613	2.64652	-0.714396	0.0836565	2.58633	-0.31537	2.9017
BKN45106	CG43370	FBgn0263113	CG43370	NA	CG43370	CG43370	FBgn0263113	Probe	50	A20	0.425947	4.27465	-0.0638485	-1.02345	2.3503	-0.543648	2.89395
BKN31791	CG5821	FBgn0022985	qkr58E-2	quaking related 58E-2	CG5821	qkr58E-2	FBgn0022985	Probe	31	N13	3.31057	2.63028	0.572793	-0.416681	2.97042	0.078056	2.89237
BKN21288	CG2097	FBgn0037371	Sym	Symplekin	CG2097	Sym	FBgn0037371	Probe	7	G08	2.25453	2.0258	-1.20134	-0.294369	2.14017	-0.747856	2.88802
BKN32342	CG15113	FBgn0263116	5-HT1B	Serotonin receptor 1B	CG15113	5-HT1B	FBgn0263116	Probe	34	J11	2.77585	2.59472	-1.26282	0.877992	2.68529	-0.192416	2.8777
BKN28067	CG8611	FBgn0027602	CG8611	NA	CG8611	CG8611	FBgn0027602	Probe	20	A05	4.40753	4.46066	1.89514	1.22965	4.4341	1.5624	2.8717
BKN31186	CG3250	FBgn0010401	Os-C	Os-C	CG42484+CG3250	Sfp84E+Os-C	FBgn0259974+FBgn0010401	Probe	28	J03	2.28033	3.60187	0.125839	0.0152184	2.9411	0.0705285	2.87057
BKN21052	CG6539	FBgn0011802	Gem3	Gemin3	CG6539	Gem3	FBgn0011802	Probe	6	O15	3.5179	3.78016	1.67571	-0.110079	3.64903	0.782817	2.86621
BKN40338	NA	FBgn0085829	CR42196	NA	CR33221&CR33221	CR33221&CR33221	FBgn0053221&FBgn0053221	Probe	42	J04	3.85024	1.3785	-0.102511	-0.395478	2.61437	-0.248995	2.86337
BKN24588	CG4323	FBgn0038797	Dic2	Dicarboxylate carrier 2	CG4323	Dic2	FBgn0038797	Probe	30	M07	3.71141	0.693748	-1.86018	0.541998	2.20258	-0.65909	2.86167
BKN32783	CR33319	FBgn0053319	CR33319	NA	CR33319	CR33319	FBgn0053319	Probe	36	D06	0.65835	5.16302	-1.03322	1.13536	2.91068	0.0510699	2.85961
BKN26050	CG11697	FBgn0030313	CG11697	NA	CG11697	CG11697	FBgn0030313	Probe	13	B03	3.11608	2.96073	0.385705	-0.00989232	3.0384	0.187906	2.8505
BKN32219	CG32679	FBgn0052679	CG32679	NA	CG32679	CG32679	FBgn0052679	Probe	33	F06	2.64748	1.64405	-2.5589	1.15467	2.14576	-0.702115	2.84788
BKN45132	CG31660	FBgn0051660	pog	poor gastrulation	CG31660	pog	FBgn0051660	Probe	50	E24	2.75743	2.90748	-0.0041317	-0.0128831	2.83246	-0.00850742	2.84096
BKN45375	NA	FBgn0040910	CG12685	NA			NA	Probe	50	P06	6.67768	1.43393	1.88797	0.547125	4.0558	1.21755	2.83826
BKN29150	CG9220	FBgn0030662	CG9220	NA	CG9220	CG9220	FBgn0030662	Probe	25	E12	3.41349	0.970224	-0.00190321	-1.28307	2.19185	-0.642484	2.83434
BKN40286	CR42961	FBgn0262414	mir-4	mir-4 stem loop	CR42961	mir-4	FBgn0262414	Probe	42	P19	-0.281517	4.31583	-0.703957	-0.927387	2.01716	-0.815672	2.83283
BKN46077	CG33943	FBgn0047334	BG642312	BG642312	CG33943	BG642312	FBgn0047334	Probe	52	D18	1.41407	3.17951	-2.21551	1.14943	2.29679	-0.53304	2.82983
BKN50980	CG4523	FBgn0029891	Pink1	PTEN-induced putative kinase 1	CG4523	Pink1	FBgn0029891	Probe	57	D15	2.41807	1.68336	0.236341	-1.79035	2.05072	-0.777004	2.82772
BKN45732	CG8585	FBgn0263397	Ih	I[[h]] channel	CG8585	Ih	FBgn0263397	Probe	51	J24	1.90927	3.27978	1.81866	-2.27781	2.59453	-0.229574	2.8241
BKN20373	CG11093	FBgn0039932	CG11093	NA	CG11093	CG11093	FBgn0039932	Probe	37	O05	3.97617	1.15612	-0.504808	0.0098472	2.56614	-0.24748	2.81362
BKN22243	CG9004	FBgn0035336	CG9004	NA	CG9004	CG9004	FBgn0035336	Probe	11	E22	-0.0937926	4.45128	-1.2707	0.00180024	2.17874	-0.634452	2.81319
BKN26986	CG14351	FBgn0261509	haf	hattifattener	CG14351	haf	FBgn0261509	Probe	18	N03	2.53581	4.07838	1.40196	-0.414142	3.3071	0.493909	2.81319
BKN45104	CG16827	FBgn0034005	alphaPS4	alphaPS4	CG16827	alphaPS4	FBgn0034005	Probe	50	A16	5.94144	1.50186	-0.534175	2.35521	3.72165	0.910518	2.81113
BKN22107	CG5992	FBgn0036752	Adgf-A	Adenosine deaminase-related growth factor A	CG5992	Adgf-A	FBgn0036752	Probe	28	O13	2.13802	3.44012	0.941268	-0.984137	2.78907	-0.0214348	2.8105
BKN25347	CG6009	FBgn0015781	P5cr	Pyrroline 5-carboyxlate reductase	CG6009	P5cr	FBgn0015781	Probe	16	K14	1.84943	2.46941	-1.22449	-0.0751329	2.15942	-0.649811	2.80923
BKN29576	CG32984	FBgn0052984	CG32984	NA	CG32984	CG32984	FBgn0052984	Probe	27	K24	0.424114	6.72004	-0.0259292	1.55548	3.57208	0.764773	2.8073
BKN41815	CG3875	FBgn0034740	nsr	novel spermatogenesis regulator	CG3875	nsr	FBgn0034740	Probe	46	P05	4.14952	1.15347	-0.837721	0.532103	2.6515	-0.152809	2.80431
BKN50620	CG5182	FBgn0028410	Pk34A	Pk34A	CG5182	Pk34A	FBgn0028410	Probe	56	H15	3.10875	2.45165	-0.0107693	-0.0321352	2.7802	-0.0214523	2.80165
BKN32508	CG31735	FBgn0051735	CG31735	NA	CG31735	CG31735	FBgn0051735	Probe	35	F07	3.00109	1.41351	-1.07896	-0.0909782	2.2073	-0.58497	2.79227
BKN40333	CG34229	FBgn0259832	CG34229	NA	CG34229	CG34229	FBgn0259832	Probe	42	H18	2.84245	2.93978	1.26932	-1.06347	2.89111	0.102925	2.78819
BKN31793	CG5475	FBgn0015765	Mpk2	Mpk2	CG5475	Mpk2	FBgn0015765	Probe	31	N17	3.06955	1.99068	-1.40093	0.888038	2.53011	-0.256448	2.78656
BKN30556	CG15725	FBgn0030417	CG15725	NA	CG15725	CG15725	FBgn0030417	Probe	24	P16	4.04115	0.454906	-0.194753	-0.876793	2.24803	-0.535773	2.7838
BKN25737	CG8550	FBgn0033742	CG8550	NA	CG8550	CG8550	FBgn0033742	Probe	12	N01	4.51874	2.66363	1.61094	0.00386268	3.59119	0.8074	2.78379
BKN41496	CG34300	FBgn0085329	CG34300	NA	CG34300	CG34300	FBgn0085329	Probe	45	J16	3.18182	1.4689	-1.57365	0.660581	2.32536	-0.456534	2.78189
BKN28300	CG10043	FBgn0015803	rtGEF	rho-type guanine exchange factor	CG10043	rtGEF	FBgn0015803	Probe	21	G15	3.82837	1.97745	0.0342981	0.211426	2.90291	0.122862	2.78005
BKN32534	CG11380	FBgn0040359	CG11380	NA	CG11380	CG11380	FBgn0040359	Probe	35	J11	2.73827	3.18083	-0.542985	0.920665	2.95955	0.18884	2.77071
BKN25417	CG14190	FBgn0030979	CG14190	NA	CG14190	CG14190	FBgn0030979	Probe	10	H10	1.95402	2.32942	-0.912364	-0.321841	2.14172	-0.617103	2.75882
BKN45595	CG7697	FBgn0027841	CstF-64	Cleavage stimulation factor 64 kilodalton subunit	CG7697	CstF-64	FBgn0027841	Probe	51	D13	2.35858	3.11477	-2.05852	2.0149	2.73667	-0.0218111	2.75848
BKN46070	CG7080	FBgn0038941	CG7080	NA	CG7080	CG7080	FBgn0038941	Probe	52	D04	2.5001	3.24828	0.126546	0.106609	2.87419	0.116578	2.75761
BKN42636	CG6673	FBgn0035906	CG6673	NA	CG6673	CG6673	FBgn0035906	Probe	48	H16	0.649077	3.36649	-0.512725	-0.972636	2.00778	-0.74268	2.75046
BKN31840	CG12358	FBgn0038100	Paip2	polyA-binding protein interacting protein 2	CG12358	Paip2	FBgn0038100	Probe	31	F16	4.62944	-0.408103	-2.64158	1.36451	2.11067	-0.638537	2.74921
BKN21243	CG6750	FBgn0032292	CG6750	NA	CG6750	CG6750	FBgn0032292	Probe	7	O13	3.06487	1.82073	-0.241211	-0.346427	2.4428	-0.293819	2.73662
BKN51123	CG3068	FBgn0000147	aur	aurora	CG3068	aur	FBgn0000147	Probe	57	L14	0.983587	3.12823	-1.81021	0.453152	2.05591	-0.678531	2.73444
BKN25485	CG2052	FBgn0262636	Lin29	NA	CG2052	Lin29	FBgn0262636	Probe	11	D01	3.62376	0.753198	-0.96533	-0.114744	2.18848	-0.540037	2.72851
BKN25335	CG8297	FBgn0034050	CG8297	NA	CG8297	CG8297	FBgn0034050	Probe	16	I14	2.99655	4.48602	0.968903	1.05787	3.74129	1.01339	2.7279
BKN21124	CG7568	FBgn0039673	CG7568	NA	CG7568	CG7568	FBgn0039673	Probe	6	K16	2.85096	1.22639	-3.82775	2.47081	2.03868	-0.678474	2.71715
BKN33368	CG7294	FBgn0032284	CG7294	NA	CG7294	CG7294	FBgn0032284	Probe	39	D24	4.19774	2.43628	-0.439301	1.63994	3.31701	0.600318	2.71669
BKN29759	CG5326	FBgn0038983	CG5326	NA	CG5326	CG5326	FBgn0038983	Probe	20	L06	2.86907	1.81895	-0.387494	-0.349419	2.34401	-0.368456	2.71246
BKN30251	CG15336	FBgn0030009	CG15336	NA	CG15336	CG15336	FBgn0030009	Probe	23	N05	0.693425	5.31686	0.599351	-0.00906554	3.00514	0.295143	2.71
BKN60304	CG8147	FBgn0043791	CG8147	NA	CG8147	CG8147	FBgn0043791	Probe	59	D08	2.47193	3.41234	-2.49905	2.97107	2.94214	0.236007	2.70613
BKN31243	CG31686	FBgn0051686	CG31686	NA	CG31686	CG31686	FBgn0051686	Probe	28	B22	1.25322	4.28469	0.334978	-0.20119	2.76895	0.0668944	2.70206
BKN23693	CG12983	FBgn0037040	CG12983	NA	CG12983	CG12983	FBgn0037040	Probe	3	H18	2.00829	3.08565	1.09636	-1.39393	2.54697	-0.148788	2.69576
BKN45786	CG9030	FBgn0030599	CG9030	NA	CG9030	CG9030	FBgn0030599	Probe	52	C11	4.31511	1.3703	0.0206559	0.27454	2.84271	0.147598	2.69511
BKN42315	CR34335	FBgn0085364	CR34335	NA	CR34335	CR34335	FBgn0085364	Probe	48	A21	1.90069	3.85636	0.381665	-0.00820716	2.87853	0.186729	2.6918
BKN29194	CG1417	FBgn0003423	slgA	sluggish A	CG1417	slgA	FBgn0003423	Probe	25	M04	2.66687	2.07922	-0.70536	0.0706423	2.37304	-0.317359	2.6904
BKN30844	CG42339	FBgn0259241	CG42339	NA	CG42339	CG42339	FBgn0259241	Probe	26	P15	3.40096	1.8098	1.22062	-1.38477	2.60538	-0.082074	2.68745
BKN22744	CG16807	FBgn0036621	roq	roquin	CG16807	roq	FBgn0036621	Probe	13	I16	4.84413	1.00361	0.476663	0.0043155	2.92387	0.240489	2.68338
BKN21104	CG11533	FBgn0039908	Asator	Asator	CG11533	Asator	FBgn0039908	Probe	6	G24	0.0949445	5.68885	-0.0150048	0.434135	2.89189	0.209565	2.68233
BKN28872	CG18505	FBgn0038363	Acyp2	Acylphosphatase 2	CG18505	Acyp2	FBgn0038363	Probe	24	G07	3.40502	2.27098	1.37631	-1.062	2.838	0.157154	2.68085
BKN32036	CG17782	FBgn0039195	CG17782	NA	CG17782	CG17782	FBgn0039195	Probe	32	F23	4.77583	0.376498	0.313655	-0.522567	2.57616	-0.104456	2.68062
BKN46293	CG18180	FBgn0036024	CG18180	NA	CG18180	CG18180	FBgn0036024	Probe	53	G18	3.8342	2.73859	0.372482	0.84977	3.28639	0.611126	2.67527
BKN40184	CR31982	FBgn0011864	tRNA:G3:35Bc	transfer RNA:gly3:35Bc	CR31982	tRNA:G3:35Bc	FBgn0011864	Probe	42	O08	3.50978	1.7091	-0.16796	0.0438571	2.60944	-0.0620516	2.67149
BKN20777	CG2522	FBgn0010391	Gtp-bp	GTP-binding protein	CG2522	Gtp-bp	FBgn0010391	Probe	5	A17	1.42461	3.82077	-0.274468	0.17708	2.62269	-0.0486943	2.67139
BKN24592	CG6061	FBgn0033846	mip120	Myb-interacting protein 120	CG6061	mip120	FBgn0033846	Probe	30	M15	3.75847	0.342844	-1.49808	0.25916	2.05066	-0.619462	2.67012
BKN40356	CG17105	FBgn0032280	CG17105	NA	CG17105	CG17105	FBgn0032280	Probe	42	L16	5.66172	1.65423	1.70242	0.276014	3.65798	0.989219	2.66876
BKN30584	CG32090	FBgn0028667	Vha16-3	Vacuolar H[+] ATPase subunit 16-3	CG32090	Vha16-3	FBgn0028667	Probe	25	D23	3.16829	3.84859	0.128923	1.56257	3.50844	0.845749	2.66269
BKN40242	CG31253	FBgn0051253	CG31253	NA	CG31253&CG31131	CG31253&CG31131	FBgn0051253&FBgn0051131	Probe	42	J03	3.99565	0.936527	-1.65916	1.27362	2.46609	-0.192772	2.65886
BKN33747	NA	NA	NA	NA			NA	Probe	32	C13	1.50902	2.49653	-0.147332	-1.15262	2.00277	-0.649975	2.65275
BKN29206	CG1358	FBgn0033196	CG1358	NA	CG1358	CG1358	FBgn0033196	Probe	25	O04	1.72842	4.86736	1.18582	0.109348	3.29789	0.647582	2.65031
BKN33101	CG33494	FBgn0053494	CG33494	NA	CG33494	CG33494	FBgn0053494	Probe	38	H17	0.485831	3.68602	-1.27758	0.151252	2.08592	-0.563163	2.64909
BKN20556	CG10383	FBgn0032699	CG10383	NA	CG10383	CG10383	FBgn0032699	Probe	3	M08	2.93399	2.63813	0.0609036	0.213307	2.78606	0.137105	2.64896
BKN42733	CR30449	FBgn0050449	tRNA:CR30449	transfer RNA:CR30449	CR30449	tRNA:CR30449	FBgn0050449	Probe	49	G17	1.71294	3.24288	0.464518	-0.803034	2.47791	-0.169258	2.64717
BKN46308	CG11061	FBgn0034697	GM130	GM130	CG11061	GM130	FBgn0034697	Probe	53	I24	-1.50489	7.1225	1.29805	-0.972079	2.80881	0.162988	2.64582
BKN45425	CG9381	FBgn0037705	mura	murashka	CG9381	mura	FBgn0037705	Probe	51	G09	1.98441	2.22687	-0.878617	-0.197745	2.10564	-0.538181	2.64382
BKN26239	CG13048	FBgn0036593	CG13048	NA	CG13048	CG13048	FBgn0036593	Probe	16	P22	3.28034	2.00709	0.263155	-0.263084	2.64372	3.52527e-05	2.64368
BKN40552	CR32761	FBgn0052761	tRNA:CR32761:Psi	transfer RNA:CR32761:pseudogene	CR32761	tRNA:CR32761:Psi	FBgn0052761	Probe	43	K24	0.759815	7.58217	0.626581	2.43087	4.17099	1.52873	2.64227
BKN34315	NA	NA	NA	NA			NA	Probe	35	A22	2.18713	3.87665	-0.34703	1.13942	3.03189	0.396194	2.6357
BKN27528	CG7636	FBgn0036135	mRpL2	mitochondrial ribosomal protein L2	CG7636	mRpL2	FBgn0036135	Probe	17	G07	0.986139	4.41712	-0.336163	0.469975	2.70163	0.0669062	2.63472
BKN32550	CG7931	FBgn0001281	janB	janus B	CG7931	janB	FBgn0001281	Probe	35	L19	4.31496	0.334739	-0.402762	-0.192862	2.32485	-0.297812	2.62266
BKN24395	CG9777	FBgn0030764	CG9777	NA	CG9777	CG9777	FBgn0030764	Probe	7	N05	2.02206	2.18317	0.0304158	-1.06469	2.10262	-0.517135	2.61975
BKN21000	CG1474	FBgn0023506	Es2	Es2	CG1474	Es2	FBgn0023506	Probe	6	G07	1.85573	4.25023	0.243078	0.631033	3.05298	0.437055	2.61593
BKN46538	CG10523	FBgn0041100	park	parkin	CG10523	park	FBgn0041100	Probe	54	A03	1.539	2.65096	-1.53694	0.495609	2.09498	-0.520666	2.61565
BKN30451	NA	FBgn0052794	CG32794	NA	CG3526	CG3526	FBgn0040355	Probe	24	N21	0.497653	4.01927	-0.473315	-0.228717	2.25846	-0.351016	2.60948
BKN32394	CG15876	FBgn0035569	CG15876	NA	CG15876	CG15876	FBgn0035569	Probe	34	B20	3.44221	1.19567	-0.328542	-0.250602	2.31894	-0.289572	2.60851
BKN34281	CG34224	FBgn0085253	CG34224	NA	CG34224	CG34224	FBgn0085253	Probe	35	M01	2.59536	3.68578	-2.09662	3.16538	3.14057	0.53438	2.60619
BKN40139	CR43036	FBgn0262461	mir-315	mir-315 stem loop	CR43036	mir-315	FBgn0262461	Probe	42	G14	4.84144	0.0543562	-0.257608	-0.0570542	2.4479	-0.157331	2.60523
BKN24582	CG33772	FBgn0053772	CG33772	NA	CG33772	CG33772	FBgn0053772	Probe	30	K19	2.74813	2.52497	-1.09111	1.15941	2.63655	0.0341495	2.6024
BKN24308	CG1978	FBgn0033404	Or45a	Odorant receptor 45a	CG1978	Or45a	FBgn0033404	Probe	6	N24	2.12303	2.97241	-0.77778	0.674595	2.54772	-0.0515928	2.59931
BKN21603	CG13089	FBgn0032052	CG13089	NA	CG13089	CG13089	FBgn0032052	Probe	9	K13	0.642457	3.38935	-0.252599	-0.911853	2.0159	-0.582226	2.59813
BKN32347	CG4696	FBgn0002789	Mp20	Muscle protein 20	CG4696	Mp20	FBgn0002789	Probe	34	J21	3.56879	1.27734	-0.336166	-0.0094086	2.42307	-0.172787	2.59586
BKN28349	CG12929	FBgn0033429	CG12929	NA	CG12929	CG12929	FBgn0033429	Probe	21	O17	3.69042	2.10313	0.481271	0.127888	2.89677	0.304579	2.59219
BKN20010	CG12877	FBgn0039544	CG12877	NA	CG12877	CG12877	FBgn0039544	Probe	1	A19	3.96124	2.49017	-0.890269	2.16287	3.2257	0.636299	2.5894
BKN20924	CG18250	FBgn0034072	Dg	Dystroglycan	CG18250	Dg	FBgn0034072	Probe	5	I24	3.23059	2.04121	0.62032	-0.523854	2.6359	0.0482327	2.58767
BKN60501	CG3245	FBgn0025573	PpN58A	Protein phosphatase N at 58A	CG3245	PpN58A	FBgn0025573	Probe	60	C18	2.5453	5.29534	0.127916	2.54124	3.92032	1.33458	2.58574
BKN31302	CG5106	FBgn0037879	scpr-C	SCP-containing protein C	CG5106	scpr-C	FBgn0037879	Probe	28	L20	0.496223	4.05455	-0.605036	-0.0135774	2.27539	-0.309307	2.58469
BKN24968	CG15902	FBgn0040250	Ugt86Dj	Ugt86Dj	CG15902	Ugt86Dj	FBgn0040250	Probe	40	K23	2.00788	4.04335	0.942372	-0.0591368	3.02562	0.441618	2.584
BKN34098	NA	NA	NA	NA			NA	Probe	34	M19	1.30139	3.28422	0.704897	-1.27303	2.2928	-0.284068	2.57687
BKN32005	CG11213	FBgn0000360	Cp38	Chorion protein 38	CG11213	Cp38	FBgn0000360	Probe	32	B09	4.15643	3.17307	2.14142	0.0396738	3.66475	1.09055	2.5742
BKN32198	CG11842	FBgn0039629	CG11842	NA	CG11842	CG11842	FBgn0039629	Probe	33	B12	1.19796	3.90023	0.370821	-0.418102	2.54909	-0.0236405	2.57273
BKN40897	NA	FBgn0085500	CG40601	NA	CG41423	CG41423	FBgn0085644	Probe	44	E18	2.41365	1.83419	-0.313952	-0.576772	2.12392	-0.445362	2.56928
BKN20661	CG11377	FBgn0031217	CG11377	NA	CG11377	CG11377	FBgn0031217	Probe	4	O01	0.0956899	5.0424	0.0125913	-0.00916887	2.56904	0.00171121	2.56733
BKN30212	CG42244	FBgn0250910	Octbeta3R	Octbeta3R	CG42244	Octbeta3R	FBgn0250910	Probe	23	F23	1.08635	4.44055	-0.563547	0.966683	2.76345	0.201568	2.56188
BKN33250	CG2988	FBgn0000576	ems	empty spiracles	CG2988	ems	FBgn0000576	Probe	39	B03	1.94629	3.23385	0.129002	-0.0681493	2.59007	0.0304265	2.55964
BKN34645	NA	NA	NA	NA			NA	Probe	40	J09	4.26546	3.96281	2.3068	0.804643	4.11413	1.55572	2.55841
BKN27562	CG33193	FBgn0053193	sav	salvador	CG33193	sav	FBgn0053193	Probe	17	M03	4.15867	1.17578	-0.384993	0.613103	2.66722	0.114055	2.55317
BKN27687	CG10047	FBgn0028400	Syt4	Synaptotagmin 4	CG10047	Syt4	FBgn0028400	Probe	18	A13	4.53108	1.50612	0.948823	-0.0155574	3.0186	0.466633	2.55196
BKN28422	CG7404	FBgn0035849	ERR	estrogen-related receptor	CG7404	ERR	FBgn0035849	Probe	21	K20	0.412215	4.04735	0.506842	-1.13258	2.22978	-0.312868	2.54265
BKN22611	CG42389	FBgn0259735	CG42389	NA	CG42389	CG42389	FBgn0259735	Probe	13	C13	3.47443	2.90793	0.00147174	1.29659	3.19118	0.649031	2.54215
BKN20689	CG5463	FBgn0039153	CG5463	NA	CG5463	CG5463	FBgn0039153	Probe	4	C10	3.10434	2.55278	0.74093	-0.168039	2.82856	0.286445	2.54211
BKN51127	CG31421	FBgn0046689	Takl1	Tak1-like 1	CG31421	Takl1	FBgn0046689	Probe	57	L22	2.05376	3.96999	0.699539	0.248408	3.01187	0.473974	2.5379
BKN27936	CG18408	FBgn0033504	CAP	CAP	CG18408	CAP	FBgn0033504	Probe	19	K07	0.396534	4.21185	-0.981841	0.517463	2.30419	-0.232189	2.53638
BKN34025	NA	NA	NA	NA			NA	Probe	34	A17	3.2992	2.36899	-1.00116	1.60065	2.83409	0.299746	2.53435
BKN20873	CG2671	FBgn0002121	l(2)gl	lethal (2) giant larvae	CG2671	l(2)gl	FBgn0002121	Probe	5	A18	1.19285	4.10139	0.285772	-0.0469034	2.64712	0.119434	2.52769
BKN40434	CG1957	FBgn0027873	Cpsf100	Cleavage and polyadenylation specificity factor 100	CG1957	Cpsf100	FBgn0027873	Probe	43	I03	3.90902	1.24455	0.61041	-0.510033	2.57679	0.0501886	2.5266
BKN28769	CG6702	FBgn0004580	Cbp53E	Calbindin 53E	CG6702	Cbp53E	FBgn0004580	Probe	23	E18	4.89225	3.12229	0.937005	2.03952	4.00727	1.48826	2.519
BKN32592	CG32405	FBgn0052405	Cpr65Av	Cuticular protein 65Av	CG32405	Cpr65Av	FBgn0052405	Probe	35	D08	3.11477	1.31438	0.349234	-0.946452	2.21457	-0.298609	2.51318
BKN34382	NA	NA	NA	NA			NA	Probe	35	M12	2.47808	2.4663	1.88083	-1.95207	2.47219	-0.0356224	2.50781
BKN60406	CG3292	FBgn0034710	CG3292	NA	CG3292	CG3292	FBgn0034710	Probe	60	C19	2.77362	2.31073	0.0244042	0.0464006	2.54217	0.0354024	2.50677
BKN41205	CG6824	FBgn0003028	ovo	ovo	CG6824	ovo	FBgn0003028	Probe	45	I09	4.60349	1.7338	-0.0551834	1.37944	3.16865	0.662128	2.50652
BKN46089	CG12390	FBgn0015582	dare	defective in the avoidance of repellents	CG12390	dare	FBgn0015582	Probe	52	F18	2.39482	3.82228	0.92448	0.282794	3.10855	0.603637	2.50491
BKN30776	CG11563	FBgn0039868	CG11563	NA	CG11563	CG11563	FBgn0039868	Probe	26	D23	4.16884	0.315083	-1.12236	0.597883	2.24196	-0.262237	2.5042
BKN40520	CR30515	FBgn0011890	tRNA:K2:42Ad	transfer RNA:lys2:42Ad	CR30515	tRNA:K2:42Ad	FBgn0011890	Probe	43	G08	3.21909	3.66803	-0.315726	2.19587	3.44356	0.940072	2.50349
BKN32131	CG1809	FBgn0033423	CG1809	NA	CG1809	CG1809	FBgn0033423	Probe	33	F21	3.78403	1.69432	0.702516	-0.230736	2.73917	0.23589	2.50328
BKN25340	CG1146	FBgn0035346	CG1146	NA	CG1146	CG1146	FBgn0035346	Probe	16	I24	3.93727	1.69134	0.97296	-0.339711	2.81431	0.316624	2.49768
BKN60551	CG8822	FBgn0005779	PpD6	Protein phosphatase D6	CG8822	PpD6	FBgn0005779	Probe	60	K22	3.29579	0.929145	-2.48726	1.72753	2.11246	-0.379863	2.49233
BKN40551	CG11458	FBgn0040637	CG11458	NA	CG11458	CG11458	FBgn0040637	Probe	43	K22	1.93181	2.24557	-1.14573	0.340998	2.08869	-0.402364	2.49106
BKN31613	CG13337	FBgn0033863	CG13337	NA	CG13337	CG13337	FBgn0033863	Probe	30	P17	0.0834601	5.61576	0.837534	-0.110309	2.84961	0.363613	2.486
BKN40438	CG17684	FBgn0263780	CG17684	NA	CG17684	CG17684	FBgn0263780	Probe	43	I11	0.158479	4.92714	-0.0573971	0.181637	2.54281	0.0621201	2.48069
BKN26465	CG3251	FBgn0031622	CG3251	NA	CG3251	CG3251	FBgn0031622	Probe	14	F18	1.33011	2.89763	-0.616703	-0.113887	2.11387	-0.365295	2.47917
BKN28728	CG3621	FBgn0025839	CG3621	NA	CG3621	CG3621	FBgn0025839	Probe	23	O07	0.227909	5.73859	1.03318	-0.010345	2.98325	0.511419	2.47183
BKN42123	CG34280	FBgn0085309	CG34280	NA	CG34280	CG34280	FBgn0085309	Probe	47	B21	2.84778	2.67999	0.826375	-0.232412	2.76389	0.296981	2.46691
BKN22103	CG6194	FBgn0038325	CG6194	NA	CG6194	CG6194	FBgn0038325	Probe	40	P06	2.38834	2.74249	0.234685	-0.0288473	2.56542	0.102919	2.4625
BKN41736	NA	FBgn0085507	CG40660	NA			NA	Probe	46	B15	2.39753	3.10747	-0.0778958	0.658936	2.7525	0.29052	2.46198
BKN45947	CG1374	FBgn0003866	tsh	teashirt	CG1374	tsh	FBgn0003866	Probe	52	M22	3.25006	2.42157	0.554831	0.197263	2.83581	0.376047	2.45977
BKN41691	CG3501	FBgn0034791	CG3501	NA	CG3501	CG3501	FBgn0034791	Probe	46	I22	2.73625	2.28038	0.0359568	0.0635544	2.50831	0.0497556	2.45856
BKN30360	CG32551	FBgn0052551	CG32551	NA	CG32551	CG32551	FBgn0052551	Probe	23	P08	3.47558	2.94793	2.16446	-0.657785	3.21175	0.75334	2.45841
BKN31910	CR17875	FBgn0038034	Cyp9f3Psi	Cyp9f3Psi	CR17875	Cyp9f3Psi	FBgn0038034	Probe	32	B12	4.56245	1.83166	1.6481	-0.164794	3.19705	0.741654	2.4554
BKN28529	CG5413	FBgn0025456	CREG	Cellular Repressor of E1A-stimulated Genes	CG5413	CREG	FBgn0025456	Probe	22	M17	2.15913	2.06072	-0.720963	0.032826	2.10993	-0.344068	2.45399
BKN21642	CG7356	FBgn0031975	Tg	Transglutaminase	CG7356	Tg	FBgn0031975	Probe	9	A20	3.23368	1.73962	0.0198319	0.0516601	2.48665	0.035746	2.4509
BKN22007	CG5757	FBgn0034299	CG5757	NA	CG5757	CG5757	FBgn0034299	Probe	11	O05	4.64966	3.62439	1.36229	2.01967	4.13703	1.69098	2.44605
BKN27272	CG14983	FBgn0035479	CG14983	NA	CG14983	CG14983	FBgn0035479	Probe	19	L24	1.14226	4.49557	1.27555	-0.524899	2.81892	0.375328	2.44359
BKN32552	CG8310	FBgn0040377	Vha36-3	Vacuolar H[+] ATPase subunit 36-3	CG8310	Vha36-3	FBgn0040377	Probe	35	L23	5.36317	2.33808	0.762871	2.05343	3.85062	1.40815	2.44247
BKN31800	CG6435	FBgn0034165	CG6435	NA	CG6435	CG6435	FBgn0034165	Probe	31	P07	1.69314	4.31497	0.00478405	1.11884	3.00406	0.561814	2.44224
BKN46175	CG11309	FBgn0037070	CG11309	NA	CG11309	CG11309	FBgn0037070	Probe	53	C21	1.55804	2.5295	-0.40955	-0.360075	2.04377	-0.384812	2.42858
BKN46466	CG33083	FBgn0041224	Gr97a	Gustatory receptor 97a	CG33083	Gr97a	FBgn0041224	Probe	53	F04	3.07987	1.2799	1.267	-1.76358	2.17988	-0.248294	2.42818
BKN31448	CG31901	FBgn0051901	Mur29B	Mucin related 29B	CG31901	Mur29B	FBgn0051901	Probe	29	D24	2.90533	2.91854	1.10118	-0.131114	2.91193	0.485032	2.4269
BKN28700	CG3428	FBgn0036005	pall	pallbearer	CG3428	pall	FBgn0036005	Probe	23	I23	2.62049	2.12637	0.0020375	-0.101041	2.37343	-0.0495019	2.42293
BKN33241	CG32391	FBgn0052391	CG32391	NA	CG32391	CG32391	FBgn0052391	Probe	38	P10	0.698713	4.52553	0.637411	-0.257425	2.61212	0.189993	2.42213
BKN31331	CG13722	FBgn0035553	CG13722	NA	CG13722	CG13722	FBgn0035553	Probe	29	B05	4.18003	3.83205	1.87742	1.29149	4.00604	1.58445	2.42159
BKN46650	CG10597	FBgn0030832	CG10597	NA	CG10597	CG10597	FBgn0030832	Probe	54	C12	2.98439	2.2471	-0.387989	0.789337	2.61575	0.200674	2.41507
BKN42640	CR32887	FBgn0063381	snoRNA:Me28S-G3081a	NA	CR32886+CR32887	Uhg1+snoRNA:Me28S-G3081a	FBgn0045800+FBgn0063381	Probe	48	H24	2.3062	3.7668	0.932149	0.314285	3.0365	0.623217	2.41328
BKN22802	CG5220	FBgn0038471	CG5220	NA	CG5220	CG5220	FBgn0038471	Probe	14	C11	2.76345	3.39949	2.10778	-0.77126	3.08147	0.66826	2.41321
BKN46678	CG4185	FBgn0028926	NC2beta	NC2beta	CG4185	NC2beta	FBgn0028926	Probe	54	G20	3.25172	1.67466	0.0505969	0.0592296	2.46319	0.0549132	2.40828
BKN41464	NA	FBgn0058376	CG40376	NA			NA	Probe	45	D24	1.9866	3.74393	1.11517	-0.200737	2.86526	0.457215	2.40805
BKN24119	CG13648	FBgn0039257	tnc	tenectin	CG13648	tnc	FBgn0039257	Probe	5	P06	1.95531	2.5724	-0.994282	0.709543	2.26386	-0.14237	2.40623
BKN29921	CG2446	FBgn0030328	Amun	Amun	CG2446	Amun	FBgn0030328	Probe	21	F18	0.713353	4.48069	0.694523	-0.312112	2.59702	0.191205	2.40582
BKN31915	CG15472	FBgn0029724	CG15472	NA	CG15472	CG15472	FBgn0029724	Probe	32	B22	1.56322	3.67147	0.785192	-0.358546	2.61735	0.213323	2.40402
BKN41398	NA	FBgn0085613	CG41322	NA			NA	Probe	45	J11	3.80611	0.698506	-1.75642	1.45644	2.25231	-0.149992	2.4023
BKN28559	CG11611	FBgn0036204	Tim13	Tim13	CG11611	Tim13	FBgn0036204	Probe	22	C06	3.01317	1.72675	0.074363	-0.13829	2.36996	-0.0319635	2.40192
BKN32130	CG7629	FBgn0038530	AttD	Attacin-D	CG7629	AttD	FBgn0038530	Probe	33	F19	4.07316	-0.0133901	0.169959	-0.89888	2.02988	-0.364461	2.39434
BKN28579	CG7945	FBgn0036505	CG7945	NA	CG7945	CG7945	FBgn0036505	Probe	22	E22	2.94335	1.63068	0.351654	-0.555167	2.28702	-0.101757	2.38877
BKN26243	CG9792	FBgn0041711	yellow-e	yellow-e	CG9792	yellow-e	FBgn0041711	Probe	14	B05	4.68677	0.084132	-0.00711511	0.00375846	2.38545	-0.00167833	2.38713
BKN25495	CG3814	FBgn0025692	CG3814	NA	CR43468+CG3814	CR43468+CG3814	FBgn0263445+FBgn0025692	Probe	11	D21	0.507126	4.31984	0.0713884	-0.011617	2.41348	0.0298857	2.3836
BKN31943	CG42687	FBgn0261573	CoRest	CoRest	CG42687	CoRest	FBgn0261573	Probe	32	H06	4.34328	3.20909	1.03882	1.74673	3.77619	1.39278	2.38341
BKN40309	NA	FBgn0058119	CG40119	NA			NA	Probe	42	D18	3.20784	1.10305	-0.53777	0.0823637	2.15545	-0.227703	2.38315
BKN42522	CR9337	FBgn0032898	CR9337	NA	CR9337	CR9337	FBgn0032898	Probe	48	F03	6.0361	-0.357702	0.750647	0.16161	2.8392	0.456128	2.38307
BKN33484	NA	NA	NA	NA			NA	Probe	31	G15	3.19489	1.93458	0.360733	0.0254895	2.56474	0.193111	2.37163
BKN23306	CG13155	FBgn0033723	CG13155	NA	CG13155	CG13155	FBgn0033723	Probe	1	H12	2.03641	2.37689	-0.952055	0.622459	2.20665	-0.164798	2.37145
BKN26402	CG17241	FBgn0039033	Or94a	Odorant receptor 94a	CG17241	Or94a	FBgn0039033	Probe	30	K12	3.29358	1.9927	-0.0526555	0.598698	2.64314	0.273021	2.37012
BKN32498	CG15855	FBgn0004910	Eip63F-1	Ecdysone-induced protein 63F 1	CG15855	Eip63F-1	FBgn0004910	Probe	35	D11	5.83544	0.662437	1.75407	0.0160732	3.24894	0.885071	2.36387
BKN31942	CG11368	FBgn0040923	CG11368	NA	CG11368	CG11368	FBgn0040923	Probe	32	H04	4.54188	3.08504	1.43861	1.46658	3.81346	1.4526	2.36086
BKN32511	CG6231	FBgn0038720	CG6231	NA	CG6231	CG6231	FBgn0038720	Probe	35	F13	5.45681	1.1611	1.26492	0.631846	3.30895	0.948385	2.36057
BKN25736	CG33325	FBgn0053325	CG33325	NA	CG33325	CG33325	FBgn0053325	Probe	12	L23	3.87708	1.39564	1.82812	-1.27396	2.63636	0.277077	2.35929
BKN42316	CG32258	FBgn0045476	Gr64e	Gustatory receptor 64e	CG32258+CG14987	Gr64e+Gr64d	FBgn0045476+FBgn0035486	Probe	48	A23	-0.0826323	4.19818	0.38401	-0.96058	2.05777	-0.288285	2.34606
BKN41381	CR32807	FBgn0044508	snoRNA:M	snoRNA:M	CR32807+CR34671+CG14792	snoRNA:M+snoRNA:Me28S-G980+sta	FBgn0044508+FBgn0086042+FBgn0003517	Probe	45	H01	2.7175	1.48673	-0.187091	-0.300427	2.10212	-0.243759	2.34588
BKN34533	NA	NA	NA	NA			NA	Probe	39	G22	2.39869	1.71081	0.708752	-1.28833	2.05475	-0.289789	2.34454
BKN40162	CR42891	FBgn0262373	mir-9a	mir-9a stem loop	CR42891	mir-9a	FBgn0262373	Probe	42	K12	2.15784	2.0713	0.410012	-0.848849	2.11457	-0.219418	2.33398
BKN28058	CG18012	FBgn0038552	CG18012	NA	CG18012	CG18012	FBgn0038552	Probe	19	O12	6.17175	0.768003	1.30523	0.971537	3.46988	1.13839	2.33149
BKN24622	CG42749	FBgn0261803	CG42749	NA	CG42749	CG42749	FBgn0261803	Probe	8	D03	3.23374	2.11779	-0.199718	0.889716	2.67576	0.344999	2.33077
BKN31569	CG8928	FBgn0030711	Rrp47	NA	CG8928	Rrp47	FBgn0030711	Probe	30	J01	2.8411	1.85595	-0.271298	0.316657	2.34853	0.0226795	2.32585
BKN34461	NA	NA	NA	NA			NA	Probe	36	K01	4.57701	0.86698	0.246731	0.548859	2.722	0.397795	2.3242
BKN30969	CG17139	FBgn0260454	CG17139	NA	CG17139+CG17140	CG17139+CG17140	FBgn0260454+FBgn0260453	Probe	27	F01	2.88823	1.23109	-1.10796	0.580054	2.05966	-0.263952	2.32362
BKN22118	CG7008	FBgn0035121	Tudor-SN	Tudor-SN	CG7008	Tudor-SN	FBgn0035121	Probe	16	A11	2.92138	3.76649	1.67847	0.372855	3.34394	1.02566	2.31827
BKN20426	CG11926	FBgn0031640	CG11926	NA	CG11926	CG11926	FBgn0031640	Probe	3	G11	1.09535	3.15206	-0.638788	0.256087	2.12371	-0.19135	2.31506
BKN24381	CG12402	FBgn0038202	CG12402	NA	CG12402	CG12402	FBgn0038202	Probe	7	L01	3.7975	0.871289	1.37441	-1.3235	2.3344	0.025457	2.30894
BKN29924	CG31125	FBgn0051125	CG31125	NA	CG31125	CG31125	FBgn0051125	Probe	21	F24	2.65949	2.89418	0.967996	-0.0158721	2.77683	0.476062	2.30077
BKN31408	CG11504	FBgn0039733	CG11504	NA	CG11504	CG11504	FBgn0039733	Probe	29	N15	2.05758	3.12327	0.463784	0.116704	2.59042	0.290244	2.30018
BKN33041	CG12621	FBgn0032627	beat-IIIa	beat-IIIa	CG12621	beat-IIIa	FBgn0032627	Probe	37	N18	1.7091	2.79822	-1.17597	1.08306	2.25366	-0.0464564	2.30012
BKN26467	CG8599	FBgn0003598	Su(var)3-7	Suppressor of variegation 3-7	CG8599	Su(var)3-7	FBgn0003598	Probe	14	F22	1.35037	4.74178	0.184609	1.31282	3.04607	0.748713	2.29736
BKN28452	CG2014	FBgn0039669	CG2014	NA	CG2014	CG2014	FBgn0039669	Probe	22	A07	3.62449	1.44086	0.495892	-0.0151839	2.53267	0.240354	2.29232
BKN20966	CG3766	FBgn0011232	scat	scattered	CG3766	scat	FBgn0011232	Probe	6	A11	1.74739	4.59691	0.328144	1.43247	3.17215	0.880308	2.29184
BKN25412	CG31077	FBgn0051077	CG31077	NA	CG31077	CG31077	FBgn0051077	Probe	10	F24	4.50792	-0.361897	-2.50107	2.0716	2.07301	-0.214737	2.28775
BKN29222	CG8839	FBgn0033717	CG8839	NA	CG8839	CG8839	FBgn0033717	Probe	26	A11	2.22641	3.30832	0.746396	0.217637	2.76737	0.482017	2.28535
BKN28077	CG11940	FBgn0261811	pico	pico	CG11940	pico	FBgn0261811	Probe	20	C01	1.7101	2.53368	0.016919	-0.340693	2.12189	-0.161887	2.28378
BKN22817	CG3008	FBgn0031643	CG3008	NA	CG3008	CG3008	FBgn0031643	Probe	14	E17	3.83898	3.70472	0.872875	2.10805	3.77185	1.49046	2.28139
BKN33231	CG42449	FBgn0259926	CG42449	NA	CG42449	CG42449	FBgn0259926	Probe	38	N14	1.08935	3.5612	0.2541	-0.164162	2.32528	0.044969	2.28031
BKN42303	CG8629	FBgn0035742	CG8629	NA	CG8629	CG8629	FBgn0035742	Probe	47	P22	3.17818	2.64949	-1.2812	2.55812	2.91384	0.638458	2.27538
BKN40238	CR32519	FBgn0025882	snoRNA:MeU6-A47	snoRNA:MeU6-A47	CR32519	snoRNA:MeU6-A47	FBgn0025882	Probe	42	H19	5.96568	0.852573	1.01918	1.24884	3.40913	1.13401	2.27512
BKN40556	CG4970	FBgn0032364	CG4970	NA	CG4970	CG4970	FBgn0032364	Probe	43	M08	1.3225	2.88151	-1.05113	0.706172	2.10201	-0.172478	2.27448
BKN45993	CG15444	FBgn0011603	ine	inebriated	CG15444	ine	FBgn0011603	Probe	52	F17	3.45816	1.49922	1.45669	-1.04421	2.47869	0.206237	2.27245
BKN24671	CG9997	FBgn0039597	CG9997	NA	CG9997	CG9997	FBgn0039597	Probe	8	L05	2.27501	1.81341	-0.212675	-0.242879	2.04421	-0.227777	2.27199
BKN32196	CG13164	FBgn0061197	SIP2	Syntaxin Interacting Protein 2	CG13164	SIP2	FBgn0061197	Probe	33	B08	1.74315	4.41899	-0.508835	2.1286	3.08107	0.809881	2.27119
BKN21149	CG8497	FBgn0026374	Rhp	Rhophilin	CG8497	Rhp	FBgn0026374	Probe	6	O18	1.57073	2.44478	-0.995075	0.47787	2.00776	-0.258602	2.26636
BKN41426	CG34217	FBgn0085246	CG34217	NA	CG34217	CG34217	FBgn0085246	Probe	45	N19	1.41161	4.33533	0.815706	0.398542	2.87347	0.607124	2.26635
BKN29029	CG8862	FBgn0033690	EndoG	Endonuclease G	CG8862	EndoG	FBgn0033690	Probe	25	A09	1.56586	4.7184	1.75744	-0.000540489	3.14213	0.878451	2.26368
BKN41216	CR30513	FBgn0011938	tRNA:N5:42Ah	transfer RNA:asn5:42Ah	CR30513	tRNA:N5:42Ah	FBgn0011938	Probe	45	K07	4.55329	2.10943	1.37323	0.767388	3.33136	1.07031	2.26105
BKN46481	CG14027	FBgn0031701	TotM	Turandot M	CG14027	TotM	FBgn0031701	Probe	53	H10	4.53849	1.54907	1.882	-0.314987	3.04378	0.783507	2.26027
BKN27705	CG6756	FBgn0032397	Tom70	Translocase of outer membrane 70	CG6756	Tom70	FBgn0032397	Probe	18	E01	5.44105	-0.792275	-0.163735	0.303113	2.32439	0.0696889	2.2547
BKN27403	CG11642	FBgn0040340	TRAM	TRAM	CG11642	TRAM	FBgn0040340	Probe	15	B22	2.72407	1.98406	0.189863	0.0113058	2.35407	0.100584	2.25348
BKN40190	NA	FBgn0259999	CG41072	NA			NA	Probe	42	O20	1.77588	2.54809	-0.00884415	-0.161622	2.16199	-0.085233	2.24722
BKN20453	CG31550	FBgn0051550	CG31550	NA	CG31550	CG31550	FBgn0051550	Probe	3	K17	3.98861	1.64848	0.334569	0.808455	2.81854	0.571512	2.24703
BKN45808	CG14977	FBgn0035469	CG14977	NA	CG14977	CG14977	FBgn0035469	Probe	52	G07	4.8935	2.05716	1.46377	0.992862	3.47533	1.22832	2.24701
BKN25545	CG31752	FBgn0051752	CG31752	NA	CG31752	CG31752	FBgn0051752	Probe	11	N01	3.28049	1.93993	-0.476043	1.20267	2.61021	0.363313	2.2469
BKN51370	CG1939	FBgn0037469	Dpck	Dephospho-CoA kinase	CG1939	Dpck	FBgn0037469	Probe	58	F03	3.46375	0.941738	0.348419	-0.430371	2.20274	-0.0409762	2.24372
BKN23874	CG5195	FBgn0036995	CG5195	NA	CG5195	CG5195	FBgn0036995	Probe	4	F20	2.22234	2.23082	-0.247091	0.218093	2.22658	-0.0144988	2.24108
BKN23831	CG5550	FBgn0034160	CG5550	NA	CG5550	CG5550	FBgn0034160	Probe	4	P05	1.93532	2.53261	-0.0208036	0.0100106	2.23396	-0.00539648	2.23936
BKN28266	CG2010	FBgn0039667	CG2010	NA	CG2010	CG2010	FBgn0039667	Probe	21	A19	3.02888	2.21107	0.164436	0.605068	2.61997	0.384752	2.23522
BKN32913	CG31636	FBgn0051636	CG31636	NA	CG31636	CG31636	FBgn0051636	Probe	37	J01	4.03898	1.25092	0.380086	0.445074	2.64495	0.41258	2.23237
BKN31514	CG33235	FBgn0030307	CG33235	NA	CG33235	CG33235	FBgn0030307	Probe	29	P12	5.28515	0.51683	-1.4481	2.78559	2.90099	0.668746	2.23225
BKN26464	CG18132	FBgn0031345	CG18132	NA	CG18132	CG18132	FBgn0031345	Probe	14	F16	0.118251	3.94829	-0.390727	0.00292261	2.03327	-0.193902	2.22717
BKN29084	CG1753	FBgn0031148	Cbs	Cystathionine beta-synthase	CG1753	Cbs	FBgn0031148	Probe	25	I23	0.798314	4.53454	-0.0735464	0.961959	2.66643	0.444206	2.22222
BKN27916	CG17947	FBgn0010215	alpha-Cat	alpha Catenin	CG17947	alpha-Cat	FBgn0010215	Probe	19	G15	3.71204	2.59632	2.70664	-0.836165	3.15418	0.935238	2.21894
BKN28193	CG42668	FBgn0261550	CG42668	NA	CG42668	CG42668	FBgn0261550	Probe	20	E18	0.781773	4.07182	0.00358524	0.416425	2.4268	0.210005	2.21679
BKN46459	CG10918	FBgn0031178	CG10918	NA	CG10918	CG10918	FBgn0031178	Probe	53	D14	4.76312	0.69202	1.05442	-0.0318761	2.72757	0.511274	2.2163
BKN20063	CG10743	FBgn0036376	Liprin-beta	Liprin-beta	CG10743	Liprin-beta	FBgn0036376	Probe	1	K05	2.1869	2.25379	1.46721	-1.45626	2.22034	0.00547255	2.21487
BKN28787	CG18412	FBgn0004861	ph-p	polyhomeotic proximal	CG18412	ph-p	FBgn0004861	Probe	23	I06	1.6042	3.37491	-0.255359	0.806696	2.48956	0.275669	2.21389
BKN34123	NA	NA	NA	NA			NA	Probe	34	A22	2.77077	3.94101	2.32281	-0.0349192	3.35589	1.14395	2.21195
BKN40644	CG31864	FBgn0051864	Qtzl	Quetzalcoatl	CG31864	Qtzl	FBgn0051864	Probe	43	L15	2.53919	1.74593	-0.298207	0.160784	2.14256	-0.0687113	2.21127
BKN46104	CG33687	FBgn0053687	CG33687	NA	CG33687	CG33687	FBgn0053687	Probe	52	H24	3.34249	2.44443	1.25767	0.11205	2.89346	0.684858	2.2086
BKN29959	CG4563	FBgn0035006	CG4563	NA	CG4563	CG4563	FBgn0035006	Probe	21	L22	1.48078	2.84056	-1.32087	1.22642	2.16067	-0.0472252	2.20789
BKN30555	CG30344	FBgn0050344	CG30344	NA	CG30344	CG30344	FBgn0050344	Probe	24	P14	3.70424	0.882798	-0.0191675	0.191493	2.29352	0.0861628	2.20736
BKN26804	CG7869	FBgn0025355	SuUR	Suppressor of Under-Replication	CG7869	SuUR	FBgn0025355	Probe	17	N23	0.314406	5.32785	0.322828	0.918034	2.82113	0.620431	2.2007
BKN30502	CG13687	FBgn0013323	Ptth	Prothoracicotropic hormone	CG13687	Ptth	FBgn0013323	Probe	24	H04	3.13295	2.92406	-0.09519	1.7621	3.02851	0.833455	2.19505
BKN46360	CG33293	FBgn0053293	CG33293	NA	CG33293	CG33293	FBgn0053293	Probe	53	D07	3.05174	2.49406	0.467217	0.702943	2.7729	0.58508	2.18782
BKN30000	CG14254	FBgn0039469	TwdlC	TweedleC	CG14254	TwdlC	FBgn0039469	Probe	22	D07	1.44134	3.05011	0.00552192	0.115559	2.24573	0.0605406	2.18519
BKN40522	CR31382	FBgn0051382	tRNA:CR31382	transfer RNA:CR31382	CR31382	tRNA:CR31382	FBgn0051382	Probe	43	G12	2.70521	1.82799	0.148796	0.0167386	2.2666	0.0827675	2.18383
BKN32885	CG2560	FBgn0030394	Cpr11A	Cuticular protein 11A	CG2560	Cpr11A	FBgn0030394	Probe	37	D17	1.90804	2.1805	-0.128495	-0.147664	2.04427	-0.13808	2.18235
BKN29777	CG32650	FBgn0052650	CG32650	NA	CG32650	CG32650	FBgn0052650	Probe	20	N18	2.15905	3.82575	1.42058	0.207461	2.9924	0.81402	2.17838
BKN31354	CG14454	FBgn0037177	CG14454	NA	CG14454	CG14454	FBgn0037177	Probe	29	F03	2.37656	2.30011	-1.7118	2.03535	2.33834	0.161774	2.17656
BKN21364	CG10581	FBgn0037046	CG10581	NA	CG10581	CG10581	FBgn0037046	Probe	8	C15	0.410541	4.45647	-0.0282317	0.547409	2.43351	0.259588	2.17392
BKN21694	CG11128	FBgn0037203	slif	slimfast	CG11128	slif	FBgn0037203	Probe	9	K04	2.39816	1.93789	-0.29282	0.286742	2.16803	-0.00303916	2.17107
BKN32227	CG14734	FBgn0037976	Tk	Tachykinin	CG14734	Tk	FBgn0037976	Probe	33	F22	3.28646	2.02085	-0.00950336	0.991787	2.65366	0.491142	2.16251
BKN46143	CG43722	FBgn0263934	esn	espinas	CG43722	esn	FBgn0263934	Probe	52	P06	2.38394	4.29578	2.00732	0.354551	3.33986	1.18093	2.15893
BKN50055	CG33114	FBgn0010197	Gyc32E	Guanyl cyclase at 32E	CG33114	Gyc32E	FBgn0010197	Probe	55	I13	3.082	1.02734	0.373057	-0.565832	2.05467	-0.0963873	2.15106
BKN32372	CG13937	FBgn0035287	CG13937	NA	CG13937	CG13937	FBgn0035287	Probe	34	N23	4.04607	0.70723	-0.518726	0.971697	2.37665	0.226486	2.15017
BKN33454	NA	NA	NA	NA	CR43836	CR43836	FBgn0264384	Probe	31	C03	1.09173	3.73082	-0.0077341	0.530674	2.41127	0.26147	2.1498
BKN40040	CR40594	FBgn0085752	CR40594	NA	CR40611&CR40594&CR40613&CR41608&CR40546	CR40611&CR40594&CR40613&CR41608&CR40546	FBgn0085755&FBgn0085752&FBgn0085756&FBgn0085818&FBgn0085742	Probe	42	G07	0.858787	3.94689	-0.0392844	0.548229	2.40284	0.254472	2.14837
BKN29390	CG3337	FBgn0038871	CG3337	NA	CG3337	CG3337	FBgn0038871	Probe	26	M12	1.26692	3.57284	1.31819	-0.773583	2.41988	0.272302	2.14758
BKN40244	CG43164	FBgn0262720	CG43164	NA	CG43164	CG43164	FBgn0262720	Probe	42	J07	1.33784	2.76125	2.28058	-2.47627	2.04954	-0.097845	2.14739
BKN31664	CG42828	FBgn0262010	CG42828	NA	CG42827	CG42827	FBgn0262009	Probe	30	H24	1.41606	2.59827	-0.0923908	-0.187593	2.00717	-0.139992	2.14716
BKN20298	CG5692	FBgn0040080	raps	rapsynoid	CG5692	raps	FBgn0040080	Probe	2	A20	2.47381	2.37958	0.351223	0.212149	2.4267	0.281686	2.14501
BKN25869	CG17322	FBgn0027070	CG17322	NA	CG17322	CG17322	FBgn0027070	Probe	16	D01	4.57742	2.78963	1.82637	1.26524	3.68352	1.54581	2.13772
BKN34084	NA	NA	NA	NA			NA	Probe	34	K15	4.48364	0.889415	0.331682	0.768591	2.68653	0.550137	2.13639
BKN45203	CG11081	FBgn0025741	plexA	plexin A	CG11081	plexA	FBgn0025741	Probe	50	B21	0.638059	5.18132	3.01711	-1.46811	2.90969	0.774498	2.13519
BKN32309	CG12840	FBgn0033134	Tsp42El	Tetraspanin 42El	CG12840	Tsp42El	FBgn0033134	Probe	34	D17	3.84721	2.38386	1.67541	0.286082	3.11554	0.980747	2.13479
BKN40524	CR32745	FBgn0052745	CR32745	NA	CR32745	CR32745	FBgn0052745	Probe	43	G16	3.59524	0.737626	0.136753	-0.057342	2.16643	0.0397056	2.12673
BKN34532	NA	NA	NA	NA			NA	Probe	36	E24	1.80047	2.37787	-0.981218	0.907564	2.08917	-0.0368272	2.126
BKN33366	CG18087	FBgn0003377	Sgs7	Salivary gland secretion 7	CG18087	Sgs7	FBgn0003377	Probe	39	D20	1.92581	3.77105	1.91426	-0.467596	2.84843	0.723332	2.1251
BKN20354	CG9319	FBgn0032881	CG9319	NA	CG9319	CG9319	FBgn0032881	Probe	2	K12	0.48304	3.76267	-1.3135	1.3111	2.12285	-0.00120138	2.12406
BKN21615	CG6567	FBgn0037842	CG6567	NA	CG6567	CG6567	FBgn0037842	Probe	9	M13	1.62097	2.4487	-1.34709	1.17823	2.03484	-0.0844302	2.11927
BKN23000	CG10137	FBgn0032800	CG10137	NA	CG10137	CG10137	FBgn0032800	Probe	14	C24	5.44293	1.05115	1.58636	0.67637	3.24704	1.13136	2.11568
BKN32778	CG17118	FBgn0032291	CG17118	NA	CG17118	CG17118	FBgn0032291	Probe	36	B20	1.12174	4.17038	-0.548747	1.61615	2.64606	0.533701	2.11236
BKN22150	CG42279	FBgn0259174	Nedd4	Nedd4	CG42279	Nedd4	FBgn0259174	Probe	16	G03	4.37469	0.00987306	-1.00166	1.16253	2.19228	0.0804348	2.11185
BKN22475	CG17753	FBgn0010531	CCS	CCS	CG17753	CCS	FBgn0010531	Probe	12	M06	3.80873	1.75123	1.15711	0.188091	2.77998	0.672601	2.10738
BKN32607	CG4057	FBgn0041582	tamo	tamo	CG4057	tamo	FBgn0041582	Probe	35	F14	3.56905	1.31752	0.741824	-0.064618	2.44328	0.338603	2.10468
BKN26264	CG5772	FBgn0028675	Sur	Sulfonylurea receptor	CG5772	Sur	FBgn0028675	Probe	14	D23	3.58351	1.52332	1.38024	-0.478094	2.55341	0.451074	2.10234
BKN30487	CG7649	FBgn0051314	Neu3	Neu3	CG7649	Neu3	FBgn0051314	Probe	24	D22	2.57654	3.46824	1.7602	0.0880857	3.02239	0.924141	2.09825
BKN22295	CG2171	FBgn0086355	Tpi	Triose phosphate isomerase	CG2171	Tpi	FBgn0086355	Probe	11	O06	1.95542	2.20269	-0.605436	0.570968	2.07906	-0.017234	2.09629
BKN41814	CR42904	FBgn0262381	mir-276b	mir-276b stem loop	CR42904	mir-276b	FBgn0262381	Probe	46	P03	3.49586	2.16177	0.263267	1.20371	2.82881	0.733488	2.09532
BKN33848	NA	NA	NA	NA			NA	Probe	33	C23	5.65442	0.263126	1.82119	-0.0815034	2.95877	0.869843	2.08893
BKN32695	CG11598	FBgn0038067	CG11598	NA	CG11598	CG11598	FBgn0038067	Probe	36	D21	0.116368	5.63492	0.633286	0.951125	2.87565	0.792206	2.08344
BKN25042	CG14160	FBgn0036066	CG14160	NA	CG14160	CG14160	FBgn0036066	Probe	9	J04	3.23593	2.06928	1.02621	0.122004	2.65261	0.574107	2.0785
BKN46055	CG15597	FBgn0037420	CG15597	NA	CG15597	CG15597	FBgn0037420	Probe	52	P21	0.236781	3.95338	0.227805	-0.192645	2.09508	0.0175798	2.0775
BKN24024	CG33800	FBgn0262594	CheA46a	Chemosensory protein A 46a	CG33800	CheA46a	FBgn0262594	Probe	5	P07	3.41535	1.32945	0.640288	-0.0359046	2.3724	0.302192	2.07021
BKN40886	CR41519	FBgn0085664	CR41519	NA	CR42530&CR41519	CR42530&CR41519	FBgn0260435&FBgn0085664	Probe	44	C20	1.19317	3.60843	3.10932	-2.44536	2.4008	0.33198	2.06882
BKN50503	CG6703	FBgn0013759	CASK	CASK ortholog	CG6703	CASK	FBgn0013759	Probe	56	C22	1.20016	3.46742	0.556281	-0.0247819	2.33379	0.26575	2.06804
BKN20895	CG13609	FBgn0039170	CG13609	NA	CG13609	CG13609	FBgn0039170	Probe	5	E14	2.65988	1.61641	-0.133058	0.285238	2.13814	0.0760901	2.06205
BKN50341	CG42636	FBgn0261688	Gyc76C	Guanylyl cyclase at 76C	CG42636&CG42637	Gyc76C&CG42637	FBgn0261688&FBgn0261360	Probe	55	J10	2.97967	3.23044	1.26119	0.828568	3.10506	1.04488	2.06017
BKN46091	CG1200	FBgn0040281	Aplip1	APP-like protein interacting protein 1	CG1200	Aplip1	FBgn0040281	Probe	52	F22	2.81697	2.3602	0.694984	0.376082	2.58859	0.535533	2.05305
BKN30447	CG33545	FBgn0259986	nab	nab	CG33545	nab	FBgn0259986	Probe	24	N13	2.46599	3.24412	2.13291	-0.521756	2.85506	0.805574	2.04948
BKN32855	CG32283	FBgn0052283	dro3	drosomycin-3			NA	Probe	36	P06	0.965215	3.50524	0.0671569	0.313646	2.23523	0.190402	2.04482
BKN29174	CG18362	FBgn0032940	Mio	Mlx interactor	CG18362	Mio	FBgn0032940	Probe	25	I12	2.77602	2.10868	-0.143664	0.938806	2.44235	0.397571	2.04478
BKN25833	CG7009	FBgn0038861	CG7009	NA	CG7009	CG7009	FBgn0038861	Probe	37	M24	1.52008	2.81829	0.176538	0.0801907	2.16918	0.128365	2.04082
BKN29741	CG9811	FBgn0034434	Rgk1	Rgk1	CG9811	Rgk1	FBgn0034434	Probe	20	H18	1.47464	3.07213	-0.827196	1.29596	2.27339	0.234383	2.03901
BKN45952	CG14191	FBgn0030981	CG14191	NA	CG14191	CG14191	FBgn0030981	Probe	52	O08	3.60017	1.11616	1.81882	-1.18023	2.35817	0.319297	2.03887
BKN26199	CG3592	FBgn0029642	CG3592	NA	CG3592	CG3592	FBgn0029642	Probe	16	J14	2.99578	2.45924	-0.388619	1.76953	2.72751	0.690458	2.03706
BKN23872	CG11696	FBgn0030314	CG11696	NA	CG11696	CG11696	FBgn0030314	Probe	4	F16	3.21714	4.05422	1.84091	1.35795	3.63568	1.59943	2.03625
BKN33649	NA	NA	NA	NA			NA	Probe	32	C10	2.85743	1.91514	0.416962	0.283198	2.38628	0.35008	2.0362
BKN29840	CG13984	FBgn0260452	CG13984	NA	CG13984	CG13984	FBgn0260452	Probe	21	H23	1.5603	2.83	0.189753	0.13126	2.19515	0.160506	2.03464
BKN26251	CG8490	FBgn0033715	CG8490	NA	CG8490	CG8490	FBgn0033715	Probe	14	B21	2.74716	4.2233	0.304125	2.59942	3.48523	1.45177	2.03346
BKN34065	NA	NA	NA	NA			NA	Probe	34	I01	2.04557	2.26407	0.861127	-0.618045	2.15482	0.121541	2.03328
BKN29303	CG15537	FBgn0039770	CG15537	NA	CG15537	CG15537	FBgn0039770	Probe	26	O05	2.41196	2.39466	-1.08756	1.82978	2.40331	0.371107	2.0322
BKN40383	NA	FBgn0085717	CG41599	NA			NA	Probe	42	P22	-0.893795	4.99742	0.188595	-0.147626	2.05181	0.0204842	2.03133
BKN22006	CG4221	FBgn0038385	CG4221	NA	CG4221	CG4221	FBgn0038385	Probe	11	O03	-0.0147512	4.87685	-0.00727847	0.809894	2.43105	0.401308	2.02974
BKN46230	CG6978	FBgn0029727	CG6978	NA	CG6978	CG6978	FBgn0029727	Probe	53	M11	-0.10631	5.04597	0.121941	0.767693	2.46983	0.444817	2.02501
BKN20422	CG16896	FBgn0035073	CG16896	NA	CG16896	CG16896	FBgn0035073	Probe	3	G03	1.36313	4.19845	0.475046	1.04399	2.78079	0.759519	2.02127
BKN51362	CG8767	FBgn0033773	mos	mos	CG8767	mos	FBgn0033773	Probe	58	D11	2.25021	2.0498	-0.147083	0.41251	2.15	0.132713	2.01729
BKN30754	CR7249	FBgn0031726	Cyp6a16Psi	Cyp6a16Psi	CR7249	Cyp6a16Psi	FBgn0031726	Probe	26	B03	2.28229	2.91662	0.951668	0.217352	2.59945	0.58451	2.01494
BKN25562	CG3823	FBgn0029863	CG3823	NA	CG3823	CG3823	FBgn0029863	Probe	11	P11	3.14175	2.93534	2.03783	0.0219406	3.03854	1.02988	2.00866
BKN32812	CG15322	FBgn0031088	CG15322	NA	CG15322	CG15322	FBgn0031088	Probe	36	H16	3.67005	0.586002	0.0278614	0.211938	2.12803	0.1199	2.00813
BKN20445	CG4858	FBgn0037011	CG4858	NA	CG4858	CG4858	FBgn0037011	Probe	3	K01	2.22669	2.44758	-0.338027	1.00342	2.33713	0.332696	2.00444
BKN32532	CG11379	FBgn0040362	CG11379	NA	CG11379	CG11379	FBgn0040362	Probe	35	J07	3.02575	1.56167	-0.111387	0.692031	2.29371	0.290322	2.00339
BKN42759	NA	FBgn0085776	CR40855	NA			NA	Probe	49	K21	2.58662	1.8036	0.429445	-0.0387936	2.19511	0.195326	1.99978
BKN23008	CG15626	FBgn0031635	CG15626	NA	CG15626	CG15626	FBgn0031635	Probe	14	E16	3.35965	3.38466	1.41165	1.33509	3.37216	1.37337	1.99879
BKN21089	CG42280	FBgn0259175	ome	omega	CG42280	ome	FBgn0259175	Probe	6	E18	3.1865	4.02189	1.59473	1.6281	3.60419	1.61142	1.99277
BKN24057	CG18136	FBgn0036839	CG18136	NA	CG18136	CG18136	FBgn0036839	Probe	37	E19	3.44062	0.560857	0.0822733	-0.0654094	2.00074	0.00843194	1.99231
BKN22138	CG2182	FBgn0037360	CG2182	NA	CG2182	CG2182	FBgn0037360	Probe	16	E03	2.75065	2.42552	0.393191	0.798985	2.58808	0.596088	1.99199
BKN22952	CG9531	FBgn0031817	CG9531	NA	CG9531	CG9531	FBgn0031817	Probe	29	K23	3.22088	0.81471	0.0552452	0.0121804	2.01779	0.0337128	1.98408
BKN22315	CG6747	FBgn0039061	Ir	Inwardly rectifying potassium channel	CG6747	Ir	FBgn0039061	Probe	12	A21	2.25801	2.1773	1.43655	-0.950409	2.21765	0.243071	1.97458
BKN24862	CG4399	FBgn0261954	east	enhanced adult sensory threshold	CG4399	east	FBgn0261954	Probe	9	L03	3.5302	2.85475	1.71877	0.724896	3.19247	1.22183	1.97064
BKN33216	CG14086	FBgn0036860	CG14086	NA	CG14086	CG14086	FBgn0036860	Probe	38	L08	2.31625	1.74136	-0.959777	1.08195	2.02881	0.061087	1.96772
BKN32707	CG33926	FBgn0053926	CG33926	NA	CG33926	CG33926	FBgn0053926	Probe	36	F21	1.48637	2.51838	0.0908028	-0.00831559	2.00237	0.0412436	1.96113
BKN23572	CG2004	FBgn0030060	CG2004	NA	CG2004	CG2004	FBgn0030060	Probe	3	D15	3.74807	1.13582	2.3707	-1.40128	2.44195	0.48471	1.95724
BKN32393	CG13228	FBgn0033588	CG13228	NA	CG13228	CG13228	FBgn0033588	Probe	34	B18	2.11702	1.93554	1.48163	-1.33754	2.02628	0.0720484	1.95423
BKN32666	CG30375	FBgn0050375	CG30375	NA	CG30375	CG30375	FBgn0050375	Probe	35	P12	2.00934	2.19806	-0.181436	0.481028	2.1037	0.149796	1.9539
BKN21796	CG1768	FBgn0011202	dia	diaphanous	CG1768	dia	FBgn0011202	Probe	10	K15	2.50441	1.65526	0.166136	0.100729	2.07984	0.133432	1.9464
BKN31836	CG10352	FBgn0030348	CG10352	NA	CG10352	CG10352	FBgn0030348	Probe	31	F08	2.95887	1.07287	2.77479	-2.62967	2.01587	0.0725596	1.94331
BKN50651	CG32134	FBgn0005592	btl	breathless	CG32134	btl	FBgn0005592	Probe	56	N05	5.21159	1.02556	1.29332	1.05974	3.11857	1.17653	1.94204
BKN22406	CG11342	FBgn0035537	CG11342	NA	CG11342	CG11342	FBgn0035537	Probe	12	A12	2.3984	2.87301	0.885213	0.504149	2.63571	0.694681	1.94103
BKN27183	CG13840	FBgn0039028	CG13840	NA	CG13840	CG13840	FBgn0039028	Probe	19	N13	2.49641	2.41601	-0.132989	1.16519	2.45621	0.516103	1.9401
BKN21706	CG10042	FBgn0038016	MBD-R2	MBD-R2	CG10042	MBD-R2	FBgn0038016	Probe	9	M04	2.72837	2.63739	-0.21877	1.70995	2.68288	0.745592	1.93729
BKN46146	CG4000	FBgn0038820	CG4000	NA	CG4000	CG4000	FBgn0038820	Probe	52	P12	4.09162	1.51502	3.65541	-1.91722	2.80332	0.869093	1.93423
BKN34197	NA	NA	NA	NA			NA	Probe	39	O14	1.17631	2.95219	0.689877	-0.425499	2.06425	0.132189	1.93207
BKN27721	CG5714	FBgn0000543	ecd	ecdysoneless	CG5714	ecd	FBgn0000543	Probe	18	G09	1.90167	2.61979	0.92895	-0.271166	2.26073	0.328892	1.93184
BKN42625	CR41506	FBgn0085789	CR41506	NA	CR41506	CR41506	FBgn0085789	Probe	48	F18	3.64511	2.7235	0.00662529	2.49854	3.18431	1.25258	1.93172
BKN33044	NA	FBgn0050071	CG30071	NA			NA	Probe	37	N24	0.937925	3.13411	0.21025	-0.0012148	2.03602	0.104518	1.9315
BKN20419	CG13295	FBgn0035674	CG13295	NA	CG13295	CG13295	FBgn0035674	Probe	3	E21	0.275239	5.41271	0.0995205	1.73292	2.84398	0.916222	1.92775
BKN21820	CG1345	FBgn0039580	Gfat2	Glutamine:fructose-6-phosphate aminotransferase 2	CG1345	Gfat2	FBgn0039580	Probe	10	O15	4.53313	1.43312	-0.224027	2.33512	2.98313	1.05555	1.92758
BKN32813	CG42343	FBgn0259245	CG42343	NA	CG42343	CG42343	FBgn0259245	Probe	36	H18	2.0158	2.08415	-0.0916713	0.33926	2.04997	0.123795	1.92618
BKN27525	CG9904	FBgn0040336	Seipin	Seipin	CG9904	Seipin	FBgn0040336	Probe	17	G01	2.16594	3.10943	1.28105	0.143424	2.63768	0.712239	1.92544
BKN22682	CG6758	FBgn0034704	CG6758	NA	CG6758	CG6758	FBgn0034704	Probe	13	O11	3.20249	2.14728	0.00577755	1.50307	2.67488	0.754422	1.92046
BKN30896	CG5013	FBgn0038396	CG5013	NA	CG5013	CG5013	FBgn0038396	Probe	26	H24	4.22019	1.85341	2.34045	-0.104492	3.0368	1.11798	1.91882
BKN40054	CG41434	FBgn0084001	CG41434	NA	CG41434	CG41434	FBgn0084001	Probe	42	I11	2.62703	2.62834	0.414351	1.00676	2.62768	0.710553	1.91713
BKN46156	CG5489	FBgn0034366	Atg7	Autophagy-specific gene 7	CG5489	Atg7	FBgn0034366	Probe	53	A07	2.28133	2.29361	-0.776819	1.52411	2.28747	0.373647	1.91382
BKN32334	CG14989	FBgn0035495	CG14989	NA	CG14989	CG14989	FBgn0035495	Probe	34	H19	5.32739	1.5916	1.99758	1.09884	3.4595	1.54821	1.91129
BKN22544	CG34457	FBgn0085486	CG34457	NA	CG34458	CG34458	FBgn0085487	Probe	28	G24	-0.0406111	5.58217	1.22239	0.500671	2.77078	0.86153	1.90925
BKN28966	CG4379	FBgn0000273	Pka-C1	cAMP-dependent protein kinase 1	CG4379	Pka-C1	FBgn0000273	Probe	24	G04	-0.00513294	4.92078	0.842248	0.260597	2.45782	0.551422	1.9064
BKN20623	CG9485	FBgn0034618	CG9485	NA	CG9485	CG9485	FBgn0034618	Probe	4	G21	2.24687	1.7842	0.226137	-0.00335916	2.01554	0.111389	1.90415
BKN28272	CG8846	FBgn0261560	Thor	Thor	CG8846	Thor	FBgn0261560	Probe	21	C07	3.63894	0.853807	0.642422	0.0441106	2.24637	0.343267	1.90311
BKN32104	CG4423	FBgn0010042	GstD6	Glutathione S transferase D6	CG4423	GstD6	FBgn0010042	Probe	33	B15	1.44573	3.38413	0.511796	0.515348	2.41493	0.513572	1.90136
BKN25286	CG2345	FBgn0000552	Edg84A	Ecdysone-dependent gene 84A	CG2345	Edg84A	FBgn0000552	Probe	16	A12	1.80981	2.53385	0.119124	0.421827	2.17183	0.270476	1.90135
BKN20109	CG2124	FBgn0030217	CG2124	NA	CG2124	CG2124	FBgn0030217	Probe	37	C01	2.185	3.13637	1.31533	0.20875	2.66068	0.762041	1.89864
BKN23062	CG14414	FBgn0030571	CG14414	NA	CG14414	CG14414	FBgn0030571	Probe	14	O04	2.77236	2.03228	0.815783	0.192089	2.40232	0.503936	1.89839
BKN21806	CG43320	FBgn0263025	CG43320	NA	CG43320	CG43320	FBgn0263025	Probe	10	M11	2.59574	2.51455	1.36129	-0.0416587	2.55515	0.659814	1.89533
BKN27668	CG4919	FBgn0046114	Gclm	Glutamate-cysteine ligase modifier subunit	CG4919	Gclm	FBgn0046114	Probe	17	M24	2.40491	1.74222	1.90746	-1.54741	2.07357	0.180022	1.89354
BKN23793	CG34403	FBgn0085432	pan	pangolin	CG34403	pan	FBgn0085432	Probe	4	J01	3.18623	1.05665	1.48947	-1.02438	2.12144	0.232545	1.88889
BKN23489	CG7737	FBgn0033584	CG7737	NA	CG7737	CG7737	FBgn0033584	Probe	2	F18	3.64384	0.437693	0.00933422	0.302043	2.04077	0.155689	1.88508
BKN42485	NA	FBgn0085703	CG41577	NA			NA	Probe	48	O02	-0.324525	6.78637	0.889073	1.80743	3.23092	1.34825	1.88267
BKN28166	CG7399	FBgn0001208	Hn	Henna	CG7399	Hn	FBgn0001208	Probe	20	A12	3.73892	1.24136	0.591369	0.625489	2.49014	0.608429	1.88171
BKN34602	NA	NA	NA	NA			NA	Probe	40	B19	3.75009	0.331976	0.456159	-0.136721	2.04103	0.159719	1.88131
BKN20368	CG8657	FBgn0020930	Dgkepsilon	Diacyl glycerol kinase epsilon	CG8657	Dgkepsilon	FBgn0020930	Probe	2	M16	1.42654	2.91086	1.24359	-0.666013	2.1687	0.288787	1.87991
BKN27526	CG9968	FBgn0030749	Anxb11	Annexin B11	CG9968	Anxb11	FBgn0030749	Probe	17	G03	3.42783	2.10444	1.92336	-0.131052	2.76613	0.896156	1.86998
BKN40115	CR43006	FBgn0262443	mir-286	mir-286 stem loop	CR43006+CR42961	mir-286+mir-4	FBgn0262443+FBgn0262414	Probe	42	C14	2.9782	1.07586	-0.00673728	0.321605	2.02703	0.157434	1.8696
BKN40241	CG31131	FBgn0051131	CG31131	NA	CG31253&CG31131	CG31253&CG31131	FBgn0051253&FBgn0051131	Probe	42	J01	4.86226	0.0898446	-0.0088936	1.22664	2.47605	0.608876	1.86718
BKN28555	CG31795	FBgn0031294	IA-2	IA-2 ortholog	CG31795	IA-2	FBgn0031294	Probe	22	A22	2.27927	3.66482	0.710211	1.50034	2.97204	1.10527	1.86677
BKN21241	CG3352	FBgn0001075	ft	fat	CG3352	ft	FBgn0001075	Probe	7	O09	1.93222	2.10482	0.678987	-0.372864	2.01852	0.153062	1.86546
BKN23875	CG33547	FBgn0053547	Rim	Rim	CG33547	Rim	FBgn0053547	Probe	4	F22	0.856988	3.83458	0.866967	0.118176	2.34578	0.492572	1.85321
BKN27078	CG42244	FBgn0250910	Octbeta3R	Octbeta3R	CG42244	Octbeta3R	FBgn0250910	Probe	18	L20	2.61341	2.19624	3.54781	-2.4342	2.40482	0.556804	1.84802
BKN22494	CG12206	FBgn0029662	CG12206	NA	CG12206	CG12206	FBgn0029662	Probe	12	O20	1.94034	2.06718	1.74565	-1.4181	2.00376	0.163778	1.83998
BKN29781	CG1157	FBgn0037424	Osi15	Osiris 15	CG1157	Osi15	FBgn0037424	Probe	38	O08	2.63308	2.79118	1.58078	0.168065	2.71213	0.874422	1.83771
BKN40265	CG31012	FBgn0027598	cindr	CIN85 and CD2AP orthologue	CG31012	cindr	FBgn0027598	Probe	42	N01	2.17416	4.64808	1.45779	1.69358	3.41112	1.57568	1.83544
BKN28774	CG8372	FBgn0032000	CG8372	NA	CG8372	CG8372	FBgn0032000	Probe	23	G04	0.626124	3.71253	1.01288	-0.34215	2.16933	0.335366	1.83396
BKN34244	NA	NA	NA	NA			NA	Probe	35	E23	3.50001	1.51734	0.062992	1.29569	2.50868	0.679341	1.82934
BKN23259	CG6522	FBgn0034223	CG6522	NA	CG6522	CG6522	FBgn0034223	Probe	1	P13	3.42695	1.44443	1.31913	-0.104673	2.43569	0.607229	1.82846
BKN20874	CG8132	FBgn0037687	CG8132	NA	CG8132	CG8132	FBgn0037687	Probe	5	A20	1.08895	4.10995	0.98291	0.56166	2.59945	0.772285	1.82716
BKN25161	CG4448	FBgn0039067	wda	will decrease acetylation	CG4448	wda	FBgn0039067	Probe	10	N01	1.09823	4.2463	1.81516	-0.121196	2.67227	0.846984	1.82528
BKN23851	CG14960	FBgn0035428	CG14960	NA	CG14960	CG14960	FBgn0035428	Probe	4	B22	2.22928	1.92156	-0.295792	0.79621	2.07542	0.250209	1.82521
BKN22582	CG9388	FBgn0024833	AP-47	AP-47	CG9388	AP-47	FBgn0024833	Probe	28	O04	-2.56113	9.9669	-0.00270094	3.76265	3.70288	1.87997	1.82291
BKN24610	CG7184	FBgn0029152	Mkrn1	Makorin 1	CG7184	Mkrn1	FBgn0029152	Probe	8	B03	3.75389	1.63038	2.04128	-0.302551	2.69214	0.869364	1.82277
BKN23560	CG6254	FBgn0037794	CG6254	NA	CG6254	CG6254	FBgn0037794	Probe	3	B15	2.25642	1.92547	0.647363	-0.111014	2.09095	0.268175	1.82277
BKN28785	CG3198	FBgn0029887	CG3198	NA	CG3198	CG3198	FBgn0029887	Probe	38	I18	3.37626	3.07745	2.60803	0.20677	3.22685	1.4074	1.81945
BKN41440	CR32511	FBgn0052511	CR32511	NA			NA	Probe	45	P23	-0.536006	5.07161	0.516393	0.386512	2.2678	0.451452	1.81635
BKN51103	CG42403	FBgn0259822	Ca-beta	Ca2+-channel-protein-beta-subunit	CG42403	Ca-beta	FBgn0259822	Probe	57	H22	2.36698	1.79538	0.100925	0.428945	2.08118	0.264935	1.81624
BKN31281	CG6207	FBgn0036144	GlcAT-P	GlcAT-P	CG6207	GlcAT-P	FBgn0036144	Probe	39	I15	2.33979	3.59768	0.643377	1.66474	2.96873	1.15406	1.81468
BKN33213	CG42784	FBgn0263354	CG42784	NA	CG42784	CG42784	FBgn0263354	Probe	41	K07	-0.148642	4.26301	-1.61803	2.10404	2.05719	0.243006	1.81418
BKN41628	CR31591	FBgn0051591	tRNA:V4:90C	tRNA:V4:90C	CR31591	tRNA:V4:90C	FBgn0051591	Probe	46	O15	2.6726	1.32912	0.206974	0.175343	2.00086	0.191159	1.8097
BKN30222	NA	FBgn0052275	CG32275	NA			NA	Probe	23	H19	2.98564	2.82676	-0.0605479	2.2604	2.9062	1.09993	1.80628
BKN25401	CG8908	FBgn0034493	CG8908	NA	CG8908	CG8908	FBgn0034493	Probe	37	E16	2.31378	1.70698	0.287605	0.122795	2.01038	0.2052	1.80518
BKN40499	CR42972	FBgn0262421	mir-13b-2	mir-13b-2 stem loop	CR42972	mir-13b-2	FBgn0262421	Probe	43	C14	3.30288	1.62886	1.40494	-0.0803183	2.46587	0.662309	1.80357
BKN42727	CR34674	FBgn0086045	snoRNA:Me18S-A627	NA	CR34674	snoRNA:Me18S-A627	FBgn0086045	Probe	49	G05	3.50717	3.01276	2.90846	0.00608425	3.25996	1.45727	1.80269
BKN45787	CG16704	FBgn0031558	CG16704	NA	CG16704	CG16704	FBgn0031558	Probe	52	C13	2.82144	1.65858	0.932051	-0.0505906	2.24001	0.44073	1.79928
BKN22974	CG11537	FBgn0035400	CG11537	NA	CG11537	CG11537	FBgn0035400	Probe	29	O19	1.28755	5.36367	2.8066	0.255856	3.32561	1.53123	1.79438
BKN29548	CG8299	FBgn0034052	CG8299	NA	CG8299	CG8299	FBgn0034052	Probe	27	G16	3.67756	0.762242	0.597466	0.260175	2.2199	0.428821	1.79108
BKN33294	CG33463	FBgn0053463	CG33463	NA	CG33463	CG33463	FBgn0053463	Probe	39	H19	2.56276	2.6946	0.402267	1.28862	2.62868	0.845444	1.78324
BKN20188	CG3025	FBgn0014340	mof	males absent on the first	CG3025	mof	FBgn0014340	Probe	1	O16	1.84602	2.50272	-1.47813	2.2673	2.17437	0.394583	1.77979
BKN34476	NA	NA	NA	NA			NA	Probe	36	M07	1.11106	3.94078	1.49754	0.00713668	2.52592	0.752337	1.77358
BKN27811	CG33096	FBgn0053096	CG33096	NA	CG33096	CG33096	FBgn0053096	Probe	18	E22	2.81301	1.3119	0.568082	0.0104977	2.06246	0.28929	1.77317
BKN23725	CG1868	FBgn0033427	CG1868	NA	CG1868	CG1868	FBgn0033427	Probe	3	N10	2.15076	1.91241	0.726258	-0.209125	2.03158	0.258566	1.77302
BKN33880	CG42712	FBgn0261629	CG42712	NA	CG42712	CG42712	FBgn0261629	Probe	33	I15	0.827668	3.52991	-0.24252	1.05477	2.17879	0.406125	1.77267
BKN21843	CG4252	FBgn0004367	mei-41	meiotic 41	CG4252	mei-41	FBgn0004367	Probe	10	C14	0.973138	3.09767	0.375486	0.162202	2.0354	0.268844	1.76656
BKN27802	CG9774	FBgn0026181	rok	Rho-kinase	CG9774	rok	FBgn0026181	Probe	18	E04	1.43919	2.59244	1.08768	-0.575414	2.01582	0.256131	1.75969
BKN28583	CG3052	FBgn0011277	HLH4C	Helix loop helix protein 4C	CG3052	HLH4C	FBgn0011277	Probe	22	G06	2.82038	1.69116	-0.273244	1.26711	2.25577	0.496932	1.75884
BKN34054	NA	FBgn0040655	CG15659	NA	CG34397	Rgk3	FBgn0085426	Probe	34	G03	2.95468	1.59597	0.357447	0.684161	2.27533	0.520804	1.75452
BKN28264	CG43658	FBgn0263706	CG43658	NA	CG43658	CG43658	FBgn0263706	Probe	21	A15	2.87319	2.10482	1.01609	0.463994	2.48901	0.740042	1.74896
BKN27713	CG4542	FBgn0029906	CG4542	NA	CG4542	CG4542	FBgn0029906	Probe	18	E17	1.34901	2.95543	0.0336448	0.774387	2.15222	0.404016	1.7482
BKN28824	CG11258	FBgn0036335	mRpL20	mitochondrial ribosomal protein L20	CG11258	mRpL20	FBgn0036335	Probe	23	O08	0.0427726	4.17812	0.00570754	0.720048	2.11045	0.362878	1.74757
BKN27991	CG8782	FBgn0022774	Oat	Ornithine aminotransferase precursor	CG8782	Oat	FBgn0022774	Probe	19	C22	1.98396	2.24711	0.751667	-0.0135851	2.11554	0.369041	1.74649
BKN24999	CG32815	FBgn0052815	CG32815	NA	CG32815	CG32815	FBgn0052815	Probe	9	B14	4.19595	0.622901	1.00846	0.320529	2.40943	0.664494	1.74493
BKN28121	CG5753	FBgn0003520	stau	staufen	CG5753	stau	FBgn0003520	Probe	20	I17	2.89311	3.0041	1.20798	1.20059	2.9486	1.20429	1.74432
BKN50110	CG5407	FBgn0038504	Sur-8	Sur-8	CG5407	Sur-8	FBgn0038504	Probe	55	C04	2.52879	2.15736	2.1476	-0.942791	2.34308	0.602402	1.74067
BKN34080	NA	NA	NA	NA			NA	Probe	34	K07	3.51074	1.26241	1.79712	-0.498964	2.38657	0.649078	1.7375
BKN40972	CG42823	FBgn0262005	CG42823	NA	CG42823	CG42823	FBgn0262005	Probe	44	B23	1.20307	3.01793	0.00129364	0.748425	2.1105	0.374859	1.73564
BKN23834	CG9437	FBgn0034599	CG9437	NA	CG9437	CG9437	FBgn0034599	Probe	4	P11	2.46027	3.3374	1.54217	0.815168	2.89883	1.17867	1.72017
BKN29991	CG13930	FBgn0035256	CG13930	NA	CG13930	CG13930	FBgn0035256	Probe	22	B13	2.63499	2.67548	1.26849	0.603647	2.65524	0.93607	1.71917
BKN32971	CG31558	FBgn0046875	Obp83g	Odorant-binding protein 83g	CG31558	Obp83g	FBgn0046875	Probe	37	B22	3.63642	0.784289	0.984023	-0.000915666	2.21035	0.491554	1.7188
BKN42191	CG34115	FBgn0083951	CG34115	NA	CG34115	CG34115	FBgn0083951	Probe	47	N13	3.6336	0.91016	-0.597102	1.70732	2.27188	0.555108	1.71677
BKN20155	CG5937	FBgn0029834	CG5937	NA	CG5937	CG5937	FBgn0029834	Probe	1	I22	3.00915	1.26259	-0.169082	1.00939	2.13587	0.420152	1.71572
BKN28075	CG9022	FBgn0014868	Ost48	Oligosaccharyltransferase 48kD subunit	CG9022	Ost48	FBgn0014868	Probe	20	A21	4.02975	0.164641	0.765874	-0.000587397	2.0972	0.382643	1.71455
BKN60367	CG12273	FBgn0016762	angel	angel	CG12273	angel	FBgn0016762	Probe	59	N14	3.72285	0.790164	-0.646688	1.74565	2.25651	0.549483	1.70702
BKN22240	CG4170	FBgn0024183	vig	vasa intronic gene	CG4170	vig	FBgn0024183	Probe	11	E16	1.96537	2.33161	2.30955	-1.41779	2.14849	0.445884	1.70261
BKN45138	CG31163	FBgn0051163	SKIP	Shal K[+] channel interacting protein	CG31163+CR42905	SKIP+mir-1010	FBgn0051163+FBgn0262382	Probe	50	G12	-0.23318	5.53177	-0.268917	2.16876	2.64929	0.949922	1.69937
BKN28532	CG17829	FBgn0025635	CG17829	NA	CG17829	CG17829	FBgn0025635	Probe	22	M23	6.07658	0.0249602	2.16752	0.540729	3.05077	1.35412	1.69665
BKN24440	CG7100	FBgn0015609	CadN	Cadherin-N	CG7100	CadN	FBgn0015609	Probe	7	D24	1.43753	3.46567	1.56914	-0.0454745	2.4516	0.761832	1.68977
BKN51028	CG15427	FBgn0010473	tutl	turtle	CG15427	tutl	FBgn0010473	Probe	57	L15	3.16454	2.16925	0.209433	1.74707	2.6669	0.97825	1.68865
BKN20421	CG4393	FBgn0039075	CG4393	NA	CG4393	CG4393	FBgn0039075	Probe	3	G01	2.44744	3.31854	1.31201	1.08157	2.88299	1.19679	1.6862
BKN42037	CR34581	FBgn0083022	snoRNA:Psi18S-640e	snoRNA:Psi18S-640e	CR34581	snoRNA:Psi18S-640e	FBgn0083022	Probe	47	C18	0.00358378	4.63033	1.25065	0.0160366	2.31695	0.633346	1.68361
BKN25939	CG14735	FBgn0037985	ssp5	short spindle 5	CG14735	ssp5	FBgn0037985	Probe	16	N21	2.17012	2.63132	1.46716	-0.0258617	2.40072	0.72065	1.68007
BKN42616	CR34575	FBgn0083035	snoRNA:Psi18S-525d	snoRNA:Psi18S-525d	CR34579+CR34578+CR34577+CR34576+CR34575+CR34580&CR34575	snoRNA:Psi18S-525f+snoRNA:Psi18S-640d+snoRNA:Psi18S-525e+snoRNA:Psi18S-640c+snoRNA:Psi18S-525d+snoRNA:Psi18S-525g&snoRNA:Psi18S-525d	FBgn0083033+FBgn0083023+FBgn0083034+FBgn0083024+FBgn0083035+FBgn0083032&FBgn0083035	Probe	48	D24	3.38626	0.822895	0.037266	0.820107	2.10458	0.428687	1.67589
BKN20685	CG14238	FBgn0039429	CG14238	NA	CG14238	CG14238	FBgn0039429	Probe	37	C13	3.15516	1.07298	1.74026	-0.847882	2.11407	0.44619	1.66788
BKN32425	NA	FBgn0035746	CG17742	NA	CG42256	Dscam2	FBgn0263218	Probe	34	H10	3.51719	0.900224	0.880171	0.22082	2.2087	0.550495	1.65821
BKN20729	CG30085	FBgn0050085	CG30085	NA	CG30085	CG30085	FBgn0050085	Probe	4	I18	4.60183	0.613476	1.02749	0.872419	2.60765	0.949954	1.6577
BKN46056	CG18530	FBgn0042207	CG18530	NA	CG18530	CG18530	FBgn0042207	Probe	52	P23	2.43998	3.04017	1.76938	0.396454	2.74008	1.08291	1.65716
BKN45810	CG15464	FBgn0029748	CG15464	NA	CG15464	CG15464	FBgn0029748	Probe	52	G11	4.02754	0.0752846	2.12105	-1.32999	2.05141	0.395532	1.65588
BKN22073	CG4452	FBgn0035981	CG4452	NA	CG4452	CG4452	FBgn0035981	Probe	28	I17	3.13375	1.78004	1.23047	0.373798	2.45689	0.802132	1.65476
BKN28873	CG2098	FBgn0024891	ferrochelatase	ferrochelatase	CG2098	ferrochelatase	FBgn0024891	Probe	24	G09	2.29027	2.31132	0.0352609	1.26629	2.30079	0.650774	1.65002
BKN51371	CG1772	FBgn0010316	dap	dacapo	CG1772	dap	FBgn0010316	Probe	58	F05	4.60973	1.38835	2.40682	0.291926	2.99904	1.34937	1.64966
BKN31423	CR31927	FBgn0003926	snRNA:U3:22A	small nuclear RNA U3 at 22A	CR31927	snRNA:U3:22A	FBgn0003926	Probe	29	P21	3.6525	3.62996	1.52399	2.4646	3.64123	1.9943	1.64694
BKN46547	CG16912	FBgn0035064	CG16912	NA	CG16912	CG16912	FBgn0035064	Probe	54	A21	1.66481	2.69498	0.60817	0.458719	2.17989	0.533445	1.64645
BKN45854	CG8310	FBgn0040377	Vha36-3	Vacuolar H[+] ATPase subunit 36-3	CG8310	Vha36-3	FBgn0040377	Probe	52	O03	1.02526	3.1769	-0.125791	1.03858	2.10108	0.456397	1.64469
BKN20337	CG3002	FBgn0030141	Gga	Golgi-localized, gamma-adaptin ear containing, ARF binding protein	CG3002	Gga	FBgn0030141	Probe	37	I05	2.73806	4.01267	3.23221	0.236081	3.37537	1.73415	1.64122
BKN31940	CG11790	FBgn0039265	CG11790	NA	CG11790	CG11790	FBgn0039265	Probe	32	F24	3.62886	3.59124	0.503466	3.43576	3.61005	1.96961	1.64044
BKN29922	CG10761	FBgn0030015	CG10761	NA	CG10761	CG10761	FBgn0030015	Probe	21	F20	0.447316	4.37393	-0.340492	1.88094	2.41062	0.770225	1.6404
BKN21743	CG31638	FBgn0051638	CG31638	NA	CG31638	CG31638	FBgn0051638	Probe	10	C05	0.627044	5.29948	-0.0470385	2.7021	2.96326	1.32753	1.63574
BKN20230	CG17018	FBgn0039972	CG17018	NA	CG17018	CG17018	FBgn0039972	Probe	2	G03	1.93568	2.27134	-0.423131	1.35878	2.10351	0.467825	1.63568
BKN25849	CG3986	FBgn0022700	Cht4	Chitinase 4	CG3986	Cht4	FBgn0022700	Probe	12	P10	5.89581	-0.21637	1.60193	0.814848	2.83972	1.20839	1.63133
BKN51100	CG1495	FBgn0016126	CaMKI	Calcium/calmodulin-dependent protein kinase I	CG1495	CaMKI	FBgn0016126	Probe	57	H16	1.16279	4.72843	0.357103	2.27481	2.94561	1.31596	1.62965
BKN22752	CG11963	FBgn0037643	skap	skpA associated protein	CG11963	skap	FBgn0037643	Probe	13	K08	3.22666	1.46362	1.9215	-0.47474	2.34514	0.723379	1.62176
BKN33304	CG12826	FBgn0033207	CG12826	NA	CG12826	CG12826	FBgn0033207	Probe	39	J15	1.75972	3.386	1.68354	0.222252	2.57286	0.952897	1.61996
BKN31978	CG15177	FBgn0037461	CG15177	NA	CG15177	CG15177	FBgn0037461	Probe	32	N04	2.76119	2.23904	1.38005	0.383312	2.50012	0.881682	1.61843
BKN27676	CG8444	FBgn0037671	VhaM8.9	NA	CG8444	VhaM8.9	FBgn0037671	Probe	17	O16	3.67348	1.33393	3.11771	-1.33724	2.50371	0.890236	1.61347
BKN25658	CG43778	FBgn0264308	CG43778	NA	CG16825+CG43779	CG16825+CG43779	FBgn0032503+FBgn0264301	Probe	11	P12	2.43391	1.92073	1.14558	-0.0114331	2.17732	0.567072	1.61025
BKN28637	CG14782	FBgn0025381	rush	rush hour	CG14782	rush	FBgn0025381	Probe	22	O18	2.80875	2.08723	-0.0793685	1.75718	2.44799	0.838906	1.60909
BKN28341	CG32579	FBgn0052579	CG32579	NA	CG32579	CG32579	FBgn0052579	Probe	21	O01	3.74655	2.48425	1.84808	1.16791	3.1154	1.50799	1.6074
BKN34176	NA	NA	NA	NA			NA	Probe	34	K08	4.6023	1.15295	1.76071	0.782561	2.87763	1.27163	1.60599
BKN40246	CG34452	FBgn0085481	CG34452	NA	CG34452	CG34452	FBgn0085481	Probe	42	J11	2.18378	2.86579	1.04789	0.794567	2.52479	0.921228	1.60356
BKN32954	CG33922	FBgn0053922	CG33922	NA	CG33922	CG33922	FBgn0053922	Probe	37	P11	2.50752	2.06504	0.402045	0.972871	2.28628	0.687458	1.59882
BKN29201	CG5966	FBgn0029831	CG5966	NA	CG5966	CG5966	FBgn0029831	Probe	25	M18	1.52845	2.52006	0.395143	0.468453	2.02425	0.431798	1.59246
BKN60064	CG1809	FBgn0033423	CG1809	NA	CG1809	CG1809	FBgn0033423	Probe	59	K07	3.43265	1.41565	1.17114	0.49972	2.42415	0.835431	1.58872
BKN46150	CG16876	FBgn0260011	nimC4	nimrod C4	CG16876	nimC4	FBgn0260011	Probe	52	P20	2.54647	3.63443	0.999966	2.00386	3.09045	1.50191	1.58853
BKN26041	CG6873	FBgn0030951	CG6873	NA	CG6873	CG6873	FBgn0030951	Probe	13	P10	3.52034	1.91174	-0.631197	2.89402	2.71604	1.13141	1.58463
BKN40970	CG31641	FBgn0051641	stai	stathmin	CG31641	stai	FBgn0051641	Probe	44	B19	6.56313	-1.20151	2.19236	0.00881578	2.68081	1.10059	1.58022
BKN25090	CG5653	FBgn0035943	CG5653	NA	CG5653	CG5653	FBgn0035943	Probe	10	B03	1.71443	3.03797	-0.120354	1.71995	2.3762	0.7998	1.5764
BKN22460	CG13624	FBgn0039209	CG13624	NA	CG13624	CG13624	FBgn0039209	Probe	12	I24	0.61116	3.80912	1.26186	0.0201141	2.21014	0.640986	1.56916
BKN25752	CG7047	FBgn0035103	Vdup1	Vitamin D[[3]] up-regulated protein 1	CG7047	Vdup1	FBgn0035103	Probe	12	P07	4.03318	1.922	3.07554	-0.256969	2.97759	1.40928	1.56831
BKN23085	CG8428	FBgn0086676	spin	spinster	CG8428	spin	FBgn0086676	Probe	39	C17	3.12303	1.76659	1.30598	0.451123	2.44481	0.878551	1.56626
BKN28251	CG3114	FBgn0005427	ewg	erect wing	CG3114	ewg	FBgn0005427	Probe	20	O14	3.27274	2.14263	-0.0100743	2.30759	2.70768	1.14876	1.55893
BKN22390	CG3132	FBgn0260746	Ect3	NA	CG3132	Ect3	FBgn0260746	Probe	12	O03	3.39206	1.4653	1.74307	0.00272237	2.42868	0.872895	1.55579
BKN33330	CG13042	FBgn0036602	CG13042	NA	CG13042	CG13042	FBgn0036602	Probe	39	N19	2.98184	1.33701	1.01621	0.191706	2.15943	0.603956	1.55547
BKN34409	NA	NA	NA	NA			NA	Probe	36	A17	-0.182725	4.8541	1.69575	-0.134229	2.33569	0.780759	1.55493
BKN45811	CG15818	FBgn0031910	CG15818	NA	CG15818	CG15818	FBgn0031910	Probe	52	G13	3.7626	1.19709	-0.271264	2.12286	2.47984	0.925796	1.55405
BKN33073	CG30283	FBgn0260477	CG30283	NA	CG30283	CG30283	FBgn0260477	Probe	38	D09	1.02382	3.2103	-0.237201	1.37374	2.11706	0.568271	1.54879
BKN60040	CG9391	FBgn0037063	CG9391	NA	CG9391	CG9391	FBgn0037063	Probe	59	G07	1.14676	4.19518	-0.132856	2.37721	2.67097	1.12218	1.54879
BKN24810	CG13116	FBgn0032139	CG13116	NA	CG13116	CG13116	FBgn0032139	Probe	9	B19	3.33991	1.25655	0.02518	1.47789	2.29823	0.751533	1.5467
BKN45148	CG17604	FBgn0000246	c(3)G	crossover suppressor on 3 of Gowen	CG17604	c(3)G	FBgn0000246	Probe	50	I08	3.00566	1.12827	-0.234112	1.2839	2.06696	0.524893	1.54207
BKN33796	NA	NA	NA	NA			NA	Probe	32	K15	2.66041	3.1555	1.01778	1.7154	2.90795	1.36659	1.54137
BKN32388	CG2865	FBgn0023526	CG2865	NA	CG2865	CG2865	FBgn0023526	Probe	34	B08	2.54011	2.2859	0.350203	1.39995	2.41301	0.875075	1.53793
BKN28292	CG13379	FBgn0036804	Sgf11	Sgf11	CG13379	Sgf11	FBgn0036804	Probe	21	E23	2.49409	3.5968	1.7255	1.29141	3.04545	1.50846	1.53699
BKN42261	CG34301	FBgn0085330	CG34301	NA	CG34301	CG34301	FBgn0085330	Probe	47	J10	1.76882	2.51222	3.26136	-2.05021	2.14052	0.605571	1.53495
BKN29212	CG9399	FBgn0037715	CG9399	NA	CG9399	CG9399	FBgn0037715	Probe	25	O16	2.96195	3.67006	2.50521	1.05959	3.316	1.7824	1.5336
BKN24332	CG4707	FBgn0035036	CG4707	NA	CG4707	CG4707	FBgn0035036	Probe	7	B23	2.03126	3.99072	0.0386114	2.92354	3.01099	1.48108	1.52991
BKN32965	CG14260	FBgn0039504	CG14260	NA	CG14260	CG14260	FBgn0039504	Probe	37	B10	3.34142	0.723573	0.072365	0.940351	2.0325	0.506358	1.52614
BKN22629	CG6910	FBgn0036262	CG6910	NA	CG6910	CG6910	FBgn0036262	Probe	13	G01	2.5943	2.7237	0.253933	2.01725	2.659	1.13559	1.52341
BKN45812	CG31092	FBgn0051092	LpR2	Lipophorin receptor 2	CG31092	LpR2	FBgn0051092	Probe	52	G15	2.44525	1.98569	-2.35956	3.74512	2.21547	0.69278	1.52269
BKN32731	CG13058	FBgn0036610	CG13058	NA	CG13058	CG13058	FBgn0036610	Probe	36	J21	2.85107	2.36334	2.18535	-0.0125909	2.6072	1.08638	1.52082
BKN50923	CG5387	FBgn0027491	Cdk5alpha	Cdk5 activator-like protein	CG5387	Cdk5alpha	FBgn0027491	Probe	57	I22	2.46119	2.76981	1.75111	0.449278	2.6155	1.10019	1.51531
BKN31644	CG6409	FBgn0036106	CG6409	NA	CG6409	CG6409	FBgn0036106	Probe	30	F08	1.62595	2.79016	1.0313	0.355436	2.20806	0.693367	1.51469
BKN45960	CG14321	FBgn0038540	CG14321	NA	CG14321	CG14321	FBgn0038540	Probe	52	O24	0.54177	5.10292	1.29633	1.3316	2.82234	1.31396	1.50838
BKN34313	NA	NA	NA	NA			NA	Probe	35	A18	3.00183	2.5751	1.75309	0.810493	2.78847	1.28179	1.50667
BKN31711	CR33929	FBgn0053929	CR33929	NA	CR33929	CR33929	FBgn0053929	Probe	30	P22	1.3166	2.78099	1.26734	-0.176359	2.0488	0.545489	1.50331
BKN20201	CG2702	FBgn0037540	Pbp95	PSEA-binding protein 95kD	CG2702	Pbp95	FBgn0037540	Probe	2	A17	1.89528	3.45389	2.15272	0.198158	2.67459	1.17544	1.49915
BKN31353	NA	FBgn0052341	CG32341	NA			NA	Probe	29	F01	1.88267	3.39811	0.0501948	2.23267	2.64039	1.14143	1.49895
BKN28629	CG15715	FBgn0036538	CG15715	NA	CG15715	CG15715	FBgn0036538	Probe	38	O14	1.84458	3.50731	0.874794	1.47959	2.67595	1.17719	1.49875
BKN40161	CG34242	FBgn0085271	CG34242	NA	CG34242	CG34242	FBgn0085271	Probe	42	K10	3.85616	0.24021	0.611091	0.497511	2.04819	0.554301	1.49388
BKN41577	CR34672	FBgn0086043	snoRNA:Me18S-C1024	NA	CR34672	snoRNA:Me18S-C1024	FBgn0086043	Probe	46	G09	5.83674	-1.49766	-0.299425	1.65178	2.16954	0.676175	1.49336
BKN29328	CG4241	FBgn0067783	att-ORFA	alternative testis transcripts open reading frame A	CG4241	att-ORFA	FBgn0067783	Probe	26	C08	3.74043	0.648937	0.075394	1.33584	2.19468	0.705619	1.48907
BKN24511	CG4706	FBgn0037862	CG4706	NA	CG4706	CG4706	FBgn0037862	Probe	7	P22	0.798805	4.11803	0.0228525	1.91782	2.45842	0.970334	1.48808
BKN28171	CG43657	FBgn0263705	Myo10A	unconventional myosin class XV	CG43657	Myo10A	FBgn0263705	Probe	20	A22	1.97829	3.64542	0.954893	1.72056	2.81186	1.33773	1.47413
BKN50116	CG2210	FBgn0000150	awd	abnormal wing discs	CG2210	awd	FBgn0000150	Probe	55	C16	2.27576	1.87612	-0.28663	1.49099	2.07594	0.60218	1.47376
BKN21210	CG43782	FBgn0264307	orb2	NA	CG43782	orb2	FBgn0264307	Probe	7	I19	3.38895	1.89619	2.57508	-0.237208	2.64257	1.16893	1.47364
BKN40515	NA	FBgn0085794	CR41531	NA			NA	Probe	43	E22	1.61128	2.6915	1.873	-0.515655	2.15139	0.678672	1.47272
BKN22405	CG7530	FBgn0038256	CG7530	NA	CG7530	CG7530	FBgn0038256	Probe	12	A10	2.72731	2.501	1.31413	0.968879	2.61416	1.1415	1.47265
BKN33604	NA	NA	NA	NA			NA	Probe	31	K16	4.27191	1.25214	2.17209	0.412228	2.76203	1.29216	1.46986
BKN41033	CG34067	FBgn0013674	mt:CoI	mitochondrial Cytochrome c oxidase subunit I	CG34067	mt:CoI	FBgn0013674	Probe	44	N01	0.0134617	4.33669	-0.500909	1.91618	2.17508	0.707635	1.46744
BKN29270	CG18292	FBgn0030269	CG18292	NA	CG18292	CG18292	FBgn0030269	Probe	26	I11	1.23568	3.06557	0.842005	0.534675	2.15062	0.68834	1.46228
BKN31166	CG1380	FBgn0028560	sut4	sugar transporter 4	CG1380	sut4	FBgn0028560	Probe	28	F11	1.90729	2.13844	-0.341385	1.46628	2.02286	0.562448	1.46041
BKN24698	CG6518	FBgn0004784	inaC	inactivation no afterpotential C	CG6518	inaC	FBgn0004784	Probe	8	P11	2.51201	2.19847	-0.125677	1.91786	2.35524	0.89609	1.45915
BKN21044	CG8199	FBgn0037709	CG8199	NA	CG8199	CG8199	FBgn0037709	Probe	6	M23	0.615117	4.09785	-1.36684	3.16813	2.35648	0.900645	1.45584
BKN34440	NA	NA	NA	NA			NA	Probe	36	G07	2.5509	2.21278	1.35707	0.497304	2.38184	0.927186	1.45465
BKN27329	CG13350	FBgn0033890	Ctf4	NA	CG13350	Ctf4	FBgn0033890	Probe	15	F17	2.80554	2.84724	1.23677	1.51548	2.82639	1.37612	1.45027
BKN46661	CG33116	FBgn0053116	CG33116	NA	CG33116	CG33116	FBgn0053116	Probe	54	E10	0.60724	3.78242	0.0753484	1.41587	2.19483	0.745608	1.44922
BKN20772	CG18802	FBgn0011740	alpha-Man-II	alpha Mannosidase II	CG18802	alpha-Man-II	FBgn0011740	Probe	5	A07	1.31763	3.11989	1.58371	-0.0397442	2.21876	0.771984	1.44678
BKN21143	CG3045	FBgn0034703	CG3045	NA	CG3045	CG3045	FBgn0034703	Probe	6	O06	2.36197	1.64841	-0.949741	2.06887	2.00519	0.559565	1.44563
BKN21469	CG16717	FBgn0036028	CG16717	NA	CG16717	CG16717	FBgn0036028	Probe	8	E10	1.62758	2.38694	-0.0247156	1.15373	2.00726	0.564509	1.44275
BKN28786	CG31522	FBgn0051522	CG31522	NA	CG31522	CG31522	FBgn0051522	Probe	23	I04	2.76292	1.31828	0.600424	0.602212	2.0406	0.601318	1.43928
BKN34227	CG14397	FBgn0032914	CG14397	NA	CG14397	CG14397	FBgn0032914	Probe	35	C13	2.4639	2.04724	1.66815	-0.0353706	2.25557	0.816391	1.43918
BKN33685	CG41099	FBgn0039955	CG41099	NA	CG41099	CG41099	FBgn0039955	Probe	32	I10	0.791917	3.46825	1.11158	0.274838	2.13008	0.693209	1.43687
BKN21524	CG6413	FBgn0039183	Dis3	Dis3	CG6413	Dis3	FBgn0039183	Probe	8	M24	1.34532	3.28259	1.02833	0.726335	2.31396	0.877331	1.43662
BKN25103	CG5565	FBgn0031335	CG5565	NA	CG5565	CG5565	FBgn0031335	Probe	10	D05	1.42326	4.19011	0.719625	2.0237	2.80669	1.37166	1.43503
BKN31283	CG8398	FBgn0035708	CG8398	NA	CG8398	CG8398	FBgn0035708	Probe	28	J06	-0.374926	4.8579	1.30317	0.314585	2.24149	0.808879	1.43261
BKN28693	CG4140	FBgn0261881	l(2)35Be	lethal (2) 35Be	CG4140	l(2)35Be	FBgn0261881	Probe	23	I09	2.27358	2.56802	0.944842	1.03307	2.4208	0.988954	1.43185
BKN29878	CG17058	FBgn0022770	Peritrophin-A	Peritrophin A	CG17058	Peritrophin-A	FBgn0022770	Probe	21	P03	-0.451902	4.55283	1.17171	0.0659745	2.05046	0.618841	1.43162
BKN29810	CG9801	FBgn0037623	CG9801	NA	CG9801	CG9801	FBgn0037623	Probe	21	D11	2.96688	1.87679	-0.48624	2.46723	2.42184	0.990497	1.43134
BKN30983	CG13106	FBgn0032096	Or30a	Odorant receptor 30a	CG13106	Or30a	FBgn0032096	Probe	27	H05	3.33339	0.902014	1.1282	0.246857	2.1177	0.687528	1.43017
BKN32390	CG32709	FBgn0052709	CG32709	NA	CR43836+CG32709	CR43836+CG32709	FBgn0264384+FBgn0052709	Probe	34	B12	3.2361	0.784055	1.89518	-0.731424	2.01008	0.581878	1.4282
BKN21697	CG13830	FBgn0039054	CG13830	NA	CG13830	CG13830	FBgn0039054	Probe	9	K10	2.84523	1.94706	0.850479	1.10005	2.39615	0.975264	1.42088
BKN34560	NA	NA	NA	NA			NA	Probe	36	K08	5.23605	0.163017	0.244912	2.31288	2.69954	1.2789	1.42064
BKN23696	CG9358	FBgn0035089	Phk-3	Pherokine 3	CG9358	Phk-3	FBgn0035089	Probe	3	H24	1.81869	2.6975	1.81131	-0.126598	2.25809	0.842357	1.41574
BKN29225	CG8110	FBgn0024187	syd	sunday driver	CG8110	syd	FBgn0024187	Probe	26	A17	3.45597	0.827204	0.627865	0.837695	2.14159	0.73278	1.40881
BKN26522	CG1552	FBgn0030258	CG1552	NA	CG1552	CG1552	FBgn0030258	Probe	14	P12	2.14385	2.472	2.04886	-0.236606	2.30793	0.906128	1.4018
BKN28698	CG12530	FBgn0010341	Cdc42	Cdc42	CG12530	Cdc42	FBgn0010341	Probe	23	I19	2.92237	2.97587	0.0605479	3.04006	2.94912	1.55031	1.39881
BKN46030	CG7931	FBgn0001281	janB	janus B	CG7931	janB	FBgn0001281	Probe	52	L19	2.57531	1.78064	0.71322	0.867329	2.17797	0.790275	1.3877
BKN23215	CG31748	FBgn0045485	Gr36c	Gustatory receptor 36c	CG31748	Gr36c	FBgn0045485	Probe	1	H21	2.75177	1.59209	1.7989	-0.227651	2.17193	0.785624	1.38631
BKN29736	CG33349	FBgn0053349	ppk25	pickpocket 25	CG33349	ppk25	FBgn0053349	Probe	20	H08	2.25114	1.96207	2.07314	-0.632444	2.1066	0.72035	1.38625
BKN27862	CG9386	FBgn0037708	CG9386	NA	CG9386	CG9386	FBgn0037708	Probe	18	O04	0.260059	4.83525	-0.256467	2.58716	2.54765	1.16535	1.38231
BKN21343	CG32533	FBgn0052533	CG32533	NA	CG32533	CG32533	FBgn0052533	Probe	7	O22	2.33682	3.70176	0.756795	2.52115	3.01929	1.63897	1.38031
BKN29113	CG1983	FBgn0039751	CG1983	NA	CG1983	CG1983	FBgn0039751	Probe	25	O09	0.723434	4.3827	1.18634	1.1592	2.55307	1.17277	1.3803
BKN29791	CG32975	FBgn0028875	nAcRalpha-34E	nicotinic Acetylcholine Receptor alpha 34E	CG32975	nAcRalpha-34E	FBgn0028875	Probe	20	P22	2.70156	1.9262	-0.0256237	1.90173	2.31388	0.938054	1.37583
BKN41740	CG17878	FBgn0261386	Gpa2	Glycoprotein hormone alpha 2	CG17878	Gpa2	FBgn0261386	Probe	46	B23	1.86141	4.09059	0.772831	2.44416	2.976	1.6085	1.36751
BKN21442	CG12014	FBgn0035445	CG12014	NA	CG12014	CG12014	FBgn0035445	Probe	8	A04	3.21843	1.28376	1.10116	0.668064	2.2511	0.884612	1.36649
BKN20402	CG42612	FBgn0261261	plx	pollux	CG42612	plx	FBgn0261261	Probe	3	C11	3.3137	1.83576	1.63602	0.780519	2.57473	1.20827	1.36646
BKN28350	CG3504	FBgn0001263	inaD	inactivation no afterpotential D	CG3504	inaD	FBgn0001263	Probe	21	O19	3.19881	2.85627	2.20747	1.11709	3.02754	1.66228	1.36526
BKN45470	CG6553	FBgn0033880	CG6553	NA	CG6553	CG6553	FBgn0033880	Probe	51	O03	4.90718	1.1941	1.01827	2.36053	3.05064	1.6894	1.36124
BKN27614	CG9339	FBgn0032901	sky	skywalker	CG9339+CG43739	sky+CG43739	FBgn0032901+FBgn0263996	Probe	17	E12	2.33647	1.72609	0.00702603	1.33933	2.03128	0.673178	1.3581
BKN24850	CG10129	FBgn0002926	ndl	nudel	CG10129	ndl	FBgn0002926	Probe	9	J03	2.14926	2.28266	0.592787	1.12484	2.21596	0.858815	1.35715
BKN45835	CG10225	FBgn0039110	RanBP3	Ran binding protein 3	CG10225	RanBP3	FBgn0039110	Probe	52	K13	3.2731	0.864499	0.566464	0.864469	2.0688	0.715467	1.35333
BKN29314	CG5934	FBgn0039505	CG5934	NA	CG5934	CG5934	FBgn0039505	Probe	26	A04	1.61384	2.41906	1.28816	0.0384546	2.01645	0.663306	1.35314
BKN42192	CR41619	FBgn0085825	CR41619	NA	CR41619	CR41619	FBgn0085825	Probe	47	N15	3.52762	0.583968	0.172605	1.23303	2.0558	0.702818	1.35298
BKN31406	CG5621	FBgn0038840	CG5621	NA	CG5621	CG5621	FBgn0038840	Probe	29	N11	1.0106	3.50067	1.84772	-0.0411771	2.25564	0.903273	1.35236
BKN28701	CG1539	FBgn0082582	tmod	tropomodulin	CG1539	tmod	FBgn0082582	Probe	23	K01	1.53209	2.49903	0.814212	0.51562	2.01556	0.664916	1.35065
BKN26550	CG30288	FBgn0050288	CG30288	NA	CG30288	CG30288	FBgn0050288	Probe	15	C19	2.83571	3.57727	1.33136	2.38503	3.20649	1.8582	1.34829
BKN32709	CG32029	FBgn0052029	Cpr66D	Cuticular protein 66D	CG32029	Cpr66D	FBgn0052029	Probe	36	H01	3.97782	2.02003	2.43154	0.87077	2.99893	1.65116	1.34777
BKN40138	CG41518	FBgn0085663	CG41518	NA	CG41518	CG41518	FBgn0085663	Probe	42	G12	2.71841	1.52055	0.740665	0.809894	2.11948	0.775279	1.3442
BKN22960	CG9670	FBgn0028380	fal	falten	CG9670	fal	FBgn0028380	Probe	29	M15	4.45692	0.643594	0.825279	1.59652	2.55026	1.2109	1.33936
BKN23386	CG5527	FBgn0039564	CG5527	NA	CG5527	CG5527	FBgn0039564	Probe	2	F03	1.64726	2.60755	0.965987	0.619289	2.12741	0.792638	1.33477
BKN20107	CG11655	FBgn0030638	CG11655	NA	CG11655	CG11655	FBgn0030638	Probe	1	A22	1.96274	2.22794	2.57981	-1.05844	2.09534	0.760686	1.33465
BKN33711	CG15140	FBgn0032631	CG15140	NA	CG15140	CG15140	FBgn0032631	Probe	32	M14	1.07254	2.93091	1.38129	-0.0249083	2.00172	0.678191	1.32353
BKN25704	CG30329	FBgn0028669	Vha100-3	Vacuolar H[+] ATPase subunit 100-3	CG30329	Vha100-3	FBgn0028669	Probe	12	H07	1.99221	3.15823	0.773336	1.73434	2.57522	1.25384	1.32138
BKN20071	CG17219	FBgn0031494	CG17219	NA	CG17219	CG17219	FBgn0031494	Probe	1	K21	3.4506	1.20462	-0.125625	2.16298	2.32761	1.01868	1.30893
BKN22229	CG1909	FBgn0039911	CG1909	NA	CG1909	CG1909	FBgn0039911	Probe	11	C18	-0.246265	4.46545	-1.20107	2.80414	2.10959	0.801539	1.30805
BKN25925	CG13519	FBgn0034770	Obp58d	Odorant-binding protein 58d	CG13519	Obp58d	FBgn0034770	Probe	16	L17	0.875595	3.16925	1.08617	0.349736	2.02242	0.717952	1.30447
BKN32356	CG42309	FBgn0259209	Mlp60A	Muscle LIM protein at 60A	CG42309	Mlp60A	FBgn0259209	Probe	34	L15	4.11058	0.277167	1.08646	0.703819	2.19387	0.895138	1.29874
BKN25592	CG3323	FBgn0029750	CG3323	NA	CG3323	CG3323	FBgn0029750	Probe	11	D24	0.226115	4.17598	0.344685	1.46209	2.20105	0.903386	1.29766
BKN30831	CG13424	FBgn0034520	lms	lateral muscles scarcer	CG13424	lms	FBgn0034520	Probe	26	N13	1.33247	3.64952	2.39247	-0.00393888	2.49099	1.19427	1.29673
BKN29154	CG10326	FBgn0038453	CG10326	NA	CG10326	CG10326	FBgn0038453	Probe	25	E20	3.66461	0.385563	0.655282	0.811474	2.02509	0.733378	1.29171
BKN28663	CG1507	FBgn0022361	Pur-alpha	Purine-rich binding protein-alpha	CG1507	Pur-alpha	FBgn0022361	Probe	23	C21	0.580356	5.16967	1.83553	1.33714	2.87501	1.58634	1.28867
BKN25307	CG6059	FBgn0039491	CG6059	NA	CG6059	CG6059	FBgn0039491	Probe	16	E06	2.84924	1.661	2.06542	-0.130999	2.25512	0.967211	1.28791
BKN27944	CG5676	FBgn0032200	CG5676	NA	CG5676+CG4926	CG5676+Ror	FBgn0032200+FBgn0010407	Probe	19	K23	1.75803	2.76655	1.56553	0.386448	2.26229	0.97599	1.2863
BKN21365	CG42672	FBgn0261554	CG42672	NA	CG42672	CG42672	FBgn0261554	Probe	8	C17	4.32985	0.939412	2.07245	0.633027	2.63463	1.35274	1.2819
BKN32527	CR10991	FBgn0037389	CR10991	NA	CR10991	CR10991	FBgn0037389	Probe	35	H21	3.2697	0.927236	0.0377053	1.5982	2.09847	0.817954	1.28052
BKN23787	NA	FBgn0052151	CG32151	NA			NA	Probe	4	H13	2.75583	1.55598	0.162809	1.58814	2.1559	0.875475	1.28043
BKN45753	CG5186	FBgn0261477	slim	scruin like at the midline	CG5186	slim	FBgn0261477	Probe	51	N18	0.756169	3.36766	-0.492761	2.05587	2.06191	0.781554	1.28036
BKN33656	CG42320	FBgn0259220	Doa	Darkener of apricot	CG42320	Doa	FBgn0259220	Probe	32	C24	2.39137	3.4553	1.60558	1.68433	2.92334	1.64496	1.27838
BKN41993	CG34007	FBgn0054007	CG34007	NA	CG34007	CG34007	FBgn0054007	Probe	47	M01	-0.235737	6.05274	0.610921	2.65188	2.9085	1.6314	1.2771
BKN29126	CG4080	FBgn0035983	CG4080	NA	CG4080	CG4080	FBgn0035983	Probe	25	A12	3.795	0.85217	3.13748	-1.04025	2.32358	1.04862	1.27497
BKN20279	CG8613	FBgn0033924	CG8613	NA	CG8613	CG8613	FBgn0033924	Probe	2	O05	3.48946	1.56005	2.37807	0.124982	2.52476	1.25152	1.27323
BKN27095	CG15324	FBgn0029966	Ir7c	Ionotropic receptor 7c	CG15324	Ir7c	FBgn0029966	Probe	18	P06	0.469797	4.19505	0.380621	1.73827	2.33242	1.05945	1.27297
BKN31841	CG14573	FBgn0037125	CG14573	NA	CG14573	CG14573	FBgn0037125	Probe	31	F18	3.96624	2.39658	2.30049	1.53891	3.18141	1.9197	1.26171
BKN25270	CG2120	FBgn0030005	CG2120	NA	CG2120	CG2120	FBgn0030005	Probe	40	O04	0.308362	4.30712	1.51808	0.576996	2.30774	1.04754	1.2602
BKN28057	CG31000	FBgn0011224	heph	hephaestus	CG31000	heph	FBgn0011224	Probe	19	O10	2.57	3.89772	3.91545	0.0344481	3.23386	1.97495	1.25891
BKN29746	CG4797	FBgn0034909	CG4797	NA	CG4797	CG4797	FBgn0034909	Probe	20	J04	2.79164	1.58406	1.16887	0.714368	2.18785	0.941618	1.24623
BKN45453	CG13082	FBgn0032803	CG13082	NA	CG13082	CG13082	FBgn0032803	Probe	51	K17	2.27168	2.4895	-0.705766	2.97838	2.38059	1.13631	1.24428
BKN32726	CG10790	FBgn0003086	Pig1	Pre-intermoult gene 1	CG10790	Pig1	FBgn0003086	Probe	36	J11	2.52473	1.59163	0.631274	1.00622	2.05818	0.818749	1.23943
BKN60209	CG7067	FBgn0024945	NitFhit	Nitrilase and fragile histidine triad fusion protein	CG7067	NitFhit	FBgn0024945	Probe	59	D09	3.43651	1.23636	-1.98022	4.18383	2.33643	1.1018	1.23463
BKN46025	CG6240	FBgn0038714	Cpr92A	Cuticular protein 92A	CG6240	Cpr92A	FBgn0038714	Probe	52	L09	3.22555	1.8791	1.28455	1.35413	2.55232	1.31934	1.23298
BKN29012	CG9267	FBgn0032524	CG9267	NA	CG9267	CG9267	FBgn0032524	Probe	24	M24	1.07415	4.44554	3.03237	0.0268178	2.75985	1.5296	1.23025
BKN22696	CG2411	FBgn0003892	ptc	patched	CG2411	ptc	FBgn0003892	Probe	13	A16	2.7574	2.69772	1.72774	1.27322	2.72756	1.50048	1.22708
BKN21467	CG6796	FBgn0034177	CG6796	NA	CG6796	CG6796	FBgn0034177	Probe	8	E06	3.79643	1.41656	0.528814	2.23088	2.60649	1.37985	1.22665
BKN28444	CG4207	FBgn0026261	bonsai	bonsai	CG4207	bonsai	FBgn0026261	Probe	21	O16	3.19879	1.29616	-0.282283	2.32423	2.24747	1.02097	1.2265
BKN31950	CG2781	FBgn0037534	CG2781	NA	CG2781	CG2781	FBgn0037534	Probe	32	H20	2.36177	3.03758	1.1754	1.7781	2.69967	1.47675	1.22292
BKN24357	CG4288	FBgn0038799	CG4288	NA	CG4288	CG4288	FBgn0038799	Probe	7	H01	3.54834	1.64516	-1.04343	3.79919	2.59675	1.37788	1.21886
BKN45041	CG32120	FBgn0002573	sens	senseless	CG32120	sens	FBgn0002573	Probe	50	G09	2.40358	2.517	2.44493	0.0527427	2.46029	1.24884	1.21145
BKN20619	CG4610	FBgn0034735	CG4610	NA	CG4610	CG4610	FBgn0034735	Probe	4	G13	1.84262	3.75126	0.856773	2.31919	2.79694	1.58798	1.20896
BKN46628	CG18259	FBgn0030956	CG18259	NA	CG18259&CG6961	CG18259&CG6961	FBgn0030956&FBgn0030959	Probe	54	O15	2.27691	2.52145	-0.000244569	2.38284	2.39918	1.1913	1.20788
BKN41106	CG13073	FBgn0036577	CG13073	NA	CG13073+CR43891+CR43869	CG13073+CR43891+CR43869	FBgn0036577+FBgn0264483+FBgn0264461	Probe	44	J04	2.8758	1.92934	2.57012	-0.179178	2.40257	1.19547	1.2071
BKN46015	CG6550	FBgn0034214	CG6550	NA	CG6550	CG6550	FBgn0034214	Probe	52	J13	1.28246	3.38803	1.56778	0.688752	2.33525	1.12827	1.20698
BKN27901	CG3985	FBgn0004575	Syn	Synapsin	CG3985	Syn	FBgn0004575	Probe	19	E09	2.14949	2.38742	0.26475	1.87013	2.26846	1.06744	1.20101
BKN21354	CG4917	FBgn0039003	wfs1	wolfram syndrome 1	CG4917	wfs1	FBgn0039003	Probe	8	A19	1.91086	3.05098	1.10733	1.4564	2.48092	1.28186	1.19906
BKN22208	CG10052	FBgn0020617	Rx	Retinal Homeobox	CG10052	Rx	FBgn0020617	Probe	16	O23	4.35014	1.06355	0.592648	2.43249	2.70685	1.51257	1.19428
BKN50689	CG2699	FBgn0020622	Pi3K21B	Pi3K21B	CG2699	Pi3K21B	FBgn0020622	Probe	56	D10	3.86081	0.352785	0.184069	1.64348	2.1068	0.913775	1.19302
BKN33316	CG31406	FBgn0051406	CG31406	NA	CG31406	CG31406	FBgn0051406	Probe	39	L15	3.74472	0.826576	1.95504	0.233772	2.28565	1.0944	1.19125
BKN32142	CG9877	FBgn0034819	CG9877	NA	CG9877	CG9877	FBgn0034819	Probe	33	H19	3.49628	0.804819	-0.0454845	1.97547	2.15055	0.964993	1.18556
BKN28647	CG8422	FBgn0033932	Dh44-R1	Diuretic hormone 44 receptor 1	CG8422	Dh44-R1	FBgn0033932	Probe	23	A13	4.72766	0.651714	1.74279	1.27514	2.68969	1.50897	1.18072
BKN31264	CG9355	FBgn0004511	dy	dusky	CG9355	dy	FBgn0004511	Probe	28	F16	2.24056	2.0192	-1.20025	3.09909	2.12988	0.949418	1.18046
BKN21129	CG9155	FBgn0010246	Myo61F	Myosin 61F	CG9155	Myo61F	FBgn0010246	Probe	37	M21	3.10389	2.54204	0.833552	2.45287	2.82296	1.64321	1.17975
BKN50266	CG6535	FBgn0045035	tefu	telomere fusion	CG6535	tefu	FBgn0045035	Probe	55	N03	2.35646	3.71434	1.67378	2.04424	3.0354	1.85901	1.17639
BKN27988	CG11217	FBgn0015614	CanB2	Calcineurin B2	CG11217	CanB2	FBgn0015614	Probe	19	C16	2.7738	2.49521	0.125759	2.79462	2.63451	1.46019	1.17432
BKN60399	CG17027	FBgn0036553	CG17027	NA	CG17027	CG17027	FBgn0036553	Probe	60	C05	3.18885	0.882839	0.439867	1.28374	2.03584	0.861801	1.17404
BKN27685	CG8107	FBgn0025866	CalpB	Calpain-B	CG8107	CalpB	FBgn0025866	Probe	18	A09	3.48134	1.99306	0.900748	2.25157	2.7372	1.57616	1.16104
BKN27388	CG6833	FBgn0036405	CG6833	NA	CG6833	CG6833	FBgn0036405	Probe	15	P15	1.79731	2.26065	0.0377761	1.69962	2.02898	0.8687	1.16028
BKN50437	CG4488	FBgn0011737	wee	wee			NA	Probe	56	I09	3.26382	2.77228	0.351256	3.38331	3.01805	1.86728	1.15077
BKN23823	CG3306	FBgn0036016	CG3306	NA	CG3306	CG3306	FBgn0036016	Probe	4	N13	3.06124	1.0994	0.229026	1.63825	2.08032	0.933636	1.14668
BKN33896	NA	NA	NA	NA			NA	Probe	33	K23	3.49374	0.928758	0.922186	1.22596	2.21125	1.07407	1.13718
BKN22103	CG6194	FBgn0038325	CG6194	NA	CG6194	CG6194	FBgn0038325	Probe	28	O05	0.00735698	4.60396	0.870602	1.49525	2.30566	1.18293	1.12273
BKN22572	CG11837	FBgn0039627	CG11837	NA	CG11837	CG11837	FBgn0039627	Probe	28	M08	3.2369	1.58729	0.0170356	2.57556	2.41209	1.2963	1.11579
BKN28978	CG5001	FBgn0031322	CG5001	NA	CG5001	CG5001	FBgn0031322	Probe	24	I04	1.5134	2.69976	0.00510502	1.97797	2.10658	0.991536	1.11505
BKN29147	CG9881	FBgn0031437	p16-ARC	p16-ARC	CG9881	p16-ARC	FBgn0031437	Probe	25	E06	0.833873	3.31021	1.18904	0.781127	2.07204	0.985082	1.08696
BKN33892	NA	NA	NA	NA			NA	Probe	33	K15	4.77947	0.632332	1.42424	1.8149	2.7059	1.61957	1.08633
BKN30461	CG33107	FBgn0053107	CG33107	NA	CG33107	CG33107	FBgn0053107	Probe	24	P17	0.113166	3.96509	1.93447	-0.0262978	2.03913	0.954084	1.08504
BKN30153	CG2707	FBgn0000927	fs(1)Ya	female sterile (1) Young arrest	CG2707	fs(1)Ya	FBgn0000927	Probe	38	M16	2.47016	2.55935	1.47381	1.38714	2.51476	1.43047	1.08428
BKN30238	CG14122	FBgn0036282	Smyd4	SET and MYND domain protein 4	CG14122	Smyd4	FBgn0036282	Probe	23	L03	2.73798	2.91344	0.67924	2.80557	2.82571	1.74241	1.08331
BKN33035	CG13086	FBgn0032770	CG13086	NA	CG13086	CG13086	FBgn0032770	Probe	37	N06	2.85675	1.27404	0.997819	0.971519	2.06539	0.984669	1.08072
BKN50346	CG7717	FBgn0024329	Mekk1	Mekk1	CG7717	Mekk1	FBgn0024329	Probe	55	J20	1.19966	4.08558	0.473103	2.67851	2.64262	1.57581	1.06682
BKN46615	CG8710	FBgn0033265	coil	coilin	CG8710	coil	FBgn0033265	Probe	54	M13	2.46818	1.98875	2.29263	0.0340032	2.22847	1.16332	1.06515
BKN34480	NA	NA	NA	NA			NA	Probe	36	M15	0.293117	3.97655	0.755674	1.39509	2.13483	1.07538	1.05945
BKN28919	CG11722	FBgn0037777	CG11722	NA	CG11722	CG11722	FBgn0037777	Probe	24	O05	0.975502	3.76746	2.56009	0.07081	2.37148	1.31545	1.05603
BKN31009	CG8277	FBgn0035823	eIF4E-5	eIF4E-5	CG8277	eIF4E-5	FBgn0035823	Probe	27	L09	4.16995	0.762965	2.13568	0.704907	2.46646	1.42029	1.04617
BKN22282	CG3925	FBgn0037780	CG3925	NA	CG3925	CG3925	FBgn0037780	Probe	11	M04	2.21525	2.79794	0.0448188	2.88072	2.5066	1.46277	1.04383
BKN41423	NA	FBgn0058189	CG40189	NA			NA	Probe	45	N13	2.22919	1.78918	-0.221221	2.15456	2.00918	0.96667	1.04251
BKN34506	CG42755	FBgn0261813	CG42755	NA	CG42755	CG42755	FBgn0261813	Probe	36	A20	1.64512	3.08543	1.00006	1.64974	2.36527	1.3249	1.04037
BKN23724	CG17608	FBgn0026718	fu12	fu12	CG17608	fu12	FBgn0026718	Probe	3	N08	1.4151	3.30529	2.0381	0.614739	2.3602	1.32642	1.03378
BKN28102	CG14618	FBgn0031189	CG14618	NA	CG14618	CG14618	FBgn0031189	Probe	20	G03	1.80388	2.71046	1.74965	0.697563	2.25717	1.22361	1.03357
BKN40564	CG8320	FBgn0034059	CG8320	NA	CG8322+CG8320	ATPCL+CG8320	FBgn0020236+FBgn0034059	Probe	43	M24	2.39965	1.84673	2.73437	-0.553155	2.12319	1.09061	1.03258
BKN32811	CG42282	FBgn0261514	nimA	nimrod A	CG42282	nimA	FBgn0261514	Probe	36	H14	0.69518	4.33119	1.21053	1.75119	2.51319	1.48086	1.03233
BKN23012	CG8817	FBgn0041111	lilli	lilliputian	CG8817	lilli	FBgn0041111	Probe	14	E24	2.52453	2.01212	1.40169	1.07238	2.26832	1.23704	1.03129
BKN29293	CG42316	FBgn0259216	RhoGAP102A	RhoGAP102A	CG42316	RhoGAP102A	FBgn0259216	Probe	26	M09	2.28315	2.4989	1.91804	0.808542	2.39103	1.36329	1.02774
BKN32543	NA	FBgn0039619	CG14519	NA			NA	Probe	35	L05	2.5688	2.72523	3.25926	0.000224602	2.64702	1.62974	1.01727
BKN32410	CG43326	FBgn0263031	CG43326	NA	CG43326+CG43325	CG43326+CG43325	FBgn0263031+FBgn0263030	Probe	34	F04	3.4357	1.92995	1.62732	1.70965	2.68283	1.66849	1.01434
BKN45421	CG7903	FBgn0039730	CG7903	NA	CG7903	CG7903	FBgn0039730	Probe	51	G01	3.10005	2.20163	3.29512	-0.0154034	2.65084	1.63986	1.01098
BKN32602	CG32548	FBgn0052548	CG32548	NA	CG32548	CG32548	FBgn0052548	Probe	35	F04	4.59887	-0.00322661	0.37339	2.22381	2.29782	1.2986	0.999221
BKN24957	CG30091	FBgn0050091	CG30091	NA	CG30091	CG30091	FBgn0050091	Probe	40	K01	-1.76216	5.87682	2.05412	0.0653692	2.05733	1.05974	0.997586
BKN41207	CG2051	FBgn0037376	CG2051	NA	CG2051	CG2051	FBgn0037376	Probe	45	I13	3.03527	1.27178	1.28536	1.03329	2.15352	1.15932	0.994201
BKN41107	CG11051	FBgn0040813	Nplp2	Neuropeptide-like precursor 2	CG11051	Nplp2	FBgn0040813	Probe	44	J06	3.30505	0.804817	1.05456	1.08877	2.05493	1.07167	0.983267
BKN26092	CG13140	FBgn0032233	dpr19	dpr19	CG13140	dpr19	FBgn0032233	Probe	13	H15	1.02444	4.22672	1.53011	1.75602	2.62558	1.64306	0.982516
BKN22040	CG5720	FBgn0028471	Nab2	NA	CG5720	Nab2	FBgn0028471	Probe	40	D24	2.20791	1.95492	1.51578	0.694655	2.08142	1.10522	0.976199
BKN27994	CG7280	FBgn0030966	CG7280	NA	CG7280	CG7280	FBgn0030966	Probe	19	E04	1.94255	2.92775	2.84242	0.0774128	2.43515	1.45992	0.975232
BKN30218	CG32904	FBgn0028991	seq	sequoia	CG32904	seq	FBgn0028991	Probe	23	H11	3.61227	0.858629	0.865968	1.66142	2.23545	1.26369	0.971754
BKN27180	NA	FBgn0053911	CG33911	NA			NA	Probe	19	N07	1.42392	3.1802	0.722586	1.95467	2.30206	1.33863	0.96343
BKN23333	NA	FBgn0040673	CG15234	NA			NA	Probe	1	L18	3.68115	2.01534	3.45438	0.31589	2.84824	1.88513	0.963108
BKN31610	CG15829	FBgn0035743	CG15829	NA	CG15829	CG15829	FBgn0035743	Probe	30	P11	4.57919	-0.10748	1.85542	0.699316	2.23585	1.27737	0.958485
BKN33282	CG12845	FBgn0033127	Tsp42Ef	Tetraspanin 42Ef	CG12845	Tsp42Ef	FBgn0033127	Probe	39	F19	2.85917	2.52666	3.13823	0.344018	2.69291	1.74112	0.95179
BKN27311	CG8399	FBgn0034067	CG8399	NA	CG8399	CG8399	FBgn0034067	Probe	15	D05	2.14777	2.923	3.37685	-0.206102	2.53538	1.58537	0.950011
BKN25522	CG1705	FBgn0002723	Met	Methoprene-tolerant	CG1705	Met	FBgn0002723	Probe	11	J03	1.29354	3.52734	0.00727847	2.92988	2.41044	1.46858	0.94186
BKN45347	CG5942	FBgn0000212	brm	brahma	CG5942	brm	FBgn0000212	Probe	50	J22	4.10877	0.410205	2.71376	-0.0663436	2.25949	1.32371	0.935781
BKN30305	CG9641	FBgn0031483	CG9641	NA	CG9641	CG9641	FBgn0031483	Probe	23	F18	3.32355	1.59603	0.949621	2.11322	2.45979	1.53142	0.928368
BKN32379	NA	FBgn0052070	CG32070	NA			NA	Probe	34	P13	5.30402	0.045114	3.02318	0.470031	2.67457	1.74661	0.927959
BKN42306	CG7178	FBgn0004028	wupA	wings up A	CG7178	wupA	FBgn0004028	Probe	48	A03	1.87304	2.15856	0.39643	1.79669	2.0158	1.09656	0.919237
BKN28688	CG8268	FBgn0035827	Srp9	Signal recognition particle protein 9	CG8268	Srp9	FBgn0035827	Probe	23	G23	2.04432	3.71949	2.62453	1.32718	2.8819	1.97586	0.906049
BKN22263	CG14996	FBgn0035499	Chd64	Chd64	CG14996	Chd64	FBgn0035499	Probe	11	I14	2.31634	1.98541	1.29457	1.20394	2.15087	1.24926	0.901617
BKN31860	CG5561	FBgn0031333	CG5561	NA	CG5561	CG5561	FBgn0031333	Probe	31	J08	0.705972	3.84741	1.17401	1.59412	2.27669	1.38406	0.892628
BKN29292	CG31249	FBgn0051249	CG31249	NA	CG31249	CG31249	FBgn0051249	Probe	26	M07	3.40988	1.83208	0.935091	2.53091	2.62098	1.733	0.887984
BKN20626	CG4719	FBgn0027508	tankyrase	tankyrase			NA	Probe	4	I03	2.35752	2.21279	1.4617	1.33931	2.28515	1.40051	0.884645
BKN30037	CG43720	FBgn0263873	sick	sickie	CG43720	sick	FBgn0263873	Probe	22	J09	2.66101	2.20301	1.48631	1.60973	2.43201	1.54802	0.883992
BKN21109	CG6754	FBgn0261530	nbs	nbs	CG6754	nbs	FBgn0261530	Probe	6	I10	3.22858	2.2019	2.77962	0.889264	2.71524	1.83444	0.880796
BKN20944	CG33087	FBgn0053087	LRP1	LDL receptor protein 1	CG33087	LRP1	FBgn0053087	Probe	5	M16	0.94171	4.26568	2.24858	1.20965	2.60369	1.72911	0.874579
BKN30800	CG10838	FBgn0028570	robl22E	robl22E	CG10838	robl22E	FBgn0028570	Probe	26	H23	1.55935	4.02654	2.8767	0.96422	2.79295	1.92046	0.872488
BKN31786	CG30479	FBgn0050479	CG30479	NA	CG30480+CG30479	CG30480+CG30479	FBgn0050480+FBgn0050479	Probe	31	N03	2.53004	2.65173	2.73703	0.724728	2.59088	1.73088	0.860007
BKN27505	CG6287	FBgn0032350	CG6287	NA	CG6287	CG6287	FBgn0032350	Probe	17	C09	2.80432	2.4243	2.51341	1.00076	2.61431	1.75708	0.857229
BKN51307	CG4201	FBgn0024222	ird5	immune response deficient 5	CG4201	ird5	FBgn0024222	Probe	58	I22	3.20723	1.67477	0.922286	2.24843	2.441	1.58536	0.855641
BKN31764	CG1812	FBgn0031119	CG1812	NA	CG1812	CG1812	FBgn0031119	Probe	31	J07	-0.864704	5.55281	0.74508	2.23379	2.34405	1.48944	0.854618
BKN31683	CG33179	FBgn0053179	beat-IIIb	beat-IIIb	CG33179	beat-IIIb	FBgn0053179	Probe	30	L14	4.93359	0.423718	3.24008	0.420655	2.67865	1.83037	0.848288
BKN31424	CG7620	FBgn0002354	l(3)87Df	lethal (3) 87Df	CG7620	l(3)87Df	FBgn0002354	Probe	29	P23	3.58856	0.762095	0.873709	1.78508	2.17533	1.32939	0.845934
BKN24624	CG14106	FBgn0260459	CG14106	NA	CG14106	CG14106	FBgn0260459	Probe	8	D07	1.34396	4.0474	0.58275	3.12013	2.69568	1.85144	0.84424
BKN30931	CG5435	FBgn0032431	CG5435	NA	CG5435	CG5435	FBgn0032431	Probe	26	N22	0.833228	3.33191	1.64447	0.832586	2.08257	1.23853	0.844044
BKN32654	CG4161	FBgn0028892	CG4161	NA	CG4161	CG4161	FBgn0028892	Probe	35	N12	0.69996	3.68228	2.69616	-0.000275621	2.19112	1.34794	0.84318
BKN26620	CG9766	FBgn0037229	CG9766	NA	CG9766	CG9766	FBgn0037229	Probe	15	O15	4.05823	1.19581	0.278504	3.33936	2.62702	1.80893	0.818087
BKN31802	CG7105	FBgn0045038	Proct	Proctolin	CG7105	Proct	FBgn0045038	Probe	31	P11	1.37984	2.64995	0.164337	2.23718	2.01489	1.20076	0.814134
BKN41977	CG34092	FBgn0013679	mt:ND1	mitochondrial NADH-ubiquinone oxidoreductase chain 1	CG34092	mt:ND1	FBgn0013679	Probe	47	I17	4.12989	0.499301	0.760514	2.27515	2.31459	1.51783	0.796764
BKN26646	CG17905	FBgn0032598	ChLD3	ChLD3	CG17905	ChLD3	FBgn0032598	Probe	15	C20	2.35635	2.89229	1.67653	1.97979	2.62432	1.82816	0.796155
BKN42264	NA	FBgn0085495	CG40534	NA			NA	Probe	47	J16	1.87989	2.37182	4.56554	-1.89932	2.12585	1.33311	0.792743
BKN33912	NA	NA	NA	NA			NA	Probe	33	O07	2.72187	1.33002	3.09817	-0.630606	2.02595	1.23378	0.792164
BKN27656	CG5996	FBgn0032593	trpgamma	trpgamma	CG5996	trpgamma	FBgn0032593	Probe	17	K24	2.28436	3.16673	1.89504	1.97416	2.72554	1.9346	0.790944
BKN24079	CG4971	FBgn0031903	Wnt10	Wnt10	CG4971	Wnt10	FBgn0031903	Probe	5	H22	1.17566	4.32949	2.33625	1.62434	2.75257	1.98029	0.772279
BKN42173	CR33373	FBgn0053373	5SrRNA:CR33373	5SrRNA:CR33373	CR33363+CR33365+CR33366+CR33367+CR33364+CR33362+CR33368&CR33416+CR33415+CR33417&CR33356+CR33355+CR33357&CR33416+CR33419+CR33417+CR33420+CR33418+CR33415+CR33421&CR33416+CR33415+CR33417+CR33414+CR33418+CR33413+CR33419&CR33356+CR33357+CR33355+CR33358&CR33356+CR33355+CR33354+CR33357&CR33356+CR33358+CR33355+CR33359+CR33357+CR33354+CR33360&CR33356+CR33355+CR33357+CR33354+CR33358&CR33416+CR33417+CR33418…	5SrRNA-Psi:CR33363+5SrRNA:CR33365+5SrRNA:CR33366+5SrRNA:CR33367+5SrRNA:CR33364+5SrRNA:CR33362+5SrRNA:CR33368&5SrRNA-Psi:CR33416+5SrRNA:CR33415+5SrRNA:CR33417&5SrRNA-Psi:CR33356+5SrRNA:CR33355+5SrRNA:CR33357&5SrRNA-Psi:CR33416+5SrRNA:CR33419+5SrRNA:CR33417+5SrRNA:CR33420+5SrRNA:CR33418+5SrRNA:CR33415+5SrRNA:CR33421&5SrRNA-Psi:CR33416+5SrRNA:CR33415+5SrRNA:CR33417+5SrRNA:CR33414+5SrRNA:CR33418+5SrR…	FBgn0053363+FBgn0053365+FBgn0053366+FBgn0053367+FBgn0053364+FBgn0053362+FBgn0053368&FBgn0053416+FBgn0053415+FBgn0053417&FBgn0053356+FBgn0053355+FBgn0053357&FBgn0053416+FBgn0053419+FBgn0053417+FBgn0053420+FBgn0053418+FBgn0053415+FBgn0053421&FBgn0053416+FBgn0053415+FBgn0053417+FBgn0053414+FBgn0053418+FBgn0053413+FBgn0053419&FBgn0053356+FBgn0053357+FBgn0053355+FBgn0053358&FBgn0053356+FBgn0053355+FBg…	Probe	47	L01	-1.27326	5.66339	-0.662266	3.51285	2.19507	1.42529	0.769779
BKN20788	CG14969	FBgn0035440	CG14969	NA	CG14969	CG14969	FBgn0035440	Probe	5	C15	1.2349	3.91555	3.17243	0.454107	2.57523	1.81327	0.761958
BKN46122	CG12106	FBgn0030100	CG12106	NA	CG12106	CG12106	FBgn0030100	Probe	52	L12	1.73605	2.95339	2.44838	0.736478	2.34472	1.59243	0.752291
BKN45085	CG33292	FBgn0053292	CG33292	NA	CG33292	CG33292	FBgn0053292	Probe	50	O01	2.57399	1.84205	2.86306	0.0746216	2.20802	1.46884	0.739183
BKN50562	CG3051	FBgn0023169	SNF1A	SNF1A/AMP-activated protein kinase	CG3051	SNF1A	FBgn0023169	Probe	56	M20	3.4023	1.34121	2.33258	0.93435	2.37176	1.63346	0.738296
BKN42256	CR30231	FBgn0050231	tRNA:CR30231	transfer RNA:CR30231	CR30231	tRNA:CR30231	FBgn0050231	Probe	47	H24	4.62561	-0.271875	0.720536	2.17239	2.17687	1.44646	0.730405
BKN30003	CR32194	FBgn0052194	CR32194	NA	CR32194	CR32194	FBgn0052194	Probe	22	D13	2.12183	2.85727	1.69364	1.82698	2.48955	1.76031	0.72924
BKN31365	CG30172	FBgn0050172	CG30172	NA	CG30172	CG30172	FBgn0050172	Probe	29	H01	3.07954	2.12148	1.48005	2.2669	2.60051	1.87347	0.727037
BKN28226	CG33162	FBgn0011509	SrpRbeta	Signal recognition particle receptor beta	CG33162	SrpRbeta	FBgn0011509	Probe	20	K12	1.48035	3.29587	0.241593	3.09642	2.38811	1.669	0.719104
BKN30205	CG11076	FBgn0039929	CG11076	NA	CG11076	CG11076	FBgn0039929	Probe	23	F09	3.72308	0.511724	0.737051	2.10079	2.1174	1.41892	0.698484
BKN24659	CG14323	FBgn0038529	CG14323	NA	CG14323	CG14323	FBgn0038529	Probe	8	J05	2.19272	2.21904	-0.168931	3.18743	2.20588	1.50925	0.696627
BKN45688	CG33544	FBgn0053544	Vkor	Vitamin-K epoxide reductase	CG33544	Vkor	FBgn0053544	Probe	51	D08	3.50236	0.506843	2.461	0.171476	2.0046	1.31624	0.688365
BKN31550	CG1702	FBgn0031117	CG1702	NA	CG1702	CG1702	FBgn0031117	Probe	30	F11	2.42867	1.57617	1.11366	1.52585	2.00242	1.31975	0.682667
BKN28611	CG18492	FBgn0026323	Tak1	TGF-beta activated kinase 1	CG18492	Tak1	FBgn0026323	Probe	22	K14	3.66696	0.725322	1.29973	1.73207	2.19614	1.5159	0.680241
BKN22011	CG30291	FBgn0050291	CG30291	NA	CG30291	CG30291	FBgn0050291	Probe	11	O13	3.83849	0.925217	-0.359385	3.76278	2.38185	1.7017	0.680154
BKN30097	CG2662	FBgn0024993	CG2662	NA	CG2662	CG2662	FBgn0024993	Probe	22	D10	2.22174	2.75988	0.918589	2.74422	2.49081	1.83141	0.659404
BKN34468	CG43125	FBgn0262588	CG43125	NA	CG43125	CG43125	FBgn0262588	Probe	36	K15	0.0194695	5.2531	1.22222	2.7316	2.63628	1.97691	0.659373
BKN28866	CG9425	FBgn0036451	CG9425	NA	CG9425	CG9425	FBgn0036451	Probe	24	E19	1.0559	2.9965	0.96844	1.77966	2.0262	1.37405	0.652151
BKN22985	CG9373	FBgn0260010	rump	rumpelstiltskin	CG9373	rump	FBgn0260010	Probe	14	A18	2.11323	2.04373	0.647624	2.20701	2.07848	1.42732	0.65116
BKN50016	CG10951	FBgn0045980	niki	nimA-like kinase	CG10951	niki	FBgn0045980	Probe	55	C07	-0.0334406	4.67023	0.691452	2.6507	2.31839	1.67108	0.647316
BKN40698	CG10717	FBgn0001256	ImpL1	Ecdysone-inducible gene L1	CG10717	ImpL1	FBgn0001256	Probe	43	F04	3.04765	1.15028	2.69232	0.230375	2.09896	1.46135	0.637614
BKN40527	NA	FBgn0085640	CG41392	NA			NA	Probe	43	G22	4.51594	0.185738	2.74957	0.687357	2.35084	1.71846	0.632373
BKN20703	CG5645	FBgn0036254	CG5645	NA	CG5645	CG5645	FBgn0036254	Probe	4	E14	2.45719	1.73523	0.449288	2.48054	2.09621	1.46491	0.631295
BKN20227	CG8155	FBgn0034009	CG8155	NA	CG8155	CG8155	FBgn0034009	Probe	2	E21	1.68991	3.14582	1.73799	1.84864	2.41787	1.79331	0.624556
BKN20782	CG10373	FBgn0032704	Jwa	Jwa ortholog	CG10373	Jwa	FBgn0032704	Probe	5	C03	2.75249	1.90872	3.13331	0.282589	2.3306	1.70795	0.622652
BKN32509	CG12420	FBgn0037797	CG12420	NA	CG12420	CG12420	FBgn0037797	Probe	35	F09	2.70666	2.00116	2.32992	1.16794	2.35391	1.74893	0.604979
BKN23888	CG11413	FBgn0035022	CG11413	NA	CG11413+CG4622	CG11413+CG4622	FBgn0035022+FBgn0035021	Probe	4	H24	1.19225	3.47359	1.86993	1.59852	2.33292	1.73423	0.598693
BKN41109	CR40734	FBgn0085770	CR40734	NA	CR40734&CR40560&CR41602&CR40962	CR40734&CR40560&CR41602&CR40962	FBgn0085770&FBgn0085743&FBgn0085813&FBgn0085778	Probe	44	J10	2.11718	2.53147	1.72061	1.73252	2.32432	1.72656	0.597757
BKN32291	CG31698	FBgn0051698	CG31698	NA	CG31698	CG31698	FBgn0051698	Probe	34	B05	3.36804	1.49237	1.51779	2.16431	2.4302	1.84105	0.589155
BKN24043	CG4568	FBgn0011596	fzo	fuzzy onions	CG4568	fzo	FBgn0011596	Probe	5	B22	3.29035	1.61549	1.90212	1.82601	2.45292	1.86407	0.588854
BKN22371	CG7766	FBgn0030087	CG7766	NA	CG7766	CG7766	FBgn0030087	Probe	12	K13	1.03196	3.23928	-0.240828	3.3348	2.13562	1.54699	0.588631
BKN40650	CG34038	FBgn0054038	CG34038	NA	CG34038	CG34038	FBgn0054038	Probe	43	N03	0.996908	3.26287	2.46991	0.614174	2.12989	1.54204	0.587843
BKN27648	CG9119	FBgn0035189	CG9119	NA	CG9119	CG9119	FBgn0035189	Probe	17	K08	1.3163	3.33376	0.572297	2.9268	2.32503	1.74955	0.575483
BKN22424	CG11301	FBgn0034726	Mes4	Mes4	CG11301	Mes4	FBgn0034726	Probe	12	C24	2.47643	2.27729	1.20965	2.41927	2.37686	1.81446	0.5624
BKN31729	CG14752	FBgn0033307	CG14752	NA	CG14752	CG14752	FBgn0033307	Probe	31	D09	3.60063	1.39535	1.99558	1.90216	2.49799	1.94887	0.549118
BKN25348	CG3347	FBgn0031513	CG3347	NA	CG3347	CG3347	FBgn0031513	Probe	16	K16	2.93773	1.29676	1.16725	1.97308	2.11725	1.57016	0.547084
BKN50446	CG1772	FBgn0010316	dap	dacapo	CG1772	dap	FBgn0010316	Probe	56	K03	4.9485	0.125364	1.70909	2.28079	2.53693	1.99494	0.541993
BKN40624	CR42984	FBgn0262429	mir-13a	mir-13a stem loop	CR42984	mir-13a	FBgn0262429	Probe	43	H23	2.72082	2.06931	1.95491	1.83415	2.39507	1.89453	0.50054
BKN28468	CG7018	FBgn0005658	Ets65A	Ets at 65A	CG7018	Ets65A	FBgn0005658	Probe	22	C15	4.39726	0.176766	0.669341	2.90477	2.28701	1.78705	0.49996
BKN20500	CG10188	FBgn0032796	CG10188	NA	CG10188	CG10188	FBgn0032796	Probe	3	C16	0.724545	3.40908	1.15526	2.0275	2.06681	1.59138	0.475432
BKN33312	CG7952	FBgn0001150	gt	giant	CG7952	gt	FBgn0001150	Probe	39	L07	3.03998	1.3883	2.92533	0.558915	2.21414	1.74212	0.472023
BKN28945	CG9344	FBgn0034564	CG9344	NA	CG9344	CG9344	FBgn0034564	Probe	24	C10	3.41668	0.94152	2.53814	0.879602	2.1791	1.70887	0.470229
BKN20191	CG8177	FBgn0036043	CG8177	NA	CG8177	CG8177	FBgn0036043	Probe	1	O22	1.16165	3.07698	3.29859	0.00988973	2.11931	1.65424	0.465077
BKN22986	CG3936	FBgn0004647	N	Notch	CG3936	N	FBgn0004647	Probe	14	A20	2.33541	2.22225	-0.279047	3.91186	2.27883	1.8164	0.462426
BKN28043	CG15896	FBgn0029858	CG15896	NA	CG15896	CG15896	FBgn0029858	Probe	19	M06	1.1229	3.50295	0.145038	3.55887	2.31293	1.85195	0.460975
BKN45417	CG12851	FBgn0035086	CG12851	NA	CG12851	CG12851	FBgn0035086	Probe	51	E17	2.34836	1.68818	-0.0374387	3.18467	2.01827	1.57362	0.44465
BKN20311	CG6170	FBgn0026428	HDAC6	HDAC6	CG6170	HDAC6	FBgn0026428	Probe	2	C22	3.40749	0.732277	1.21558	2.08802	2.06988	1.6518	0.418084
BKN29967	CG34420	FBgn0085449	CG34420	NA	CG34420	CG34420	FBgn0085449	Probe	21	N14	0.619876	3.42438	0.0941114	3.11447	2.02213	1.60429	0.417838
BKN33731	CG3682	FBgn0034789	PIP5K59B	PIP5K59B	CG3682	PIP5K59B	FBgn0034789	Probe	32	A05	2.5296	1.92268	1.44008	2.20399	2.22614	1.82204	0.404102
BKN22992	CG5569	FBgn0034919	CG5569	NA	CG5569	CG5569	FBgn0034919	Probe	14	C08	2.48055	1.66765	0.828674	2.53211	2.0741	1.68039	0.393705
BKN32519	CG10597	FBgn0030832	CG10597	NA	CG10597	CG10597	FBgn0030832	Probe	35	H05	3.15461	1.45784	3.83101	-0.000224602	2.30623	1.91539	0.390836
BKN30021	CG32563	FBgn0052563	CG32563	NA	CG32563	CG32563	FBgn0052563	Probe	22	H01	0.707805	3.30357	2.75853	0.487672	2.00569	1.6231	0.382586
BKN30546	CG9891	FBgn0034856	yellow-d2	yellow-d2	CG9891	yellow-d2	FBgn0034856	Probe	24	N20	1.54044	2.87686	1.54678	2.11591	2.20865	1.83135	0.377304
BKN30757	CG13442	FBgn0034546	CG13442	NA	CG13442	CG13442	FBgn0034546	Probe	26	B09	1.15361	3.51977	2.08855	1.83038	2.33669	1.95947	0.37722
BKN29172	CG1827	FBgn0033431	CG1827	NA	CG1827	CG1827	FBgn0033431	Probe	25	I08	3.04254	1.45444	1.27231	2.53128	2.24849	1.90179	0.346693
BKN42338	NA	FBgn0058392	CG40392	NA			NA	Probe	48	E19	-0.145446	4.21489	1.31441	2.07868	2.03472	1.69654	0.33818
BKN33146	CG2022	FBgn0037292	CG2022	NA	CG2022	CG2022	FBgn0037292	Probe	38	P11	1.31314	3.02092	3.66859	0.0112799	2.16703	1.83993	0.327093
BKN40701	CG40470	FBgn0058470	CG40470	NA	CG40470	CG40470	FBgn0058470	Probe	43	F10	0.186571	3.99914	2.00489	1.53473	2.09285	1.76981	0.323043
BKN32311	CG12853	FBgn0040747	CG12853	NA	CG12853	CG12853	FBgn0040747	Probe	34	D21	4.18705	-0.145077	1.75667	1.65034	2.02099	1.70351	0.317481
BKN32475	CG13069	FBgn0040798	CG13069	NA	CG13069	CG13069	FBgn0040798	Probe	34	P14	2.62247	1.50421	2.52311	0.971385	2.06334	1.74725	0.31609
BKN33915	NA	NA	NA	NA			NA	Probe	33	O13	1.73705	2.65102	2.10504	1.68099	2.19404	1.89301	0.301023
BKN40662	CG34461	FBgn0250833	CG34461	NA	CG34461	CG34461	FBgn0250833	Probe	43	P03	1.43337	3.15726	1.5909	2.4058	2.29531	1.99835	0.296963
BKN40875	CG34171	FBgn0085200	CG34171	NA	CG34171	CG34171	FBgn0085200	Probe	44	A22	2.62432	1.49938	0.883198	2.68146	2.06185	1.78233	0.279519
BKN25631	CG10165	FBgn0032801	CG10165	NA	CG10165	CG10165	FBgn0032801	Probe	11	L06	3.82601	0.256279	0.718969	2.83147	2.04115	1.77522	0.265925
BKN21314	CG10238	FBgn0039280	Mocs2	Molybdopterin synthase 2	CG10238+CG42503	Mocs2+CG42503	FBgn0039280+FBgn0260229	Probe	7	K12	1.6911	2.54372	1.8639	1.8709	2.11741	1.8674	0.250013
BKN26653	CG31730	FBgn0051730	CG31730	NA	CG31730	CG31730	FBgn0051730	Probe	15	E10	3.01833	1.44636	4.02437	-0.0345964	2.23235	1.99489	0.237459
BKN45870	CG11384	FBgn0040363	CG11384	NA	CG11384	CG11384	FBgn0040363	Probe	52	A12	2.52953	1.66606	2.84305	0.944105	2.09779	1.89358	0.204214
BKN24945	CG10101	FBgn0037501	Ir84a	Ionotropic receptor 84a	CG10101	Ir84a	FBgn0037501	Probe	40	I01	1.04271	3.27912	4.02637	-0.0501429	2.16092	1.98811	0.172806
BKN45103	CG14749	FBgn0033316	CG14749	NA	CG14749	CG14749	FBgn0033316	Probe	50	A14	4.91018	-0.904979	1.07149	2.59131	2.0026	1.8314	0.1712
BKN27954	CG17035	FBgn0036545	GXIVsPLA2	GXIVsPLA2	CG17035	GXIVsPLA2	FBgn0036545	Probe	19	M19	3.45698	0.674877	1.36724	2.50794	2.06593	1.93759	0.128339
BKN22368	CG11049	FBgn0005561	sv	shaven	CG11049	sv	FBgn0005561	Probe	12	K07	4.11291	-0.0154404	0.482006	3.38568	2.04873	1.93384	0.114893
BKN29317	CG4608	FBgn0014135	bnl	branchless	CG4608	bnl	FBgn0014135	Probe	26	A10	2.41812	1.6268	3.56178	0.35638	2.02246	1.95908	0.0633781

## Sheet: l27weak
Image_Metadata_HD2ID	IntendedCGr5.45	IntendedFBgnr5.45	IntendedSymbolr5.45	IntendedNamer5.45	Image_Metadata_MappedTargetCGr5_45	Image_Metadata_MappedTargetSymbolr5_45	MappedTargetFBgnr5.45	Image_Metadata_Content	Image_Metadata_Plate	Image_Metadata_Well	B-score 17_rep1	B-score 17_rep2	B-score 27_rep1	B-score 27_rep2	17oC average	27oC average	difference (17oC average - 27oC average)
BKN40772	CG43894	FBgn0264486	CG43894	NA	CG43894	CG43894	FBgn0264486	Probe	44	A07	-0.0531543	-0.828576	-0.0647604	-27.3816	-0.440865	-13.7232	13.2823
BKN24980	CG7120	FBgn0035888	CG7120	NA	CG7120	CG7120	FBgn0035888	Probe	40	M23	2.83601	9.93978	-15.3291	2.70397	6.38789	-6.31259	12.7005
BKN27012	NA	FBgn0051395	CG31395	NA			NA	Probe	18	B08	0.00856239	-0.732568	-11.0522	-11.3529	-0.362003	-11.2026	10.8406
BKN31383	CG5650	FBgn0004103	Pp1-87B	Protein phosphatase 1 at 87B	CG5650	Pp1-87B	FBgn0004103	Probe	29	J13	0.313867	-0.742302	-10.9127	-10.8702	-0.214217	-10.8915	10.6772
BKN30040	CG33486	FBgn0041607	asparagine-synthetase	asparagine synthetase	CG33486	asparagine-synthetase	FBgn0041607	Probe	22	J15	-1.92105	0.0652104	-10.3519	-11.7579	-0.927919	-11.0549	10.127
BKN31652	CG33170	FBgn0053170	CG33170	NA	CG33170	CG33170	FBgn0053170	Probe	30	F24	1.37642	-0.795448	-9.63882	-9.98066	0.290488	-9.80974	10.1002
BKN30965	CG5597	FBgn0034920	CG5597	NA	CG5597	CG5597	FBgn0034920	Probe	27	D17	-3.50235	0.0988198	-9.2052	-13.9686	-1.70176	-11.5869	9.88511
BKN46196	CG9131	FBgn0029161	slmo	slowmo	CG34179+CG9131	CG34179+slmo	FBgn0085208+FBgn0029161	Probe	53	G15	-1.0364	-1.12652	-9.93328	-11.9523	-1.08146	-10.9428	9.86132
BKN31595	CG34341	FBgn0085370	Pde11	Phosphodiesterase 11	CG34341	Pde11	FBgn0085370	Probe	30	N05	-2.42193	-0.269075	-9.86896	-11.1308	-1.3455	-10.4999	9.15436
BKN34344	NA	NA	NA	NA			NA	Probe	35	G08	-1.65129	-0.0438348	-21.3228	1.46651	-0.847563	-9.92815	9.08059
BKN46391	CG12051	FBgn0000043	Act42A	Actin 42A	CG12051	Act42A	FBgn0000043	Probe	53	H21	3.82038	-0.0303404	-7.2283	-7.06716	1.89502	-7.14773	9.04275
BKN28513	CG6500	FBgn0000242	Bx	Beadex	CG6500	Bx	FBgn0000242	Probe	22	K09	-2.28409	-1.70335	-10.6539	-11.1748	-1.99372	-10.9143	8.92062
BKN42069	CG43373	FBgn0263131	CG43373	NA	CG43373	CG43373	FBgn0263131	Probe	47	I10	-0.697367	2.73104	-7.11842	-8.43329	1.01684	-7.77585	8.79269
BKN41948	CG34186	FBgn0262954	Rpb12	Rpb12	CG34186	Rpb12	FBgn0262954	Probe	47	E07	-1.48024	-1.77857	-7.24859	-13.5329	-1.62941	-10.3908	8.76135
BKN25279	CG17230	FBgn0046225	CG17230	NA	CG17230	CG17230	FBgn0046225	Probe	40	O22	1.2439	7.3657	-6.36536	-2.46034	4.3048	-4.41285	8.71765
BKN42189	CG2512	FBgn0003885	alphaTub84D	alpha-Tubulin at 84D	CG2512	alphaTub84D	FBgn0003885	Probe	47	N09	-0.590914	-2.91234	-11.3117	-9.22495	-1.75163	-10.2683	8.51671
BKN28487	CG7185	FBgn0035872	CG7185	NA	CG7185	CG7185	FBgn0035872	Probe	22	G05	2.91574	-0.0585848	-8.36156	-5.73209	1.42858	-7.04683	8.47541
BKN28742	CG7277	FBgn0031713	CG7277	NA	CG7277	CG7277	FBgn0031713	Probe	23	A12	-2.36523	-1.62844	-8.78977	-11.5024	-1.99684	-10.1461	8.14924
BKN23178	CG32203	FBgn0052203	Spn75F	Serpin 75F	CG32203	Spn75F	FBgn0052203	Probe	1	B19	2.93344	3.18153	-10.1005	-0.0767538	3.05749	-5.08863	8.14612
BKN23966	CG3622	FBgn0086408	stl	stall	CG3622	stl	FBgn0086408	Probe	5	F11	0.0805161	-2.87371	-1.05169	-17.7655	-1.3966	-9.40859	8.01199
BKN25295	CG34396	FBgn0085425	CG34396	NA	CG34396	CG34396	FBgn0085425	Probe	16	C06	-1.12939	-1.32454	-6.32572	-11.9786	-1.22697	-9.15216	7.92519
BKN22126	CG34389	FBgn0086901	cv-c	crossveinless c	CG34389	cv-c	FBgn0086901	Probe	16	C03	-0.0474176	-0.0611813	-5.68865	-9.89394	-0.0542995	-7.79129	7.73699
BKN40933	CR34645	FBgn0082948	snoRNA:Me18S-U1356b	snoRNA:Me18S-U1356b	CR42454+CR34645	Uhg8+snoRNA:Me18S-U1356b	FBgn0083120+FBgn0082948	Probe	44	K18	3.30504	1.79903	-0.514082	-9.59503	2.55203	-5.05456	7.60659
BKN28504	CG3668	FBgn0004896	fd59A	forkhead domain 59A	CG3668	fd59A	FBgn0004896	Probe	22	I15	-0.965625	-0.570637	-8.82241	-7.76768	-0.768131	-8.29504	7.52691
BKN30992	CG1944	FBgn0033395	Cyp4p2	Cyp4p2	CG1944	Cyp4p2	FBgn0033395	Probe	27	H23	1.28862	-0.327379	-5.03411	-8.79561	0.48062	-6.91486	7.39548
BKN20053	CG32707	FBgn0052707	APC4	Anaphase Promoting Complex 4	CG32707	APC4	FBgn0052707	Probe	1	I09	-0.533012	-0.921148	-8.63098	-7.61135	-0.72708	-8.12116	7.39408
BKN23179	CG31528	FBgn0051528	CG31528	NA	CG31528	CG31528	FBgn0051528	Probe	1	B21	4.57373	0.812506	-9.30937	0.14836	2.69312	-4.5805	7.27362
BKN29977	CG4491	FBgn0005771	noc	no ocelli	CG4491	noc	FBgn0005771	Probe	21	P10	-0.591319	-0.694334	-6.83049	-8.53314	-0.642827	-7.68181	7.03899
BKN29111	CG1078	FBgn0037255	Fip1	NA	CG1078	Fip1	FBgn0037255	Probe	25	O05	4.09754	1.51165	-4.01258	-4.39201	2.80459	-4.2023	7.00689
BKN23175	CG4619	FBgn0032166	CG4619	NA	CG4619	CG4619	FBgn0032166	Probe	1	B13	3.34073	1.99714	-8.20384	-0.222995	2.66893	-4.21342	6.88235
BKN23180	CG9702	FBgn0039787	CG9702	NA	CG9702	CG9702	FBgn0039787	Probe	1	B23	0.0924753	0.720084	-12.97	0.0404713	0.40628	-6.46474	6.87102
BKN31017	CG14534	FBgn0031957	TwdlE	TweedleE	CG14534+CG7106	TwdlE+lectin-28C	FBgn0031957+FBgn0040099	Probe	27	N01	-0.674692	3.51607	-8.25463	-2.62224	1.42069	-5.43844	6.85913
BKN40455	CR31889	FBgn0051889	tRNA:CR31889	transfer RNA:CR31889	CR31889	tRNA:CR31889	FBgn0051889	Probe	43	K21	1.11778	-0.183524	-7.08362	-5.34011	0.467128	-6.21186	6.67899
BKN28368	CG31229	FBgn0051229	CG31229	NA	CG31229	CG31229	FBgn0051229	Probe	21	C08	-0.432242	-1.51973	-7.00516	-8.14096	-0.975988	-7.57306	6.59707
BKN26671	CG8308	FBgn0087040	alphaTub67C	alpha-Tubulin at 67C	CG8308	alphaTub67C	FBgn0087040	Probe	15	G22	0.0645276	-0.549607	-3.72611	-9.91148	-0.24254	-6.81879	6.57625
BKN32849	CG33956	FBgn0001297	kay	kayak	CG33956	kay	FBgn0001297	Probe	36	N18	-3.57849	0.377439	-6.67959	-9.57201	-1.60053	-8.1258	6.52527
BKN23634	CG13800	FBgn0035338	CG13800	NA	CG13800	CG13800	FBgn0035338	Probe	3	N19	-0.00467849	3.34187	-9.57565	-0.127254	1.6686	-4.85145	6.52005
BKN28661	CG8609	FBgn0035754	MED4	Mediator complex subunit 4	CG8609	MED4	FBgn0035754	Probe	23	C17	-0.266922	-2.33696	-8.36814	-7.22141	-1.30194	-7.79478	6.49283
BKN33095	NA	FBgn0038781	CG10883	NA	CG43122	cic	FBgn0262582	Probe	38	H05	0.0126673	1.56996	-4.02644	-7.32146	0.791312	-5.67395	6.46526
BKN24051	CG3200	FBgn0016715	Reg-2	Rhythmically expressed gene 2	CG3200	Reg-2	FBgn0016715	Probe	5	D14	-0.0080944	-0.282668	0.0974919	-13.0065	-0.145381	-6.45452	6.30914
BKN41981	CR33438	FBgn0053438	5SrRNA:CR33438	5SrRNA:CR33438	CR33363+CR33364+CR33362+CR33365&CR33363+CR33361+CR33362+CR33360+CR33364&CR33363+CR33362+CR33364+CR33361+CR33365&CR33363+CR33362+CR33364&CR33363+CR33362+CR33361+CR33364&CR33363+CR33361+CR33359+CR33360+CR33362+CR33358+CR33364&CR33363+CR33361+CR33360+CR33362+CR33364+CR33359+CR33365&CR33363+CR33361+CR33362+CR33364+CR33360+CR33365&CR33363+CR33361+CR33360+CR33362+CR33359+CR33364&CR33356+CR33358+CR33359…	5SrRNA-Psi:CR33363+5SrRNA:CR33364+5SrRNA:CR33362+5SrRNA:CR33365&5SrRNA-Psi:CR33363+5SrRNA:CR33361+5SrRNA:CR33362+5SrRNA:CR33360+5SrRNA:CR33364&5SrRNA-Psi:CR33363+5SrRNA:CR33362+5SrRNA:CR33364+5SrRNA:CR33361+5SrRNA:CR33365&5SrRNA-Psi:CR33363+5SrRNA:CR33362+5SrRNA:CR33364&5SrRNA-Psi:CR33363+5SrRNA:CR33362+5SrRNA:CR33361+5SrRNA:CR33364&5SrRNA-Psi:CR33363+5SrRNA:CR33361+5SrRNA:CR33359+5SrRNA:CR33360+…	FBgn0053363+FBgn0053364+FBgn0053362+FBgn0053365&FBgn0053363+FBgn0053361+FBgn0053362+FBgn0053360+FBgn0053364&FBgn0053363+FBgn0053362+FBgn0053364+FBgn0053361+FBgn0053365&FBgn0053363+FBgn0053362+FBgn0053364&FBgn0053363+FBgn0053362+FBgn0053361+FBgn0053364&FBgn0053363+FBgn0053361+FBgn0053359+FBgn0053360+FBgn0053362+FBgn0053358+FBgn0053364&FBgn0053363+FBgn0053361+FBgn0053360+FBgn0053362+FBgn0053364+FBg…	Probe	47	K01	3.19303	3.08008	-3.14789	-3.03874	3.13656	-3.09332	6.22987
BKN26785	CG10183	FBgn0039093	CG10183	NA	CG10183	CG10183	FBgn0039093	Probe	17	L09	2.82964	1.7273	-3.1984	-4.66025	2.27847	-3.92933	6.2078
BKN60617	CG11437	FBgn0037165	CG11437	NA	CG11437	CG11437	FBgn0037165	Probe	60	H09	0.932755	-0.230223	-3.17134	-8.51384	0.351266	-5.84259	6.19386
BKN46099	CG9032	FBgn0014391	sun	stunted	CG9032	sun	FBgn0014391	Probe	52	H14	-0.488756	-1.33817	-8.57792	-5.62291	-0.913461	-7.10042	6.18696
BKN22369	CG8641	FBgn0035733	CG8641	NA	CG8641	CG8641	FBgn0035733	Probe	12	K09	-0.141842	-1.09795	-5.14642	-8.36246	-0.619894	-6.75444	6.13454
BKN27830	CG14514	FBgn0039654	Brd8	Brd8	CG14514	Brd8	FBgn0039654	Probe	18	I12	0.460508	-0.121756	-4.69889	-7.21282	0.169376	-5.95586	6.12523
BKN34662	NA	NA	NA	NA			NA	Probe	40	L19	-0.413355	0.306692	-3.92917	-8.3677	-0.0533312	-6.14844	6.09511
BKN41734	CG34320	FBgn0085349	CG34320	NA	CG34320	CG34320	FBgn0085349	Probe	46	B11	1.82115	3.33272	-2.4292	-4.52889	2.57694	-3.47904	6.05598
BKN24416	CG8117	FBgn0030663	CG8117	NA	CG8117	CG8117	FBgn0030663	Probe	7	P23	1.63416	0.635841	-5.02435	-4.74474	1.135	-4.88455	6.01955
BKN41957	CR34599	FBgn0083007	snoRNA:Psi28S-1135f	snoRNA:Psi28S-1135f	CR34600+CR34599+CR34601&CR34601&CR34599	snoRNA:Psi18S-1854b+snoRNA:Psi28S-1135f+snoRNA:Psi28S-1135e&snoRNA:Psi28S-1135e&snoRNA:Psi28S-1135f	FBgn0083041+FBgn0083007+FBgn0083008&FBgn0083008&FBgn0083007	Probe	47	G01	0.984399	-1.18096	-1.01833	-11.1723	-0.0982785	-6.09531	5.99703
BKN31748	CG1259	FBgn0035513	Cpr64Ad	Cuticular protein 64Ad	CG1259	Cpr64Ad	FBgn0035513	Probe	31	F23	-0.0929609	2.11313	-4.68473	-5.27184	1.01008	-4.97828	5.98837
BKN33552	NA	NA	NA	NA			NA	Probe	31	C08	-1.04323	-0.292139	-5.30032	-7.99866	-0.667685	-6.64949	5.98181
BKN45977	CG3436	FBgn0031229	CG3436	NA	CG3436	CG3436	FBgn0031229	Probe	52	D09	-3.42803	-0.00803986	-7.00581	-8.3651	-1.71803	-7.68546	5.96742
BKN23799	CG3346	FBgn0025739	pon	partner of numb	CG3346	pon	FBgn0025739	Probe	4	J13	-0.180684	0.804962	-4.2458	-6.99533	0.312139	-5.62057	5.93271
BKN22585	CG10083	FBgn0036372	CG10083	NA	CG10083	CG10083	FBgn0036372	Probe	28	O10	1.92357	2.36338	-2.55753	-5.01108	2.14348	-3.7843	5.92778
BKN21357	CG9413	FBgn0030574	CG9413	NA	CG9413	CG9413	FBgn0030574	Probe	8	C01	2.60933	3.12457	-1.83356	-4.24534	2.86695	-3.03945	5.9064
BKN60557	CG5650	FBgn0004103	Pp1-87B	Protein phosphatase 1 at 87B	CG5650	Pp1-87B	FBgn0004103	Probe	60	M10	0.0192672	-0.133405	-6.26885	-5.5544	-0.0570688	-5.91162	5.85456
BKN28600	CG9238	FBgn0036428	CG9238	NA	CG9238	CG9238	FBgn0036428	Probe	22	I16	1.4087	0.0418076	-4.41208	-5.7172	0.725252	-5.06464	5.78989
BKN22599	CG9256	FBgn0040297	Nhe2	Na[+]/H[+] hydrogen exchanger 2	CG9256	Nhe2	FBgn0040297	Probe	13	A13	-2.70064	-0.158992	-7.14806	-7.14307	-1.42982	-7.14556	5.71575
BKN26487	CG14024	FBgn0031697	CG14024	NA	CG14024	CG14024	FBgn0031697	Probe	14	J14	1.3972	1.84864	-4.34553	-3.80134	1.62292	-4.07343	5.69635
BKN40695	CG5172	FBgn0030830	CG5172	NA	CG5172	CG5172	FBgn0030830	Probe	43	D22	-2.83358	0.871366	-3.84422	-9.38918	-0.981107	-6.6167	5.63559
BKN31662	CG12443	FBgn0033652	ths	thisbe	CG12443	ths	FBgn0033652	Probe	30	H20	-0.504372	-0.607924	-7.11157	-5.2634	-0.556148	-6.18748	5.63133
BKN31375	CG14028	FBgn0015031	cype	cyclope	CG14028	cype	FBgn0015031	Probe	29	H21	0.454557	-1.79239	-5.07335	-7.40102	-0.668917	-6.23719	5.56827
BKN60322	CG1228	FBgn0261985	Ptpmeg	Ptpmeg	CG1228	Ptpmeg	FBgn0261985	Probe	59	F20	2.02114	0.379981	-3.66131	-5.06364	1.20056	-4.36248	5.56304
BKN32404	CG43674	FBgn0263749	CG43674	NA	CG43674	CG43674	FBgn0263749	Probe	34	D16	-3.30184	-0.551982	-6.14512	-8.81539	-1.92691	-7.48025	5.55334
BKN21248	CG5179	FBgn0019949	Cdk9	Cyclin-dependent kinase 9	CG5179	Cdk9	FBgn0019949	Probe	7	O23	-2.28783	2.37417	-5.08615	-5.91969	0.04317	-5.50292	5.54609
BKN33324	CG9029	FBgn0031746	CG9029	NA	CG9029	CG9029	FBgn0031746	Probe	39	N07	-1.74318	0.00798979	-6.50913	-6.28184	-0.867597	-6.39548	5.52789
BKN50308	CG8866	FBgn0037679	CG8866	NA	CG8866	CG8866	FBgn0037679	Probe	55	D16	0.0391935	1.2574	-0.982272	-8.70829	0.648298	-4.84528	5.49358
BKN50329	CG15671	FBgn0000395	cv-2	crossveinless 2	CG15671	cv-2	FBgn0000395	Probe	55	H10	-1.97937	-1.87449	-6.98018	-7.69663	-1.92693	-7.3384	5.41147
BKN26565	CG5348	FBgn0034156	CG5348	NA	CG5348	CG5348	FBgn0034156	Probe	15	G01	1.3926	-0.307476	-5.68741	-4.02708	0.542563	-4.85725	5.39981
BKN23758	CG1609	FBgn0019990	Gcn2	Gcn2	CG1609	Gcn2	FBgn0019990	Probe	4	D03	1.71298	0.114236	-3.56017	-5.40402	0.913607	-4.48209	5.3957
BKN25816	CG6897	FBgn0259791	bora	aurora borealis	CG6897	bora	FBgn0259791	Probe	12	J16	-0.983114	0.14958	-5.40597	-6.21282	-0.416767	-5.8094	5.39263
BKN46668	CG5867	FBgn0027586	CG5867	NA	CG5867	CG5867	FBgn0027586	Probe	54	E24	2.07491	1.95774	-2.89279	-3.84981	2.01633	-3.3713	5.38762
BKN26770	CG14687	FBgn0037835	CG14687	NA	CG14687	CG14687	FBgn0037835	Probe	17	J03	0.0591014	0.371076	-5.29181	-5.03513	0.215089	-5.16347	5.37855
BKN27945	CG31289	FBgn0024558	Dph5	Diphthamide methyltransferase	CG31289	Dph5	FBgn0024558	Probe	19	M01	0.159147	-0.0301831	-4.8912	-5.693	0.0644821	-5.2921	5.35658
BKN24932	CG1340	FBgn0039797	CG1340	NA	CG1340	CG1340	FBgn0039797	Probe	40	E23	0.818176	-1.73142	-3.89029	-7.70394	-0.45662	-5.79712	5.3405
BKN50438	CG8203	FBgn0013762	Cdk5	Cyclin-dependent kinase 5	CG8203	Cdk5	FBgn0013762	Probe	56	I11	-2.16662	2.0493	-4.69759	-6.07055	-0.0586608	-5.38407	5.32541
BKN28426	CG8078	FBgn0033375	CG8078	NA	CG8078	CG8078	FBgn0033375	Probe	21	M04	1.37052	2.0438	-3.7751	-3.45249	1.70716	-3.61379	5.32095
BKN33772	NA	NA	NA	NA			NA	Probe	32	G15	0.0922027	1.72432	-3.78733	-5.03654	0.90826	-4.41193	5.32019
BKN40821	CG34083	FBgn0013684	mt:ND5	mitochondrial NADH-ubiquinone oxidoreductase chain 5	CG34083	mt:ND5	FBgn0013684	Probe	44	I09	3.23601	2.90798	-3.05203	-1.44426	3.072	-2.24814	5.32014
BKN29828	CG5191	FBgn0038803	CG5191	NA	CG5191	CG5191	FBgn0038803	Probe	21	F23	-1.95793	-0.710964	-4.78451	-8.4958	-1.33445	-6.64016	5.30571
BKN45894	CG3424	FBgn0036007	path	pathetic	CG3424	path	FBgn0036007	Probe	52	E12	-0.611855	-0.787258	-8.12062	-3.85069	-0.699556	-5.98565	5.2861
BKN31581	CR32747	FBgn0016974	swaPsi	swallow pseudogene	CG3429	swa	FBgn0003655	Probe	30	L01	0.224213	-0.529692	-5.3494	-5.3674	-0.15274	-5.3584	5.20566
BKN24602	CG15889	FBgn0038128	Ravus	Ravus	CG15889	Ravus	FBgn0038128	Probe	30	O11	2.91948	2.59884	-0.298796	-4.59388	2.75916	-2.44634	5.2055
BKN27650	CG2917	FBgn0023181	Orc4	Origin recognition complex subunit 4	CG2917	Orc4	FBgn0023181	Probe	17	K12	-1.1372	-1.47227	-5.62316	-7.37684	-1.30473	-6.5	5.19527
BKN22332	CG10850	FBgn0041147	ida	imaginal discs arrested	CG10850	ida	FBgn0041147	Probe	12	E07	0.00405638	-1.75401	-5.6452	-6.41621	-0.874976	-6.03071	5.15573
BKN25853	CG9733	FBgn0039759	CG9733	NA	CG9733	CG9733	FBgn0039759	Probe	12	P18	2.04376	0.0310421	-1.39042	-6.80529	1.0374	-4.09785	5.13526
BKN28671	CG10693	FBgn0003429	slo	slowpoke			NA	Probe	23	E13	-0.689339	-1.95922	-6.75876	-6.11956	-1.32428	-6.43916	5.11488
BKN28639	CG4217	FBgn0038805	TFAM	mitochondrial transcription factor A	CG4217	TFAM	FBgn0038805	Probe	22	O22	3.12422	-0.309384	-3.46622	-3.94732	1.40742	-3.70677	5.11419
BKN29983	CG11529	FBgn0036264	CG11529	NA	CG11529	CG11529	FBgn0036264	Probe	21	P22	0.0273647	-0.0630389	-3.7913	-6.45799	-0.0178371	-5.12465	5.10681
BKN26423	CG8221	FBgn0020506	Amyrel	Amyrel	CG8221	Amyrel	FBgn0020506	Probe	30	O06	-0.148554	2.44763	-7.08558	-0.828263	1.14954	-3.95692	5.10646
BKN31368	NA	FBgn0035259	CG13932	NA			NA	Probe	29	H07	-0.390731	2.47842	-3.93202	-4.16718	1.04385	-4.0496	5.09345
BKN34126	NA	NA	NA	NA			NA	Probe	34	C04	-0.716086	-2.17177	-12.3822	-0.654253	-1.44393	-6.51822	5.07429
BKN28420	CG8844	FBgn0021967	Pdsw	Pdsw	CG8844	Pdsw	FBgn0021967	Probe	21	K16	-2.58487	0.0108601	-6.13607	-6.55809	-1.287	-6.34708	5.06008
BKN26445	CG14054	FBgn0029596	CG14054	NA	CG14054	CG14054	FBgn0029596	Probe	38	C07	2.08067	-1.39708	-4.40477	-5.02133	0.341796	-4.71305	5.05485
BKN31771	CG3082	FBgn0021979	l(2)k09913	lethal (2) k09913	CG3082	l(2)k09913	FBgn0021979	Probe	31	J21	-1.24949	-0.102771	-3.99368	-7.46212	-0.676132	-5.7279	5.05177
BKN31446	CG9171	FBgn0031738	CG9171	NA	CG9171+CR31912	CG9171+CR31912	FBgn0031738+FBgn0051912	Probe	29	D20	-0.580352	1.12377	-0.327455	-9.22115	0.27171	-4.7743	5.04601
BKN30233	CG32376	FBgn0052376	CG32376	NA	CG32376	CG32376	FBgn0052376	Probe	23	J17	1.22772	-0.335414	-5.20432	-3.98533	0.446151	-4.59482	5.04097
BKN29865	CG2198	FBgn0000071	Ama	Amalgam	CG2198	Ama	FBgn0000071	Probe	21	N01	-0.0434114	5.41403	-0.925096	-3.75142	2.68531	-2.33826	5.02357
BKN45621	CG18599	FBgn0038592	CG18599	NA	CG18599	CG18599	FBgn0038592	Probe	51	H17	2.18544	2.61516	-2.25375	-2.98064	2.4003	-2.6172	5.0175
BKN22908	CG4785	FBgn0031314	CG4785	NA	CG4785	CG4785	FBgn0031314	Probe	29	E07	-0.842605	1.24532	-9.05381	-0.562539	0.201355	-4.80817	5.00953
BKN24182	CG7290	FBgn0036949	CG7290	NA	CG7290	CG7290	FBgn0036949	Probe	6	J11	0.000666477	3.81908	-5.60888	-0.585202	1.90987	-3.09704	5.00691
BKN28296	CG6896	FBgn0036801	MYPT-75D	MYPT-75D	CG6896	MYPT-75D	FBgn0036801	Probe	21	G07	-0.442216	1.08101	-5.16414	-4.17873	0.319398	-4.67144	4.99083
BKN32348	CG7203	FBgn0031942	CG7203	NA	CG7203	CG7203	FBgn0031942	Probe	34	J23	0.163508	1.08128	-1.5966	-7.11112	0.622395	-4.35386	4.97626
BKN33243	CG42670	FBgn0261552	ps	pasilla	CG42670	ps	FBgn0261552	Probe	38	P14	0.910158	-0.91015	-3.21857	-6.72359	4.04426e-06	-4.97108	4.97108
BKN23170	CG10000	FBgn0039596	CG10000	NA	CG10000	CG10000	FBgn0039596	Probe	1	B03	1.23795	0.00518805	-8.41768	-0.198377	0.621569	-4.30803	4.9296
BKN21070	CG3957	FBgn0034876	wmd	wing morphogenesis defect	CG3957	wmd	FBgn0034876	Probe	6	C04	0.58999	2.28663	-4.25316	-2.71131	1.43831	-3.48223	4.92054
BKN21745	CG12253	FBgn0026148	CG12253	NA	CG12253	CG12253	FBgn0026148	Probe	10	C09	2.72764	2.70871	-3.76973	-0.617351	2.71817	-2.19354	4.91172
BKN23730	CG31643	FBgn0051643	CG31643	NA	CG31643	CG31643	FBgn0051643	Probe	3	N20	1.16987	2.86054	-3.36319	-2.39762	2.01521	-2.8804	4.89561
BKN20803	CG1258	FBgn0011692	pav	pavarotti	CG1258	pav	FBgn0011692	Probe	5	E21	-2.75352	-0.740813	-5.16186	-8.09844	-1.74717	-6.63015	4.88298
BKN45765	CG9486	FBgn0031791	CG9486	NA	CG9486	CG9486	FBgn0031791	Probe	51	P18	0.0150857	1.60398	-4.0838	-4.05671	0.809533	-4.07025	4.87979
BKN34366	NA	NA	NA	NA			NA	Probe	35	K04	-0.629998	1.4419	-4.34389	-4.60187	0.405952	-4.47288	4.87883
BKN27925	CG10686	FBgn0041775	tral	trailer hitch	CG10686	tral	FBgn0041775	Probe	19	I09	-0.769619	-1.01886	-4.71303	-6.81712	-0.89424	-5.76508	4.87084
BKN27589	CG31632	FBgn0051632	sens-2	senseless-2	CG31632	sens-2	FBgn0051632	Probe	17	A10	0.378267	0.559506	-3.85897	-4.89042	0.468886	-4.3747	4.84359
BKN27931	CG1799	FBgn0003204	ras	raspberry	CG1799	ras	FBgn0003204	Probe	19	I21	-0.109781	-1.08315	-4.82009	-6.05531	-0.596463	-5.4377	4.84124
BKN31801	CG13994	FBgn0031772	CG13994	NA	CG13994	CG13994	FBgn0031772	Probe	31	P09	0.286357	2.33516	-5.27935	-1.77568	1.31076	-3.52751	4.83827
BKN34006	CG4838	FBgn0028644	beat-Ic	beaten path Ic	CG4838	beat-Ic	FBgn0028644	Probe	33	O04	0.00912246	-0.184232	-5.37531	-4.47349	-0.087555	-4.9244	4.83685
BKN29209	CG6556	FBgn0021818	cnk	connector enhancer of ksr	CG6556	cnk	FBgn0021818	Probe	25	O10	0.755416	0.439197	-4.36698	-4.03087	0.597306	-4.19893	4.79623
BKN50328	CG7028	FBgn0027587	CG7028	NA	CG7028	CG7028	FBgn0027587	Probe	55	H08	0.0226327	1.43015	-1.64274	-6.47258	0.72639	-4.05766	4.78405
BKN50259	CG1747	FBgn0030300	Sk1	Sphingosine kinase 1	CG1747	Sk1	FBgn0030300	Probe	55	L13	0.40635	0.737858	-1.7719	-6.65173	0.572104	-4.21181	4.78392
BKN34511	NA	NA	NA	NA			NA	Probe	36	C06	2.62665	2.82905	-0.0671569	-4.04268	2.72785	-2.05492	4.78277
BKN25730	CG3039	FBgn0004646	ogre	optic ganglion reduced	CG3039	ogre	FBgn0004646	Probe	12	L11	-2.1712	-0.0387554	-3.8412	-7.87579	-1.10498	-5.8585	4.75352
BKN20136	CG32262	FBgn0052262	CG32262	NA	CG32262	CG32262	FBgn0052262	Probe	1	G08	2.80272	2.12736	-3.44939	-1.12148	2.46504	-2.28543	4.75047
BKN40501	CG18606	FBgn0034428	CG18606	NA	CG18606	CG18606	FBgn0034428	Probe	43	C18	3.04122	0.613115	-2.97588	-2.86539	1.82717	-2.92064	4.7478
BKN25695	CG3424	FBgn0036007	path	pathetic	CG3424	path	FBgn0036007	Probe	12	F13	-0.441885	0.280176	-5.05545	-4.51249	-0.0808545	-4.78397	4.70311
BKN22084	CG8631	FBgn0002775	msl-3	male-specific lethal 3	CG8631	msl-3	FBgn0002775	Probe	28	K15	1.80622	-0.45506	-1.09379	-6.95769	0.675578	-4.02574	4.70132
BKN46139	CG3707	FBgn0004655	wapl	wings apart-like	CG3707	wapl	FBgn0004655	Probe	52	N22	-1.52606	0.0261068	-4.79136	-6.07315	-0.749977	-5.43226	4.68228
BKN28922	CG6593	FBgn0003134	Pp1alpha-96A	Protein phosphatase 1alpha at 96A	CG6593	Pp1alpha-96A	FBgn0003134	Probe	24	O11	-1.50284	-1.99434	-6.98878	-5.87243	-1.74859	-6.4306	4.68202
BKN28834	CG34360	FBgn0263097	Glut4EF	Glucose transporter 4 enhancer factor	CG34360+CG43757	Glut4EF+CG43757	FBgn0263097+FBgn0264088	Probe	24	A03	1.06343	0.845722	-3.28424	-4.14917	0.954576	-3.7167	4.67128
BKN42628	CG34321	FBgn0085350	inaF-C	inaF-C	CG34321	inaF-C	FBgn0085350	Probe	48	F24	-0.00372983	4.95412	-2.90737	-1.47228	2.47519	-2.18982	4.66502
BKN32667	CG13376	FBgn0029518	CG13376	NA	CG13376	CG13376	FBgn0029518	Probe	35	P14	4.99419	-0.160247	-0.791644	-3.68316	2.41697	-2.2374	4.65438
BKN51290	CG11621	FBgn0015278	Pi3K68D	Phosphotidylinositol 3 kinase 68D	CG11621	Pi3K68D	FBgn0015278	Probe	58	G12	4.60813	0.590168	-4.75873	0.651832	2.59915	-2.05345	4.6526
BKN29996	CG13023	FBgn0036677	CG13023	NA	CG13023	CG13023	FBgn0036677	Probe	22	B23	0.471382	3.97114	-4.93767	0.0764682	2.22126	-2.4306	4.65186
BKN30102	CG9894	FBgn0031453	CG9894	NA	CG9894	CG9894	FBgn0031453	Probe	22	D20	0.937156	2.59316	-1.45305	-4.30774	1.76516	-2.88039	4.64555
BKN27056	CG9077	FBgn0033600	Cpr47Ec	Cuticular protein 47Ec	CG9077	Cpr47Ec	FBgn0033600	Probe	18	H24	2.92148	1.55762	-1.53599	-3.24353	2.23955	-2.38976	4.62931
BKN23177	CG8345	FBgn0033065	Cyp6w1	Cyp6w1	CG8345	Cyp6w1	FBgn0033065	Probe	1	B17	3.11447	1.70563	-6.98201	2.56848	2.41005	-2.20677	4.61682
BKN28470	CG8989	FBgn0004828	His3.3B	Histone H3.3B	CG8989	His3.3B	FBgn0004828	Probe	22	C19	0.902223	-1.28517	-3.94187	-5.67098	-0.191472	-4.80642	4.61495
BKN28848	CG11190	FBgn0030035	CG11190	NA	CG11190	CG11190	FBgn0030035	Probe	24	C07	-0.150103	1.26002	-1.4677	-6.64392	0.554956	-4.05581	4.61077
BKN42317	CR42195	FBgn0085828	CR42195	NA	CR40621&CR40779&CR42195	CR40621&CR40779&CR42195	FBgn0085757&FBgn0085774&FBgn0085828	Probe	48	C01	1.3124	2.37621	-1.52332	-3.98486	1.84431	-2.75409	4.59839
BKN23288	CG31370	FBgn0051370	CG31370	NA	CG31370	CG31370	FBgn0051370	Probe	1	D24	-0.574276	2.5591	-5.37994	-1.81588	0.99241	-3.59791	4.59032
BKN31044	CG1829	FBgn0031126	Cyp6v1	Cyp6v1	CG1829	Cyp6v1	FBgn0031126	Probe	27	B08	0.689054	2.06777	-4.00594	-2.41411	1.37841	-3.21003	4.58844
BKN42668	NA	FBgn0085647	CG41428	NA			NA	Probe	48	N08	2.97538	1.71112	-3.50991	-0.959292	2.34325	-2.2346	4.57785
BKN25174	CG2969	FBgn0020762	Atet	ABC transporter expressed in trachea	CG2969	Atet	FBgn0020762	Probe	10	P03	1.76531	-0.798109	-7.52227	-0.660235	0.4836	-4.09125	4.57485
BKN32556	CG42750	FBgn0261804	CG42750	NA	CG42750	CG42750	FBgn0261804	Probe	35	N07	0.0390633	0.167953	-4.37374	-4.56283	0.103508	-4.46828	4.57179
BKN22791	CG14220	FBgn0031036	CG14220	NA	CG14220	CG14220	FBgn0031036	Probe	14	A13	-0.929738	-0.347227	-4.87988	-5.53676	-0.638482	-5.20832	4.56984
BKN46401	CG3492	FBgn0035007	CG3492	NA	CG3492	CG3492	FBgn0035007	Probe	53	J17	0.714233	1.75668	-3.8493	-2.76979	1.23546	-3.30954	4.545
BKN26149	CG4281	FBgn0025626	CG4281	NA	CG4281	CG4281	FBgn0025626	Probe	16	B10	2.06603	0.504448	-3.77466	-2.7279	1.28524	-3.25128	4.53652
BKN29974	CG42732	FBgn0261698	CG42732	NA	CG42732	CG42732	FBgn0261698	Probe	21	P04	-1.68519	1.11364	-4.80267	-4.84118	-0.285772	-4.82192	4.53615
BKN28799	CG10497	FBgn0010415	Sdc	Syndecan	CG10497	Sdc	FBgn0010415	Probe	23	K06	-0.0933805	3.34643	0.00415908	-5.8042	1.62652	-2.90002	4.52655
BKN28295	CG2508	FBgn0032863	cdc23	cdc23	CG2508	cdc23	FBgn0032863	Probe	21	G05	-1.32974	-1.457	-6.4098	-5.42409	-1.39337	-5.91695	4.52358
BKN28352	CG15643	FBgn0030654	CG15643	NA	CG15643	CG15643	FBgn0030654	Probe	21	O23	-1.11684	-0.355357	-4.67598	-5.81813	-0.736097	-5.24705	4.51096
BKN31815	CG13024	FBgn0036665	CG13024	NA	CG13024	CG13024	FBgn0036665	Probe	31	B14	-3.48647	-0.40206	-7.76855	-5.11791	-1.94426	-6.44323	4.49897
BKN29306	CG13018	FBgn0040751	CG13018	NA	CG13018	CG13018	FBgn0040751	Probe	26	O11	-1.88659	-0.670928	-6.0081	-5.53621	-1.27876	-5.77215	4.49339
BKN31575	CG11317	FBgn0039816	CG11317	NA	CG11317	CG11317	FBgn0039816	Probe	30	J13	-2.48805	-1.45586	-6.87867	-6.05136	-1.97196	-6.46501	4.49306
BKN20106	CG8232	FBgn0033352	CG8232	NA	CG8232	CG8232	FBgn0033352	Probe	1	A20	1.00738	1.39054	-5.65333	-0.928555	1.19896	-3.29094	4.4899
BKN31226	CG13947	FBgn0031277	CG13947	NA	CG13947	CG13947	FBgn0031277	Probe	28	P11	3.75131	0.015496	-4.09742	-1.10831	1.8834	-2.60287	4.48627
BKN31949	NA	FBgn0051925	CG31925	NA			NA	Probe	32	H18	-1.3477	-0.366964	-4.63793	-6.02563	-0.857334	-5.33178	4.47445
BKN31547	CG12699	FBgn0046294	CG12699	NA	CG12699	CG12699	FBgn0046294	Probe	30	F05	-2.35886	1.11575	-5.71563	-4.46993	-0.621555	-5.09278	4.47122
BKN31870	CG42667	FBgn0261549	rdgA	retinal degeneration A	CG42667	rdgA	FBgn0261549	Probe	31	L04	0.712925	0.809426	-3.18157	-4.22088	0.761175	-3.70122	4.4624
BKN46128	CG13561	FBgn0034906	CG13561	NA	CG13561	CG13561	FBgn0034906	Probe	52	L24	-0.0320987	1.3277	1.36944	-8.91963	0.647803	-3.77509	4.4229
BKN32493	CG6912	FBgn0038290	CG6912	NA	CG6912	CG6912	FBgn0038290	Probe	35	D01	0.678688	1.13097	-2.81206	-4.20095	0.904829	-3.50651	4.41133
BKN50734	CG10579	FBgn0005640	Eip63E	Ecdysone-induced protein 63E	CG10579	Eip63E	FBgn0005640	Probe	56	L04	-1.62839	-2.11061	-7.71129	-4.82711	-1.8695	-6.2692	4.3997
BKN26371	CG9250	FBgn0032921	Mpp6	M-phase phosphoprotein 6	CG9250	Mpp6	FBgn0032921	Probe	30	E22	2.8469	1.03358	-4.93103	0.025001	1.94024	-2.45301	4.39325
BKN42122	CG40249	FBgn0058249	CG40249	NA	CG40249	CG40249	FBgn0058249	Probe	47	B19	2.11889	1.25845	-3.56396	-1.8243	1.68867	-2.69413	4.3828
BKN33639	CG43068	FBgn0262478	CG43068	NA	CG43068	CG43068	FBgn0262478	Probe	32	A14	2.37171	0.476638	-6.08816	0.175371	1.42417	-2.95639	4.38057
BKN31705	CG14406	FBgn0030595	CG14406	NA	CG14406	CG14406	FBgn0030595	Probe	30	P10	-1.69146	-0.0230417	-3.00736	-7.44921	-0.857252	-5.22828	4.37103
BKN29051	CG3279	FBgn0260862	Vti1	NA	CG3279	Vti1	FBgn0260862	Probe	25	E05	-2.35842	-1.05122	-7.61576	-4.52672	-1.70482	-6.07124	4.36641
BKN45516	CG33133	FBgn0001133	grau	grauzone	CG33133	grau	FBgn0001133	Probe	51	E24	-0.129809	-1.32642	-6.92941	-3.20214	-0.728112	-5.06578	4.33767
BKN30028	CG6356	FBgn0039178	CG6356	NA	CG6356	CG6356	FBgn0039178	Probe	22	H15	0.734116	-2.46717	-5.09134	-5.3117	-0.866527	-5.20152	4.33499
BKN34241	NA	NA	NA	NA			NA	Probe	35	E17	1.3389	1.10943	-3.05328	-3.1585	1.22417	-3.10589	4.33006
BKN29613	CG16936	FBgn0027590	CG16936	NA	CG16936	CG16936	FBgn0027590	Probe	20	D01	-0.899786	0.620403	-3.5958	-5.25393	-0.139692	-4.42486	4.28517
BKN31557	CG10916	FBgn0034312	CG10916	NA	CG10916	CG10916	FBgn0034312	Probe	30	H01	3.21519	1.29047	-4.6739	0.612877	2.25283	-2.03051	4.28334
BKN20105	CG15161	FBgn0032692	CG15161	NA	CG15161	CG15161	FBgn0032692	Probe	1	A18	3.44217	0.7511	-5.27412	0.904392	2.09664	-2.18487	4.2815
BKN28056	CG3350	FBgn0039509	bigmax	bigmax	CG3350	bigmax	FBgn0039509	Probe	19	O08	-3.99732	0.173264	-6.1224	-6.23318	-1.91203	-6.17779	4.26576
BKN21257	CG9140	FBgn0031771	CG9140	NA	CG9140	CG9140	FBgn0031771	Probe	7	A18	-1.39397	-2.23732	-6.70817	-5.45188	-1.81565	-6.08003	4.26438
BKN60520	CG32491	FBgn0002781	mod(mdg4)	modifier of mdg4	CG32491	mod(mdg4)	FBgn0002781	Probe	60	G08	-0.231161	3.82308	-0.554829	-4.3767	1.79596	-2.46577	4.26173
BKN32357	CG32632	FBgn0086674	Tango13	Transport and Golgi organization 13	CG32632	Tango13	FBgn0086674	Probe	34	L17	-0.910021	4.112	-2.27387	-3.03718	1.60099	-2.65553	4.25652
BKN30669	CG2216	FBgn0015222	Fer1HCH	Ferritin 1 heavy chain homologue	CG2216	Fer1HCH	FBgn0015222	Probe	39	C03	-1.64855	-0.948894	-5.64042	-5.43115	-1.29872	-5.53579	4.23706
BKN29958	CG9090	FBgn0034497	CG9090	NA	CG9090	CG9090	FBgn0034497	Probe	21	L20	-0.459249	-0.0131993	-5.16741	-3.7712	-0.236224	-4.46931	4.23308
BKN24714	CG3050	FBgn0038194	Cyp6d5	Cyp6d5	CG3050	Cyp6d5	FBgn0038194	Probe	8	B20	1.49401	1.36847	-4.33679	-1.25427	1.43124	-2.79553	4.22677
BKN22310	CG8114	FBgn0003041	pbl	pebble	CG8114	pbl	FBgn0003041	Probe	12	A11	-0.0279736	-0.0592618	-3.68418	-4.8526	-0.0436177	-4.26839	4.22477
BKN23454	CG32402	FBgn0041624	Or65b	Odorant receptor 65b	CG32402	Or65b	FBgn0041624	Probe	2	P19	1.60158	2.09875	-1.87154	-2.87366	1.85017	-2.3726	4.22276
BKN45507	CG7926	FBgn0026597	Axn	Axin	CG7926	Axn	FBgn0026597	Probe	51	E06	2.05614	-0.571784	-9.43629	2.47675	0.74218	-3.47977	4.22195
BKN32847	CG15505	FBgn0039684	Obp99d	Odorant-binding protein 99d	CG15505	Obp99d	FBgn0039684	Probe	36	N14	-0.404298	3.32167	-2.28212	-3.23239	1.45869	-2.75725	4.21594
BKN50731	CG6551	FBgn0001079	fu	fused	CG6551	fu	FBgn0001079	Probe	56	J22	-0.850312	1.47282	-4.45462	-3.33033	0.311255	-3.89247	4.20373
BKN32960	CG32490	FBgn0041605	cpx	complexin	CG32490	cpx	FBgn0041605	Probe	37	P23	2.34469	0.844502	-2.27986	-2.90078	1.59459	-2.59032	4.18492
BKN20336	CG10687	FBgn0086443	Aats-asn	Asparaginyl-tRNA synthetase	CG10687	Aats-asn	FBgn0086443	Probe	2	G24	-2.35443	-1.06226	-3.38827	-8.3906	-1.70835	-5.88943	4.18109
BKN22459	CG3510	FBgn0000405	CycB	Cyclin B	CG3510	CycB	FBgn0000405	Probe	12	I22	0.408387	0.142182	-2.40496	-5.40147	0.275285	-3.90321	4.1785
BKN27956	CG5613	FBgn0030839	CG5613	NA	CG5613	CG5613	FBgn0030839	Probe	19	M23	0.0795426	1.2779	-3.02926	-3.96391	0.678722	-3.49659	4.17531
BKN31822	CG4486	FBgn0015039	Cyp9b2	Cytochrome P450-9b2	CG4486	Cyp9b2	FBgn0015039	Probe	31	D04	0.164448	1.48598	-0.736677	-5.95201	0.825213	-3.34434	4.16956
BKN33997	NA	NA	NA	NA			NA	Probe	33	M10	1.99917	0.831608	-3.57791	-1.907	1.41539	-2.74245	4.15784
BKN33608	CG34384	FBgn0085413	CG34384	NA	CG34384	CG34384	FBgn0085413	Probe	31	K24	2.99722	0.546929	-2.02111	-2.72451	1.77208	-2.37281	4.14489
BKN46374	CG42783	FBgn0261854	aPKC	atypical protein kinase C	CG42783	aPKC	FBgn0261854	Probe	53	F11	3.04277	-0.0412081	-2.40204	-2.87993	1.50078	-2.64099	4.14177
BKN23442	CG5638	FBgn0036260	Rh7	Rhodopsin 7	CG5638	Rh7	FBgn0036260	Probe	2	N19	-1.47314	0.0135169	-5.4597	-4.27274	-0.729814	-4.86622	4.1364
BKN28694	CG17183	FBgn0035149	MED30	Mediator complex subunit 30	CG17183	MED30	FBgn0035149	Probe	23	I11	-1.44668	-0.0729565	-2.62981	-7.16248	-0.759818	-4.89614	4.13633
BKN27766	CG9921	FBgn0030743	CG9921	NA	CG9921	CG9921	FBgn0030743	Probe	18	O03	-1.32864	4.61005	-2.68904	-2.29489	1.6407	-2.49197	4.13267
BKN20504	CG13773	FBgn0042092	CG13773	NA	CG13773	CG13773	FBgn0042092	Probe	3	C24	3.29103	-2.62767	-0.794331	-6.80349	0.331679	-3.79891	4.13059
BKN34376	NA	NA	NA	NA			NA	Probe	35	K24	-0.208359	-1.31538	-5.36411	-4.40497	-0.761868	-4.88454	4.12267
BKN29611	CG3246	FBgn0031538	CG3246	NA	CG3246	CG3246	FBgn0031538	Probe	20	B21	1.8268	1.86893	-3.99127	-0.539226	1.84786	-2.26525	4.11311
BKN22600	CG15701	FBgn0034095	CG15701	NA	CG15701	CG15701	FBgn0034095	Probe	13	A15	-3.381	0.146083	-7.07363	-4.36905	-1.61746	-5.72134	4.10388
BKN28290	CG18455	FBgn0025360	Optix	Optix	CG18455	Optix	FBgn0025360	Probe	21	E19	0.0967269	0.093847	-3.5717	-4.43765	0.0952869	-4.00467	4.09996
BKN45280	CR32252	FBgn0052252	CR32252	NA	CR32252	CR32252	FBgn0052252	Probe	50	P07	-0.205108	2.30039	-3.18048	-2.92407	1.04764	-3.05228	4.09992
BKN31823	CG32448	FBgn0052448	CG32448	NA	CG32448+CG7414	CG32448+CG7414	FBgn0052448+FBgn0037135	Probe	31	D06	0.924647	-0.896059	-1.46905	-6.69919	0.014294	-4.08412	4.09842
BKN31437	CG14362	FBgn0038186	CG14362	NA	CG14362	CG14362	FBgn0038186	Probe	39	C19	-1.99856	0.00620618	-1.41586	-8.75941	-0.996179	-5.08763	4.09145
BKN22080	CG7281	FBgn0004597	CycC	Cyclin C	CG7281	CycC	FBgn0004597	Probe	28	K07	2.71685	1.1833	0.534025	-4.81539	1.95008	-2.14068	4.09076
BKN40571	CG12608	FBgn0030630	CG12608	NA	CG12608	CG12608	FBgn0030630	Probe	43	O14	3.15547	-1.1463	-3.17974	-2.95855	1.00459	-3.06915	4.07373
BKN20614	CG1560	FBgn0004657	mys	myospheroid	CG1560	mys	FBgn0004657	Probe	4	G03	1.24028	1.56584	-3.25522	-2.05765	1.40306	-2.65644	4.05949
BKN46177	CG4204	FBgn0023212	Elongin-B	Elongin B	CG4204	Elongin-B	FBgn0023212	Probe	53	E01	-0.399585	0.162352	-2.12669	-6.2221	-0.118617	-4.1744	4.05578
BKN27561	CG6993	FBgn0003513	ss	spineless	CG6993	ss	FBgn0003513	Probe	17	M01	2.42741	-0.282801	-0.650582	-5.31226	1.0723	-2.98142	4.05373
BKN22317	CG30359	FBgn0050359	Mal-A5	Maltase A5	CG30359	Mal-A5	FBgn0050359	Probe	12	C01	1.78945	0.933535	-2.87593	-2.50287	1.36149	-2.6894	4.0509
BKN32024	CG16885	FBgn0032538	CG16885	NA	CG16885	CG16885	FBgn0032538	Probe	32	D23	-0.115575	0.0984909	-3.63672	-4.47959	-0.0085419	-4.05815	4.04961
BKN25110	CG14715	FBgn0037930	CG14715	NA	CG14715	CG14715	FBgn0037930	Probe	10	D19	2.60501	1.15622	-0.185805	-4.14782	1.88061	-2.16681	4.04743
BKN41744	CR34550	FBgn0082970	snoRNA:Psi28S-3316c	snoRNA:Psi28S-3316c	CR34550	snoRNA:Psi28S-3316c	FBgn0082970	Probe	46	D07	0.410951	0.275965	0.714711	-8.1215	0.343458	-3.7034	4.04685
BKN46217	CG17344	FBgn0032755	CG17344	NA	CG17344+CG43731	CG17344+CG43731	FBgn0032755+FBgn0263982	Probe	53	K09	-0.958179	3.34763	-0.828867	-4.87444	1.19473	-2.85165	4.04638
BKN26298	CG5146	FBgn0035617	l(3)psg2	lethal (3) persistent salivary gland 2	CG5146	l(3)psg2	FBgn0035617	Probe	14	J19	2.38942	1.29726	-1.70314	-2.69933	1.84334	-2.20123	4.04457
BKN20132	CG6745	FBgn0035901	CG6745	NA	CG6745	CG6745	FBgn0035901	Probe	1	E24	2.27236	-0.253635	-2.94804	-3.09366	1.00936	-3.02085	4.03021
BKN23947	CG7348	FBgn0036940	obst-J	obstructor-J	CG7348	obst-J	FBgn0036940	Probe	5	B21	0.151983	0.405179	0.12291	-7.6207	0.278581	-3.74889	4.02747
BKN31209	CG10962	FBgn0030073	CG10962	NA	CR43836+CG10962	CR43836+CG10962	FBgn0264384+FBgn0030073	Probe	28	N01	0.619106	3.03331	-1.30802	-3.09378	1.82621	-2.2009	4.0271
BKN20732	CG7169	FBgn0037105	S1P	S1P	CG7169	S1P	FBgn0037105	Probe	4	I24	3.49078	-1.33972	-1.87689	-4.01763	1.07553	-2.94726	4.0228
BKN30347	CG32594	FBgn0052594	be	ben	CG32594	be	FBgn0052594	Probe	23	N06	-0.826633	1.90143	-2.36998	-4.58799	0.537398	-3.47898	4.01638
BKN21027	CG15618	FBgn0031077	CG15618	NA	CG15618	CG15618	FBgn0031077	Probe	6	K13	-0.938977	0.965489	-7.97278	-0.00580852	0.0132557	-3.98929	4.00255
BKN24104	CG31524	FBgn0051524	CG31524	NA	CG31524	CG31524	FBgn0051524	Probe	5	L24	0.176529	1.58732	-2.71532	-3.51721	0.881923	-3.11626	3.99819
BKN20569	CG17077	FBgn0003118	pnt	pointed	CG17077	pnt	FBgn0003118	Probe	3	O10	-2.23598	0.317609	-2.29723	-7.60914	-0.959187	-4.95318	3.994
BKN27975	CG11448	FBgn0024985	CG11448	NA	CG11448	CG11448	FBgn0024985	Probe	19	A14	0.861935	-0.0114863	-3.57766	-3.51381	0.425224	-3.54573	3.97096
BKN32910	CG13067	FBgn0036589	CG13067	NA	CG13067	CG13067	FBgn0036589	Probe	37	H19	2.48638	-1.61338	-5.8788	-1.18083	0.436502	-3.52981	3.96632
BKN32106	CG34139	FBgn0083975	CG34139	NA	CG34139	CG34139	FBgn0083975	Probe	33	B19	-1.77649	0.246417	-4.42076	-5.02011	-0.765034	-4.72044	3.9554
BKN27628	CG8936	FBgn0065032	Arpc3B	Arpc3B	CG8936	Arpc3B	FBgn0065032	Probe	17	G16	0.466761	-0.86986	-3.37606	-4.93758	-0.20155	-4.15682	3.95527
BKN45632	CG3056	FBgn0024987	ssx	sister-of-Sex-lethal	CG3056	ssx	FBgn0024987	Probe	51	J15	0.933985	-0.389017	-4.59028	-2.77252	0.272484	-3.6814	3.95388
BKN27861	CG11166	FBgn0033166	Eaf	ELL-associated factor	CG11166	Eaf	FBgn0033166	Probe	38	O21	-2.79484	1.43691	-4.09756	-5.16103	-0.678967	-4.62929	3.95032
BKN27875	CG42803	FBgn0264495	gpp	grappa	CG42803	gpp	FBgn0264495	Probe	19	A05	-1.87384	1.54566	-4.71058	-3.47758	-0.164093	-4.09408	3.92999
BKN41342	NA	FBgn0085700	CG41573	NA			NA	Probe	45	O20	0.498722	3.3425	-1.77968	-2.23299	1.92061	-2.00634	3.92695
BKN28455	CG4173	FBgn0014029	2-Sep	Septin-2	CG4173	37500	FBgn0014029	Probe	22	A13	-2.274	-0.725231	-3.66413	-7.18477	-1.49962	-5.42445	3.92483
BKN20887	CG3060	FBgn0002791	mr	morula	CG3060	mr	FBgn0002791	Probe	5	C22	-1.60832	-0.28681	-7.02942	-2.6922	-0.947564	-4.86081	3.91325
BKN34620	NA	NA	NA	NA	CR43640	CR43640	FBgn0263649	Probe	40	F07	2.43371	1.23665	-2.47287	-1.66889	1.83518	-2.07088	3.90606
BKN22867	CG42864	FBgn0262111	f	forked	CG42864	f	FBgn0262111	Probe	14	M21	-1.5584	-0.488005	-4.96888	-4.88913	-1.02321	-4.92901	3.9058
BKN42016	CR34075	FBgn0013694	mt:tRNA:G	mitochondrial glycine tRNA	CR34075+CG34074	mt:tRNA:G+mt:CoIII	FBgn0013694+FBgn0013676	Probe	47	O23	0.487449	3.08466	-3.75441	-0.467073	1.78606	-2.11074	3.8968
BKN50722	CG4527	FBgn0035001	slik	Sterile20-like kinase	CG4527	slik	FBgn0035001	Probe	56	J04	-0.753457	1.79585	-3.24977	-3.48357	0.521196	-3.36667	3.88786
BKN29073	CG7111	FBgn0020618	Rack1	Receptor of activated protein kinase C 1	CG7111	Rack1	FBgn0020618	Probe	25	I01	-0.017193	-0.277823	-4.40786	-3.6619	-0.147508	-4.03488	3.88737
BKN28079	CG1622	FBgn0030468	CG1622	NA	CG1622	CG1622	FBgn0030468	Probe	20	C05	-0.0359354	-0.879325	-3.42875	-5.20619	-0.45763	-4.31747	3.85984
BKN31701	CG14798	FBgn0029588	CG14798	NA	CG14798	CG14798	FBgn0029588	Probe	39	O23	0.524753	0.436452	-2.65807	-4.06696	0.480602	-3.36252	3.84312
BKN34019	NA	NA	NA	NA			NA	Probe	34	A05	-0.371333	0.212257	-3.47858	-4.33854	-0.0795379	-3.90856	3.82902
BKN24586	CG42750	FBgn0261804	CG42750	NA	CG42750	CG42750	FBgn0261804	Probe	30	M03	-0.16663	-0.151563	-2.36794	-5.60134	-0.159097	-3.98464	3.82554
BKN50463	CG3051	FBgn0023169	SNF1A	SNF1A/AMP-activated protein kinase	CG3051	SNF1A	FBgn0023169	Probe	56	M13	1.92553	1.56456	-2.26064	-1.89982	1.74504	-2.08023	3.82527
BKN31529	CG12767	FBgn0040465	Dip3	Dorsal interacting protein 3	CG12767	Dip3	FBgn0040465	Probe	30	B17	-2.56115	-0.600174	-5.56369	-5.24728	-1.58066	-5.40549	3.82482
BKN20015	CG32409	FBgn0052409	CG32409	NA	CG32409	CG32409	FBgn0052409	Probe	1	C05	1.00011	-0.890186	-7.56986	0.0312347	0.0549638	-3.76931	3.82428
BKN23849	CG3477	FBgn0004577	Pxd	Peroxidase	CG3477	Pxd	FBgn0004577	Probe	4	B18	1.73482	0.202487	-2.99061	-2.71413	0.968652	-2.85237	3.82102
BKN20409	CG10913	FBgn0028983	Spn6	Serine protease inhibitor 6	CG10913	Spn6	FBgn0028983	Probe	3	E01	-3.28125	-0.667877	-6.2938	-5.28742	-1.97456	-5.79061	3.81605
BKN31762	CG32632	FBgn0086674	Tango13	Transport and Golgi organization 13	CG32632	Tango13	FBgn0086674	Probe	31	J03	0.555091	2.22744	-2.95116	-1.89178	1.39127	-2.42147	3.81274
BKN31831	CG14483	FBgn0034248	CG14483	NA	CG14483	CG14483	FBgn0034248	Probe	31	D22	1.97348	1.0579	-2.57078	-2.01475	1.51569	-2.29276	3.80846
BKN21315	CG12690	FBgn0029504	CHES-1-like	Checkpoint suppressor homologue	CG12690	CHES-1-like	FBgn0029504	Probe	7	K14	-2.4907	0.798744	-3.59715	-5.69143	-0.845978	-4.64429	3.79831
BKN50512	CG6498	FBgn0036511	CG6498	NA	CG6498	CG6498	FBgn0036511	Probe	56	E16	1.32426	-0.0751912	-5.23881	-1.10376	0.624533	-3.17129	3.79582
BKN41230	CG33902	FBgn0053902	His2B:CG33902	His2B:CG33902	CG33906&CG33884&CG33878&CG33882&CG33900&CG33880&CG33868&CG33896&CG33886&CG17949&CG33898&CG33890&CG33904&CG33892&CG33902&CG33888&CG33894&CG33870&CG33910&CG33908	His2B:CG33906&His2B:CG33884&His2B:CG33878&His2B:CG33882&His2B:CG33900&His2B:CG33880&His2B:CG33868&His2B:CG33896&His2B:CG33886&His2B:CG17949&His2B:CG33898&His2B:CG33890&His2B:CG33904&His2B:CG33892&His2B:CG33902&His2B:CG33888&His2B:CG33894&His2B:CG33870&His2B:CG33910&His2B:CG33908	FBgn0053906&FBgn0053884&FBgn0053878&FBgn0053882&FBgn0053900&FBgn0053880&FBgn0053868&FBgn0053896&FBgn0053886&FBgn0061209&FBgn0053898&FBgn0053890&FBgn0053904&FBgn0053892&FBgn0053902&FBgn0053888&FBgn0053894&FBgn0053870&FBgn0053910&FBgn0053908	Probe	45	M11	-0.182879	-2.61859	-6.60268	-3.78819	-1.40074	-5.19543	3.7947
BKN29131	CG9596	FBgn0031832	CG9596	NA	CG9596	CG9596	FBgn0031832	Probe	25	A22	-1.23564	0.00704548	-3.22824	-5.58713	-0.614297	-4.40769	3.79339
BKN45209	CG3068	FBgn0000147	aur	aurora	CG3068	aur	FBgn0000147	Probe	50	D09	1.55467	-0.102628	-4.63793	-1.4713	0.726022	-3.05462	3.78064
BKN21935	CG6719	FBgn0037893	CG6719	NA	CG6719	CG6719	FBgn0037893	Probe	11	C05	1.71483	1.3178	-2.38157	-2.14316	1.51631	-2.26237	3.77868
BKN42250	CR33404	FBgn0053404	5SrRNA:CR33404	5SrRNA:CR33404	CR33363+CR33365+CR33366+CR33367+CR33364+CR33362+CR33368&CR33416+CR33415+CR33417&CR33356+CR33355+CR33357&CR33416+CR33419+CR33417+CR33420+CR33418+CR33415+CR33421&CR33416+CR33415+CR33417+CR33414+CR33418+CR33413+CR33419&CR33356+CR33357+CR33355+CR33358&CR33356+CR33355+CR33354+CR33357&CR33356+CR33358+CR33355+CR33359+CR33357+CR33354+CR33360&CR33356+CR33355+CR33357+CR33354+CR33358&CR33416+CR33417+CR33418…	5SrRNA-Psi:CR33363+5SrRNA:CR33365+5SrRNA:CR33366+5SrRNA:CR33367+5SrRNA:CR33364+5SrRNA:CR33362+5SrRNA:CR33368&5SrRNA-Psi:CR33416+5SrRNA:CR33415+5SrRNA:CR33417&5SrRNA-Psi:CR33356+5SrRNA:CR33355+5SrRNA:CR33357&5SrRNA-Psi:CR33416+5SrRNA:CR33419+5SrRNA:CR33417+5SrRNA:CR33420+5SrRNA:CR33418+5SrRNA:CR33415+5SrRNA:CR33421&5SrRNA-Psi:CR33416+5SrRNA:CR33415+5SrRNA:CR33417+5SrRNA:CR33414+5SrRNA:CR33418+5SrR…	FBgn0053363+FBgn0053365+FBgn0053366+FBgn0053367+FBgn0053364+FBgn0053362+FBgn0053368&FBgn0053416+FBgn0053415+FBgn0053417&FBgn0053356+FBgn0053355+FBgn0053357&FBgn0053416+FBgn0053419+FBgn0053417+FBgn0053420+FBgn0053418+FBgn0053415+FBgn0053421&FBgn0053416+FBgn0053415+FBgn0053417+FBgn0053414+FBgn0053418+FBgn0053413+FBgn0053419&FBgn0053356+FBgn0053357+FBgn0053355+FBgn0053358&FBgn0053356+FBgn0053355+FBg…	Probe	47	H12	0.102931	0.726648	-2.71524	-4.01035	0.414789	-3.36279	3.77758
BKN40916	NA	FBgn0259997	CG41073	NA			NA	Probe	44	I08	0.0447176	1.64669	-5.2585	-0.601118	0.845702	-2.92981	3.77551
BKN27888	CG2102	FBgn0004878	cas	castor	CG2102	cas	FBgn0004878	Probe	19	C07	0.141813	-0.955992	-4.45348	-3.89829	-0.407089	-4.17589	3.7688
BKN23643	CG16969	FBgn0032390	dgt2	dim gamma-tubulin 2	CG16969	dgt2	FBgn0032390	Probe	3	P13	1.00692	-0.199778	-2.59477	-4.12071	0.403569	-3.35774	3.7613
BKN40494	CR34687	FBgn0086058	snoRNA:Me18S-G1189	NA	CR34687	snoRNA:Me18S-G1189	FBgn0086058	Probe	43	C04	2.85614	0.301524	-2.5623	-1.78082	1.57883	-2.17156	3.75039
BKN31338	CG13982	FBgn0031811	CG13982	NA	CG13982	CG13982	FBgn0031811	Probe	29	B19	1.07442	2.20224	-2.3215	-1.88709	1.63833	-2.1043	3.74263
BKN22090	CG32944	FBgn0052944	CG32944	NA	CG32944	CG32944	FBgn0052944	Probe	28	M03	-2.0194	5.23754	-2.01651	-2.24819	1.60907	-2.13235	3.74143
BKN23577	CG33140	FBgn0053140	CG33140	NA	CG33140	CG33140	FBgn0053140	Probe	3	F01	0.74228	1.62539	-2.02198	-3.08419	1.18384	-2.55309	3.73692
BKN20811	CG10343	FBgn0032703	CG10343	NA	CG10343	CG10343	FBgn0032703	Probe	5	G13	1.93194	-2.03774	-3.11656	-4.44552	-0.0529008	-3.78104	3.72814
BKN28538	CG2819	FBgn0023489	Pph13	PvuII-PstI homology 13	CG2819	Pph13	FBgn0023489	Probe	22	O11	-0.887292	0.605703	-2.37921	-5.35685	-0.140794	-3.86803	3.72723
BKN40810	CR40546	FBgn0085742	CR40546	NA	CR40546	CR40546	FBgn0085742	Probe	44	G11	1.70479	0.557015	-4.8125	-0.370939	1.1309	-2.59172	3.72262
BKN60513	CG31759	FBgn0051759	CG31759	NA	CG31759	CG31759	FBgn0051759	Probe	60	E18	-0.905714	1.04367	-0.778567	-6.51271	0.0689766	-3.64564	3.71462
BKN27036	CG16889	FBgn0028658	adat	adat	CG16889	adat	FBgn0028658	Probe	18	F08	0.334918	0.0283576	-5.11733	-1.94343	0.181638	-3.53038	3.71202
BKN33186	CG7267	FBgn0030079	CG7267	NA	CG7267	CG7267	FBgn0030079	Probe	38	F20	1.95311	0.856248	-0.813595	-3.80054	1.40468	-2.30707	3.71175
BKN40518	CR42949	FBgn0262406	let-7	let-7	CR43344+CR42949	CR43344+let-7	FBgn0263049+FBgn0262406	Probe	43	G04	0.159989	2.9253	-2.29618	-2.0398	1.54264	-2.16799	3.71063
BKN32429	CG43065	FBgn0262475	bru-2	bruno-2	CG43065	bru-2	FBgn0262475	Probe	34	H18	2.2473	0.973828	-0.601731	-3.5966	1.61057	-2.09916	3.70973
BKN27745	CG12752	FBgn0028411	Nxt1	NTF2-related export protein 1	CG12752	Nxt1	FBgn0028411	Probe	18	K09	2.39369	-0.0404434	-3.69735	-1.3674	1.17662	-2.53238	3.709
BKN42188	NA	FBgn0085676	CG41537	NA			NA	Probe	47	N07	1.51878	0.99699	-2.16224	-2.71575	1.25788	-2.439	3.69688
BKN45910	CG5596	FBgn0002772	Mlc1	Myosin alkali light chain 1	CG5596	Mlc1	FBgn0002772	Probe	52	G20	-2.60633	-0.307503	-8.23123	-2.06083	-1.45691	-5.14603	3.68912
BKN33844	CG34229	FBgn0259832	CG34229	NA	CG34229	CG34229	FBgn0259832	Probe	33	C15	0.0059473	-0.704224	-1.23781	-6.82859	-0.349138	-4.0332	3.68406
BKN34534	NA	NA	NA	NA			NA	Probe	36	G04	-0.00731399	-1.01476	-4.66832	-3.71952	-0.511039	-4.19392	3.68288
BKN23037	CG3127	FBgn0250906	Pgk	Phosphoglycerate kinase	CG3127	Pgk	FBgn0250906	Probe	38	K05	-1.71117	-1.61456	-2.02616	-8.6617	-1.66287	-5.34393	3.68106
BKN28308	CG17642	FBgn0031357	mRpL48	mitochondrial ribosomal protein L48	CG17642	mRpL48	FBgn0031357	Probe	21	I07	0.753012	-0.832914	-4.45388	-2.97176	-0.0399508	-3.71282	3.67287
BKN24335	CG1092	FBgn0037228	CG1092	NA	CG1092	CG1092	FBgn0037228	Probe	7	D05	0.0707618	1.0857	-3.23968	-2.93813	0.57823	-3.08891	3.66714
BKN26916	CG17868	FBgn0028946	Or35a	Odorant receptor 35a	CG17868	Or35a	FBgn0028946	Probe	18	B07	0.048722	1.53942	-3.68828	-2.05707	0.79407	-2.87268	3.66675
BKN23286	CG5958	FBgn0031913	CG5958	NA	CG5958	CG5958	FBgn0031913	Probe	1	D20	-0.419753	1.55543	-1.50178	-4.68624	0.567836	-3.09401	3.66185
BKN40938	CR41535	FBgn0085795	CR41535	NA	CR41602&CR41535&CR40668	CR41602&CR41535&CR40668	FBgn0085813&FBgn0085795&FBgn0085764	Probe	44	M04	2.81561	0.124709	-1.5722	-2.80985	1.47016	-2.19102	3.66119
BKN41692	CG17683	FBgn0262115	CG17683	NA	CG17683	CG17683	FBgn0262115	Probe	46	I24	2.84772	-0.992001	-1.40315	-4.02848	0.92786	-2.71582	3.64368
BKN21151	CG12072	FBgn0011739	wts	warts	CG12072	wts	FBgn0011739	Probe	6	O22	-0.734587	-0.437115	-2.27125	-6.17977	-0.585851	-4.22551	3.63966
BKN32680	CG13050	FBgn0036591	CG13050	NA	CG13050	CG13050	FBgn0036591	Probe	36	B15	0.484003	0.851963	-2.80931	-3.12065	0.667983	-2.96498	3.63296
BKN30284	CG3332	FBgn0031514	CG3332	NA	CG3332	CG3332	FBgn0031514	Probe	23	B24	1.38178	1.00759	-0.324958	-4.54783	1.19469	-2.43639	3.63108
BKN41231	CG33904	FBgn0053904	His2B:CG33904	His2B:CG33904	CG33906&CG33884&CG33878&CG33882&CG33900&CG33880&CG33868&CG33896&CG33886&CG17949&CG33898&CG33890&CG33904&CG33892&CG33902&CG33888&CG33894&CG33870&CG33910&CG33908	His2B:CG33906&His2B:CG33884&His2B:CG33878&His2B:CG33882&His2B:CG33900&His2B:CG33880&His2B:CG33868&His2B:CG33896&His2B:CG33886&His2B:CG17949&His2B:CG33898&His2B:CG33890&His2B:CG33904&His2B:CG33892&His2B:CG33902&His2B:CG33888&His2B:CG33894&His2B:CG33870&His2B:CG33910&His2B:CG33908	FBgn0053906&FBgn0053884&FBgn0053878&FBgn0053882&FBgn0053900&FBgn0053880&FBgn0053868&FBgn0053896&FBgn0053886&FBgn0061209&FBgn0053898&FBgn0053890&FBgn0053904&FBgn0053892&FBgn0053902&FBgn0053888&FBgn0053894&FBgn0053870&FBgn0053910&FBgn0053908	Probe	45	M13	-0.200953	-2.67898	-6.98782	-3.14806	-1.43997	-5.06794	3.62797
BKN20067	CG17367	FBgn0028717	Lnk	Lnk	CG17367	Lnk	FBgn0028717	Probe	1	K13	1.64306	0.365099	-4.13846	-1.10738	1.00408	-2.62292	3.627
BKN31019	CG7001	FBgn0004462	Pk17E	Protein kinase-like 17E	CG7001	Pk17E	FBgn0004462	Probe	27	N05	-0.667502	0.0357892	-4.23533	-3.64607	-0.315856	-3.9407	3.62484
BKN27107	CG5726	FBgn0034313	CG5726	NA	CG5726	CG5726	FBgn0034313	Probe	19	B05	-2.98858	1.6049	-3.87542	-4.75321	-0.691839	-4.31432	3.62248
BKN40198	CG43736	FBgn0263993	CG43736	NA	CG43736	CG43736	FBgn0263993	Probe	42	B11	-2.38478	-0.17462	-4.97952	-4.822	-1.2797	-4.90076	3.62106
BKN34665	NA	NA	NA	NA			NA	Probe	40	N01	0.302914	1.93508	-2.39095	-2.60597	1.119	-2.49846	3.61746
BKN31507	CG15225	FBgn0034551	CG15225	NA	CG15225	CG15225	FBgn0034551	Probe	29	N22	2.89527	-2.02495	-2.60163	-3.74653	0.43516	-3.17408	3.60924
BKN40776	CG32939	FBgn0052939	CG32939	NA	CG18542&CG32939	CG18542&CG32939	FBgn0037731&FBgn0052939	Probe	44	A15	-0.436439	2.49758	-2.08557	-3.06841	1.03057	-2.57699	3.60756
BKN32611	CG10713	FBgn0036360	CG10713	NA	CG10713	CG10713	FBgn0036360	Probe	35	F22	-1.86481	-1.87578	-5.4739	-5.47223	-1.87029	-5.47306	3.60277
BKN26540	CG14666	FBgn0037307	Tim17a2	Tim17a2	CG14666	Tim17a2	FBgn0037307	Probe	15	A23	1.31341	1.77307	-1.43743	-2.67164	1.54324	-2.05454	3.59778
BKN34485	NA	NA	NA	NA			NA	Probe	36	O01	1.14521	0.0118588	-3.11599	-2.8811	0.578533	-2.99855	3.57708
BKN29098	CG8729	FBgn0023171	rnh1	ribonuclease H1	CG8729	rnh1	FBgn0023171	Probe	25	M03	-1.98104	-0.927254	-6.89635	-3.16257	-1.45414	-5.02946	3.57531
BKN31078	CG9271	FBgn0003983	Vm34Ca	Vitelline membrane 34Ca	CG9271	Vm34Ca	FBgn0003983	Probe	27	H04	-0.0193232	0.134533	-2.73426	-4.27214	0.0576047	-3.5032	3.5608
BKN23559	CG10510	FBgn0037059	CG10510	NA	CG10510	CG10510	FBgn0037059	Probe	3	B13	1.37502	0.987128	-2.74996	-1.99954	1.18108	-2.37475	3.55583
BKN31374	CG9350	FBgn0034576	CG9350	NA	CG9350	CG9350	FBgn0034576	Probe	29	H19	-0.910416	-0.389548	-3.53892	-4.86689	-0.649982	-4.20291	3.55293
BKN24937	NA	FBgn0030782	CG18358	NA	CG34325	CG34325	FBgn0085354	Probe	40	G09	1.56047	0.429861	-1.37696	-3.70379	0.995164	-2.54038	3.53554
BKN28233	CG11577	FBgn0036847	CG11577	NA	CG11577	CG11577	FBgn0036847	Probe	38	M06	1.21549	0.390654	-3.22064	-2.24372	0.803071	-2.73218	3.53525
BKN31710	CG33690	FBgn0053690	CG33690	NA	CG33690	CG33690	FBgn0053690	Probe	30	P20	-0.331617	2.10411	0.864074	-6.14743	0.886247	-2.64168	3.52793
BKN20618	CG6182	FBgn0039158	CG6182	NA	CG6182	CG6182	FBgn0039158	Probe	4	G11	0.0208954	1.8576	-1.88254	-3.28987	0.939247	-2.58621	3.52545
BKN21465	CG2316	FBgn0039890	CG2316	NA	CG2316	CG2316	FBgn0039890	Probe	37	E06	0.917884	0.982253	-2.45013	-2.69608	0.950068	-2.57311	3.52318
BKN30577	CG42252	FBgn0259110	mmd	mind-meld	CG42252	mmd	FBgn0259110	Probe	25	D09	-2.27278	-0.461305	-3.63552	-6.14055	-1.36704	-4.88804	3.52099
BKN60321	CG6562	FBgn0034691	synj	synaptojanin	CG6562	synj	FBgn0034691	Probe	59	F18	1.10915	-0.184318	-1.74681	-4.3592	0.462417	-3.053	3.51542
BKN33099	CG33988	FBgn0053988	CG33988	NA			NA	Probe	38	H13	-1.49648	-0.844328	-2.34105	-7.01395	-1.1704	-4.6775	3.5071
BKN31303	CG14566	FBgn0037127	CG14566	NA	CG14566	CG14566	FBgn0037127	Probe	28	L22	0.2582	0.228322	-2.51177	-4.01071	0.243261	-3.26124	3.5045
BKN45473	CG6315	FBgn0000662	fl(2)d	female lethal d	CG6315	fl(2)d	FBgn0000662	Probe	51	O09	-0.657232	0.28597	-3.9707	-3.40463	-0.185631	-3.68766	3.50203
BKN26714	CG31677	FBgn0051677	CG31677	NA	CG31677	CG31677	FBgn0051677	Probe	15	O12	0.622986	2.03955	-3.31473	-1.02471	1.33127	-2.16972	3.50099
BKN22548	CG42670	FBgn0261552	ps	pasilla	CG42670	ps	FBgn0261552	Probe	28	I08	-0.84607	1.84977	-0.590213	-5.40638	0.501849	-2.9983	3.50015
BKN60547	CG9819	FBgn0030758	CanA-14F	Calcineurin A at 14F	CG9819	CanA-14F	FBgn0030758	Probe	60	K14	-1.38118	1.40758e-06	-4.80935	-3.56727	-0.690588	-4.18831	3.49772
BKN21333	CG15016	FBgn0035534	mRpS6	mitochondrial ribosomal protein S6	CG15016	mRpS6	FBgn0035534	Probe	41	O01	2.05628	0.412517	-1.34585	-3.15508	1.2344	-2.25046	3.48486
BKN60254	CG8891	FBgn0031663	CG8891	NA	CG8891	CG8891	FBgn0031663	Probe	59	L03	2.32099	-0.468181	-4.12859	-0.954598	0.926405	-2.54159	3.468
BKN40323	CR33221	FBgn0053221	CR33221	NA	CR33221&CR33221	CR33221&CR33221	FBgn0053221&FBgn0053221	Probe	42	F22	1.57264	0.199036	-2.21353	-2.94541	0.885838	-2.57947	3.46531
BKN28124	CG9945	FBgn0034527	CG9945	NA	CG9945	CG9945	FBgn0034527	Probe	20	I23	-0.117534	0.341636	-2.32515	-4.36994	0.112051	-3.34755	3.4596
BKN50799	CG1951	FBgn0039623	CG1951	NA	CG1951	CG1951	FBgn0039623	Probe	57	E13	0.161278	2.32846	-2.45509	-1.95838	1.24487	-2.20674	3.45161
BKN30963	NA	FBgn0052060	CG32060	NA			NA	Probe	27	D13	-2.56454	-0.474566	-3.48238	-6.44819	-1.51955	-4.96529	3.44573
BKN50258	CG17256	FBgn0029970	Nek2	Nek2	CG17256	Nek2	FBgn0029970	Probe	55	L11	-0.240276	0.523304	-0.606831	-5.99678	0.141514	-3.30181	3.44332
BKN40562	CG17704	FBgn0026401	Nipped-B	Nipped-B	CG17704	Nipped-B	FBgn0026401	Probe	43	M20	-0.00642536	-0.905266	-4.32893	-3.45778	-0.455846	-3.89336	3.43751
BKN32234	CG17776	FBgn0040899	CG17776	NA	CG17776	CG17776	FBgn0040899	Probe	33	H12	0.808215	0.997848	-4.35613	-0.709122	0.903032	-2.53263	3.43566
BKN28938	CG7823	FBgn0036921	RhoGDI	RhoGDI	CG7823	RhoGDI	FBgn0036921	Probe	24	A20	1.03578	1.5465	-2.43572	-1.84054	1.29114	-2.13813	3.42927
BKN29803	CG13928	FBgn0035246	CG13928	NA	CG13928	CG13928	FBgn0035246	Probe	21	B21	0.80087	0.206941	-3.38753	-2.43267	0.503905	-2.9101	3.41401
BKN33817	NA	NA	NA	NA			NA	Probe	32	O09	-1.29184	-1.8107	-3.68396	-6.24627	-1.55127	-4.96512	3.41385
BKN21909	CG1964	FBgn0039688	Kul	Kuzbanian-like	CG1964	Kul	FBgn0039688	Probe	37	O14	0.696325	1.14078	-3.01158	-1.932	0.918553	-2.47179	3.39034
BKN31228	CG42322	FBgn0259222	CG42322	NA	CG42322	CG42322	FBgn0259222	Probe	28	P15	-0.183232	-0.023966	-2.40073	-4.55252	-0.103599	-3.47662	3.37302
BKN32852	CG17959	FBgn0029647	CG17959	NA	CG17959	CG17959	FBgn0029647	Probe	36	N24	2.04155	0.430261	-2.27605	-1.98435	1.23591	-2.1302	3.3661
BKN24082	CG3421	FBgn0038853	RhoGAP93B	RhoGAP93B	CG3421	RhoGAP93B	FBgn0038853	Probe	5	J04	-0.403896	1.76897	-5.68789	0.325334	0.682535	-2.68128	3.36382
BKN40210	NA	FBgn0058359	CG40359	NA			NA	Probe	42	D11	2.19279	-0.0463634	-1.03769	-3.53327	1.07321	-2.28548	3.35869
BKN31727	CG14049	FBgn0044047	Ilp6	Insulin-like peptide 6	CG14049	Ilp6	FBgn0044047	Probe	31	D05	0.407143	-0.62702	-3.68778	-3.20601	-0.109938	-3.4469	3.33696
BKN41760	CG17450	FBgn0040028	CG17450	NA	CG17450&CG32820&CG32819	CG17450&CG32820&CG32819	FBgn0040028&FBgn0052820&FBgn0052819	Probe	46	F15	-0.439762	0.0549757	-2.55749	-4.49441	-0.192393	-3.52595	3.33356
BKN41228	CG33898	FBgn0053898	His2B:CG33898	His2B:CG33898	CG33906&CG33884&CG33878&CG33882&CG33900&CG33880&CG33868&CG33896&CG33886&CG17949&CG33898&CG33890&CG33904&CG33892&CG33902&CG33888&CG33894&CG33870&CG33910&CG33908	His2B:CG33906&His2B:CG33884&His2B:CG33878&His2B:CG33882&His2B:CG33900&His2B:CG33880&His2B:CG33868&His2B:CG33896&His2B:CG33886&His2B:CG17949&His2B:CG33898&His2B:CG33890&His2B:CG33904&His2B:CG33892&His2B:CG33902&His2B:CG33888&His2B:CG33894&His2B:CG33870&His2B:CG33910&His2B:CG33908	FBgn0053906&FBgn0053884&FBgn0053878&FBgn0053882&FBgn0053900&FBgn0053880&FBgn0053868&FBgn0053896&FBgn0053886&FBgn0061209&FBgn0053898&FBgn0053890&FBgn0053904&FBgn0053892&FBgn0053902&FBgn0053888&FBgn0053894&FBgn0053870&FBgn0053910&FBgn0053908	Probe	45	M07	-1.56166	-1.63946	-6.84344	-3.023	-1.60056	-4.93322	3.33266
BKN22016	CG9302	FBgn0032514	CG9302	NA	CG9302	CG9302	FBgn0032514	Probe	11	O23	1.02286	-0.297141	-5.51209	-0.420558	0.36286	-2.96632	3.32918
BKN28305	CG9273	FBgn0032906	RPA2	Replication protein A2	CG9273	RPA2	FBgn0032906	Probe	21	I01	1.01012	-2.0205	-3.9192	-3.74948	-0.505189	-3.83434	3.32915
BKN22984	CG5384	FBgn0032216	CG5384	NA	CG5384	CG5384	FBgn0032216	Probe	14	A16	0.462691	1.67365	-2.23026	-2.28899	1.06817	-2.25963	3.3278
BKN32420	CG9183	FBgn0003114	plu	plutonium	CG9183	plu	FBgn0003114	Probe	34	F24	-1.10498	-2.65575	-4.76289	-5.64305	-1.88036	-5.20297	3.3226
BKN50975	CG8767	FBgn0033773	mos	mos	CG8767	mos	FBgn0033773	Probe	57	D05	0.430765	0.0658256	-2.07259	-4.07221	0.248296	-3.0724	3.32069
BKN30627	CG12164	FBgn0033158	CG12164	NA	CG12164	CG12164	FBgn0033158	Probe	25	L13	-1.56986	3.01255	-2.95729	-2.24031	0.721345	-2.5988	3.32015
BKN28622	CG11486	FBgn0035397	CG11486	NA	CG11486	CG11486	FBgn0035397	Probe	22	M12	1.35214	-0.254347	-2.66421	-2.86425	0.548899	-2.76423	3.31313
BKN40033	CG9130	FBgn0035197	CG9130	NA	CG9133+CG9130	CG9133+CG9130	FBgn0035198+FBgn0035197	Probe	42	E17	1.58993	0.57383	-3.96245	-0.491488	1.08188	-2.22697	3.30885
BKN32180	CG8420	FBgn0037664	CG8420	NA	CG8420	CG8420	FBgn0037664	Probe	33	N23	-0.599724	-0.76617	-3.93991	-4.03715	-0.682947	-3.98853	3.30558
BKN34183	NA	NA	NA	NA			NA	Probe	34	K22	-1.06036	-0.038573	-3.30647	-4.39557	-0.549466	-3.85102	3.30155
BKN24161	CG42320	FBgn0259220	Doa	Darkener of apricot	CG42320	Doa	FBgn0259220	Probe	6	F17	0.566829	0	-1.47038	-4.56581	0.283415	-3.0181	3.30151
BKN22357	CG4141	FBgn0015279	Pi3K92E	Pi3K92E	CG4141	Pi3K92E	FBgn0015279	Probe	12	I09	1.43604	0.154346	-0.00924386	-4.99711	0.795194	-2.50318	3.29837
BKN31572	NA	FBgn0052080	CG32080	NA			NA	Probe	30	J07	-1.68874	-0.995171	-3.17394	-6.09228	-1.34195	-4.63311	3.29116
BKN30210	CG8034	FBgn0031011	CG8034	NA	CG8034	CG8034	FBgn0031011	Probe	23	F19	-0.323788	-0.992935	-4.80098	-3.09558	-0.658362	-3.94828	3.28992
BKN22448	CG8590	FBgn0011606	Klp3A	Kinesin-like protein at 3A	CG8590	Klp3A	FBgn0011606	Probe	12	G24	-0.591451	-0.0826496	-4.2742	-2.97404	-0.33705	-3.62412	3.28707
BKN22449	CG5354	FBgn0005683	pie	pineapple eye	CG5354	pie	FBgn0005683	Probe	37	I22	1.04995	-1.00111	-3.02026	-3.50428	0.0244181	-3.26227	3.28669
BKN50890	CG5179	FBgn0019949	Cdk9	Cyclin-dependent kinase 9	CG5179	Cdk9	FBgn0019949	Probe	57	E04	-2.88699	1.14941	-4.70734	-3.60122	-0.868787	-4.15428	3.2855
BKN46393	CG5150	FBgn0035620	CG5150	NA	CG5150	CG5150	FBgn0035620	Probe	53	J01	0.399585	0.361132	-2.05832	-3.73662	0.380359	-2.89747	3.27783
BKN26841	CG16972	FBgn0032481	CG16972	NA	CG16972	CG16972	FBgn0032481	Probe	38	E19	0.528643	1.62668	-3.92264	-0.468503	1.07766	-2.19557	3.27323
BKN46194	CG31145	FBgn0051145	CG31145	NA	CG31145	CG31145	FBgn0051145	Probe	53	G11	1.03042	0.109062	-2.81297	-2.5901	0.569739	-2.70154	3.27128
BKN24717	CG43140	FBgn0262614	pyd	polychaetoid	CG43140	pyd	FBgn0262614	Probe	37	C08	0.682676	-0.200104	-2.60243	-3.45728	0.241286	-3.02986	3.27114
BKN22581	CG3727	FBgn0010583	dock	dreadlocks	CG3727	dock	FBgn0010583	Probe	39	O13	1.50672	0.634439	-2.08214	-2.31222	1.07058	-2.19718	3.26776
BKN25171	CG11927	FBgn0031638	CG11927	NA	CG11927	CG11927	FBgn0031638	Probe	10	N21	-0.420861	-0.761832	-4.3745	-3.34148	-0.591347	-3.85799	3.26665
BKN42454	NA	FBgn0052741	CG32741	NA	CG14440	CG14440	FBgn0029894	Probe	48	I12	0.147401	1.07579	-1.33435	-3.93771	0.611596	-2.63603	3.24763
BKN23069	CG14085	FBgn0036859	CG14085	NA	CG14085	CG14085	FBgn0036859	Probe	14	O18	-1.23595	0.000898458	-4.14709	-3.58218	-0.617526	-3.86464	3.24711
BKN22773	CG6201	FBgn0032343	CG6201	NA	CG6201	CG6201	FBgn0032343	Probe	38	O01	-0.39076	-1.64403	-2.24	-6.26087	-1.0174	-4.25044	3.23304
BKN45112	CG30142	FBgn0043534	Obp57b	Odorant-binding protein 57b	CG13421+CG30142	Obp57c+Obp57b	FBgn0034509+FBgn0043534	Probe	50	C08	-1.4372	0.304565	-4.28464	-3.31342	-0.566318	-3.79903	3.23271
BKN23267	CG5122	FBgn0032471	CG5122	NA	CG5122	CG5122	FBgn0032471	Probe	1	B06	-0.00590337	1.19813	-5.7969	0.527098	0.596115	-2.6349	3.23102
BKN22628	CG9330	FBgn0036888	CG9330	NA	CG9330	CG9330	FBgn0036888	Probe	13	E23	-1.02353	1.0875	-2.00946	-4.38654	0.0319831	-3.198	3.22998
BKN21910	CG4303	FBgn0025463	Bap60	Brahma associated protein 60kD	CG4303	Bap60	FBgn0025463	Probe	10	O04	-1.57953	1.73123	-3.05235	-3.25344	0.0758501	-3.1529	3.22875
BKN23083	CG8325	FBgn0021847	l(2)k14710	lethal (2) k14710	CG8325	l(2)k14710	FBgn0021847	Probe	41	B21	-0.458966	0.702833	-1.09744	-5.1138	0.121934	-3.10562	3.22755
BKN41227	CG33896	FBgn0053896	His2B:CG33896	His2B:CG33896	CG33906&CG33884&CG33878&CG33882&CG33900&CG33880&CG33868&CG33896&CG33886&CG17949&CG33898&CG33890&CG33904&CG33892&CG33902&CG33888&CG33894&CG33870&CG33910&CG33908	His2B:CG33906&His2B:CG33884&His2B:CG33878&His2B:CG33882&His2B:CG33900&His2B:CG33880&His2B:CG33868&His2B:CG33896&His2B:CG33886&His2B:CG17949&His2B:CG33898&His2B:CG33890&His2B:CG33904&His2B:CG33892&His2B:CG33902&His2B:CG33888&His2B:CG33894&His2B:CG33870&His2B:CG33910&His2B:CG33908	FBgn0053906&FBgn0053884&FBgn0053878&FBgn0053882&FBgn0053900&FBgn0053880&FBgn0053868&FBgn0053896&FBgn0053886&FBgn0061209&FBgn0053898&FBgn0053890&FBgn0053904&FBgn0053892&FBgn0053902&FBgn0053888&FBgn0053894&FBgn0053870&FBgn0053910&FBgn0053908	Probe	45	M05	-1.68149	-2.00948	-6.2472	-3.89716	-1.84549	-5.07218	3.2267
BKN40816	CG6272	FBgn0036126	CG6272	NA	CR33947+CG6272	pncr011:3L+CG6272	FBgn0083068+FBgn0036126	Probe	44	G23	-0.12184	1.76209	-3.26073	-1.54428	0.820123	-2.40251	3.22263
BKN24355	CG15119	FBgn0034430	mip40	Myb-interacting protein 40	CG15119	mip40	FBgn0034430	Probe	7	F21	0.990911	0.497991	-1.81281	-3.13928	0.744451	-2.47604	3.22049
[truncated: 667 more rows]

## Sheet: l27strong
Image_Metadata_HD2ID	IntendedCGr5.45	IntendedFBgnr5.45	IntendedSymbolr5.45	IntendedNamer5.45	Image_Metadata_MappedTargetCGr5_45	Image_Metadata_MappedTargetSymbolr5_45	MappedTargetFBgnr5.45	Image_Metadata_Content	Image_Metadata_Plate	Image_Metadata_Well	B-score 17_rep1	B-score 17_rep2	B-score 27_rep1	B-score 27_rep2	17oC average	27oC average	difference (17oC average - 27oC average)
[truncated: 816 more rows]

[truncated: 2 more sheets: l_both_weak, l_both_strong]
