# Supplementary material for: A genome-wide RNAi screen for genes important for proliferation of cultured Drosophila cells at low temperature identifies the Ball/VRK protein kinase
Source: Chromosoma. 2023 Feb 7;132(1):31–53. doi: 10.1007/s00412-023-00787-6 (PMC9981717; doi:10.1007/s00412-023-00787-6)
Supplement: Supplementary file 4 — Supplementary file4 S3 Table. Hit lists generated based on the Z-scores of cell cycle profile parameters detected in the RNAi screen. The distinct hit lists (l17caP1 to P2, l27caP1 to P2, l17caP1, l17caP2, l17caP3, l27caP1, l27caP2, and l27caP3) are presented on separate worksheets. For further explanation see Online Resource 8 (S1 Text). (XLSX 2589 kb) [file 412_2023_787_MOESM4_ESM.xlsx]

## Sheet: l17caP1 to P2
IntendedCGr5.45	IntendedFBgnr5.45	IntendedSymbolr5.45	IntendedNamer5.45	Image_Metadata_MappedTargetCGr5_45	Image_Metadata_MappedTargetSymbolr5_45	Image_Metadata_Plate	Image_Metadata_Well	Image_Metadata_HD2ID	Image_Metadata_Content	DNA_Histo_P1/P2_17_rep1	DNA_Histo_P1/P2_17_rep2	DNA_Histo_P1/P2_27_rep1	DNA_Histo_P1/P2_27_rep2	DNA_Histo_P1/P2_normalised_17_rep1	DNA_Histo_P1/P2_normalised_17_rep2	DNA_Histo_P1/P2_normalised_27_rep1	DNA_Histo_P1/P2_normalised_27_rep2	ratio 17 normalized_rep1/normalized_rep2	ratio 27 normalized_rep1/normalized_rep2	robust z-score_P1/P2_normalized_17_rep1	robust z-score_P1/P2_normalized_17_rep2	robust z-score_P1/P2_normalized_27_rep1	robust z-score_P1/P2_normalized_27_rep2	average 17 robust z-score	average 27 robust z-score	difference average 17oC robust z-score - average 27oC robust z-score
CG31544	FBgn0051544	CG31544	NA	CG31544	CG31544	19	L16	BKN27268	Probe	0.433946	0.42771	1.61344	1.62264	0.230211	0.225701	1.10254	1.13166	1.01998	0.974272	-7.22434	-8.16613	1.03039	1.68221	-7.69524	1.3563	-9.05154
CG31106	FBgn0051106	CG31106	NA	CG31106	CG31106	19	D20	BKN27222	Probe	0.522172	0.623322	1.71167	1.63039	0.277015	0.328925	1.16967	1.13706	0.842184	1.02867	-6.78408	-7.10474	2.05615	1.7607	-6.94441	1.90842	-8.85283
CG2574	FBgn0030386	CG2574	NA	CG2574	CG2574	19	F14	BKN27231	Probe	0.512127	0.609622	1.59891	1.70959	0.271686	0.321695	1.09261	1.1923	0.844545	0.916389	-6.83421	-7.17908	0.878636	2.56285	-7.00665	1.72074	-8.72739
CG7875	FBgn0003861	trp	transient receptor potential	CG7875	trp	19	L20	BKN27270	Probe	0.554769	0.637258	1.73037	1.50103	0.294308	0.336279	1.18245	1.04685	0.87519	1.12954	-6.62142	-7.02912	2.25151	0.450592	-6.82527	1.35105	-8.17632
CG4201	FBgn0024222	ird5	immune response deficient 5	CG4201	ird5	56	N21	BKN50659	Probe	0.663047	0.678453	1.68578	1.5922	0.319415	0.290878	1.07395	1.07117	1.09811	1.00259	-6.38526	-7.49596	0.593412	0.803845	-6.94061	0.698628	-7.63924
CG31017	FBgn0051017	PH4alphaNE3	prolyl-4-hydroxylase-alpha NE3	CG31017	PH4alphaNE3	56	C20	BKN50502	Probe	0.632568	0.645958	1.6931	1.55394	0.304732	0.276946	1.07861	1.04543	1.10033	1.03174	-6.52337	-7.63921	0.664614	0.430021	-7.08129	0.547317	-7.62861
CG10257	FBgn0033985	CG10257	NA	CG10257	CG10257	19	C04	BKN27982	Probe	0.461591	0.521386	1.62652	1.38829	0.244876	0.275134	1.11148	0.968221	0.890027	1.14796	-7.08639	-7.65785	1.16694	-0.691153	-7.37212	0.237895	-7.61002
CG4720	FBgn0014006	Pk92B	Protein kinase at 92B	CG4720	Pk92B	55	M11	BKN50078	Probe	0.546654	0.663071	1.59679	1.63595	0.262321	0.309837	1.05891	1.02317	0.846644	1.03493	-6.9223	-7.30102	0.363602	0.106736	-7.11166	0.235169	-7.34683
CG15005	FBgn0035508	CG15005	NA	CG15005	CG15005	20	J15	BKN29656	Probe	0.6364	0.621426	1.58963	1.51261	0.317139	0.297437	1.09848	0.993043	1.06624	1.10618	-6.40666	-7.42852	0.968364	-0.330696	-6.91759	0.318834	-7.23642
CG12244	FBgn0261524	lic	licorne	CG12244	lic	57	D07	BKN50976	Probe	0.652047	0.813605	1.73586	1.52056	0.328998	0.392747	1.08407	1.07901	0.837684	1.00469	-6.29511	-6.4485	0.748136	0.917679	-6.3718	0.832908	-7.20471
CR34152	FBgn0083988	snoRNA:Me28S-C3420a	snoRNA:Me28S-C3420a	CR34152	snoRNA:Me28S-C3420a	48	O16	BKN42492	Probe	0.591067	0.631955	1.49646	1.46415	0.300401	0.268444	1.07743	0.958805	1.11904	1.12372	-6.56411	-7.72664	0.646547	-0.827896	-7.14537	-0.0906748	-7.0547
NA	FBgn0085705	CG41579	NA			48	K06	BKN42463	Probe	0.543908	0.622003	1.44612	1.48464	0.276433	0.264216	1.04118	0.972222	1.04624	1.07092	-6.78956	-7.77011	0.0925988	-0.633059	-7.27984	-0.27023	-7.00961
CG15896	FBgn0029858	CG15896	NA	CG15896	CG15896	19	M06	BKN28043	Probe	0.644032	0.593488	1.52544	1.47605	0.341662	0.313182	1.04241	1.02943	1.09094	1.01261	-6.17598	-7.26662	0.111429	0.197668	-6.7213	0.154549	-6.87585
CG31000	FBgn0011224	heph	hephaestus	CG31000	heph	19	O10	BKN28057	Probe	0.667101	0.691314	1.46664	1.48874	0.353901	0.364804	1.00223	1.03828	0.970112	0.965279	-6.06086	-6.73582	-0.502629	0.326144	-6.39834	-0.0882425	-6.3101
CG13506	FBgn0034723	CG13506	NA	CG13506	CG13506	29	J06	BKN31475	Probe	0.462661	0.572385	1.50956	1.45345	0.241263	0.240732	0.951283	0.927997	1.0022	1.02509	-7.12039	-8.01158	-1.28114	-1.27527	-7.56598	-1.2782	-6.28778
CG8722	FBgn0033247	Nup44A	Nucleoporin 44A	CG8722	Nup44A	20	K16	BKN28228	Probe	0.764264	0.878658	1.43514	1.65648	0.380858	0.420557	0.991725	1.0875	0.905603	0.911934	-5.80729	-6.16254	-0.663103	1.04091	-5.98492	0.188904	-6.17382
CG17337	FBgn0259979	CG17337	NA	CG17337	CG17337	29	I19	BKN22938	Probe	0.553248	0.634835	1.61324	1.38382	0.288501	0.266997	1.01662	0.883537	1.08054	1.15063	-6.67605	-7.74151	-0.282657	-1.9209	-7.20878	-1.10178	-6.107
CG42341	FBgn0259243	Pka-R1	cAMP-dependent protein kinase R1	CG42341	Pka-R1	57	J04	BKN51106	Probe	0.558332	0.672932	1.46507	1.43836	0.281713	0.324841	0.914959	1.02068	0.867234	0.89642	-6.73989	-7.14673	-1.83623	0.0706399	-6.94331	-0.882795	-6.06052
CG2762	FBgn0003963	ush	u-shaped	CG2762	ush	40	M15	BKN24976	Probe	0.899684	1.26191	1.70049	1.79308	0.626952	0.578859	1.11176	1.15602	1.08308	0.961715	-3.49243	-4.53481	1.17119	2.0359	-4.01362	1.60355	-5.61716
CG10851	FBgn0004587	B52	B52	CG10851	B52	20	O18	BKN28253	Probe	1.22517	1.15562	1.62815	1.66367	0.610544	0.55312	1.1251	1.09222	1.10382	1.0301	-3.64676	-4.79947	1.37511	1.10953	-4.22312	1.24232	-5.46544
CR34672	FBgn0086043	snoRNA:Me18S-C1024	NA	CR34672	snoRNA:Me18S-C1024	46	G09	BKN41577	Probe	0.663005	0.910691	1.55454	1.33028	0.390186	0.398969	0.988493	0.924872	0.977986	1.06879	-5.71955	-6.38452	-0.712495	-1.32065	-6.05204	-1.01657	-5.03546
CG2028	FBgn0015024	CkIalpha	Casein kinase Ialpha	CG2028	CkIalpha	57	D20	BKN51078	Probe	0.972582	1.0141	1.60674	1.409	0.490728	0.489531	1.00343	0.999845	1.00245	1.00359	-4.77381	-5.45332	-0.484169	-0.231931	-5.11357	-0.35805	-4.75552
CG11397	FBgn0015391	glu	gluon	CG11397	glu	5	C05	BKN20783	Probe	0.857261	0.954238	1.49085	1.44483	0.665268	0.679353	1.08836	1.12904	0.979267	0.963972	-3.13201	-3.50149	0.813706	1.64419	-3.31675	1.22895	-4.5457
CG3186	FBgn0034967	eIF-5A	eIF-5A	CG3186	eIF-5A	24	C04	BKN28942	Probe	0.707817	1.14991	1.5646	1.64102	0.638231	0.790218	1.11969	1.15306	0.807664	0.971056	-3.38633	-2.36153	1.29235	1.99298	-2.87393	1.64266	-4.51659
CG33217	FBgn0053217	CG33217	NA	CG33217	CG33217	36	N06	BKN32843	Probe	0.914394	1.32387	1.73623	1.64748	0.666075	0.70759	1.15668	1.0588	0.941329	1.09244	-3.12442	-3.21115	1.85774	0.624252	-3.16778	1.241	-4.40878
CG3060	FBgn0002791	mr	morula	CG3060	mr	5	C22	BKN20887	Probe	0.89987	0.983841	1.40709	1.54744	0.698335	0.700428	1.02721	1.20923	0.997011	0.849478	-2.82097	-3.28479	-0.120776	2.80865	-3.05288	1.34394	-4.39681
CG2899	FBgn0015402	ksr	kinase suppressor of ras	CG2899	ksr	18	A24	BKN27788	Probe	1.07531	1.18044	1.74878	1.57852	0.738537	0.706447	1.18706	1.06513	1.04542	1.11448	-2.4428	-3.2229	2.32192	0.716043	-2.83285	1.51898	-4.35183
CG42244	FBgn0250910	Octbeta3R	Octbeta3R	CG42244	Octbeta3R	18	L20	BKN27078	Probe	1.02218	1.38639	1.63861	1.76064	0.702046	0.8297	1.11228	1.18802	0.846145	0.936248	-2.78605	-1.95556	1.17917	2.50063	-2.37081	1.8399	-4.21071
CR42804	FBgn0261973	snoRNA:Or-CD9a	NA	CG3333+CR42804	Nop60B+snoRNA:Or-CD9a	46	P24	BKN41920	Probe	0.960015	1.35531	1.55143	1.52998	0.56498	0.593756	0.986511	1.06371	0.951535	0.927421	-4.07536	-4.38164	-0.74278	0.695562	-4.2285	-0.0236092	-4.20489
CG3978	FBgn0003117	pnr	pannier	CG3978	pnr	24	E20	BKN28962	Probe	0.791086	0.903292	1.51352	1.52829	0.713313	0.620741	1.08314	1.07385	1.14913	1.00865	-2.68007	-4.10417	0.733815	0.842709	-3.39212	0.788262	-4.18038
CG18538	FBgn0034324	CG18538	NA	CG18538	CG18538	26	L18	BKN30917	Probe	0.912136	1.3992	1.74661	1.73303	0.722079	0.845825	1.16746	1.14792	0.853697	1.01703	-2.59762	-1.78975	2.02247	1.91828	-2.19368	1.97038	-4.16406
CG12265	FBgn0264291	Det	Deterin	CG12265	Det	22	O20	BKN28638	Probe	1.24511	1.2334	1.62562	1.41891	0.729656	0.71041	1.20267	1.01538	1.02709	1.18445	-2.52634	-3.18215	2.56055	-0.00630974	-2.85424	1.27712	-4.13137
CG15793	FBgn0010269	Dsor1	Downstream of raf1	CG15793	Dsor1	57	K07	BKN50832	Probe	1.29501	1.56731	1.70956	1.60707	0.653414	0.75658	1.06765	1.1404	0.863642	0.936203	-3.24351	-2.70741	0.49709	1.80914	-2.97546	1.15312	-4.12857
CG33976	FBgn0038063	Octbeta2R	Octbeta2R	CG33976	Octbeta2R	33	O03	BKN33910	Probe	1.0203	1.1942	1.46551	1.62164	0.73027	0.689236	1.02839	1.1797	1.05953	0.871741	-2.52057	-3.39987	-0.102736	2.37987	-2.96022	1.13857	-4.09879
CG8615	FBgn0035753	RpL18	Ribosomal protein L18	CG8615	RpL18	20	I20	BKN28218	Probe	1.54077	1.64099	1.6319	1.76283	0.767819	0.785436	1.12769	1.15732	0.97757	0.974397	-2.16737	-2.4107	1.41468	2.05486	-2.28903	1.73477	-4.0238
NA	FBgn0085492	CG40505	NA			48	P24	BKN42688	Probe	1.40137	1.9391	1.67724	1.62341	0.712223	0.823697	1.20758	1.0631	0.864666	1.13591	-2.69033	-2.01728	2.63557	0.686565	-2.3538	1.66107	-4.01487
CG34367	FBgn0085396	CG34367	NA	CG34367	CG34367	24	D09	BKN30385	Probe	0.864635	1.16617	1.67053	1.56655	0.779632	0.80139	1.1955	1.10073	0.972851	1.08609	-2.05624	-2.24666	2.45087	1.23314	-2.15145	1.842	-3.99345
NA	FBgn0085651	CG41490	NA			47	B11	BKN42118	Probe	1.1034	1.73416	1.5804	1.48961	0.785921	0.740789	1.13962	1.11516	1.06092	1.02194	-1.99709	-2.86978	1.597	1.44262	-2.43344	1.51981	-3.95325
CG30035	FBgn0050035	Tret1-1	Trehalose transporter 1-1	CG30035	Tret1-1	31	F09	BKN31741	Probe	1.42281	1.21971	1.74031	1.6345	0.711722	0.822469	1.16789	1.09489	0.865348	1.06667	-2.69504	-2.02991	2.02898	1.14832	-2.36248	1.58865	-3.95112
CG12385	FBgn0011555	thetaTry	thetaTrypsin	CG12385	thetaTry	24	H17	BKN30413	Probe	0.750034	1.11805	1.5968	1.50839	0.676298	0.768319	1.14273	1.05987	0.880231	1.07818	-3.02825	-2.58671	1.64455	0.639707	-2.80748	1.14213	-3.94961
CG12393	FBgn0031768	CG12393	NA	CG12393	CG12393	18	C03	BKN27694	Probe	0.932657	1.17108	1.59732	1.55308	0.640563	0.700844	1.08425	1.04796	0.913988	1.03463	-3.36439	-3.28051	0.750771	0.466768	-3.32245	0.608769	-3.93122
CG8844	FBgn0021967	Pdsw	Pdsw	CG8844	Pdsw	21	K16	BKN28420	Probe	1.4672	1.35807	1.59849	1.62063	0.737873	0.801468	1.13064	1.12369	0.920651	1.00618	-2.44905	-2.24585	1.45976	1.5665	-2.34745	1.51313	-3.86058
CR34558	FBgn0083005	snoRNA:Psi28S-1175a	snoRNA:Psi28S-1175a	CR34558	snoRNA:Psi28S-1175a	47	K20	BKN42086	Probe	1.0758	1.93952	1.61838	1.49039	0.766261	0.828514	1.16701	1.11574	0.924862	1.04595	-2.18202	-1.96776	2.01557	1.45105	-2.07489	1.73331	-3.8082
CG3488	FBgn0014906	Hydr2	alpha/beta hydrolase2	CG3488	Hydr2	18	G13	BKN27723	Probe	0.976275	1.21779	1.6859	1.48799	0.67052	0.728798	1.14438	1.00404	0.920036	1.13977	-3.0826	-2.99308	1.66967	-0.171016	-3.03784	0.749326	-3.78716
CG15793	FBgn0010269	Dsor1	Downstream of raf1	CG15793	Dsor1	56	K22	BKN50551	Probe	1.40909	1.75844	1.74437	1.57316	0.67881	0.753906	1.11127	1.05837	0.90039	1.04999	-3.00463	-2.7349	1.16377	0.617873	-2.86977	0.890823	-3.76059
CG12680	FBgn0029740	CG12680	NA	CG12680	CG12680	18	P19	BKN27006	Probe	0.976388	1.3897	1.54042	1.74255	0.670598	0.831682	1.04562	1.17581	0.806315	0.889278	-3.08187	-1.93518	0.160571	2.32338	-2.50852	1.24198	-3.7505
NA	FBgn0085557	CG41026	NA			47	M10	BKN42093	Probe	0.92487	1.92589	1.55108	1.44123	0.658756	0.82269	1.11848	1.07894	0.800734	1.03664	-3.19326	-2.02763	1.27392	0.916687	-2.61045	1.0953	-3.70575
CG14071	FBgn0032312	CG14071	NA	CG14071	CG14071	18	L12	BKN27074	Probe	0.945661	1.29021	1.60326	1.58303	0.649494	0.772139	1.08828	1.06817	0.841163	1.01882	-3.28038	-2.54743	0.812391	0.76025	-2.9139	0.78632	-3.70022
CG14369	FBgn0038159	CG14369	NA	CG14369	CG14369	34	H23	BKN32336	Probe	1.46048	1.23618	1.51789	1.60874	0.721085	0.711954	1.09022	1.06978	1.01282	1.01911	-2.60697	-3.16627	0.842044	0.783563	-2.88662	0.812803	-3.69942
CG32642	FBgn0052642	CG32642	NA	CG32642	CG32642	28	H17	BKN31181	Probe	0.924089	1.33258	0.724096	1.64572	0.7384	0.84421	1.09462	1.16618	0.874664	0.938636	-2.44409	-1.80636	0.909244	2.18347	-2.12523	1.54636	-3.67159
CR40677	FBgn0085765	CR40677	NA	CR40677&CR40454	CR40677&5.8SrRNA:CR40454	48	P06	BKN42679	Probe	1.40269	1.82025	1.44973	1.75634	0.712896	0.773212	1.04378	1.15015	0.921993	0.90752	-2.684	-2.5364	0.132405	1.95067	-2.6102	1.04154	-3.65174
CG6617	FBgn0030944	CG6617	NA	CG6617	CG6617	21	O06	BKN28439	Probe	1.4859	1.32082	1.55792	1.60517	0.747278	0.779486	1.10194	1.11297	0.95868	0.990093	-2.36058	-2.47188	1.02125	1.41084	-2.41623	1.21604	-3.63227
CG33514	FBgn0053514	CG33514	NA	CG33514	CG33514	18	N14	BKN27087	Probe	1.166	1.25682	1.63006	1.66318	0.800825	0.752158	1.10647	1.12226	1.0647	0.985937	-1.8569	-2.75288	1.09046	1.54567	-2.30489	1.31806	-3.62295
CR32879	FBgn0003931	snRNA:U4:38AB	small nuclear RNA U4 at 38AB	CR32879	snRNA:U4:38AB	48	P20	BKN42686	Probe	1.34411	1.81336	1.52516	1.62011	0.683125	0.770286	1.09809	1.06094	0.886846	1.03502	-2.96404	-2.56648	0.962306	0.655198	-2.76526	0.808752	-3.57401
CG8234	FBgn0033644	Tret1-2	Trehalose transporter 1-2	CG8234	Tret1-2	48	A24	BKN42412	Probe	1.4321	1.60576	1.48819	1.60682	0.727844	0.6821	1.07147	1.05223	1.06706	1.01828	-2.54339	-3.47324	0.555508	0.528781	-3.00832	0.542145	-3.55046
CG33094	FBgn0053094	Synd	Syndapin	CG33094	Synd	25	I19	BKN29082	Probe	1.02171	1.54332	1.66218	1.68062	0.716592	0.886054	1.11979	1.12604	0.808745	0.994453	-2.64923	-1.3761	1.29398	1.60058	-2.01267	1.44728	-3.45995
CG1418	FBgn0033468	CG1418	NA	CG1418	CG1418	21	G10	BKN28393	Probe	1.60217	1.36413	1.63064	1.56953	0.80575	0.805047	1.15338	1.08826	1.00087	1.05984	-1.81057	-2.20905	1.80724	1.05193	-2.00981	1.42958	-3.43939
CG10930	FBgn0003140	PpY-55A	Protein phosphatase Y at 55A	CG10930	PpY-55A	24	B17	BKN30377	Probe	0.931228	1.11256	1.5756	1.57661	0.839678	0.764548	1.12756	1.10781	1.09827	1.01783	-1.49143	-2.62547	1.41268	1.33583	-2.05845	1.37426	-3.43271
CG9077	FBgn0033600	Cpr47Ec	Cuticular protein 47Ec	CG9077	Cpr47Ec	18	H24	BKN27056	Probe	1.08405	1.36797	1.53883	1.73479	0.744545	0.818678	1.04455	1.17057	0.909448	0.892338	-2.38629	-2.06889	0.144102	2.2473	-2.22759	1.1957	-3.42329
CG34441	FBgn0085470	CG34441	NA	CG34440+CG34441	lmg+CG34441	18	I19	BKN27738	Probe	1.09222	1.31171	1.74349	1.48178	0.750152	0.785011	1.18347	0.999853	0.955593	1.18364	-2.33355	-2.41507	2.26709	-0.231806	-2.37431	1.01764	-3.39195
NA	NA	NA	NA			34	A24	BKN34124	Probe	1.50861	1.37466	1.53216	1.63622	0.744849	0.79171	1.10047	1.08805	0.940811	1.01141	-2.38343	-2.34619	0.99864	1.04892	-2.36481	1.02378	-3.38859
CG31184	FBgn0051184	LSm3	NA	CG31184	LSm3	24	G16	BKN28972	Probe	0.852411	1.21343	1.65544	1.4838	0.768609	0.833867	1.1847	1.04259	0.921741	1.1363	-2.15993	-1.91271	2.28584	0.388828	-2.03632	1.33733	-3.37365
CG13888	FBgn0035167	Gr61a	Gustatory receptor 61a	CG13888	Gr61a	32	L08	BKN31968	Probe	1.72575	1.27313	1.69204	1.45808	0.861308	0.734115	1.083	1.13634	1.17326	0.953066	-1.28796	-2.9384	0.731811	1.75015	-2.11318	1.24098	-3.35416
NA	NA	NA	NA			36	E14	BKN34527	Probe	0.895356	1.51944	1.58062	1.69126	0.652206	0.81212	1.05301	1.08694	0.803091	0.968785	-3.25487	-2.13632	0.273504	1.03287	-2.6956	0.653186	-3.34878
CG11958	FBgn0015622	Cnx99A	Calnexin 99A	CG11958	Cnx99A	21	G17	BKN28301	Probe	1.49063	1.25966	1.57577	1.49505	0.749654	0.743395	1.11457	1.03661	1.00842	1.0752	-2.33823	-2.84299	1.21415	0.302006	-2.59061	0.758076	-3.34869
CG10726	FBgn0014127	barr	barren	CG10726	barr	10	A03	BKN21730	Probe	0.808387	0.866997	1.30876	1.33227	0.579151	0.516803	0.95652	0.931934	1.12064	1.02638	-3.94206	-5.1729	-1.2011	-1.2181	-4.55748	-1.2096	-3.34787
CG8732	FBgn0263120	Acsl	Acyl-CoA synthetase long-chain	CG8732	Acsl	24	K01	BKN28893	Probe	0.701311	0.840218	1.42319	1.33531	0.632365	0.577396	1.01849	0.938252	1.0952	1.08552	-3.44151	-4.54985	-0.254099	-1.12635	-3.99568	-0.690226	-3.30545
CG9552	FBgn0011705	rost	rolling stone	CG9552	rost	26	H12	BKN30890	Probe	0.909898	1.46268	1.62933	1.7114	0.720307	0.8842	1.08907	1.13359	0.814643	0.960726	-2.61428	-1.39516	0.824432	1.7102	-2.00472	1.26731	-3.27204
CG34402	FBgn0085431	CG34402	NA	CG34402	CG34402	24	H13	BKN30411	Probe	0.862484	1.04177	1.62595	1.38243	0.777692	0.715902	1.16359	0.971364	1.08631	1.1979	-2.07449	-3.12567	1.96335	-0.645513	-2.60008	0.658918	-3.259
CG13086	FBgn0032770	CG13086	NA	CG13086	CG13086	37	N06	BKN33035	Probe	1.54522	1.14783	1.54647	1.73646	0.750962	0.648588	0.992983	1.08496	1.15784	0.915226	-2.32593	-3.81783	-0.643876	1.00407	-3.07188	0.180095	-3.25198
CG14075	FBgn0036835	CG14075	NA	CG14075	CG14075	53	P17	BKN46437	Probe	0.956664	1.70633	1.53147	1.59737	0.776874	0.762881	1.09493	1.07524	1.01834	1.01831	-2.08219	-2.64262	0.914024	0.862952	-2.36241	0.888488	-3.2509
CG32264	FBgn0052264	CG32264	NA	CG32264	CG32264	24	I21	BKN28891	Probe	0.941701	1.09087	1.60655	1.50056	0.849122	0.749644	1.14971	1.05436	1.1327	1.09043	-1.40259	-2.77873	1.7512	0.559766	-2.09066	1.15548	-3.24615
CG10763	FBgn0030011	Gbeta5	Gbeta5	CG10763	Gbeta5	21	I13	BKN28311	Probe	1.30079	1.2534	1.4117	1.55196	0.654186	0.739699	0.998516	1.07608	0.884395	0.927924	-3.23625	-2.88099	-0.559321	0.875059	-3.05862	0.157869	-3.21649
CG14073	FBgn0036814	CG14073	NA	CG14073	CG14073	18	K19	BKN27750	Probe	1.06287	1.44678	1.52187	1.74459	0.729992	0.865844	1.03303	1.17719	0.843099	0.877543	-2.52318	-1.58391	-0.0318352	2.34337	-2.05355	1.15577	-3.20932
CG1506	FBgn0023416	Ac3	Ac3	CG1506	Ac3	32	J04	BKN31954	Probe	1.55101	1.28731	1.65191	1.40178	0.7741	0.742288	1.05732	1.09246	1.04286	0.967834	-2.10829	-2.85436	0.339304	1.11299	-2.48133	0.726147	-3.20747
CG10839	FBgn0028858	CG10839	NA	CG10839	CG10839	18	H08	BKN27048	Probe	1.0956	1.39731	1.57878	1.67054	0.752474	0.836239	1.07167	1.12722	0.899832	0.950718	-2.3117	-1.88832	0.558539	1.61772	-2.10001	1.08813	-3.18814
NA	NA	NA	NA			33	O08	BKN34008	Probe	0.938479	1.33833	1.54184	1.39489	0.671711	0.772425	1.08196	1.01475	0.869613	1.06623	-3.0714	-2.54449	0.715798	-0.0154974	-2.80795	0.350151	-3.1581
CR34526	FBgn0082928	snoRNA:Me28S-G3255a	snoRNA:Me28S-G3255a	CR42451+CR34526	Uhg4+snoRNA:Me28S-G3255a	47	G20	BKN42062	Probe	0.977836	1.94614	1.54715	1.38424	0.696482	0.83134	1.11565	1.03628	0.837782	1.07659	-2.83839	-1.93869	1.23065	0.297117	-2.38854	0.763885	-3.15243
CG6618	FBgn0029137	Patsas	Patsas	CG6618	Patsas	42	A23	BKN40012	Probe	0.585325	1.61413	1.62908	1.65182	0.858062	0.715273	1.09001	1.08353	1.19963	1.00598	-1.3185	-3.13215	0.838868	0.983316	-2.22532	0.911092	-3.13642
NA	NA	NA	NA			32	O22	BKN33727	Probe	1.57958	1.33217	1.54295	1.51853	0.788358	0.768158	0.987575	1.18345	1.0263	0.834491	-1.97417	-2.58836	-0.726526	2.43423	-2.28127	0.853854	-3.13512
NA	NA	NA	NA			33	C19	BKN33846	Probe	0.933381	1.34975	1.49057	1.44252	0.668061	0.779017	1.04598	1.04939	0.85757	0.996744	-3.10573	-2.47671	0.165958	0.487595	-2.79122	0.326776	-3.11799
CG12131	FBgn0027619	Adam	Adam	CG12131	Adam	21	O14	BKN28443	Probe	1.55375	1.2892	1.52767	1.54575	0.781402	0.760824	1.08054	1.07177	1.02705	1.00818	-2.0396	-2.66377	0.694198	0.812553	-2.35168	0.753375	-3.10506
CG7242	FBgn0087021	Spc25	Spc25	CG7242	Spc25	16	O06	BKN25367	Probe	1.01118	0.968332	1.40714	1.39688	0.515543	0.568611	0.928757	0.922849	0.906671	1.0064	-4.54038	-4.64019	-1.62537	-1.35002	-4.59029	-1.4877	-3.10259
NA	NA	NA	NA			36	I03	BKN34450	Probe	0.90794	1.52282	1.60451	1.62185	0.661373	0.813925	1.06893	1.04234	0.812573	1.02551	-3.16864	-2.11777	0.516652	0.3851	-2.6432	0.450876	-3.09408
CG33174	FBgn0261244	inaE	inactivation no afterpotential E	CG33174	inaE	5	C24	BKN20888	Probe	0.952333	1.21234	1.42196	1.48057	0.739048	0.863107	1.03807	1.15697	0.856264	0.897229	-2.438	-1.61205	0.04508	2.04977	-2.02503	1.04743	-3.07245
NA	NA	NA	NA			33	O05	BKN33911	Probe	1.11969	1.39161	1.46885	1.59813	0.80141	0.803174	1.03074	1.1626	0.997804	0.886584	-1.85139	-2.22831	-0.0668666	2.1315	-2.03985	1.03232	-3.07217
CG10672	FBgn0035588	CG10672	NA	CG10672	CG10672	13	O15	BKN22684	Probe	0.824026	1.40037	1.48866	1.58023	0.681419	0.842452	1.05809	1.08198	0.808851	0.977918	-2.98009	-1.82444	0.351033	0.960802	-2.40226	0.655917	-3.05818
CR32285	FBgn0052285	tRNA:CR32285	transfer RNA:CR32285	CR32285	tRNA:CR32285	44	O05	BKN40855	Probe	0.811782	1.51357	1.41964	1.47146	0.699828	0.860355	1.01074	1.15516	0.813417	0.874981	-2.80692	-1.64035	-0.372532	2.02342	-2.22363	0.825442	-3.04907
CG4211	FBgn0004227	nonA	no on or off transient A	CG4211	nonA	53	G04	BKN46286	Probe	0.724973	1.5085	1.38001	1.44996	0.588726	0.674436	0.986643	0.976017	0.872915	1.01089	-3.852	-3.55205	-0.740768	-0.577953	-3.70202	-0.65936	-3.04266
CG6084	FBgn0086254	CG6084	NA	CG6084	CG6084	16	O09	BKN22201	Probe	1.00948	0.931122	1.46936	1.28115	0.514677	0.546761	0.969825	0.846393	0.94132	1.14583	-4.54853	-4.86486	-0.997771	-2.46028	-4.70669	-1.72903	-2.97767
CG9249	FBgn0032922	CG9249	NA	CG9249	CG9249	24	A18	BKN28937	Probe	0.870684	1.15864	1.55226	1.48747	0.785087	0.796217	1.11086	1.04517	0.986021	1.06284	-2.00494	-2.29985	1.15743	0.426299	-2.15239	0.791866	-2.94426
CG7665	FBgn0016650	Lgr1	NA	CG7665	Lgr1	18	G22	BKN27823	Probe	1.07313	1.07825	1.51482	1.47196	0.737042	0.645292	1.02825	0.993226	1.14218	1.03526	-2.45687	-3.85173	-0.10496	-0.328049	-3.1543	-0.216505	-2.93779
CG8092	FBgn0033998	row	relative of woc	CG8092	row	2	I13	BKN20247	Probe	1.51422	1.16652	1.43183	1.53021	0.844543	0.740223	1.08472	1.06809	1.14093	1.01557	-1.44566	-2.8756	0.758018	0.759164	-2.16063	0.758591	-2.91922
CG15561	FBgn0039829	CG15561	NA	CG15561	CG15561	13	O19	BKN22686	Probe	0.965276	1.15855	1.51466	1.48294	0.798224	0.696973	1.07657	1.01536	1.14527	1.06028	-1.88137	-3.32032	0.633533	-0.00658	-2.60084	0.313476	-2.91432
CG16720	FBgn0004168	5-HT1A	Serotonin receptor 1A	CG16720	5-HT1A	21	I14	BKN28407	Probe	1.30101	1.05163	1.36987	1.41362	0.654293	0.62062	0.968935	0.980158	1.05426	0.988549	-3.23524	-4.10541	-1.01138	-0.517809	-3.67032	-0.764594	-2.90573
CG3160	FBgn0029789	CG3160	NA	CG3160	CG3160	8	M13	BKN21423	Probe	1.02771	1.21932	1.47294	1.68612	0.826173	0.766102	1.08017	1.0774	1.07841	1.00257	-1.61846	-2.6095	0.688467	0.894249	-2.11398	0.791358	-2.90534
NA	FBgn0058381	CG40381	NA			48	P19	BKN42590	Probe	1.41521	2.01271	1.46912	1.66871	0.71926	0.854965	1.05774	1.09276	0.841274	0.967948	-2.62413	-1.69577	0.345668	1.11737	-2.15995	0.731518	-2.89147
CG31546	FBgn0051546	CG31546	NA	CG31546+CG12171	CG31546+CG12171	53	P08	BKN46528	Probe	0.97285	1.6023	1.5432	1.47325	0.790018	0.716374	1.10331	0.991688	1.1028	1.11256	-1.95855	-3.12083	1.04218	-0.350383	-2.53969	0.345896	-2.88559
CG32217	FBgn0014037	Su(Tpl)	Su(Tpl)	CR43889+CG32217+CG8103	CR43889+Su(Tpl)+Mi-2	31	I21	BKN33499	Probe	1.48932	0.992051	1.59219	1.4397	0.744989	0.668954	1.06849	0.964401	1.11366	1.10793	-2.38211	-3.60842	0.509943	-0.746627	-2.99527	-0.118342	-2.87692
CG4649	FBgn0022359	Sodh-2	Sorbitol dehydrogenase-2	CG4649	Sodh-2	24	B22	BKN30475	Probe	0.901465	1.13989	1.54034	1.49773	0.812841	0.783327	1.10232	1.05238	1.03768	1.04746	-1.74387	-2.43239	1.02705	0.53095	-2.08813	0.779001	-2.86713
CG8675	FBgn0030834	CG8675	NA	CG8675	CG8675	18	M16	BKN27856	Probe	1.05967	1.27925	1.39921	1.69581	0.727798	0.765582	0.949772	1.14427	0.950646	0.830023	-2.54382	-2.61484	-1.30423	1.86536	-2.57933	0.280566	-2.8599
CG33061	FBgn0053061	CG33061	NA	CG33061	CG33061	24	H01	BKN30405	Probe	0.860005	1.05316	1.51063	1.43102	0.775457	0.723731	1.08106	1.00551	1.07147	1.07514	-2.09552	-3.04518	0.702117	-0.149692	-2.57035	0.276212	-2.84656
CG12755	FBgn0002440	l(3)mbn	lethal (3) malignant blood neoplasm	CG12755	l(3)mbn	37	L12	BKN33026	Probe	1.4172	1.33337	1.55846	1.6874	0.688745	0.753427	1.00068	1.05431	0.914149	0.949136	-2.91117	-2.73983	-0.526213	0.558968	-2.8255	0.0163778	-2.84188
CR33399	FBgn0053399	5SrRNA:CR33399	5SrRNA:CR33399	CR33363+CR33364+CR33362+CR33365&CR33363+CR33361+CR33362+CR33360+CR33364&CR33363+CR33362+CR33364+CR33361+CR33365&CR33363+CR33362+CR33364&CR33363+CR33362+CR33361+CR33364&CR33363+CR33361+CR33359+CR33360+CR33362+CR33358+CR33364&CR33363+CR33361+CR33360+CR33362+CR33364+CR33359+CR33365&CR33363+CR33361+CR33362+CR33364+CR33360+CR33365&CR33363+CR33361+CR33360+CR33362+CR33359+CR33364&CR33356+CR33358+CR33359…	5SrRNA-Psi:CR33363+5SrRNA:CR33364+5SrRNA:CR33362+5SrRNA:CR33365&5SrRNA-Psi:CR33363+5SrRNA:CR33361+5SrRNA:CR33362+5SrRNA:CR33360+5SrRNA:CR33364&5SrRNA-Psi:CR33363+5SrRNA:CR33362+5SrRNA:CR33364+5SrRNA:CR33361+5SrRNA:CR33365&5SrRNA-Psi:CR33363+5SrRNA:CR33362+5SrRNA:CR33364&5SrRNA-Psi:CR33363+5SrRNA:CR33362+5SrRNA:CR33361+5SrRNA:CR33364&5SrRNA-Psi:CR33363+5SrRNA:CR33361+5SrRNA:CR33359+5SrRNA:CR33360+…	46	P22	BKN41919	Probe	1.21438	1.83643	1.56128	1.60438	0.714674	0.80453	0.992774	1.11544	0.888313	0.890026	-2.66727	-2.21437	-0.647071	1.44674	-2.44082	0.399835	-2.84065
CG9837	FBgn0037635	CG9837	NA	CG9837	CG9837	16	L22	BKN26215	Probe	1.25857	1.29644	1.60878	1.46044	0.641677	0.761279	1.06185	0.96484	0.842893	1.10054	-3.35392	-2.6591	0.408469	-0.740249	-3.00651	-0.16589	-2.84062
CG10077	FBgn0035720	CG10077	NA	CG10077	CG10077	47	M22	BKN42099	Probe	1.06811	1.79947	1.40988	1.45886	0.760779	0.768689	1.01666	1.09214	0.98971	0.930891	-2.23359	-2.5829	-0.28204	1.1083	-2.40825	0.413131	-2.82138
CG7378	FBgn0030976	CG7378	NA	CG7378	CG7378	22	O15	BKN28540	Probe	1.33917	1.31371	1.47215	1.42808	0.784778	0.75667	1.08913	1.02195	1.03715	1.06574	-2.00784	-2.70649	0.825446	0.0890342	-2.35717	0.45724	-2.81441
CG8640	FBgn0035735	Cpr65Ea	Cuticular protein 65Ea	CG8640	Cpr65Ea	51	P01	BKN45661	Probe	1.27706	1.41651	0.84667	1.46031	0.766965	0.664471	1.08239	0.951122	1.15425	1.13802	-2.1754	-3.65451	0.722488	-0.939455	-2.91496	-0.108483	-2.80647
CG10706	FBgn0029761	SK	small conductance calcium-activated potassium channel	CG10706	SK	18	C13	BKN27699	Probe	1.0239	1.34923	1.54599	1.54664	0.703233	0.80746	1.04941	1.04362	0.870919	1.00555	-2.77489	-2.18424	0.218386	0.403719	-2.47957	0.311053	-2.79062
CG33958	FBgn0053958	CG33958	NA	CG33958	CG33958	33	N18	BKN32273	Probe	0.99676	1.51885	1.49489	1.51101	0.713425	0.876613	1.04901	1.09922	0.813843	0.954327	-2.67902	-1.47318	0.212378	1.21113	-2.0761	0.711756	-2.78786
CG12400	FBgn0031505	CG12400	NA	CG12400	CG12400	32	P07	BKN32088	Probe	1.39147	1.49957	1.55401	1.45665	0.694473	0.864682	0.994654	1.13522	0.803154	0.876177	-2.85729	-1.59586	-0.618347	1.73393	-2.22658	0.557793	-2.78437
NA	NA	NA	NA			34	I22	BKN34171	Probe	1.43607	1.4808	1.50637	1.56711	0.709035	0.852837	1.08194	1.0421	0.831384	1.03824	-2.72031	-1.71765	0.7156	0.381616	-2.21898	0.548608	-2.76759
CG31628	FBgn0000053	ade3	adenosine 3	CG31628	ade3	18	G07	BKN27720	Probe	0.974594	1.28302	1.52734	1.48669	0.669366	0.76784	1.03674	1.00316	0.871751	1.03348	-3.09346	-2.59163	0.024879	-0.183732	-2.84254	-0.0794264	-2.76312
CG4210	FBgn0038302	CG4210	NA	CG4210	CG4210	52	O12	BKN45954	Probe	0.785994	1.17836	0.579645	1.47633	0.780196	0.699306	1.08818	0.971733	1.11567	1.11983	-2.05094	-3.29633	0.810845	-0.640159	-2.67363	0.085343	-2.75898
NA	NA	NA	NA			34	I08	BKN34164	Probe	1.71762	1.27634	1.48369	1.59745	0.848042	0.735082	1.06566	1.06227	1.15367	1.00319	-1.41275	-2.92846	0.466717	0.674585	-2.17061	0.570651	-2.74126
CG15337	FBgn0030014	CG15337	NA	CG15337	CG15337	30	B11	BKN31526	Probe	1.06496	1.24017	1.44834	1.38032	0.595055	0.712548	0.978553	0.972045	0.835108	1.00669	-3.79246	-3.16016	-0.864399	-0.635622	-3.47631	-0.750011	-2.7263
CG5941	FBgn0029833	CG5941	NA	CG5941	CG5941	18	G05	BKN27719	Probe	0.961695	1.00702	1.38331	1.44565	0.660507	0.602665	0.938978	0.975469	1.09598	0.962591	-3.17679	-4.29003	-1.46917	-0.585904	-3.73341	-1.02754	-2.70587
CG32645	FBgn0052645	CG32645	NA	CG32645	CG32645	18	D11	BKN26930	Probe	1.23689	1.25057	1.61978	1.5238	0.849512	0.748416	1.09949	1.02821	1.13508	1.06933	-1.39893	-2.79136	0.983764	0.179945	-2.09514	0.581855	-2.677
CG6897	FBgn0259791	bora	aurora borealis	CG6897	bora	12	J16	BKN25816	Probe	1.07806	1.11675	1.23205	1.45392	0.612608	0.634633	0.879815	1.02465	0.965294	0.858651	-3.62735	-3.96132	-2.37329	0.128256	-3.79434	-1.12251	-2.67182
CG9111	FBgn0004426	LysC	Lysozyme C	CG9111	LysC	46	P18	BKN41917	Probe	1.29771	1.90976	1.62405	1.58884	0.763718	0.836656	1.03269	1.10464	0.912821	0.934868	-2.20594	-1.88403	-0.0370691	1.28984	-2.04499	0.626386	-2.67137
CG14456	FBgn0037176	CG14456	NA	CG14456	CG14456	26	L12	BKN30914	Probe	0.881662	1.38113	1.61301	1.52775	0.697955	0.834905	1.07816	1.01194	0.835969	1.06544	-2.82454	-1.90204	0.657755	-0.0562943	-2.36329	0.30073	-2.66402
CG14879	FBgn0038419	CG14879	NA	CG14879	CG14879	36	B14	BKN32775	Probe	0.959785	1.54795	1.5872	1.60125	0.699139	0.827357	1.05739	1.0291	0.845026	1.0275	-2.8134	-1.97965	0.340425	0.192839	-2.39653	0.266632	-2.66316
CG15201	FBgn0030272	CG15201	NA	CG15201	CG15201	36	H19	BKN32718	Probe	0.975871	1.61686	1.57536	1.66384	0.710856	0.864189	1.04951	1.06932	0.822571	0.981479	-2.70318	-1.60093	0.219971	0.776902	-2.15206	0.498436	-2.65049
CG18372	FBgn0041581	AttB	Attacin-B	CG18372	AttB	47	D05	BKN42127	Probe	1.00877	1.92091	1.41621	1.43073	0.718513	0.820563	1.02122	1.07108	0.875634	0.953455	-2.63116	-2.04951	-0.212294	0.802491	-2.34034	0.295099	-2.63544
NA	NA	NA	NA			32	G06	BKN33671	Probe	1.7353	1.28243	1.72483	1.31055	0.866076	0.739476	1.10399	1.02136	1.1712	1.0809	-1.24311	-2.88328	1.05254	0.0805608	-2.0632	0.566551	-2.62975
CG4247	FBgn0038307	mRpS10	mitochondrial ribosomal protein S10	CG4247	mRpS10	18	O05	BKN27767	Probe	0.928512	1.14819	1.3373	1.54306	0.637716	0.687151	0.907747	1.0412	0.928058	0.871825	-3.39117	-3.42131	-1.94644	0.368663	-3.40624	-0.788886	-2.61736
CG30072	FBgn0050072	Obp50c	Odorant-binding protein 50c	CG30072+CG30073	Obp50c+Obp50b	18	P07	BKN27000	Probe	1.00303	1.28431	1.51255	1.49171	0.688895	0.768611	1.02671	1.00655	0.896286	1.02003	-2.90976	-2.58371	-0.128489	-0.134541	-2.74673	-0.131515	-2.61522
CG13062	FBgn0036603	CG13062	NA	CG13062	CG13062	21	L13	BKN29859	Probe	1.53067	1.16877	1.55702	1.33052	0.769792	0.689752	1.10131	0.922534	1.11604	1.19378	-2.14881	-3.39456	1.01148	-1.35461	-2.77168	-0.171564	-2.60012
CG4341	FBgn0028481	CG4341	NA	CG4341	CG4341	32	N12	BKN31982	Probe	1.53733	1.29299	1.53386	1.39212	0.76727	0.745563	0.981761	1.08493	1.02911	0.904905	-2.17253	-2.82069	-0.815372	1.00367	-2.49661	0.0941498	-2.59076
CG14984	FBgn0035480	CG14984	NA	CG14984	CG14984	37	P06	BKN33047	Probe	1.52339	1.3038	1.44363	1.7893	0.740355	0.736718	0.926954	1.11798	1.00494	0.829135	-2.42571	-2.91164	-1.65293	1.48353	-2.66867	-0.0846987	-2.58397
CG2650	FBgn0000092	CG2650	NA	CG2650	CG2650	18	D12	BKN27026	Probe	1.12617	1.22395	1.45102	1.59192	0.773473	0.732489	0.984942	1.07417	1.05595	0.916932	-2.11418	-2.95513	-0.76676	0.847405	-2.53466	0.0403228	-2.57498
CR33357	FBgn0053357	5SrRNA:CR33357	5SrRNA:CR33357	CR33363+CR33365+CR33366+CR33367+CR33364+CR33362+CR33368&CR33416+CR33415+CR33417&CR33356+CR33355+CR33357&CR33416+CR33419+CR33417+CR33420+CR33418+CR33415+CR33421&CR33416+CR33415+CR33417+CR33414+CR33418+CR33413+CR33419&CR33356+CR33357+CR33355+CR33358&CR33356+CR33355+CR33354+CR33357&CR33356+CR33358+CR33355+CR33359+CR33357+CR33354+CR33360&CR33356+CR33355+CR33357+CR33354+CR33358&CR33416+CR33417+CR33418…	5SrRNA-Psi:CR33363+5SrRNA:CR33365+5SrRNA:CR33366+5SrRNA:CR33367+5SrRNA:CR33364+5SrRNA:CR33362+5SrRNA:CR33368&5SrRNA-Psi:CR33416+5SrRNA:CR33415+5SrRNA:CR33417&5SrRNA-Psi:CR33356+5SrRNA:CR33355+5SrRNA:CR33357&5SrRNA-Psi:CR33416+5SrRNA:CR33419+5SrRNA:CR33417+5SrRNA:CR33420+5SrRNA:CR33418+5SrRNA:CR33415+5SrRNA:CR33421&5SrRNA-Psi:CR33416+5SrRNA:CR33415+5SrRNA:CR33417+5SrRNA:CR33414+5SrRNA:CR33418+5SrR…	47	O22	BKN42111	Probe	0.897234	1.76269	1.39075	1.3104	0.639072	0.752974	1.00286	0.980994	0.84873	1.02229	-3.37842	-2.74449	-0.492885	-0.505675	-3.06145	-0.49928	-2.56217
CG11990	FBgn0037657	hyx	hyrax	CG11990	hyx	7	C13	BKN21171	Probe	1.31366	1.65824	1.50877	1.52728	0.667853	0.798488	1.00153	1.03306	0.836397	0.969478	-3.10769	-2.27649	-0.513335	0.250358	-2.69209	-0.131488	-2.5606
CG7707	FBgn0036703	CG7707	NA	CG7707	CG7707	26	L15	BKN30820	Probe	0.914323	1.37555	1.60788	1.53138	0.723811	0.83153	1.07473	1.01435	0.870457	1.05952	-2.58133	-1.93675	0.605315	-0.0213175	-2.25904	0.291999	-2.55104
CG8200	FBgn0024754	Flo-1	Flotillin-1	CG8200	Flo-1	29	O05	BKN22967	Probe	1.16572	1.64037	1.48925	1.53581	0.607887	0.6899	0.938486	0.980578	0.881124	0.957074	-3.67175	-3.39304	-1.47669	-0.511707	-3.5324	-0.994197	-2.5382
CG4496	FBgn0031894	CG4496	NA	CG4496	CG4496	18	D21	BKN26935	Probe	1.18839	1.29099	1.64475	1.46142	0.816207	0.772611	1.11644	0.98611	1.05643	1.13217	-1.7122	-2.54257	1.24277	-0.43138	-2.12739	0.405694	-2.53308
NA	NA	NA	NA			36	I24	BKN34556	Probe	0.934962	1.46065	1.55855	1.53476	0.681057	0.780696	1.03831	0.986365	0.872372	1.05266	-2.98349	-2.45944	0.0487751	-0.427683	-2.72147	-0.189454	-2.53201
CG16982	FBgn0025638	Roc1a	Roc1a	CG16982	Roc1a	24	I09	BKN28885	Probe	0.737757	0.993623	1.28135	1.47107	0.665228	0.682816	0.916986	1.03365	0.974242	0.887134	-3.13238	-3.46589	-1.80525	0.25896	-3.29913	-0.773146	-2.52599
CG17734	FBgn0037890	CG17734	NA	CG17734	CG17734	33	N07	BKN32172	Probe	1.0301	1.41843	1.45002	1.47048	0.737287	0.818654	1.01752	1.06973	0.900609	0.951191	-2.45456	-2.06914	-0.268888	0.782968	-2.26185	0.25704	-2.51889
NA	NA	NA	NA			34	I21	BKN34075	Probe	1.67002	1.32016	1.55172	1.47745	0.824543	0.760321	1.11452	0.982469	1.08447	1.13441	-1.63379	-2.66894	1.21339	-0.484256	-2.15137	0.364569	-2.51593
CR33374	FBgn0053374	5SrRNA:CR33374	5SrRNA:CR33374	CR33363+CR33365+CR33366+CR33367+CR33364+CR33362+CR33368&CR33416+CR33415+CR33417&CR33356+CR33355+CR33357&CR33416+CR33419+CR33417+CR33420+CR33418+CR33415+CR33421&CR33416+CR33415+CR33417+CR33414+CR33418+CR33413+CR33419&CR33356+CR33357+CR33355+CR33358&CR33356+CR33355+CR33354+CR33357&CR33356+CR33358+CR33355+CR33359+CR33357+CR33354+CR33360&CR33356+CR33355+CR33357+CR33354+CR33358&CR33416+CR33417+CR33418…	5SrRNA-Psi:CR33363+5SrRNA:CR33365+5SrRNA:CR33366+5SrRNA:CR33367+5SrRNA:CR33364+5SrRNA:CR33362+5SrRNA:CR33368&5SrRNA-Psi:CR33416+5SrRNA:CR33415+5SrRNA:CR33417&5SrRNA-Psi:CR33356+5SrRNA:CR33355+5SrRNA:CR33357&5SrRNA-Psi:CR33416+5SrRNA:CR33419+5SrRNA:CR33417+5SrRNA:CR33420+5SrRNA:CR33418+5SrRNA:CR33415+5SrRNA:CR33421&5SrRNA-Psi:CR33416+5SrRNA:CR33415+5SrRNA:CR33417+5SrRNA:CR33414+5SrRNA:CR33418+5SrR…	47	D11	BKN42130	Probe	1.01418	1.88649	1.53924	1.27225	0.722366	0.805858	1.10994	0.952437	0.896393	1.16537	-2.59492	-2.20071	1.14347	-0.920361	-2.39781	0.111556	-2.50937
CG33013	FBgn0053013	CG33013	NA	CG33013	CG33013	37	P08	BKN33048	Probe	1.48938	1.55431	1.48381	1.87166	0.723823	0.878272	0.952749	1.16943	0.824144	0.814711	-2.58121	-1.45612	-1.25872	2.23074	-2.01866	0.486012	-2.50468
CG13772	FBgn0031866	neuroligin	neuroligin	CG13772	neuroligin	29	C01	BKN22893	Probe	1.29746	1.99064	1.60883	1.63678	0.676581	0.83722	1.01384	1.04504	0.808128	0.970139	-3.02559	-1.87824	-0.325196	0.424422	-2.45191	0.0496126	-2.50153
CG6108	FBgn0032498	CG6108	NA	CG6108	CG6108	18	L01	BKN26973	Probe	0.997977	1.35823	1.56719	1.45261	0.685426	0.812849	1.0638	0.980169	0.843239	1.08532	-2.94239	-2.12883	0.438256	-0.517649	-2.53561	-0.0396966	-2.49591
CG4079	FBgn0011291	Taf11	TBP-associated factor 11	CG4079	Taf11	18	G12	BKN27818	Probe	1.01979	1.39154	1.55026	1.50383	0.70041	0.832782	1.0523	1.01473	0.841049	1.03702	-2.80144	-1.92387	0.262618	-0.015749	-2.36266	0.123434	-2.48609
CG9656	FBgn0001138	grn	grain	CG9656	grn	34	P24	BKN32480	Probe	1.38948	1.37489	1.33938	1.60717	0.686032	0.791842	0.962006	1.06873	0.866375	0.900137	-2.93669	-2.34483	-1.11726	0.768436	-2.64076	-0.17441	-2.46635
CG13650	FBgn0039277	CG13650	NA	CG13650	CG13650	18	D06	BKN27023	Probe	1.03813	1.30059	1.49986	1.50754	0.713002	0.778351	1.01809	1.01723	0.916042	1.00085	-2.68299	-2.48355	-0.260166	0.0205668	-2.58327	-0.1198	-2.46347
NA	NA	NA	NA			32	O07	BKN33816	Probe	1.56534	1.4312	1.61212	1.3849	0.781249	0.825257	1.03185	1.0793	0.946674	0.956036	-2.04103	-2.00125	-0.0498945	0.921919	-2.02114	0.436012	-2.45715
CG3999	FBgn0037801	CG3999	NA	CG3999	CG3999	29	O01	BKN22965	Probe	1.59655	1.8292	1.68542	1.62794	0.832547	0.769321	1.0621	1.0394	1.08218	1.02184	-1.5585	-2.5764	0.412412	0.342468	-2.06745	0.37744	-2.44489
CG4626	FBgn0027342	fz4	frizzled 4	CG4626	fz4	29	J21	BKN31387	Probe	1.30258	1.84056	1.6527	1.51138	0.679253	0.774097	1.04149	0.964983	0.877479	1.07928	-3.00045	-2.5273	0.0973247	-0.738178	-2.76388	-0.320427	-2.44345
CG13622	FBgn0039202	CG13622	NA	CG13622	CG13622	24	B18	BKN30473	Probe	0.775027	1.26474	1.3789	1.56904	0.698833	0.869128	0.986791	1.10249	0.804063	0.895059	-2.81628	-1.55014	-0.738501	1.25859	-2.18321	0.260045	-2.44325
CG5219	FBgn0036990	mRpL15	mitochondrial ribosomal protein L15	CG5219	mRpL15	24	E10	BKN28957	Probe	0.746621	0.996912	1.32114	1.41682	0.67322	0.685076	0.945457	0.995529	0.982694	0.949703	-3.0572	-3.44264	-1.37016	-0.294602	-3.24992	-0.832379	-2.41754
NA	NA	NA	NA			34	M17	BKN34097	Probe	1.64611	1.30477	1.48194	1.51079	0.812735	0.751459	1.0644	1.00464	1.08154	1.05948	-1.74486	-2.76007	0.447421	-0.162283	-2.25247	0.142569	-2.39504
NA	NA	NA	NA			34	I20	BKN34170	Probe	1.46678	1.29377	1.46473	1.4369	0.724198	0.745121	1.05203	0.95551	0.971919	1.10102	-2.57769	-2.82523	0.258517	-0.87574	-2.70146	-0.308612	-2.39285
CR34630	FBgn0083014	snoRNA:Psi18S-996	snoRNA:Psi18S-996	CR34630	snoRNA:Psi18S-996	48	C24	BKN42424	Probe	1.43247	2.02859	1.41821	1.63226	0.728028	0.861712	1.02109	1.06889	0.844863	0.955276	-2.54166	-1.6264	-0.214384	0.770765	-2.08403	0.278191	-2.36222
CG34147	FBgn0083983	mRpL34	mitochondrial ribosomal protein L34	CG34147	mRpL34	47	I22	BKN42075	Probe	1.00305	2.00383	1.39826	1.42849	0.714442	0.855982	1.00828	1.0694	0.834645	0.942849	-2.66946	-1.68531	-0.410079	0.778107	-2.17738	0.184014	-2.3614
CG30083	FBgn0050083	CG30083	NA	CG30083	CG30083	18	H06	BKN27047	Probe	0.945175	1.04077	1.43855	1.32679	0.649161	0.622863	0.976478	0.89527	1.04222	1.09071	-3.28352	-4.08235	-0.896106	-1.75052	-3.68293	-1.32331	-2.35962
CG5693	FBgn0040989	CG5693	NA	CG5693	CG5693	21	P24	BKN29984	Probe	1.5489	1.1886	1.40022	1.46919	0.778961	0.701454	0.990402	1.01869	1.1105	0.972235	-2.06255	-3.27424	-0.683327	0.0416622	-2.6684	-0.320832	-2.34757
CG9289	FBgn0032058	CG9289	NA	CG9289	CG9289	13	F20	BKN25986	Probe	0.843085	1.41495	1.4004	1.55744	0.697179	0.851221	0.99536	1.06638	0.819034	0.933402	-2.83183	-1.73427	-0.607549	0.734252	-2.28305	0.0633514	-2.3464
CG13695	FBgn0020300	gk	geko	CG13695	gk	18	H14	BKN27051	Probe	0.977438	1.20274	1.45914	1.42274	0.671319	0.719794	0.99045	0.960012	0.932655	1.03171	-3.07508	-3.08566	-0.682586	-0.81036	-3.08037	-0.746473	-2.3339
CG9636	FBgn0037556	CG9636	NA	CG9636	CG9636	21	O09	BKN28345	Probe	1.32334	1.37249	1.45639	1.41083	0.665523	0.809979	1.03013	0.978223	0.821655	1.05306	-3.1296	-2.15834	-0.0762567	-0.545917	-2.64397	-0.311087	-2.33289
CG4038	FBgn0011824	CG4038	NA	CG4038	CG4038	22	G19	BKN28494	Probe	0.966422	1.12174	1.26742	1.24954	0.566342	0.6461	0.93767	0.894177	0.876555	1.04864	-4.06255	-3.84342	-1.48916	-1.76638	-3.95298	-1.62777	-2.32521
CG10603	FBgn0032720	mRpL13	mitochondrial ribosomal protein L13	CG10603	mRpL13	21	G03	BKN28294	Probe	1.439	1.20436	1.42261	1.39767	0.72369	0.710756	1.00623	0.969098	1.0182	1.03832	-2.58246	-3.17859	-0.44139	-0.678428	-2.88053	-0.559909	-2.32062
CG12756	FBgn0035624	Eaf6	Eaf6	CG12756	Eaf6	25	O20	BKN29214	Probe	1.10217	1.1796	1.53345	1.41499	0.773029	0.677234	1.03307	0.948066	1.14145	1.08966	-2.11836	-3.52328	-0.0313114	-0.98384	-2.82082	-0.507575	-2.31324
CG2555	FBgn0030398	Cpr11B	Cuticular protein 11B	CG2555	Cpr11B	32	L24	BKN31976	Probe	1.50536	1.24441	1.54272	1.29558	0.751313	0.71755	0.987432	1.00969	1.04705	0.977952	-2.32262	-3.10873	-0.728702	-0.0888958	-2.71568	-0.408799	-2.30688
CG13551	FBgn0040660	CG13551	NA	CG13551	CG13551	21	L12	BKN29954	Probe	1.29866	1.2933	1.43762	1.36641	0.653115	0.763243	1.01685	0.947425	0.85571	1.07328	-3.24633	-2.6389	-0.279105	-0.993152	-2.94261	-0.636128	-2.30648
NA	NA	NA	NA			36	E12	BKN34526	Probe	0.903529	1.53257	1.52302	1.54086	0.65816	0.81914	1.01464	0.99028	0.803477	1.0246	-3.19887	-2.06414	-0.312918	-0.370832	-2.6315	-0.341875	-2.28963
CG33647	FBgn0053647	CG33647	NA	CG33647	CG33647	32	P19	BKN32094	Probe	1.59385	1.23237	1.5205	1.34188	0.795479	0.710607	0.97321	1.04578	1.11944	0.930609	-1.90718	-3.18012	-0.946052	0.435082	-2.54365	-0.255485	-2.28816
CG6674	FBgn0036063	CG6674	NA	CG6674	CG6674	16	G16	BKN25324	Probe	1.52348	1.41004	1.60793	1.54847	0.776737	0.827984	1.06129	1.023	0.938106	1.03743	-2.08348	-1.9732	0.399901	0.104278	-2.02834	0.25209	-2.28043
CG12090	FBgn0035227	CG12090	NA	CG12090	CG12090	7	I23	BKN21212	Probe	1.33022	1.68602	1.59451	1.40107	0.676268	0.811864	1.05844	0.947689	0.832983	1.11686	-3.02853	-2.13896	0.3564	-0.989316	-2.58374	-0.316458	-2.26729
NA	NA	NA	NA			33	O24	BKN34016	Probe	1.05902	1.39779	1.31364	1.56163	0.757986	0.806742	0.921822	1.13605	0.939564	0.811431	-2.25986	-2.19163	-1.73134	1.74591	-2.22574	0.00728653	-2.23303
CG8938	FBgn0010226	GstS1	Glutathione S transferase S1	CG8938	GstS1	18	M22	BKN27859	Probe	1.0518	1.16723	1.30018	1.59398	0.722391	0.698543	0.882555	1.07556	1.03414	0.820557	-2.59468	-3.30418	-2.33141	0.867519	-2.94943	-0.731947	-2.21748
CG18817	FBgn0029508	Tsp42Ea	Tetraspanin 42Ea	CG18817	Tsp42Ea	47	H15	BKN42156	Probe	1.05361	1.97087	1.52818	1.28773	0.750455	0.841905	1.10196	0.964024	0.891378	1.14309	-2.33069	-1.83006	1.02153	-0.752103	-2.08038	0.134712	-2.21509
CG9865	FBgn0034649	CG9865	NA	CG42379+CG42381+CG42380+CG9865	CG42379+CG42381+CG42380+CG9865	21	M06	BKN28427	Probe	1.5492	1.27666	1.46359	1.42559	0.779112	0.753427	1.03522	0.988456	1.03409	1.04731	-2.06114	-2.73983	0.00163	-0.397307	-2.40048	-0.197838	-2.20265
CG18030	FBgn0039778	Jon99Fi	Jonah 99Fi	CG18030	Jon99Fi	47	N21	BKN42195	Probe	1.06861	1.95345	1.45603	1.35946	0.761135	0.834465	1.04994	1.01772	0.912123	1.03165	-2.23024	-1.90656	0.22646	0.0276773	-2.0684	0.127068	-2.19547
NA	NA	NA	NA			36	O04	BKN34582	Probe	0.988566	1.6246	1.601	1.55152	0.720104	0.868327	1.06659	0.997134	0.829301	1.06966	-2.61619	-1.55838	0.480995	-0.271297	-2.08729	0.104849	-2.19214
CG41423	FBgn0085644	CG41423	NA	CG41423	CG41423	48	P09	BKN42585	Probe	1.41476	1.96155	1.4242	1.54971	0.719029	0.833233	1.0254	1.01483	0.862938	1.01041	-2.62631	-1.91923	-0.148564	-0.0143068	-2.27277	-0.0814352	-2.19133
NA	FBgn0085694	CG41563	NA			48	O24	BKN42496	Probe	1.51283	1.92906	1.434	1.56628	0.768871	0.819431	1.03246	1.02568	0.938298	1.0066	-2.15747	-2.06115	-0.0406679	0.143301	-2.10931	0.0513163	-2.16063
CG6692	FBgn0013770	Cp1	Cysteine proteinase-1	CG6692	Cp1	18	O01	BKN27765	Probe	1.06531	1.34196	1.3997	1.59501	0.731674	0.80311	0.950104	1.07625	0.911051	0.88279	-2.50737	-2.22897	-1.29914	0.877624	-2.36817	-0.210758	-2.15741
CG2904	FBgn0000542	ec	echinus	CG2904	ec	31	G01	BKN33477	Probe	1.69173	1.12242	1.55889	1.5174	0.846243	0.756865	1.04614	1.01645	1.11809	1.02921	-1.42967	-2.70448	0.168428	0.00922478	-2.06708	0.0888262	-2.1559
NA	FBgn0030907	CG15058	NA			37	L10	BKN33025	Probe	1.33144	1.30997	1.51681	1.52267	0.647066	0.740203	0.973942	0.951381	0.874175	1.02371	-3.30322	-2.87581	-0.934859	-0.935692	-3.08951	-0.935275	-2.15424
CG7892	FBgn0011817	nmo	nemo	CG7892	nmo	18	O14	BKN27867	Probe	1.02403	1.06137	1.46763	1.31882	0.703318	0.635191	0.996216	0.889891	1.10725	1.11948	-2.77409	-3.95558	-0.59448	-1.82862	-3.36484	-1.21155	-2.15329
CG10562	FBgn0039326	CG10562	NA	CG10562	CG10562	16	P05	BKN25943	Probe	1.49927	1.41498	1.60446	1.51467	0.764393	0.830886	1.05899	1.00067	0.919973	1.05829	-2.19959	-1.94336	0.364876	-0.220013	-2.07148	0.0724313	-2.14391
CG31190	FBgn0261046	Dscam3	Down syndrome cell adhesion molecule 3	CG31190	Dscam3	18	D10	BKN27025	Probe	1.08362	1.42493	1.50032	1.54795	0.744244	0.852764	1.0184	1.0445	0.872743	0.975018	-2.38912	-1.71841	-0.255399	0.416495	-2.05377	0.080548	-2.13431
CG18417	FBgn0035780	CG18417	NA	CG18417	CG18417	52	K20	BKN45934	Probe	0.816237	1.28174	0.574554	1.45591	0.810216	0.760658	1.07862	0.958292	1.06515	1.12556	-1.76856	-2.66548	0.664798	-0.835342	-2.21702	-0.0852722	-2.13175
CG15638	FBgn0028943	CG15638	NA	CG15638	CG15638	29	B18	BKN31433	Probe	1.50314	1.78318	1.66536	1.50899	0.78384	0.749966	1.04946	0.963457	1.04517	1.08927	-2.01666	-2.77542	0.219258	-0.760343	-2.39604	-0.270543	-2.1255
CG15793	FBgn0010269	Dsor1	Downstream of raf1	CG15793	Dsor1	12	G03	BKN22342	Probe	1.02806	1.2369	1.22864	1.39205	0.584196	0.702915	0.877381	0.981047	0.831104	0.894331	-3.89461	-3.25921	-2.41048	-0.504902	-3.57691	-1.45769	-2.11922
CR33376	FBgn0053376	5SrRNA:CR33376	5SrRNA:CR33376	CR33363+CR33365+CR33366+CR33367+CR33364+CR33362+CR33368&CR33416+CR33415+CR33417&CR33356+CR33355+CR33357&CR33416+CR33419+CR33417+CR33420+CR33418+CR33415+CR33421&CR33416+CR33415+CR33417+CR33414+CR33418+CR33413+CR33419&CR33356+CR33357+CR33355+CR33358&CR33356+CR33355+CR33354+CR33357&CR33356+CR33358+CR33355+CR33359+CR33357+CR33354+CR33360&CR33356+CR33355+CR33357+CR33354+CR33358&CR33416+CR33417+CR33418…	5SrRNA-Psi:CR33363+5SrRNA:CR33365+5SrRNA:CR33366+5SrRNA:CR33367+5SrRNA:CR33364+5SrRNA:CR33362+5SrRNA:CR33368&5SrRNA-Psi:CR33416+5SrRNA:CR33415+5SrRNA:CR33417&5SrRNA-Psi:CR33356+5SrRNA:CR33355+5SrRNA:CR33357&5SrRNA-Psi:CR33416+5SrRNA:CR33419+5SrRNA:CR33417+5SrRNA:CR33420+5SrRNA:CR33418+5SrRNA:CR33415+5SrRNA:CR33421&5SrRNA-Psi:CR33416+5SrRNA:CR33415+5SrRNA:CR33417+5SrRNA:CR33414+5SrRNA:CR33418+5SrR…	47	L05	BKN42175	Probe	1.02778	2.02274	1.48334	1.31759	0.732053	0.864063	1.06963	0.986378	0.847222	1.0844	-2.5038	-1.60222	0.527431	-0.427483	-2.05301	0.049974	-2.10298
CG5430	FBgn0011294	a5	antennal protein 5	CG5430	a5	16	P10	BKN26233	Probe	1.54087	1.38424	1.48302	1.63217	0.785605	0.812836	0.978843	1.07829	0.966499	0.907771	-2.00006	-2.12896	-0.859956	0.907261	-2.06451	0.0236524	-2.08816
CG5576	FBgn0013983	imd	immune deficiency	CG5576	imd	21	L21	BKN29863	Probe	1.6977	1.28358	1.46748	1.47223	0.853795	0.757508	1.03797	1.0208	1.12711	1.01683	-1.35864	-2.69787	0.043614	0.0723054	-2.02825	0.0579597	-2.08621
CG6196	FBgn0038323	CG6196	NA	CG6196	CG6196	25	I05	BKN29075	Probe	0.896097	1.16757	1.3699	1.39187	0.628493	0.670328	0.922882	0.932574	0.93759	0.989607	-3.47793	-3.59429	-1.71514	-1.2088	-3.53611	-1.46197	-2.07413
CG10528	FBgn0004811	fs(2)ltoPP43	female sterile (2) ltoPP43	CG10528	fs(2)ltoPP43	37	H03	BKN32902	Probe	1.75517	1.26405	1.53744	1.6654	0.852994	0.714255	0.987189	1.04056	1.19424	0.948711	-1.36617	-3.14261	-0.732418	0.359287	-2.25439	-0.186566	-2.06783
CR33363	FBgn0053363	5SrRNA-Psi:CR33363	5SrRNA-Psi:CR33363	CR33363+CR33361+CR33360+CR33362+CR33364+CR33359+CR33365&CR33363+CR33362+CR33364+CR33361+CR33365&CR33363+CR33365+CR33366+CR33367+CR33364+CR33362+CR33368&CR33363+CR33362+CR33361+CR33364&CR33363+CR33361+CR33362+CR33360+CR33364&CR33363+CR33365+CR33364+CR33362+CR33366&CR33363+CR33365+CR33362+CR33364+CR33361+CR33366&CR33363+CR33361+CR33362+CR33364+CR33360+CR33365&CR33363+CR33361+CR33359+CR33360+CR33362…	5SrRNA-Psi:CR33363+5SrRNA:CR33361+5SrRNA:CR33360+5SrRNA:CR33362+5SrRNA:CR33364+5SrRNA:CR33359+5SrRNA:CR33365&5SrRNA-Psi:CR33363+5SrRNA:CR33362+5SrRNA:CR33364+5SrRNA:CR33361+5SrRNA:CR33365&5SrRNA-Psi:CR33363+5SrRNA:CR33365+5SrRNA:CR33366+5SrRNA:CR33367+5SrRNA:CR33364+5SrRNA:CR33362+5SrRNA:CR33368&5SrRNA-Psi:CR33363+5SrRNA:CR33362+5SrRNA:CR33361+5SrRNA:CR33364&5SrRNA-Psi:CR33363+5SrRNA:CR33361+5SrR…	49	M03	BKN42762	Probe	1.00148	1.93136	1.55592	1.67556	0.747533	0.799296	0.989054	1.02885	0.93524	0.961323	-2.35818	-2.26819	-0.703914	0.189231	-2.31319	-0.257342	-2.05584
NA	NA	NA	NA			34	E09	BKN34045	Probe	1.34725	1.42515	1.35636	1.51143	0.665178	0.820789	0.974203	1.00507	0.810413	0.969289	-3.13285	-2.04719	-0.930867	-0.156053	-2.59002	-0.54346	-2.04656
CG11427	FBgn0003210	rb	ruby	CG11427	rb	29	G01	BKN22917	Probe	1.23272	1.8645	1.57093	1.4827	0.642823	0.784165	0.989957	0.946668	0.819755	1.04573	-3.34313	-2.42377	-0.690116	-1.00414	-2.88345	-0.84713	-2.03632
CG15356	FBgn0031377	CG15356	NA	CG15356	CG15356	18	K22	BKN27847	Probe	0.857575	1.18336	1.36364	1.36716	0.588996	0.708193	0.925631	0.922512	0.831688	1.00338	-3.84946	-3.20494	-1.67313	-1.35492	-3.5272	-1.51403	-2.01317
CG14577	FBgn0037110	ORMDL	ORMDL	CG14577	ORMDL	39	G01	BKN29157	Probe	1.63283	1.62571	1.63576	1.44343	0.810703	0.732066	1.02209	0.980737	1.10742	1.04217	-1.76398	-2.95947	-0.19906	-0.509411	-2.36173	-0.354235	-2.00749
CG14624	FBgn0040357	CG14624	NA	CG14624&CG14624	CG14624&CG14624	36	J20	BKN32826	Probe	0.938945	1.32867	1.436	1.48033	0.683958	0.710156	0.956668	0.95138	0.963111	1.00556	-2.9562	-3.18477	-1.19883	-0.935715	-3.07048	-1.06727	-2.00321
CG7564	FBgn0036734	CG7564	NA	CG7564	CG7564	20	A07	BKN28068	Probe	1.42251	1.34508	1.30619	1.4885	0.708885	0.643804	0.902615	0.977219	1.10109	0.923656	-2.72172	-3.86702	-2.02487	-0.560491	-3.29437	-1.29268	-2.00169
CG18444	FBgn0003863	alphaTry	alphaTrypsin	CG18444	alphaTry	36	D24	BKN32792	Probe	1.12194	1.47544	1.66615	1.44552	0.817258	0.788602	1.10999	0.929009	1.03634	1.19482	-1.70232	-2.37815	1.14426	-1.26057	-2.04023	-0.0581581	-1.98208
CG43777	FBgn0264299	CG43777	NA	CG43777+CG43775+CG43776	CG43777+CG43775+CG43776	32	J14	BKN31959	Probe	1.38017	1.37557	1.53671	1.25812	0.68883	0.79318	0.983582	0.9805	0.868441	1.00314	-2.91037	-2.33107	-0.787548	-0.512843	-2.62072	-0.650196	-1.97052
CG3988	FBgn0028552	gammaSnap	gamma-soluble NSF attachment protein	CG3988	gammaSnap	21	C05	BKN28271	Probe	1.46167	1.46634	1.50052	1.41299	0.73509	0.865367	1.06134	0.97972	0.849455	1.08331	-2.47523	-1.58882	0.400756	-0.524179	-2.03202	-0.0617115	-1.97031
NA	NA	NA	NA			32	O23	BKN33824	Probe	1.59695	1.25553	1.43624	1.37173	0.797027	0.723965	0.91928	1.06904	1.10092	0.859911	-1.89262	-3.04277	-1.77019	0.772902	-2.4677	-0.498645	-1.96905
CG4480	FBgn0032553	CG4480	NA	CG4480	CG4480	21	L23	BKN29864	Probe	1.57398	1.37322	1.41288	1.50271	0.791572	0.810413	0.999353	1.04193	0.976751	0.959138	-1.94394	-2.15388	-0.546541	0.379177	-2.04891	-0.0836824	-1.96522
CG14243	FBgn0039444	TwdlD	TweedleD	CG14243	TwdlD	38	J01	BKN33105	Probe	1.00248	1.57133	1.57397	1.62055	0.769237	0.830877	1.03104	1.00846	0.925813	1.02239	-2.15403	-1.94346	-0.0623123	-0.106791	-2.04874	-0.0845516	-1.96419
NA	NA	NA	NA			34	I19	BKN34074	Probe	1.66348	1.35459	1.46911	1.475	0.821315	0.780151	1.05518	0.980843	1.05276	1.07579	-1.66416	-2.46505	0.306609	-0.507861	-2.0646	-0.100626	-1.96398
NA	NA	NA	NA			31	O12	BKN33626	Probe	1.18264	1.07371	1.49719	1.25932	0.591581	0.72402	1.00473	0.843575	0.817078	1.19104	-3.82514	-3.0422	-0.464312	-2.50121	-3.43367	-1.48276	-1.95091
CG3192	FBgn0029888	CG3192	NA	CG3192	CG3192	21	O24	BKN28448	Probe	1.56777	1.36906	1.4948	1.40377	0.788451	0.807954	1.0573	0.973324	0.975861	1.08628	-1.9733	-2.17917	0.338986	-0.617048	-2.07623	-0.139031	-1.9372
NA	NA	NA	NA			33	M06	BKN33995	Probe	0.964001	1.47397	1.5437	1.25404	0.689978	0.850707	1.08327	0.912283	0.811064	1.18742	-2.89958	-1.73956	0.73581	-1.50346	-2.31957	-0.383823	-1.93574
CG42282	FBgn0261514	nimA	nimrod A	CG42282	nimA	36	H14	BKN32811	Probe	0.942526	1.59	1.51082	1.53208	0.686567	0.849833	1.00651	0.984637	0.807885	1.02222	-2.93166	-1.74854	-0.437136	-0.452771	-2.3401	-0.444953	-1.89515
NA	FBgn0052802	CG32802	NA			36	F14	BKN32799	Probe	0.905935	1.44582	1.48655	1.4408	0.659913	0.772771	0.990344	0.925977	0.853956	1.06951	-3.18238	-2.54092	-0.684207	-1.3046	-2.86165	-0.994402	-1.86725
CG7913	FBgn0042693	PP2A-B'	PP2A-B'	CG7913	PP2A-B\'	12	K23	BKN22376	Probe	1.45581	1.28431	1.48728	1.31252	0.827262	0.729856	1.06208	0.925001	1.13346	1.14819	-1.60822	-2.9822	0.412031	-1.31877	-2.29521	-0.453369	-1.84184
CG43111	FBgn0262571	CG43111	NA	CG43111	CG43111	34	M12	BKN34190	Probe	1.54133	1.41756	1.40954	1.49475	0.761006	0.816413	1.01239	0.993976	0.932134	1.01853	-2.23145	-2.09219	-0.347254	-0.31715	-2.16182	-0.332202	-1.82962
NA	NA	NA	NA			36	A14	BKN34503	Probe	1.0737	1.47036	1.59227	1.45184	0.782119	0.78589	1.06078	0.933073	0.995202	1.13686	-2.03285	-2.40603	0.392133	-1.20155	-2.21944	-0.40471	-1.81473
CG17280	FBgn0034877	levy	levy	CG17280	levy	24	E22	BKN28963	Probe	0.8279	1.15781	1.42051	1.36889	0.746509	0.795643	1.01657	0.961846	0.938246	1.0569	-2.36782	-2.30575	-0.283408	-0.783731	-2.33678	-0.53357	-1.80321
CG9263	FBgn0032530	CG9263	NA	CG9263	CG9263	36	B22	BKN32779	Probe	0.92467	1.43366	1.45015	1.47177	0.67356	0.766272	0.966091	0.945879	0.879008	1.02137	-3.05401	-2.60775	-1.05484	-1.01559	-2.83088	-1.03521	-1.79566
CG8965	FBgn0031745	CG8965	NA	CG8965	CG8965	33	J17	BKN32153	Probe	0.932583	1.21603	1.35354	1.25509	0.667491	0.701838	0.949823	0.913042	0.951061	1.04028	-3.1111	-3.27029	-1.30344	-1.49244	-3.1907	-1.39794	-1.79275
NA	NA	NA	NA			36	I06	BKN34547	Probe	0.884889	1.43977	1.35506	1.54634	0.644582	0.769535	0.902747	0.993802	0.837625	0.908377	-3.32659	-2.5742	-2.02284	-0.319682	-2.95039	-1.17126	-1.77913
CG5771	FBgn0015790	Rab11	Rab-protein 11	CG5771	Rab11	21	G09	BKN28297	Probe	1.33905	1.40069	1.36	1.42852	0.673425	0.826621	0.961954	0.990485	0.814673	0.971195	-3.05527	-1.98722	-1.11806	-0.367851	-2.52125	-0.742956	-1.77829
CG32368	FBgn0052368	CG32368	NA	CG32368	CG32368	36	P14	BKN32859	Probe	0.909681	1.49697	1.55312	1.37993	0.662641	0.80011	1.03469	0.886858	0.828188	1.1667	-3.15671	-2.25982	-0.00645931	-1.87267	-2.70826	-0.939565	-1.7687
CG17841	FBgn0028480	CG17841	NA	CG17841	CG17841	13	O04	BKN22774	Probe	0.895349	1.27812	1.46076	1.33027	0.740398	0.768907	1.03826	0.910833	0.962923	1.1399	-2.4253	-2.58066	0.047996	-1.52452	-2.50298	-0.738263	-1.76472
CG11639	FBgn0040338	TfIIA-S-2	TfIIA-S-2	CG11639	TfIIA-S-2	21	L10	BKN29953	Probe	1.63337	1.27947	1.47763	1.36413	0.821444	0.755084	1.04515	0.945842	1.08788	1.105	-1.66294	-2.72279	0.153376	-1.01613	-2.19287	-0.431375	-1.76149
CG34034	FBgn0054034	CG34034	NA	CG34034	CG34034	33	G20	BKN33966	Probe	0.942015	1.39322	1.49542	1.20885	0.674241	0.804101	1.04938	0.87941	0.838503	1.19328	-3.0476	-2.21877	0.217971	-1.98083	-2.63319	-0.881431	-1.75176
CG11984	FBgn0037655	CG11984	NA	CG11984	CG11984	20	I01	BKN28113	Probe	1.55199	1.67102	1.52576	1.4225	0.773409	0.79981	1.05435	0.933888	0.966991	1.12899	-2.11478	-2.2629	0.293913	-1.18972	-2.18884	-0.447902	-1.74094
CG30169	FBgn0050169	Brca2	Breast cancer 2, early onset homolog	CG30169	Brca2	5	D20	BKN24054	Probe	0.893552	1.1886	1.40709	1.20699	0.693431	0.846202	1.02721	0.943184	0.819463	1.08909	-2.86709	-1.78588	-0.120775	-1.05473	-2.32649	-0.587755	-1.73873
CG9444	FBgn0037730	CG9444	NA	CG9444	CG9444	21	L09	BKN29857	Probe	1.45786	1.38182	1.35721	1.46799	0.733175	0.815485	0.959979	1.01785	0.899067	0.94314	-2.49324	-2.10172	-1.14823	0.0295972	-2.29748	-0.559318	-1.73816
CG8978	FBgn0001961	Sop2	Suppressor of profilin 2	CG8978	Sop2	21	C17	BKN28277	Probe	1.4824	1.42599	1.35449	1.50584	0.745516	0.84155	0.958053	1.0441	0.885884	0.917589	-2.37716	-1.83371	-1.17766	0.410703	-2.10543	-0.383481	-1.72195
CG7923	FBgn0029172	Fad2	Fad2	CG7923	Fad2	18	L22	BKN27079	Probe	1.01589	1.28468	1.45206	1.382	0.697729	0.76883	0.985645	0.932526	0.90752	1.05696	-2.82667	-2.58145	-0.756024	-1.2095	-2.70406	-0.982761	-1.7213
CR34625	FBgn0083047	snoRNA:Psi18S-1377e	snoRNA:Psi18S-1377e	CR34625	snoRNA:Psi18S-1377e	47	K24	BKN42088	Probe	1.12198	1.88534	1.42904	1.30406	0.79915	0.805367	1.03048	0.976247	0.99228	1.05555	-1.87265	-2.20576	-0.0708655	-0.57461	-2.0392	-0.322738	-1.71647
NA	NA	NA	NA			34	O15	BKN34108	Probe	1.48997	1.46666	1.43785	1.44248	0.735647	0.844694	1.03273	0.959215	0.870903	1.07664	-2.46999	-1.80138	-0.0365032	-0.821938	-2.13569	-0.42922	-1.70647
CG17684	FBgn0263780	CG17684	NA	CG17684	CG17684	31	O10	BKN33625	Probe	1.47748	1.25651	1.56906	1.40576	0.739068	0.847279	1.05297	0.941671	0.872284	1.11819	-2.43781	-1.77481	0.272787	-1.07671	-2.10631	-0.401959	-1.70435
CG7592	FBgn0039685	Obp99b	Odorant-binding protein 99b	CG7592	Obp99b	24	B13	BKN30375	Probe	0.908283	1.10044	1.4659	1.32599	0.818989	0.756221	1.04905	0.931708	1.083	1.12595	-1.68604	-2.7111	0.212998	-1.22138	-2.19857	-0.50419	-1.69438
CG3612	FBgn0011211	blw	bellwether	CG3612	blw	15	N19	BKN27378	Probe	1.52501	1.50745	1.07287	1.34631	0.761566	0.839064	1.06403	0.936038	0.907637	1.13674	-2.22618	-1.85927	0.441818	-1.1585	-2.04273	-0.358341	-1.68439
CG8739	FBgn0086784	stmA	stambha A	CG8739	stmA	4	C01	BKN20589	Probe	0.768396	1.66401	1.35695	1.36538	0.619127	0.770252	0.974783	0.887685	0.803798	1.09812	-3.56603	-2.56683	-0.922012	-1.86066	-3.06643	-1.39133	-1.67509
NA	NA	NA	NA			36	M18	BKN34577	Probe	0.996923	1.62262	1.45349	1.60414	0.726192	0.86727	0.968317	1.03095	0.83733	0.939247	-2.55893	-1.56924	-1.02082	0.219775	-2.06409	-0.400521	-1.66357
CG7367	FBgn0031976	CG7367	NA	CG7367	CG7367	50	L14	BKN45355	Probe	1.02515	1.33944	0.693861	1.54571	0.734244	0.80075	0.959025	0.998134	0.916946	0.960818	-2.48318	-2.25324	-1.16282	-0.256777	-2.36821	-0.709797	-1.65841
CG8878	FBgn0027504	CG8878	NA	CG8878	CG8878	55	C10	BKN50113	Probe	1.76163	1.55367	1.4051	1.6603	0.84535	0.725994	0.93179	1.03839	1.1644	0.897337	-1.43808	-3.02191	-1.57902	0.327868	-2.22999	-0.625577	-1.60442
CG2812	FBgn0034931	CG2812	NA	CG2812	CG2812	18	O15	BKN27772	Probe	0.924717	1.30344	1.32957	1.43669	0.63511	0.780056	0.902503	0.969425	0.814185	0.930967	-3.41569	-2.46602	-2.02658	-0.673672	-2.94085	-1.35013	-1.59073
CG13532	FBgn0034788	CG13532	NA	CG13532	CG13532	33	L03	BKN32158	Probe	1.02242	1.23812	1.35614	1.27896	0.731792	0.71459	0.951647	0.930412	1.02407	1.02282	-2.50625	-3.13917	-1.27556	-1.2402	-2.82271	-1.25788	-1.56483
CG17292	FBgn0032029	CG17292	NA	CG17292	CG17292	16	L21	BKN25927	Probe	1.61425	1.27046	1.4209	1.54748	0.823018	0.746021	0.937838	1.02234	1.10321	0.917342	-1.64814	-2.81598	-1.48659	0.0947786	-2.23206	-0.695907	-1.53616
CG13209	FBgn0003382	sha	shavenoid	CG13209	sha	37	N15	BKN32944	Probe	1.6214	1.37159	1.59306	1.48947	0.787983	0.775026	1.0229	0.930638	1.01672	1.09914	-1.9777	-2.51775	-0.186694	-1.23691	-2.24772	-0.711804	-1.53592
CG2096	FBgn0000711	flw	flapwing	CG2096	flw	26	G09	BKN29257	Probe	0.830074	1.35645	1.33932	1.52623	0.657116	0.819984	0.895223	1.01094	0.801376	0.885538	-3.20869	-2.05546	-2.13783	-0.070862	-2.63207	-1.10435	-1.52773
CR34547	FBgn0082972	snoRNA:Psi28S-3316a	snoRNA:Psi28S-3316a	CR34547	snoRNA:Psi28S-3316a	47	O06	BKN42103	Probe	1.17785	1.76584	1.45911	1.22403	0.838949	0.754319	1.05216	0.916341	1.11219	1.14822	-1.49828	-2.73066	0.260404	-1.44454	-2.11447	-0.592068	-1.5224
CG15003	FBgn0035504	Teh4	tipE homolog 4	CG15003	Teh4	27	H09	BKN30985	Probe	0.708181	1.44586	1.44846	1.24519	0.701157	0.870652	1.00261	0.957382	0.805324	1.04724	-2.79442	-1.53448	-0.496837	-0.848557	-2.16445	-0.672697	-1.49175
NA	NA	NA	NA			34	E22	BKN34147	Probe	1.43638	1.5392	1.31189	1.55857	0.709184	0.88647	0.942258	1.03641	0.80001	0.909153	-2.71891	-1.37183	-1.41904	0.2991	-2.04537	-0.559971	-1.4854
CG1028	FBgn0260642	Antp	Antennapedia	CG1028	Antp	27	G14	BKN29547	Probe	0.752346	1.35978	1.39678	1.28118	0.744884	0.818814	0.966836	0.985053	0.909711	0.981506	-2.3831	-2.0675	-1.04346	-0.446727	-2.2253	-0.745092	-1.48021
CG14408	FBgn0030581	CG14408	NA	CG14408	CG14408	31	J04	BKN31858	Probe	1.52441	1.21577	1.42543	1.50047	0.762544	0.819811	0.956581	1.00511	0.930146	0.951715	-2.21699	-2.05724	-1.20017	-0.155439	-2.13711	-0.677804	-1.45931
CG7584	FBgn0039682	Obp99c	Odorant-binding protein 99c	CG7584	Obp99c	31	N01	BKN31785	Probe	1.52104	1.18182	1.51997	1.37357	0.76086	0.796916	1.02002	0.920103	0.954755	1.1086	-2.23282	-2.29266	-0.230681	-1.38991	-2.26274	-0.810295	-1.45245
CG30128	FBgn0046879	Obp56c	Odorant-binding protein 56c	CG30128	Obp56c	21	L08	BKN29952	Probe	1.68157	1.23212	1.45757	1.31766	0.845682	0.727139	1.03096	0.913619	1.16303	1.12844	-1.43495	-3.01014	-0.0634668	-1.48405	-2.22255	-0.77376	-1.44879
CG8909	FBgn0030706	CG8909	NA	CG8909	CG8909	40	B24	BKN22028	Probe	0.932115	1.56448	1.41642	1.3805	0.649552	0.717655	0.92604	0.890021	0.905103	1.04047	-3.27984	-3.10765	-1.66689	-1.82674	-3.19375	-1.74682	-1.44693
CR34633	FBgn0083058	snoRNA:Psi18S-1086	snoRNA:Psi18S-1086	CR34633+CG13900	snoRNA:Psi18S-1086+CG13900	43	P18	BKN40765	Probe	1.01082	1.84193	1.58582	1.37596	0.702096	0.870745	1.06044	0.89013	0.806316	1.19134	-2.78559	-1.53352	0.387047	-1.82516	-2.15955	-0.719058	-1.4405
CR34638	FBgn0082994	snoRNA:Psi28S-1837c	snoRNA:Psi28S-1837c	CR34638	snoRNA:Psi28S-1837c	47	O12	BKN42106	Probe	1.01358	1.9612	1.30028	1.34706	0.72194	0.837774	0.93763	1.00844	0.861736	0.929781	-2.59892	-1.87254	-1.48977	-0.107093	-2.23573	-0.79843	-1.4373
CG32225	FBgn0052225	CG32225	NA	CG32225	CG32225	29	F24	BKN31460	Probe	1.51171	1.73958	1.52079	1.49315	0.788307	0.73163	0.958361	0.953342	1.07747	1.00526	-1.97464	-2.96396	-1.17297	-0.907218	-2.4693	-1.04009	-1.42921
CG13214	FBgn0033603	Cpr47Ef	Cuticular protein 47Ef	CG13214	Cpr47Ef	37	N07	BKN32940	Probe	1.75995	1.27296	1.52219	1.54767	0.855318	0.71929	0.977395	0.967001	1.18911	1.01075	-1.34431	-3.09084	-0.882087	-0.708876	-2.21758	-0.795481	-1.42209
CG17601	FBgn0031197	CG17601	NA	CG17601	CG17601	18	H22	BKN27055	Probe	1.06806	1.24751	1.40708	1.37879	0.733558	0.746585	0.955114	0.930359	0.982552	1.02661	-2.48964	-2.81018	-1.22258	-1.24097	-2.64991	-1.23178	-1.41813
CG14199	FBgn0040890	ksh	kish	CG14199	ksh	48	J16	BKN42648	Probe	1.33958	1.88389	1.39645	1.34478	0.680819	0.800243	1.00542	0.880635	0.850765	1.1417	-2.98573	-2.25845	-0.453817	-1.96304	-2.62209	-1.20843	-1.41366
CG12433	FBgn0030811	CG12433	NA	CG12433	CG12433	16	P06	BKN26231	Probe	1.65882	1.24461	1.4868	1.45773	0.845739	0.730845	0.981339	0.963048	1.15721	1.01899	-1.43441	-2.97203	-0.821822	-0.766277	-2.20322	-0.794049	-1.40917
CG8136	FBgn0037616	CG8136	NA	CG8136	CG8136	29	P18	BKN31517	Probe	1.31711	1.69045	1.4929	1.39158	0.686829	0.710966	0.940783	0.888494	0.966051	1.05885	-2.92919	-3.17643	-1.44159	-1.84892	-3.05281	-1.64525	-1.40756
CG7635	FBgn0030993	Mec2	Mec2	CG7635	Mec2	26	L11	BKN30818	Probe	0.834703	1.18268	1.47798	1.24529	0.66078	0.714939	0.987903	0.824845	0.924248	1.19768	-3.17422	-3.13558	-0.721507	-2.77319	-3.1549	-1.74735	-1.40755
CG5890	FBgn0039380	CG5890	NA	CG5890	CG5890	26	G15	BKN29260	Probe	0.903177	1.45093	1.49443	1.45334	0.714987	0.8771	0.998899	0.962654	0.815172	1.03765	-2.66433	-1.46817	-0.553477	-0.771999	-2.06625	-0.662738	-1.40351
CG3189	FBgn0033083	Dpit47	DNA polymerase interacting tpr containing protein of 47kD	CG3189	Dpit47	8	O17	BKN21437	Probe	0.9961	1.25998	1.29387	1.57789	0.800759	0.791648	0.948856	1.00824	1.01151	0.941102	-1.85752	-2.34683	-1.31822	-0.110037	-2.10217	-0.714131	-1.38804
NA	NA	NA	NA			36	A12	BKN34502	Probe	1.11153	1.49864	1.4862	1.51998	0.809672	0.801004	0.99011	0.976861	1.01082	1.01356	-1.77368	-2.25062	-0.687781	-0.565693	-2.01215	-0.626737	-1.38541
CG11134	FBgn0030518	CG11134	NA	CG11134	CG11134	16	O05	BKN22199	Probe	1.30936	1.40906	1.52031	1.34273	0.667569	0.827411	1.00345	0.887074	0.806817	1.1312	-3.11036	-1.9791	-0.483863	-1.86953	-2.54473	-1.1767	-1.36804
CG6038	FBgn0036198	crim	crimpled	CG6038	crim	25	L23	BKN30632	Probe	1.05291	1.31765	1.45468	1.35159	0.738475	0.75649	0.979997	0.905584	0.976186	1.08217	-2.44339	-2.70833	-0.842323	-1.60075	-2.57586	-1.22154	-1.35433
CG42258	FBgn0259143	CG42258	NA	CG42258	CG42258	52	H20	BKN46102	Probe	0.802268	1.333	0.498952	1.53899	0.79635	0.791078	0.93669	1.01298	1.00666	0.924691	-1.89899	-2.35268	-1.50413	-0.0412341	-2.12583	-0.772681	-1.35315
CG5988	FBgn0030904	upd2	unpaired 2	CG5988	upd2	32	F22	BKN31939	Probe	1.68279	1.30238	1.41001	1.34561	0.839868	0.750978	0.902489	1.04868	1.11837	0.860593	-1.48964	-2.76502	-2.02679	0.47727	-2.12733	-0.774762	-1.35257
NA	NA	NA	NA			33	O23	BKN33920	Probe	1.00561	1.52997	1.45948	1.28689	0.719761	0.883031	1.02416	0.936179	0.815103	1.09398	-2.61942	-1.40718	-0.167425	-1.15646	-2.0133	-0.661942	-1.35136
CR33682	FBgn0065098	RNaseMRP:RNA	Ribonuclease MRP RNA	CR33682	RNaseMRP:RNA	36	D15	BKN32692	Probe	1.05696	1.42823	1.40553	1.51869	0.769923	0.763372	0.93637	0.976035	1.00858	0.959361	-2.14757	-2.63758	-1.50902	-0.577684	-2.39257	-1.04335	-1.34922
CG6151	FBgn0261722	fwe	flower	CG6151	fwe	26	G16	BKN29356	Probe	0.95016	1.3696	1.54208	1.37286	0.75218	0.827931	1.03075	0.909346	0.908505	1.13351	-2.31447	-1.97374	-0.0667448	-1.54611	-2.14411	-0.806425	-1.33768
CG3902	FBgn0036824	CG3902	NA	CG3902	CG3902	20	G12	BKN28202	Probe	1.4402	1.82178	1.43527	1.46003	0.717699	0.871968	0.991817	0.958529	0.823079	1.03473	-2.63882	-1.52094	-0.661693	-0.831903	-2.07988	-0.746798	-1.33308
NA	NA	NA	NA			36	C07	BKN34416	Probe	1.0078	1.47859	1.3835	1.53116	0.734113	0.790284	0.921688	0.984047	0.928923	0.93663	-2.48442	-2.36085	-1.73339	-0.461331	-2.42263	-1.09736	-1.32527
CG31842	FBgn0260407	mRpS23	mitochondrial Ribosomal protein S23	CG31842+CG7885	mRpS23+RpII33	18	O12	BKN27866	Probe	0.961085	1.36279	1.33967	1.43217	0.660088	0.815575	0.909358	0.966374	0.809352	0.941	-3.18073	-2.1008	-1.92182	-0.717973	-2.64076	-1.31989	-1.32087
CG42734	FBgn0261788	Ank2	Ankyrin 2	CG42734	Ank2	5	H10	BKN24073	Probe	0.983241	1.14313	1.42229	1.14646	0.763033	0.813831	1.03831	0.895883	0.937582	1.15898	-2.21238	-2.11873	0.0488161	-1.74162	-2.16555	-0.846402	-1.31915
CR32896	FBgn0063374	snoRNA:snR38:54Eb	snoRNA:snR38:54Eb	CR32886+CR32896	Uhg1+snoRNA:snR38:54Eb	47	O05	BKN42007	Probe	0.887872	1.76275	1.1772	1.29207	0.632403	0.753001	0.848878	0.967277	0.839844	0.877595	-3.44114	-2.74421	-2.84606	-0.704861	-3.09268	-1.77546	-1.31722
CG7004	FBgn0004373	fwd	four wheel drive	CG7004	fwd	16	I01	BKN22161	Probe	1.33168	1.2204	1.41534	1.3346	0.678949	0.716625	0.934169	0.8817	0.947426	1.05951	-3.00332	-3.11825	-1.54266	-1.94757	-3.06078	-1.74511	-1.31567
CG13038	FBgn0040795	CG13038	NA	CG13038	CG13038	32	L12	BKN31970	Probe	1.4808	1.42688	1.49782	1.24404	0.739056	0.82277	0.958691	0.969527	0.898253	0.988823	-2.43792	-2.02681	-1.16792	-0.672189	-2.23237	-0.920054	-1.31231
NA	NA	NA	NA			40	B17	BKN34601	Probe	0.977454	1.75538	1.52364	1.36391	0.681146	0.805226	0.996134	0.879326	0.845907	1.13284	-2.98265	-2.20721	-0.595727	-1.98205	-2.59493	-1.28889	-1.30604
CG15739	FBgn0030347	CG15739	NA	CG15739	CG15739	35	F16	BKN32608	Probe	0.888223	1.94209	0.637258	1.55124	0.709794	0.841898	0.891834	1.0331	0.843088	0.863263	-2.71317	-1.83014	-2.18962	0.25093	-2.27165	-0.969343	-1.30231
CG33104	FBgn0069242	eca	eclair	CG33104	eca	26	K08	BKN29376	Probe	0.939558	1.36604	1.42148	1.48272	0.743787	0.825779	0.950134	0.982113	0.900709	0.967439	-2.39342	-1.99587	-1.29868	-0.489428	-2.19464	-0.894055	-1.30059
CG12348	FBgn0003380	Sh	Shaker	CG12348	Sh	25	O07	BKN29112	Probe	1.02964	1.48546	1.50813	1.36978	0.722157	0.852835	1.01601	0.917773	0.846772	1.10704	-2.59688	-1.71768	-0.291967	-1.42374	-2.15728	-0.857851	-1.29943
CG8766	FBgn0026619	Taz	Tafazzin	CG8766	Taz	13	O22	BKN22783	Probe	0.931767	1.36904	1.48143	1.29704	0.770514	0.823601	1.05295	0.888082	0.935543	1.18564	-2.14201	-2.01827	0.272507	-1.85489	-2.08014	-0.791193	-1.28895
CG17051	FBgn0015379	dod	dodo	CG17051	dod	22	O05	BKN28535	Probe	1.4112	1.31865	1.23497	1.43266	0.826989	0.759513	0.913662	1.02522	1.08884	0.891185	-1.61078	-2.67725	-1.85605	0.136574	-2.14402	-0.859736	-1.28428
CG5039	FBgn0039356	CG5039	NA	CG5039	CG5039	38	P13	BKN33147	Probe	0.93228	1.44562	1.47	1.45257	0.715369	0.764407	0.96293	0.903927	0.935849	1.06527	-2.66073	-2.62693	-1.10314	-1.62481	-2.64383	-1.36397	-1.27986
CG11654	FBgn0014455	Ahcy13	Adenosylhomocysteinase at 13	CG11654	Ahcy13	26	M18	BKN29393	Probe	0.968296	1.31639	1.47612	1.41032	0.766537	0.795771	0.986658	0.934159	0.963264	1.0562	-2.17942	-2.30443	-0.740537	-1.18579	-2.24193	-0.963162	-1.27877
CG33129	FBgn0053129	CG33129	NA	CG33129	CG33129	14	P18	BKN26525	Probe	1.30671	1.52657	1.3679	1.30653	0.741276	0.734986	0.925667	0.937405	1.00856	0.987478	-2.41704	-2.92945	-1.67258	-1.13865	-2.67324	-1.40562	-1.26763
CG12259	FBgn0039557	CG12259	NA	CG12259	CG12259	5	I14	BKN20919	Probe	0.927549	1.21399	1.3105	1.25715	0.719814	0.864281	0.956701	0.982383	0.832848	0.973858	-2.61892	-1.59999	-1.19833	-0.4855	-2.10945	-0.841913	-1.26754
CG3441	FBgn0035092	Nplp1	Neuropeptide-like precursor 1	CG3441	Nplp1	27	D06	BKN31055	Probe	0.738804	1.42225	1.26503	1.3888	0.731476	0.856431	0.875637	1.0678	0.854099	0.820037	-2.50922	-1.6807	-2.43714	0.754904	-2.09496	-0.841117	-1.25385
CG2259	FBgn0040319	Gclc	Glutamate-cysteine ligase catalytic subunit	CG2259	Gclc	9	E04	BKN21658	Probe	1.0262	1.51402	1.46868	1.284	0.752147	0.749302	0.944302	0.933041	1.0038	1.01207	-2.31478	-2.78225	-1.38781	-1.20203	-2.54851	-1.29492	-1.2536
CG8216	FBgn0033358	CG8216	NA	CG8216	CG8216	27	D03	BKN30958	Probe	0.739502	1.43972	1.3595	1.30913	0.732168	0.866952	0.941032	1.00655	0.844531	0.934912	-2.50272	-1.57252	-1.43778	-0.134619	-2.03762	-0.786202	-1.25141
CG30195	FBgn0050195	CG30195	NA	CG30195	CG30195	29	P11	BKN31418	Probe	1.56163	1.85453	1.52342	1.52959	0.814342	0.779975	0.960015	0.976607	1.04406	0.983011	-1.72975	-2.46685	-1.14768	-0.569372	-2.0983	-0.858527	-1.23978
CG17681	FBgn0032668	CG17681	NA	CG17681	CG17681	29	F08	BKN31452	Probe	1.42642	2.02864	1.55443	1.50466	0.743834	0.853199	0.97956	0.96069	0.871817	1.01964	-2.39298	-1.71393	-0.849005	-0.800521	-2.05346	-0.824763	-1.22869
CG43133	FBgn0262607	CG43133	NA	CG43133	CG43133	31	O15	BKN33532	Probe	1.37498	1.17555	1.43774	1.33795	0.687797	0.79269	0.964843	0.896247	0.867674	1.07654	-2.92009	-2.33611	-1.07391	-1.73633	-2.6281	-1.40512	-1.22298
CG32588	FBgn0052588	CG32588	NA	CG32588	CG32588	30	L23	BKN31592	Probe	1.53608	1.28911	1.52683	1.27635	0.858298	0.740667	1.03158	0.898824	1.15882	1.1477	-1.31628	-2.87103	-0.0540025	-1.6989	-2.09366	-0.876451	-1.2172
CG30371	FBgn0050371	CG30371	NA	CG30371	CG30371	24	L13	BKN30435	Probe	0.905429	1.07585	1.30414	1.38226	0.816416	0.739325	0.933296	0.971242	1.10427	0.96093	-1.71024	-2.88483	-1.556	-0.647288	-2.29754	-1.10165	-1.19589
CR33938	FBgn0063127	pncr002:3R	putative noncoding RNA 002:3R	CR33938	pncr002:3R	27	C10	BKN29521	Probe	0.825989	1.3072	1.50855	1.1557	0.817796	0.787153	1.0442	0.888579	1.03893	1.17513	-1.69726	-2.39305	0.138802	-1.84767	-2.04515	-0.854436	-1.19071
CG11486	FBgn0035397	CG11486	NA	CG11486	CG11486	55	D08	BKN50304	Probe	1.60207	1.44318	1.45491	1.37549	0.768781	0.674365	0.964824	0.860264	1.14001	1.12154	-2.15831	-3.55278	-1.07419	-2.25885	-2.85555	-1.66652	-1.18903
CR34662	FBgn0086033	snoRNA:Me28S-A2486	NA	CR31647+CR34662	CR31647+snoRNA:Me28S-A2486	46	L16	BKN41892	Probe	1.22196	1.86209	1.59361	1.26004	0.719138	0.815771	1.01333	0.876037	0.881544	1.15672	-2.62528	-2.09878	-0.332911	-2.02981	-2.36203	-1.18136	-1.18067
CG1064	FBgn0011715	Snr1	Snf5-related 1	CG1064	Snr1	9	C18	BKN21653	Probe	0.996443	1.64386	1.5943	1.19338	0.730339	0.813561	1.02507	0.867193	0.897706	1.18206	-2.51992	-2.12151	-0.153473	-2.15824	-2.32072	-1.15586	-1.16486
CG7913	FBgn0042693	PP2A-B'	PP2A-B'	CG7913	PP2A-B\'	60	F21	BKN60611	Probe	1.51592	1.10689	1.38518	1.36054	0.773016	0.685136	0.939793	0.891757	1.12827	1.05387	-2.11848	-3.44202	-1.45671	-1.80153	-2.78025	-1.62912	-1.15114
CG32284	FBgn0052284	CG32284	NA	CG32284	CG32284	37	P16	BKN33052	Probe	1.42045	1.44665	1.45996	1.49209	0.690325	0.817436	0.937439	0.932275	0.844501	1.00554	-2.89631	-2.08167	-1.49269	-1.21314	-2.48899	-1.35292	-1.13607
CG15556	FBgn0039821	CG15556	NA	CG15556	CG15556	18	J09	BKN26965	Probe	1.0174	1.41836	1.42929	1.36992	0.698767	0.848833	0.970193	0.924371	0.823208	1.04957	-2.8169	-1.75882	-0.992157	-1.32792	-2.28786	-1.16004	-1.12782
NA	NA	NA	NA			33	O06	BKN34007	Probe	0.97066	1.35735	1.40741	1.1767	0.694743	0.783403	0.987621	0.856018	0.886827	1.15374	-2.85475	-2.4316	-0.725821	-2.32051	-2.64317	-1.52317	-1.12001
CG12017	FBgn0035429	CG12017	NA	CG12017	CG12017	37	F17	BKN32897	Probe	1.64647	1.41866	1.57416	1.45699	0.80017	0.801619	1.01077	0.910346	0.998193	1.11031	-1.86306	-2.2443	-0.37208	-1.53159	-2.05368	-0.951836	-1.10184
NA	NA	NA	NA			31	O05	BKN33527	Probe	1.60317	1.13208	1.4788	1.34494	0.80194	0.763379	0.992395	0.900925	1.05051	1.10153	-1.84641	-2.6375	-0.652868	-1.6684	-2.24195	-1.16064	-1.08132
CG33988	FBgn0053988	CG33988	NA	CG33988	CG33988	29	N10	BKN31501	Probe	1.36153	2.03697	1.51763	1.47977	0.709994	0.856702	0.95637	0.944801	0.828752	1.01224	-2.7113	-1.67792	-1.2034	-1.03125	-2.19461	-1.11733	-1.07728
CG15452	FBgn0031130	CG15452	NA	CG15452	CG15452	39	G03	BKN30693	Probe	1.62497	1.67971	1.48678	1.41823	0.8068	0.756383	0.929003	0.963615	1.06665	0.964081	-1.80069	-2.70943	-1.62161	-0.758046	-2.25506	-1.18983	-1.06524
CG9016	FBgn0031751	CG9016	NA	CG9016	CG9016	32	B21	BKN32011	Probe	1.71862	1.29277	1.44106	1.27678	0.857749	0.745437	0.922364	0.995044	1.15067	0.926958	-1.32145	-2.82199	-1.72306	-0.301639	-2.07172	-1.01235	-1.05937
CG8042	FBgn0027554	CG8042	NA	CG8042	CG8042	18	C17	BKN27701	Probe	1.01365	1.37987	1.39956	1.36007	0.69619	0.8258	0.950008	0.917728	0.843049	1.03517	-2.84114	-1.99566	-1.30061	-1.4244	-2.4184	-1.3625	-1.0559
NA	NA	NA	NA			34	O11	BKN34106	Probe	1.46385	1.43985	1.23766	1.50314	0.72275	0.829252	0.888942	0.999558	0.871568	0.889335	-2.59131	-1.96017	-2.2338	-0.236092	-2.27574	-1.23495	-1.04079
CG1161	FBgn0037313	CG1161	NA	CG1161	CG1161	24	K20	BKN28998	Probe	0.815786	1.23039	1.43119	1.24686	0.735586	0.845522	1.02421	0.876102	0.869979	1.16906	-2.47056	-1.79287	-0.16664	-2.02886	-2.13172	-1.09775	-1.03397
CG42637	FBgn0261360	CG42637	NA	CG42636&CG42637	Gyc76C&CG42637	31	N10	BKN31885	Probe	1.28472	1.15448	1.41399	1.26044	0.642646	0.778481	0.9489	0.844322	0.825512	1.12386	-3.3448	-2.48221	-1.31754	-2.49035	-2.91351	-1.90395	-1.00956
CG34104	FBgn0083940	CG34104	NA	CG34104	CG34104	36	H24	BKN32816	Probe	0.984079	1.62228	1.36337	1.54633	0.716835	0.867086	0.908282	0.993795	0.826717	0.913953	-2.64694	-1.57114	-1.93826	-0.319782	-2.10904	-1.12902	-0.98002
CG31651	FBgn0031681	pgant5	polypeptide GalNAc transferase 5	CG31651	pgant5	21	O07	BKN28344	Probe	1.44688	1.4118	1.37334	1.31173	0.727652	0.833178	0.971384	0.909505	0.873345	1.06804	-2.5452	-1.9198	-0.973946	-1.5438	-2.2325	-1.25887	-0.973626
CG6536	FBgn0034219	mthl4	methuselah-like 4	CG6536	mthl4	37	D06	BKN32975	Probe	1.51915	1.4046	1.48644	1.44862	0.738293	0.793678	0.954443	0.905116	0.930218	1.0545	-2.4451	-2.32596	-1.23285	-1.60754	-2.38553	-1.42019	-0.965336
CG11314	FBgn0039800	Npc2g	Niemann-Pick type C-2g	CG11314	Npc2g	34	D10	BKN32401	Probe	1.44859	1.24223	1.31547	1.26796	0.715214	0.715439	0.944829	0.843165	0.999686	1.12057	-2.66219	-3.13044	-1.37976	-2.50716	-2.89631	-1.94346	-0.952852
CG12444	FBgn0033651	Tango3	Transport and Golgi organization 3	CG12444	Tango3	27	I14	BKN29559	Probe	0.705125	1.41312	1.36792	1.2037	0.698131	0.850936	0.946855	0.925486	0.820428	1.02309	-2.82288	-1.7372	-1.3488	-1.31174	-2.28004	-1.33027	-0.949769
CG17324	FBgn0027074	CG17324	NA	CG17324	CG17324	37	N11	BKN32942	Probe	1.70874	1.37558	1.52664	1.47017	0.830429	0.777276	0.98025	0.918581	1.06838	1.06714	-1.57843	-2.49461	-0.838457	-1.41201	-2.03652	-1.12523	-0.911284
CG8280	FBgn0000556	Ef1alpha48D	Elongation factor 1alpha48D	CG8280	Ef1alpha48D	26	O20	BKN29406	Probe	0.924962	1.17553	1.37123	1.31524	0.732232	0.71062	0.91655	0.871182	1.03041	1.05208	-2.50211	-3.18	-1.81191	-2.10031	-2.84105	-1.95611	-0.884944
CR34554	FBgn0082968	snoRNA:Psi28S-3316e	snoRNA:Psi28S-3316e	CR34554	snoRNA:Psi28S-3316e	49	K19	BKN42758	Probe	1.0609	1.84324	1.53876	1.43417	0.791893	0.762824	0.978152	0.880627	1.03811	1.11074	-1.94092	-2.64321	-0.870529	-1.96315	-2.29206	-1.41684	-0.875223
CG12971	FBgn0037078	CG12971	NA	CG12971	CG12971	21	H05	BKN29831	Probe	1.55171	1.37775	1.44453	1.23729	0.780376	0.813084	1.02174	0.857895	0.959773	1.19098	-2.04925	-2.12641	-0.204439	-2.29326	-2.08783	-1.24885	-0.838979
CG33532	FBgn0053532	lectin-37Da	lectin-37Da	CG33532	lectin-37Da	34	N09	BKN32365	Probe	1.52908	1.47868	1.27902	1.46373	0.754955	0.851619	0.918653	0.973346	0.886494	0.943809	-2.28837	-1.73018	-1.77978	-0.61673	-2.00928	-1.19825	-0.811022
CG42322	FBgn0259222	CG42322	NA	CG42322	CG42322	18	K11	BKN27746	Probe	1.01455	1.42325	1.40714	1.32549	0.696806	0.851758	0.955158	0.894391	0.818079	1.06794	-2.83535	-1.72875	-1.22192	-1.76327	-2.28205	-1.4926	-0.789451
CG11182	FBgn0025334	PHDP	Putative homeodomain protein	CG11182	PHDP	22	K01	BKN28509	Probe	1.30512	1.38599	1.24565	1.30124	0.764822	0.798299	0.921562	0.931175	0.958065	0.989676	-2.19555	-2.27843	-1.73531	-1.22911	-2.23699	-1.48221	-0.754782
CG10113	FBgn0037502	wa-cup	walker cup	CG10113	wa-cup	37	F05	BKN32891	Probe	1.651	1.31444	1.39069	1.50711	0.802372	0.74273	0.892962	0.941661	1.0803	0.948284	-1.84235	-2.84982	-2.17237	-1.07684	-2.34608	-1.62461	-0.721478
CG17240	FBgn0011832	Ser12	Serine protease 12	CG17240	Ser12	52	G24	BKN45912	Probe	0.821885	1.33828	0.526252	1.34516	0.815822	0.794209	0.987942	0.885396	1.02721	1.11582	-1.71583	-2.32049	-0.720918	-1.8939	-2.01816	-1.30741	-0.710751
CG32513	FBgn0031150	bves	bves	CG32513	bves	39	O01	BKN29205	Probe	1.58607	1.61018	1.50407	1.2746	0.787489	0.725075	0.939807	0.866026	1.08608	1.0852	-1.98235	-3.03135	-1.4565	-2.17518	-2.50685	-1.81584	-0.69101
CG6398	FBgn0030870	CG6398	NA	CG6398	CG6398	31	N21	BKN31795	Probe	1.44224	1.1713	1.44069	1.25405	0.721439	0.789825	0.966822	0.840043	0.913417	1.15092	-2.60363	-2.36557	-1.04366	-2.55249	-2.4846	-1.79808	-0.686525
CG12758	FBgn0034408	sano	serrano	CG12758	sano	18	F22	BKN27043	Probe	1.07072	1.25481	1.35733	1.28522	0.735384	0.750959	0.921344	0.867222	0.97926	1.06241	-2.47246	-2.76521	-1.73865	-2.15781	-2.61883	-1.94823	-0.670605
CG15141	FBgn0032635	CG15141	NA	CG15141	CG15141	54	G03	BKN46574	Probe	0.773468	2.07747	1.41868	1.34365	0.700516	0.826454	0.91904	0.900369	0.847616	1.02074	-2.80045	-1.98894	-1.77386	-1.67647	-2.39469	-1.72516	-0.669533
CG8116	FBgn0037614	CG8116	NA	CG8116	CG8116	28	L18	BKN31301	Probe	0.911315	1.28751	0.630674	1.23298	0.728192	0.815656	0.95339	0.873708	0.892768	1.0912	-2.54011	-2.09996	-1.24894	-2.06363	-2.32004	-1.65628	-0.663757
CR33427	FBgn0053427	5SrRNA:CR33427	5SrRNA:CR33427	CR33363+CR33364+CR33362+CR33365&CR33363+CR33361+CR33362+CR33360+CR33364&CR33363+CR33362+CR33364+CR33361+CR33365&CR33363+CR33362+CR33364&CR33363+CR33362+CR33361+CR33364&CR33363+CR33361+CR33359+CR33360+CR33362+CR33358+CR33364&CR33363+CR33361+CR33360+CR33362+CR33364+CR33359+CR33365&CR33363+CR33361+CR33362+CR33364+CR33360+CR33365&CR33363+CR33361+CR33360+CR33362+CR33359+CR33364&CR33356+CR33358+CR33359…	5SrRNA-Psi:CR33363+5SrRNA:CR33364+5SrRNA:CR33362+5SrRNA:CR33365&5SrRNA-Psi:CR33363+5SrRNA:CR33361+5SrRNA:CR33362+5SrRNA:CR33360+5SrRNA:CR33364&5SrRNA-Psi:CR33363+5SrRNA:CR33362+5SrRNA:CR33364+5SrRNA:CR33361+5SrRNA:CR33365&5SrRNA-Psi:CR33363+5SrRNA:CR33362+5SrRNA:CR33364&5SrRNA-Psi:CR33363+5SrRNA:CR33362+5SrRNA:CR33361+5SrRNA:CR33364&5SrRNA-Psi:CR33363+5SrRNA:CR33361+5SrRNA:CR33359+5SrRNA:CR33360+…	47	C17	BKN41941	Probe	0.952449	1.94961	1.31795	1.14129	0.6784	0.832824	0.95037	0.8544	0.814578	1.11232	-3.00848	-1.92344	-1.29509	-2.34401	-2.46596	-1.81955	-0.646413
CG2975	FBgn0031468	CG2975	NA	CG2975	CG2975	32	N14	BKN31983	Probe	1.70799	1.30766	1.40337	1.23913	0.852446	0.754021	0.898237	0.965705	1.13053	0.930137	-1.37132	-2.73372	-2.09176	-0.727696	-2.05252	-1.40973	-0.642793
CG10955	FBgn0034722	Rtf1	Rtf1	CG10955	Rtf1	7	A24	BKN21260	Probe	1.68789	1.56131	1.31021	1.47318	0.858109	0.751813	0.869718	0.996463	1.14139	0.872805	-1.31806	-2.75643	-2.52758	-0.28104	-2.03724	-1.40431	-0.632933
CG34165	FBgn0085194	CG34165	NA	CG34165	CG34165	47	C01	BKN41933	Probe	1.07981	1.75031	1.14744	1.30832	0.769116	0.747685	0.827416	0.979439	1.02866	0.844785	-2.15516	-2.79887	-3.17404	-0.528254	-2.47702	-1.85115	-0.62587
CG9359	FBgn0003889	betaTub85D	beta-Tubulin at 85D	CG9359	betaTub85D	26	H09	BKN30793	Probe	0.90696	1.39681	1.40585	1.35323	0.717982	0.84438	0.93969	0.896344	0.850306	1.04836	-2.63616	-1.80461	-1.4583	-1.73491	-2.22038	-1.59661	-0.623778
CG1216	FBgn0035107	mri	mrityu	CG1216	mri	21	O10	BKN28441	Probe	1.39631	1.4399	1.29911	1.31128	0.702221	0.849759	0.918885	0.909196	0.826377	1.01066	-2.78441	-1.7493	-1.77623	-1.54829	-2.26685	-1.66226	-0.604594
CG10652	FBgn0086710	RpL30	Ribosomal protein L30	CG10652	RpL30	26	O12	BKN29402	Probe	0.932369	1.25269	1.21438	1.47649	0.738096	0.75726	0.811709	0.977985	0.974693	0.829981	-2.44695	-2.70042	-3.41407	-0.549369	-2.57368	-1.98172	-0.591967
CG13424	FBgn0034520	lms	lateral muscles scarcer	CG13424	lms	52	O04	BKN45950	Probe	0.841582	1.19827	0.482628	1.36987	0.835374	0.711122	0.906044	0.901659	1.17473	1.00486	-1.53191	-3.17483	-1.97246	-1.65774	-2.35337	-1.8151	-0.538274
CR34075	FBgn0013694	mt:tRNA:G	mitochondrial glycine tRNA	CR34075+CG34074	mt:tRNA:G+mt:CoIII	47	O23	BKN42016	Probe	1.04559	1.8716	1.32691	1.13461	0.744743	0.799499	0.956831	0.849394	0.931512	1.12649	-2.38443	-2.26609	-1.19634	-2.4167	-2.32526	-1.80652	-0.518739
CG5557	FBgn0010768	sqz	squeeze	CG5557	sqz	36	F13	BKN32703	Probe	0.950604	1.5624	1.33814	1.41379	0.692451	0.835082	0.891474	0.908614	0.829202	0.981136	-2.87631	-1.90022	-2.19511	-1.55673	-2.38827	-1.87592	-0.512342
CG34401	FBgn0085430	CG34401	NA	CG34401	CG34401	26	P13	BKN30843	Probe	0.954728	1.39689	1.42534	1.343	0.755796	0.844433	0.952719	0.889565	0.895034	1.07099	-2.28045	-1.80407	-1.25918	-1.83337	-2.04226	-1.54627	-0.495986
CG6213	FBgn0026753	Vha13	Vacuolar H[+] ATPase G-subunit	CG6213	Vha13	53	G13	BKN46195	Probe	0.878298	1.98759	1.36634	1.28604	0.713235	0.888632	0.976869	0.865671	0.802621	1.12845	-2.6808	-1.34959	-0.890124	-2.18034	-2.0152	-1.53523	-0.479967
CG17304	FBgn0038267	CG17304	NA	CG17304	CG17304	28	H22	BKN31279	Probe	0.890317	1.33292	0.599431	1.26845	0.711414	0.844423	0.906158	0.898839	0.842485	1.00814	-2.69794	-1.80417	-1.97071	-1.69869	-2.25105	-1.8347	-0.416349
CG30361	FBgn0050361	mtt	mangetout	CG30361	mtt	37	D14	BKN32979	Probe	1.53438	1.4117	1.34347	1.49283	0.745693	0.797688	0.862639	0.932737	0.934819	0.924847	-2.37549	-2.28472	-2.63576	-1.20644	-2.33011	-1.9211	-0.409005
CG30383	FBgn0050383	CG30383	NA	CG30383	CG30383	18	D16	BKN27028	Probe	1.02567	1.39515	1.37276	1.27303	0.704444	0.834945	0.93182	0.858993	0.843701	1.08478	-2.76349	-1.90162	-1.57855	-2.27732	-2.33256	-1.92794	-0.404624
CG4798	FBgn0022029	l(2)k01209	lethal (2) k01209	CG4798	l(2)k01209	29	C17	BKN22901	Probe	1.47086	1.84248	1.5398	1.2784	0.767007	0.774904	0.97034	0.816231	0.989809	1.18881	-2.17501	-2.519	-0.989903	-2.89828	-2.347	-1.94409	-0.402909
CG10352	FBgn0030348	CG10352	NA	CG10352	CG10352	31	F08	BKN31836	Probe	1.72316	1.10246	1.31873	1.40334	0.861962	0.743406	0.884975	0.940044	1.15948	0.941418	-1.28182	-2.84287	-2.29443	-1.10033	-2.06235	-1.69738	-0.364967
CG10281	FBgn0010282	TfIIFalpha	Transcription factor IIFalpha	CG10281	TfIIFalpha	29	M23	BKN22964	Probe	1.32031	2.01191	1.53919	1.26931	0.688501	0.846164	0.969953	0.810427	0.813673	1.19684	-2.91347	-1.78627	-0.995821	-2.98257	-2.34987	-1.9892	-0.360673
CG14909	FBgn0038458	VhaM9.7-d	Vacuolar H[+] ATPase subunit M9.7-d	CG14909	VhaM9.7-d	32	L11	BKN32066	Probe	1.56701	1.41314	1.4353	1.1579	0.782083	0.814847	0.918675	0.902398	0.959791	1.01804	-2.0332	-2.10829	-1.77943	-1.647	-2.07074	-1.71322	-0.357523
CG33350	FBgn0066292	CheB42c	Chemosensory protein B 42c	CG33350	CheB42c	33	D16	BKN32212	Probe	1.01679	1.41722	1.36228	1.14096	0.727762	0.817957	0.955958	0.830022	0.889731	1.15173	-2.54416	-2.0763	-1.20969	-2.69801	-2.31023	-1.95385	-0.356379
CG12009	FBgn0035430	CG12009	NA	CG12009	CG12009	52	J11	BKN46014	Probe	0.794313	1.29012	0.467289	1.3898	0.788454	0.765628	0.877249	0.914774	1.02981	0.958979	-1.97327	-2.61437	-2.4125	-1.46729	-2.29382	-1.93989	-0.353926
CG2013	FBgn0004436	UbcD6	Ubiquitin conjugating enzyme	CG2013	UbcD6	53	D12	BKN46458	Probe	0.980476	1.69942	1.23675	1.34853	0.796211	0.759793	0.884219	0.907739	1.04793	0.974089	-1.9003	-2.67437	-2.30599	-1.56944	-2.28734	-1.93771	-0.349622
CG5084	FBgn0034288	CG5084	NA	CG5084	CG5084	37	N10	BKN33037	Probe	1.48794	1.54206	1.39457	1.48225	0.723125	0.871351	0.89545	0.926126	0.82989	0.966878	-2.58777	-1.52729	-2.13435	-1.30244	-2.05753	-1.7184	-0.339133
CG33255	FBgn0053255	CG33255	NA			43	K01	BKN40445	Probe	1.18362	1.65777	1.37163	1.39828	0.82212	0.783685	0.917211	0.904566	1.04904	1.01398	-1.65659	-2.42871	-1.80181	-1.61552	-2.04265	-1.70867	-0.333981
CG13793	FBgn0031935	CG13793	NA	CG13793	CG13793	27	G10	BKN29545	Probe	0.795622	1.35094	1.27	1.21855	0.787731	0.81349	0.879077	0.936896	0.968335	0.938286	-1.98006	-2.12224	-2.38456	-1.14604	-2.05115	-1.7653	-0.285851
NA	NA	NA	NA			36	E21	BKN34435	Probe	1.05083	1.51635	1.3615	1.38107	0.765457	0.810471	0.907034	0.887589	0.944459	1.02191	-2.18959	-2.15328	-1.95733	-1.86206	-2.17143	-1.9097	-0.261738
CG14531	FBgn0261289	CheB98a	Chemosensory protein A 98a	CG14531	CheB98a	29	L23	BKN31400	Probe	1.46745	1.94763	1.48783	1.32677	0.765226	0.819128	0.937587	0.84711	0.934196	1.10681	-2.19175	-2.06426	-1.49043	-2.44987	-2.12801	-1.97015	-0.157855
CG2263	FBgn0030007	CG2263	NA	CG2263	CG2263	18	I01	BKN27729	Probe	1.05988	1.44381	1.30174	1.34483	0.727939	0.864062	0.883608	0.907442	0.842461	0.973735	-2.54249	-1.60223	-2.31532	-1.57376	-2.07236	-1.94454	-0.127824
CG32248	FBgn0052248	CG32248	NA	CG32248	CG32248	30	J23	BKN31580	Probe	2.29855	2.00309	1.75058	1.60695	1.28433	1.15088	1.18276	1.13164	1.11595	1.04517	2.69119	1.347	2.25619	1.68195	2.0191	1.96907	0.0500256
CG2702	FBgn0037540	Pbp95	PSEA-binding protein 95kD	CG2702	Pbp95	2	A17	BKN20201	Probe	2.15858	1.92706	1.59706	1.57251	1.20393	1.22282	1.20989	1.09762	0.98455	1.10229	1.93489	2.0867	2.67084	1.18787	2.01079	1.92936	0.0814329
CG6749	FBgn0036040	CG6749	NA	CG6749	CG6749	2	B05	BKN23363	Probe	2.31385	1.80859	1.64462	1.51808	1.29053	1.14765	1.24592	1.05963	1.1245	1.17581	2.7495	1.31374	3.22142	0.636182	2.03162	1.9288	0.102814
CG3682	FBgn0034789	PIP5K59B	PIP5K59B	CG3682	PIP5K59B	57	K06	BKN50927	Probe	2.37442	2.55996	1.72076	1.74784	1.19804	1.23575	1.07464	1.2403	0.969483	0.866441	1.87951	2.21967	0.604041	3.2598	2.04959	1.93192	0.11767
CG11983	FBgn0037654	CG11983	NA	CG11983	CG11983	2	F06	BKN23483	Probe	2.05695	2.03817	1.55623	1.6185	1.14725	1.29333	1.17896	1.12972	0.88705	1.04359	1.40171	2.81167	2.1982	1.65404	2.10669	1.92612	0.180572
CG9472	FBgn0036874	brv1	brivido-1	CG9472	brv1	2	N08	BKN23532	Probe	2.13073	1.9933	1.53576	1.62859	1.1884	1.26486	1.16345	1.13676	0.939546	1.02348	1.78876	2.51895	1.96114	1.75634	2.15386	1.85874	0.295114
CG7815	FBgn0036497	ran-like	ran-like	CG7815	ran-like	3	B07	BKN23556	Probe	2.42944	1.96206	1.70783	1.74811	1.2139	1.23345	1.14439	1.15041	0.984149	0.994764	2.0287	2.19602	1.66982	1.9545	2.11236	1.81216	0.300202
CG9460	FBgn0033115	Spn42De	Serpin 42De	CG9460	Spn42De	2	H23	BKN23408	Probe	2.42137	1.77487	1.58057	1.58485	1.35049	1.12625	1.1974	1.10623	1.19911	1.08241	3.31354	1.09371	2.47994	1.31297	2.20362	1.89646	0.30717
CG8182	FBgn0034025	GalNAc-T1	GalNAc-T1	CG8182	GalNAc-T1	2	J15	BKN23416	Probe	2.32706	1.84736	1.60681	1.55122	1.2979	1.17225	1.21728	1.08276	1.10718	1.12423	2.81878	1.5667	2.78372	0.972159	2.19274	1.87794	0.314803
NA	NA	NA	NA			31	A16	BKN33544	Probe	2.39412	1.89403	1.83219	1.60283	1.19759	1.27717	1.22955	1.07368	0.937693	1.14517	1.87527	2.64551	2.97121	0.840267	2.26039	1.90574	0.354652
CG5729	FBgn0027836	Dgp-1	Dgp-1	CG5729	Dgp-1	5	E12	BKN20894	Probe	1.45579	1.87414	1.61123	1.44007	1.12975	1.33426	1.17624	1.12532	0.846724	1.04525	1.23712	3.23256	2.15667	1.59023	2.23484	1.87345	0.361393
CG2049	FBgn0020621	Pkn	Protein kinase related to protein kinase N	CG2049	Pkn	57	F13	BKN50991	Probe	2.43635	2.5126	1.70082	1.72089	1.22929	1.21289	1.06219	1.22117	1.01352	0.86981	2.17344	1.98461	0.413686	2.98207	2.07903	1.69788	0.381152
CG11594	FBgn0035484	CG11594	NA	CG11594	CG11594	18	A06	BKN27779	Probe	1.84777	1.99611	1.70553	1.67285	1.26907	1.19459	1.1577	1.12878	1.06235	1.02563	2.54766	1.79643	1.87334	1.64036	2.17204	1.75685	0.415193
CG6036	FBgn0039421	CG6036	NA	CG6036	CG6036	12	D18	BKN25781	Probe	2.23599	2.13963	1.69022	1.54437	1.2706	1.21592	1.207	1.08839	1.04497	1.10897	2.562	2.01572	2.62661	1.05395	2.28886	1.84028	0.448583
CG18600	FBgn0038601	CG18600	NA	CG18600	CG18600	12	H10	BKN25801	Probe	2.15396	2.17721	1.61544	1.6027	1.22398	1.23728	1.1536	1.12951	0.989253	1.02133	2.12351	2.23535	1.81058	1.65096	2.17943	1.73077	0.448664
CG2519	FBgn0037336	CG2519	NA	CG2519	CG2519	2	F10	BKN23485	Probe	2.42077	1.84791	1.64367	1.53024	1.35016	1.1726	1.2452	1.06811	1.15142	1.1658	3.3104	1.57029	3.21048	0.759443	2.44034	1.98496	0.455382
CG10147	FBgn0035702	CG10147	NA	CG10147	CG10147	11	J15	BKN25528	Probe	2.37325	2.04566	1.67872	1.62868	1.23231	1.19482	1.2168	1.0325	1.03138	1.1785	2.20181	1.79874	2.77648	0.242251	2.00028	1.50937	0.490909
CG34134	FBgn0083970	CG34134	NA	CG34134	CG34134	46	B04	BKN41826	Probe	2.03561	2.91986	1.75901	1.68575	1.19798	1.27917	1.11851	1.17201	0.936528	0.954346	1.87894	2.66613	1.27434	2.26822	2.27253	1.77128	0.501248
CG30269	FBgn0050269	CG30269	NA	CG30269	CG30269	28	J24	BKN31292	Probe	1.66238	1.79893	0.774064	1.55694	1.32834	1.13965	1.17015	1.10327	1.16557	1.06062	3.10511	1.23147	2.06356	1.26995	2.16829	1.66676	0.50153
CG3603	FBgn0029648	CG3603	NA	CG3603	CG3603	28	A07	BKN22020	Probe	1.57193	1.88001	0.722622	1.65528	1.25606	1.19101	1.09239	1.17295	1.05462	0.931316	2.42528	1.75959	0.875182	2.28181	2.09244	1.5785	0.513943
CG2522	FBgn0010391	Gtp-bp	GTP-binding protein	CG2522	Gtp-bp	5	A17	BKN20777	Probe	1.54241	1.82407	1.66763	1.37273	1.19697	1.29861	1.21742	1.0727	0.921727	1.13491	1.8694	2.86602	2.78589	0.826064	2.36771	1.80598	0.561732
CG8988	FBgn0033656	S2P	site-2 protease	CG8988	S2P	28	M05	BKN22091	Probe	1.35242	2.11968	0.720918	1.64011	1.08066	1.34285	1.08981	1.1622	0.80475	0.937712	0.775345	3.32087	0.835824	2.12574	2.04811	1.48078	0.567326
CG18368	FBgn0033864	CG18368	NA	CG18368	CG18368	8	F12	BKN24734	Probe	1.37688	2.14219	1.56397	1.75244	1.10686	1.34595	1.14693	1.11977	0.822368	1.02425	1.02185	3.35272	1.70865	1.50959	2.18728	1.60912	0.578162
CG1399	FBgn0033212	CG1399	NA	CG1399	CG1399	3	M06	BKN20555	Probe	2.34188	2.00762	1.60483	1.78618	1.17015	1.2621	1.07537	1.17546	0.927151	0.914843	1.61717	2.49052	0.61507	2.31834	2.05385	1.4667	0.587143
CG10585	FBgn0037044	CG10585	NA	CG10585	CG10585	28	E22	BKN22531	Probe	1.50648	2.08463	0.770902	1.61404	1.20376	1.32064	1.16537	1.14373	0.911494	1.01892	1.93328	3.09254	1.99051	1.85751	2.51291	1.92401	0.588899
CG2116	FBgn0030003	CG2116	NA	CG2116	CG2116	30	E07	BKN24540	Probe	2.33383	1.97047	1.61709	1.62996	1.30405	1.13214	1.09257	1.14784	1.15184	0.951847	2.87664	1.15431	0.87799	1.91721	2.01547	1.3976	0.617869
NA	FBgn0084036	CG41476	NA			45	J19	BKN41402	Probe	1.67394	2.42627	1.61016	1.62494	1.29803	1.15825	1.21458	1.03379	1.12069	1.17488	2.82007	1.4227	2.74245	0.260992	2.12138	1.50172	0.619665
CG7758	FBgn0027945	ppl	pumpless	CG7758	ppl	27	A15	BKN29416	Probe	1.26021	1.96286	1.51567	1.54842	1.24771	1.18197	1.04913	1.19053	1.05561	0.881229	2.34667	1.66667	0.214094	2.53707	2.00667	1.37558	0.63109
CG31739	FBgn0051739	CG31739	NA	CG31739	CG31739	3	E05	BKN20411	Probe	2.22437	2.09437	1.66203	1.71631	1.11144	1.31663	1.11369	1.12948	0.844155	0.986019	1.06487	3.05124	1.20078	1.65064	2.05806	1.42571	0.632347
CG1517	FBgn0002917	na	narrow abdomen	CG1517	na	28	C16	BKN22516	Probe	1.39356	2.09727	0.731542	1.61657	1.11354	1.32865	1.10587	1.14552	0.838094	0.965384	1.08459	3.17488	1.08125	1.88357	2.12974	1.48241	0.647329
CG18112	FBgn0039702	Vps16B	Vacuolar protein sorting 16B	CG18112	Vps16B	19	A04	BKN27970	Probe	2.39393	2.28241	1.68611	1.59044	1.26999	1.20442	1.1522	1.10921	1.05445	1.03876	2.55631	1.89746	1.78923	1.35618	2.22688	1.57271	0.654175
CG7525	FBgn0014073	Tie	Tie-like receptor tyrosine kinase	CG7525	Tie	30	E09	BKN24541	Probe	2.23831	2.15347	1.76397	1.52969	1.25067	1.23729	1.19181	1.07723	1.01081	1.10636	2.37456	2.23548	2.3945	0.89183	2.30502	1.64316	0.661857
CG7135	FBgn0030895	CG7135	NA	CG7135	CG7135	10	P04	BKN25462	Probe	1.64669	2.10339	1.61227	1.50937	1.17974	1.25379	1.17835	1.05581	0.940933	1.11606	1.70731	2.40516	2.18882	0.580829	2.05624	1.38482	0.671415
CG4827	FBgn0034225	veil	veil	CG4827	veil	2	D15	BKN23380	Probe	2.31615	1.92436	1.51775	1.61984	1.29181	1.22111	1.14981	1.13066	1.0579	1.01694	2.76155	2.06908	1.75272	1.66765	2.41531	1.71019	0.70513
CG4007	FBgn0020391	Nrk	Neurospecific receptor kinase	CG4007	Nrk	2	C08	BKN20304	Probe	2.36898	1.80074	1.41729	1.68131	1.32127	1.14267	1.0737	1.17357	1.15631	0.914908	3.03868	1.26251	0.589679	2.29075	2.1506	1.44022	0.710382
CG9169	FBgn0035217	FucTD	FucTD	CG9169	FucTD	5	F15	BKN23968	Probe	1.69416	1.60039	1.51888	1.44521	1.31474	1.13937	1.10883	1.12934	1.15392	0.981833	2.97717	1.22858	1.1264	1.64857	2.10287	1.38748	0.715392
CG17559	FBgn0024245	dnt	doughnut on 2	CG17559	dnt	57	I19	BKN50826	Probe	2.44248	2.63417	1.82697	1.60023	1.23238	1.27158	1.14097	1.13555	0.969173	1.00477	2.20251	2.58805	1.61763	1.73874	2.39528	1.67818	0.717099
CG1513	FBgn0033463	CG1513	NA	CG1513	CG1513	3	C13	BKN20403	Probe	2.26643	2.1303	1.70081	1.70026	1.13245	1.33922	1.13968	1.11892	0.845607	1.01856	1.26253	3.28351	1.59792	1.4972	2.27302	1.54756	0.725459
CG2246	FBgn0039790	CG2246	NA	CG2246	CG2246	56	K07	BKN50448	Probe	2.4451	3.10744	1.76366	1.72206	1.1779	1.33228	1.12356	1.15854	0.884125	0.969812	1.69001	3.21214	1.35162	2.07253	2.45108	1.71207	0.739001
CG9829	FBgn0086371	poly	poly	CG9829	poly	7	N16	BKN24496	Probe	2.32889	2.69083	1.60112	1.77439	1.18399	1.29571	1.06282	1.2002	0.913772	0.885537	1.74728	2.83617	0.423416	2.67758	2.29173	1.5505	0.741229
CG5541	FBgn0030603	CG5541	NA	CG5541	CG5541	7	B15	BKN24328	Probe	2.57435	2.45175	1.6988	1.66782	1.30877	1.18058	1.12767	1.12812	1.10858	0.999599	2.92107	1.65239	1.41431	1.63079	2.28673	1.52255	0.764183
CG13133	FBgn0032181	CG13133	NA	CG13133	CG13133	25	B15	BKN30568	Probe	1.99443	2.04299	1.76885	1.65997	1.39883	1.17292	1.19165	1.1122	1.1926	1.07143	3.76821	1.57362	2.39215	1.39969	2.67092	1.89592	0.775
CG14634	FBgn0040892	CG14634	NA	CG14634	CG14634	9	L23	BKN24872	Probe	1.64515	2.76767	1.92342	1.48321	1.2058	1.36974	1.23668	1.0778	0.880313	1.14741	1.95251	3.59741	3.08028	0.900088	2.77496	1.99019	0.784775
CG9550	FBgn0031826	CG9550	NA	CG9550	CG9550	14	B12	BKN26438	Probe	2.27991	2.6375	1.64696	1.65814	1.29336	1.26986	1.11451	1.18968	1.0185	0.936819	2.77608	2.57037	1.21331	2.52473	2.67323	1.86902	0.804205
CG8107	FBgn0025866	CalpB	Calpain-B	CG8107	CalpB	18	A09	BKN27685	Probe	1.99913	1.92713	1.79686	1.55098	1.37303	1.15331	1.2197	1.04654	1.19051	1.16545	3.52552	1.37196	2.82073	0.446215	2.44874	1.63347	0.81527
CG5650	FBgn0004103	Pp1-87B	Protein phosphatase 1 at 87B	CG5650	Pp1-87B	60	C13	BKN60403	Probe	2.43942	1.95222	1.65767	1.68083	1.24394	1.20837	1.12466	1.10169	1.02944	1.02085	2.3112	1.93805	1.3684	1.24702	2.12462	1.30771	0.81691
CR32624	FBgn0011952	tRNA:R:12Ee	transfer RNA:arg:12Ee	CR32623+CR32621+CR32620+CR32619+CR32622+CR32624+CR32617&CR32623+CR32621+CR32622+CR32624+CR32620&CR32623+CR32621+CR32620+CR32622+CR32624+CR32619&CR32623+CR32621+CR32624+CR32622&CR32624	tRNA:S4:12Eb+tRNA:S4:12Ea+tRNA:R:12Eb+tRNA:R:12Ec+tRNA:R:12Ea+tRNA:R:12Ee+tRNA:R:12Ed&tRNA:S4:12Eb+tRNA:S4:12Ea+tRNA:R:12Ea+tRNA:R:12Ee+tRNA:R:12Eb&tRNA:S4:12Eb+tRNA:S4:12Ea+tRNA:R:12Eb+tRNA:R:12Ea+tRNA:R:12Ee+tRNA:R:12Ec&tRNA:S4:12Eb+tRNA:S4:12Ea+tRNA:R:12Ee+tRNA:R:12Ea&tRNA:R:12Ee	46	G12	BKN41674	Probe	2.14509	2.89015	1.8253	1.60172	1.26241	1.26616	1.16066	1.11359	0.997041	1.04227	2.48499	2.53228	1.91851	1.41983	2.50863	1.66917	0.839462
CG13531	FBgn0034786	CG13531	NA	CG13531	CG13531	2	G19	BKN20238	Probe	2.49826	1.86647	1.48464	1.68715	1.39338	1.18437	1.12472	1.17764	1.17647	0.955067	3.71693	1.69136	1.36933	2.34989	2.70414	1.85961	0.844533
CG17199	FBgn0038775	CG17199	NA	CG17199	CG17199	30	E19	BKN24546	Probe	2.31099	2.01257	1.57962	1.63576	1.29128	1.15633	1.06725	1.15193	1.1167	0.926496	2.75655	1.40304	0.491125	1.97651	2.07979	1.23382	0.845974
CG6824	FBgn0003028	ovo	ovo	CG6824	ovo	45	I09	BKN41205	Probe	1.70619	2.34337	1.58782	1.58412	1.32304	1.11867	1.19773	1.00782	1.18269	1.18843	3.0553	1.01575	2.48494	-0.116103	2.03552	1.18442	0.851108
CG9259	FBgn0032913	CG9259	NA	CG9259	CG9259	1	F13	BKN23199	Probe	1.48577	2.86782	1.60592	1.70116	1.18491	1.29785	1.17201	1.0718	0.912975	1.0935	1.75593	2.85816	2.09202	0.812972	2.30705	1.4525	0.85455
CG32758	FBgn0052758	CG32758	NA	CG32758	CG32758	2	G11	BKN20234	Probe	2.24948	2.07352	1.62856	1.5246	1.25463	1.31576	1.23376	1.06418	0.953533	1.15935	2.41175	3.04237	3.03557	0.702332	2.72706	1.86895	0.858109
CG11253	FBgn0036338	CG11253	NA	CG11253	CG11253	2	E10	BKN20317	Probe	2.36455	1.7757	1.54954	1.48195	1.3188	1.12678	1.17389	1.03441	1.17042	1.13485	3.01545	1.09913	2.12075	0.269959	2.05729	1.19535	0.861936
CG11448	FBgn0024985	CG11448	NA	CG11448	CG11448	19	A14	BKN27975	Probe	2.22145	2.39666	1.63105	1.58212	1.17849	1.26471	1.11458	1.1034	0.931828	1.01013	1.69561	2.51739	1.21427	1.27184	2.1065	1.24305	0.863446
CG32302	FBgn0052302	CG32302	NA	CG32302	CG32302	22	N08	BKN30156	Probe	1.98119	2.36121	1.53295	1.58882	1.16101	1.36001	1.13411	1.13697	0.853682	0.997483	1.5312	3.4973	1.51281	1.75937	2.51425	1.63609	0.878159
CG6715	FBgn0026064	KP78a	KP78a	CG17216+CG6715	KP78b+KP78a	57	M03	BKN50842	Probe	2.53618	2.57548	1.77055	1.63489	1.27966	1.24325	1.10574	1.16014	1.02929	0.953107	2.64721	2.2967	1.07922	2.09581	2.47196	1.58752	0.884442
CG6993	FBgn0003513	ss	spineless	CG6993	ss	17	M01	BKN27561	Probe	1.60307	2.15263	1.64807	1.79491	1.26388	1.33702	1.09173	1.22977	0.945294	0.887751	2.49879	3.26094	0.865143	3.10693	2.87986	1.98604	0.893822
CG31213	FBgn0051213	CG31213	NA	CG31213	CG31213	11	D05	BKN25487	Probe	2.25075	2.22093	1.56309	1.71865	1.1687	1.29719	1.13299	1.08954	0.900945	1.03988	1.60349	2.85141	1.49567	1.07052	2.22745	1.2831	0.944354
CG32134	FBgn0005592	btl	breathless	CG32134	btl	57	N21	BKN51043	Probe	2.62077	2.57401	1.79507	1.63853	1.32234	1.24254	1.12105	1.16272	1.06423	0.964156	3.04873	2.28942	1.31316	2.13333	2.66908	1.72324	0.945832
CG43085	FBgn0262531	CG43085	NA	CG43085	CG43085	31	M06	BKN33611	Probe	2.59705	1.83422	1.81412	1.55455	1.2991	1.23684	1.21742	1.04134	1.05034	1.16909	2.8301	2.23083	2.78589	0.370587	2.53047	1.57824	0.952228
CG11425	FBgn0037167	CG11425	NA	CG11425	CG11425	59	D05	BKN60207	Probe	2.57732	2.10208	1.49846	1.90226	1.27034	1.25617	1.01409	1.2502	1.01128	0.811143	2.55959	2.42962	-0.321357	3.40355	2.49461	1.5411	0.953509
CG3987	FBgn0038292	CG3987	NA	CG3987	CG3987	14	B03	BKN26242	Probe	2.12236	2.54102	1.55095	1.59765	1.20398	1.22341	1.04954	1.14628	0.984122	0.915604	1.9354	2.09273	0.220415	1.89455	2.01406	1.05748	0.95658
CG15498	FBgn0038892	CG15498	NA	CG15498	CG15498	30	A08	BKN26340	Probe	1.97721	2.33115	1.68335	1.52063	1.10478	1.33938	1.13733	1.07085	0.824846	1.06209	1.00225	3.28517	1.56207	0.799165	2.14371	1.18062	0.963096
CG3169	FBgn0037981	Spt3	Spt3	CG3169	Spt3	18	E23	BKN27716	Probe	1.59274	2.24003	1.6411	1.61008	1.09392	1.34057	1.11397	1.08642	0.81601	1.02535	0.900098	3.29747	1.20499	1.02531	2.09878	1.11515	0.983634
CG1065	FBgn0004888	Scsalpha	Succinyl coenzyme A synthetase alpha subunit	CG1065	Scsalpha	13	E13	BKN22623	Probe	1.41905	2.37718	1.64413	1.66953	1.17347	1.43009	1.16859	1.14312	0.820555	1.02228	1.64837	4.21795	2.03971	1.84868	2.93316	1.94419	0.98897
CG3436	FBgn0031229	CG3436	NA	CG3436	CG3436	52	D09	BKN45977	Probe	1.25019	2.28992	0.585053	1.83447	1.24097	1.35896	1.09833	1.20746	0.913174	0.909618	2.2833	3.48656	0.965989	2.78299	2.88493	1.87449	1.01044
CG13463	FBgn0036470	CG13463	NA	CG13463	CG13463	9	N11	BKN24878	Probe	1.62595	2.52194	1.6105	1.59899	1.19174	1.24813	1.03549	1.16194	0.954816	0.891174	1.82018	2.34693	0.00565238	2.12188	2.08356	1.06377	1.01979
CR30510	FBgn0011931	tRNA:N5:42Aa	transfer RNA:asn5:42Aa	CR30510	tRNA:N5:42Aa	45	D03	BKN41358	Probe	1.65725	2.56981	1.48719	1.7534	1.28509	1.22677	1.12182	1.11551	1.04754	1.00565	2.69835	2.12728	1.32495	1.44775	2.41282	1.38635	1.02646
CG11411	FBgn0004650	fs(1)N	female sterile (1) Nasrat	CG11411	fs(1)N	9	P07	BKN24888	Probe	1.84341	2.51118	1.65613	1.69112	1.35112	1.2428	1.06483	1.22888	1.08715	0.866502	3.3194	2.29215	0.454046	3.09404	2.80578	1.77404	1.03174
CG32474	FBgn0039411	dys	dysfusion	CG32474	dys	7	E05	BKN21179	Probe	2.54729	2.61903	1.69039	1.69318	1.29502	1.26114	1.12209	1.14527	1.02687	0.979759	2.79171	2.48067	1.32904	1.87983	2.63619	1.60444	1.03175
CG18258	FBgn0030827	CG18258	NA	CG18258	CG18258	7	J14	BKN24471	Probe	2.35484	2.56164	1.74587	1.50994	1.19718	1.2335	1.15891	1.02133	0.970555	1.13471	1.87138	2.19648	1.8918	0.0800202	2.03393	0.985908	1.04802
CG1896	FBgn0039870	CG1896	NA	CG1896	CG1896	19	B19	BKN27114	Probe	2.27177	2.63871	1.66021	1.66742	1.20519	1.39244	1.1345	1.16289	0.865522	0.975584	1.94672	3.83078	1.51877	2.1358	2.88875	1.82729	1.06146
CG43729	FBgn0263980	CG43729	NA	CG43729	CG43729	27	A04	BKN29506	Probe	1.26539	1.97643	1.54672	1.45366	1.25284	1.19014	1.07062	1.11767	1.05268	0.957905	2.39492	1.75065	0.542581	1.47908	2.07278	1.01083	1.06196
CG42573	FBgn0260793	2mit	NA	CG42573	2mit	57	D13	BKN50979	Probe	2.30844	2.61379	1.70636	1.57116	1.16475	1.26174	1.06565	1.11492	0.92313	0.955809	1.56635	2.48688	0.466589	1.43911	2.02661	0.952849	1.07376
CG42685	FBgn0261571	CG42685	NA	CG42685	CG42685	3	B21	BKN23563	Probe	2.26556	2.1225	1.68592	1.6358	1.13202	1.33431	1.1297	1.0765	0.84839	1.04942	1.25846	3.2331	1.4454	0.881239	2.24578	1.16332	1.08246
CG8952	FBgn0030688	CG8952	NA	CG8952	CG8952	7	N23	BKN24404	Probe	2.36999	2.57305	1.61108	1.65056	1.20488	1.239	1.06944	1.11644	0.972466	0.9579	1.94383	2.253	0.524524	1.46125	2.09842	0.992887	1.10553
CG1271	FBgn0035392	CG1271	NA	CG1271	CG1271	56	K11	BKN50450	Probe	2.50067	2.90428	1.75194	1.5907	1.20467	1.24517	1.11609	1.07016	0.967469	1.04292	1.94182	2.31652	1.23747	0.789163	2.12917	1.01332	1.11585
CG30163	FBgn0050163	Cpr60D	Cuticular protein 60D	CG30163	Cpr60D	33	J07	BKN32148	Probe	1.71164	2.26052	1.48058	1.65722	1.22509	1.30467	1.03897	1.20558	0.939005	0.861796	2.13397	2.92832	0.0588341	2.7557	2.53114	1.40727	1.12387
NA	NA	NA	NA			33	E21	BKN33859	Probe	1.74158	2.276	1.59735	1.566	1.24652	1.3136	1.12091	1.13923	0.948934	0.983922	2.33555	3.02015	1.31109	1.79212	2.67785	1.5516	1.12625
CG9231	FBgn0036887	CG9231	NA	CG9231	CG9231	19	J12	BKN27254	Probe	2.38003	2.58575	1.81111	1.52281	1.26262	1.36449	1.23762	1.06204	0.925341	1.16532	2.48696	3.54341	3.0946	0.671229	3.01518	1.88291	1.13227
CG6386	FBgn0027889	ball	ballchen	CG6386	ball	28	G15	BKN22060	Probe	1.42959	2.06712	0.76234	1.45877	1.14232	1.30955	1.15243	1.0337	0.872302	1.11485	1.3554	2.97848	1.79272	0.259748	2.16694	1.02623	1.14071
CG14718	FBgn0037939	CG14718	NA	CG14718	CG14718	11	J07	BKN25524	Probe	2.39168	2.23363	1.67058	1.62931	1.24188	1.30461	1.2109	1.0329	0.951918	1.17234	2.29185	2.92763	2.68629	0.248027	2.60974	1.46716	1.14258
CG7362	FBgn0038258	CG7362	NA	CG7362	CG7362	57	G06	BKN50903	Probe	2.34522	2.57463	1.70541	1.55485	1.18331	1.24284	1.06506	1.10335	0.952103	0.965295	1.74093	2.29251	0.457548	1.27111	2.01672	0.864327	1.15239
CG4805	FBgn0030795	ppk28	pickpocket 28	CG4805	ppk28	14	N07	BKN26316	Probe	2.26889	2.48856	1.6744	1.48735	1.28711	1.19815	1.13308	1.06714	1.07424	1.06179	2.71728	1.83301	1.49707	0.745323	2.27514	1.1212	1.15395
CG33484	FBgn0052311	zormin	zormin	CG33484	zormin	3	N12	BKN23726	Probe	2.25034	2.16869	1.63105	1.703	1.12441	1.36335	1.09294	1.12072	0.824741	0.975209	1.1869	3.53168	0.883566	1.52336	2.35929	1.20346	1.15583
CG3349	FBgn0036459	CG3349	NA	CG3349	CG3349	3	F05	BKN23579	Probe	2.56086	1.91528	1.73385	1.57212	1.27957	1.20404	1.16182	1.03459	1.06272	1.12298	2.64635	1.89361	1.93626	0.272623	2.26998	1.10444	1.16554
CG2662	FBgn0024993	CG2662	NA	CG2662	CG2662	22	D10	BKN30097	Probe	2.14049	2.37903	1.66744	1.47894	1.25437	1.37027	1.23361	1.05834	0.915414	1.16561	2.40932	3.60284	3.03334	0.617564	3.00608	1.82545	1.18063
CG8094	FBgn0001187	Hex-C	Hexokinase C	CG8094	Hex-C	12	D09	BKN25681	Probe	2.0731	2.44084	1.64136	1.53874	1.17803	1.3871	1.17211	1.08443	0.849281	1.08085	1.6913	3.77583	2.09348	0.996377	2.73356	1.54493	1.18864
CG5538	FBgn0038052	CG5538	NA	CG5538	CG5538	18	F05	BKN26939	Probe	1.98782	1.99179	1.72226	1.58263	1.36527	1.19201	1.16906	1.0679	1.14535	1.09472	3.4525	1.76988	2.04684	0.756373	2.61119	1.40161	1.20958
CG31060	FBgn0046886	Gr98c	Gustatory receptor 98c	CG31060	Gr98c	11	D03	BKN25486	Probe	2.37013	2.1534	1.55737	1.68674	1.23069	1.25775	1.12884	1.06931	0.978482	1.05567	2.18658	2.44585	1.43226	0.776785	2.31622	1.10452	1.21169
CG7957	FBgn0038578	MED17	Mediator complex subunit 17	CG7957	MED17	1	K11	BKN20066	Probe	1.63372	2.82123	1.50935	1.83648	1.30289	1.27677	1.10154	1.15706	1.02046	0.952018	2.86577	2.64137	1.01505	2.05103	2.75357	1.53304	1.22053
CG12702	FBgn0031070	CG12702	NA	CG12702	CG12702	9	F05	BKN24827	Probe	1.73959	2.40123	1.6789	1.51248	1.27503	1.18839	1.07947	1.09907	1.0729	0.982162	2.60366	1.73266	0.677725	1.20898	2.16816	0.943355	1.22481
CG34217	FBgn0085246	CG34217	NA	CG34217	CG34217	33	M09	BKN33901	Probe	1.6303	2.19981	1.49524	1.53605	1.16688	1.26963	1.04926	1.11743	0.91907	0.938987	1.58637	2.56799	0.21608	1.47565	2.07718	0.845866	1.23131
CG14034	FBgn0250847	CG14034	NA	CG14034	CG14034	50	K11	BKN45066	Probe	1.87018	2.10102	0.77441	1.85293	1.33948	1.25604	1.07036	1.19652	1.06643	0.894561	3.20996	2.42827	0.538533	2.62405	2.81912	1.58129	1.23783
CG31081	FBgn0051081	TwdlR	TweedleR	CG31081	TwdlR	9	B09	BKN24805	Probe	1.77654	2.5757	1.75216	1.54438	1.30211	1.27473	1.12657	1.12225	1.02148	1.00385	2.85841	2.62048	1.39755	1.54559	2.73944	1.47157	1.26788
CG17462	FBgn0039251	Trf4-2	NA	CG17462	Trf4-2	13	B04	BKN25954	Probe	1.46039	2.30571	1.53944	1.71491	1.20766	1.3871	1.09419	1.1742	0.870634	0.93186	1.96993	3.77585	0.902689	2.29993	2.87289	1.60131	1.27159
CG33124	FBgn0053124	CG33124	NA	CG33124	CG33124	12	F14	BKN25791	Probe	2.28245	2.24791	1.59785	1.56383	1.297	1.27746	1.14104	1.10211	1.0153	1.03532	2.81034	2.64846	1.61862	1.25311	2.7294	1.43587	1.29354
CG3260	FBgn0021875	Zfrp8	Zinc finger protein RP-8	CG3260	Zfrp8	2	O21	BKN20287	Probe	2.18396	2.12443	1.53221	1.54723	1.21808	1.34807	1.16077	1.07998	0.903577	1.07481	2.06802	3.37453	1.92014	0.931725	2.72127	1.42593	1.29534
CG14778	FBgn0029580	CG14778	NA	CG14778	CG14778	46	N11	BKN41806	Probe	2.12999	2.75974	1.61102	1.64954	1.25352	1.20903	1.02441	1.14683	1.0368	0.893246	2.40137	1.94486	-0.16369	1.90259	2.17311	0.869448	1.30367
CG2698	FBgn0037536	CG2698	NA	CG2698	CG2698	7	C15	BKN21172	Probe	2.60255	2.59262	1.65923	1.68211	1.32311	1.24842	1.1014	1.13778	1.05983	0.968026	3.05596	2.34989	1.01296	1.77113	2.70293	1.39204	1.31088
CG4414	FBgn0040091	Ugt58Fa	Ugt58Fa	CG4414	Ugt58Fa	1	F07	BKN23196	Probe	1.56182	2.8094	1.62628	1.60889	1.24556	1.27141	1.18687	1.01366	0.979665	1.17087	2.32644	2.5863	2.31906	-0.0312442	2.45637	1.14391	1.31246
CG6565	FBgn0032513	CG6565	NA	CG6565	CG6565	2	M03	BKN20266	Probe	2.1586	2.23002	1.49641	1.63788	1.20394	1.41507	1.13364	1.14325	0.850799	0.991594	1.935	4.06349	1.50557	1.8505	2.99925	1.67804	1.32121
CG2277	FBgn0035204	CG2277	NA	CG2277	CG2277	60	E17	BKN60417	Probe	2.36128	2.09591	1.63655	1.65442	1.20409	1.29731	1.11033	1.08438	0.928141	1.02393	1.93636	2.85261	1.14945	0.9957	2.39449	1.07258	1.32191
CG3026	FBgn0040347	mus81	mus81	CG3026	mus81	2	E19	BKN20226	Probe	2.21049	1.9974	1.39728	1.62592	1.23288	1.26746	1.05854	1.1349	0.972716	0.932714	2.20721	2.5457	0.357962	1.72934	2.37646	1.04365	1.33281
CG5232	FBgn0038045	Sas	Sialic acid phosphate synthase	CG5232	Sas	11	C20	BKN22230	Probe	2.36359	2.19999	1.60715	1.62742	1.22729	1.28496	1.16493	1.0317	0.95512	1.12913	2.15464	2.72564	1.98371	0.230714	2.44014	1.10721	1.33293
CG42683	FBgn0261569	CG42683	NA	CG42683	CG42683	27	J21	BKN31003	Probe	1.28072	2.1044	1.59844	1.43882	1.26802	1.2672	1.10642	1.10625	1.00064	1.00015	2.53771	2.54304	1.08963	1.3133	2.54037	1.20147	1.3389
CG30125	FBgn0050125	Ir56a	Ionotropic receptor 56a	CG30125	Ir56a	2	F16	BKN23488	Probe	2.23565	1.96025	1.43339	1.5724	1.24691	1.24388	1.0859	1.09754	1.00243	0.989391	2.33918	2.30327	0.776023	1.18678	2.32123	0.9814	1.33983
CG11095	FBgn0030528	CG11095	NA	CG11095	CG11095	19	E16	BKN28000	Probe	2.42588	2.55902	1.71282	1.59106	1.28694	1.35039	1.17045	1.10964	0.953016	1.05481	2.71573	3.39838	2.06816	1.36239	3.05706	1.71527	1.34178
CG4107	FBgn0020388	Pcaf	Pcaf	CG4107	Pcaf	40	F04	BKN22042	Probe	1.98659	2.54431	1.55146	1.86846	1.38437	1.16712	1.01432	1.20461	1.18614	0.842037	3.63217	1.51395	-0.317745	2.74154	2.57306	1.2119	1.36116
CG16725	FBgn0036641	Smn	survival motor neuron	CG16725	Smn	16	B16	BKN26152	Probe	2.22245	2.33155	1.6464	1.67715	1.1331	1.3691	1.08668	1.10801	0.827622	0.98075	1.26864	3.59083	0.787991	1.33879	2.42973	1.06339	1.36634
CG18660	FBgn0028704	Nckx30C	Nckx30C	CG18660	Nckx30C	1	G15	BKN20044	Probe	1.5072	2.83206	1.57707	1.62259	1.202	1.28167	1.15096	1.02229	0.93784	1.12586	1.9167	2.69174	1.7703	0.0940503	2.30422	0.932176	1.37205
CG5304	FBgn0010497	dmGlut	Dietary and metabolic glutamate transporter	CG5304	dmGlut	1	L21	BKN23239	Probe	1.52304	3.072	1.63877	1.68061	1.21463	1.39025	1.19599	1.05885	0.873675	1.12951	2.03551	3.80827	2.45836	0.624926	2.92189	1.54164	1.38024
NA	NA	NA	NA			32	E14	BKN33663	Probe	2.37342	2.17443	1.62282	1.41795	1.18455	1.25382	1.0387	1.10506	0.944754	0.939948	1.75263	2.40545	0.0547706	1.29599	2.07904	0.67538	1.40366
CG4786	FBgn0037012	Rcd2	Reduction in Cnn dots 2	CG4786	Rcd2	11	N09	BKN25549	Probe	2.66961	2.10445	1.67805	1.62443	1.38619	1.22916	1.21631	1.0298	1.12776	1.18111	3.64933	2.15184	2.769	0.203109	2.90058	1.48606	1.41453
CG15594	FBgn0037421	CG15594	NA	CG15594	CG15594	44	E23	BKN40804	Probe	1.52855	2.13532	1.55938	1.38268	1.31774	1.21377	1.11023	1.08546	1.08566	1.02282	3.00545	1.99365	1.14783	1.01135	2.49955	1.07959	1.41996
CG16708	FBgn0037315	Cerk	Ceramide kinase	CG16708	Cerk	57	N07	BKN51036	Probe	2.35463	2.64025	1.59382	1.64034	1.18806	1.27452	0.995368	1.16401	0.932163	0.855117	1.78557	2.61823	-0.607436	2.15206	2.2019	0.772311	1.42959
CG9887	FBgn0031424	VGlut	Vesicular glutamate transporter	CG9887	VGlut	17	A19	BKN27498	Probe	1.68112	1.86946	1.63536	1.57648	1.32541	1.16114	1.08331	1.08011	1.14147	1.00296	3.07761	1.45248	0.736449	0.933683	2.26505	0.835066	1.42998
CG13079	FBgn0032808	CG13079	NA	CG13079	CG13079	11	N06	BKN25643	Probe	2.31758	2.31664	1.60393	1.66189	1.2034	1.35309	1.16259	1.05355	0.889371	1.1035	1.9299	3.42617	1.94803	0.547961	2.67804	1.24799	1.43004
CG2790	FBgn0027599	CG2790	NA	CG2790	CG2790	7	H15	BKN24364	Probe	2.32695	2.6359	1.6228	1.57868	1.183	1.26926	1.07722	1.06782	0.932037	1.0088	1.73799	2.56419	0.643364	0.755149	2.15109	0.699257	1.45183
CG32641	FBgn0052641	CG32641	NA	CG32640&CG32641	CG32640&CG32641	46	F13	BKN41759	Probe	2.11755	2.85957	1.76619	1.5069	1.2462	1.25276	1.12307	1.04767	0.994764	1.07197	2.33254	2.39457	1.34411	0.462564	2.36355	0.903338	1.46022
CG9133	FBgn0035198	CG9133	NA	CG9133+CG9130	CG9133+CG9130	43	F18	BKN40705	Probe	1.77182	2.65709	1.71221	1.57186	1.23067	1.2561	1.14496	1.01686	0.979758	1.12598	2.18641	2.42882	1.67859	0.0151072	2.30762	0.84685	1.46077
CG3278	FBgn0032988	Tif-IA	Tif-IA	CG3278	Tif-IA	13	C14	BKN22707	Probe	1.39645	2.21222	1.52174	1.58744	1.15478	1.33085	1.08161	1.08692	0.867698	0.995113	1.47253	3.19749	0.710429	1.0325	2.33501	0.871463	1.46355
CG12892	FBgn0033526	Caf1-105	Caf1-105	CG12892	Caf1-105	28	A05	BKN22019	Probe	1.57181	1.94852	0.747622	1.45784	1.25597	1.23442	1.13018	1.03304	1.01746	1.09403	2.42437	2.20592	1.45272	0.250148	2.31514	0.851434	1.46371
CG4006	FBgn0010379	Akt1	Akt1	CG4006	Akt1	57	F05	BKN50987	Probe	2.64365	2.51994	1.75167	1.56244	1.33388	1.21644	1.09395	1.10873	1.09655	0.986667	3.15729	2.02104	0.899023	1.34925	2.58917	1.12413	1.46503
CG7604	FBgn0004592	Eig71Ee	Ecdysone-induced gene 71Ee	CG7604	Eig71Ee	3	B05	BKN23555	Probe	2.37965	2.13703	1.72704	1.57709	1.18902	1.34344	1.15726	1.03786	0.885056	1.11504	1.79467	3.32699	1.8665	0.3201	2.56083	1.0933	1.46753
CG7616	FBgn0036142	CG7616	NA	CG7616	CG7616	2	K09	BKN20257	Probe	2.26386	1.96907	1.44919	1.54742	1.26265	1.24949	1.09787	1.08011	1.01053	1.01644	2.48719	2.36086	0.958952	0.933638	2.42402	0.946295	1.47773
CG10462	FBgn0032815	CG10462	NA	CG10462	CG10462	40	A21	BKN24907	Probe	1.7965	2.66831	1.76047	1.54943	1.25191	1.224	1.15097	0.998927	1.0228	1.15221	2.38618	2.09885	1.77045	-0.245259	2.24251	0.762594	1.47992
CG2857	FBgn0035078	Tpc2	Thiamine pyrophosphate carrier protein 2	CG2857	Tpc2	9	F12	BKN25022	Probe	1.7311	2.35552	1.62042	1.49075	1.2688	1.16577	1.04187	1.08328	1.08838	0.961766	2.5451	1.50005	0.103123	0.979716	2.02257	0.541419	1.48116
CG6224	FBgn0040230	dbo	diablo	CG6224	dbo	7	G17	BKN21197	Probe	2.33885	2.70254	1.57633	1.65907	1.18905	1.30135	1.04637	1.1222	0.913705	0.93243	1.79491	2.89413	0.172032	1.54487	2.34452	0.85845	1.48607
CG10177	FBgn0039083	CG10177	NA	CG10177	CG10177	56	D12	BKN50690	Probe	2.64451	2.80902	1.57911	1.71026	1.27396	1.20433	1.00599	1.1506	1.05782	0.87432	2.59364	1.89656	-0.445098	1.95723	2.2451	0.756068	1.48903
CG13391	FBgn0027094	Aats-ala	Alanyl-tRNA synthetase	CG13391	Aats-ala	1	M08	BKN20172	Probe	1.40023	2.95812	1.57952	1.57001	1.11669	1.33872	1.15275	0.989165	0.834148	1.16537	1.11424	3.27836	1.79759	-0.387011	2.1963	0.705289	1.49101
CG6859	FBgn0036484	Pex3	Peroxin 3	CG6859	Pex3	8	I13	BKN21399	Probe	1.68367	1.91139	1.62763	1.56693	1.3535	1.20093	1.19361	1.00123	1.12704	1.19214	3.34178	1.86159	2.4221	-0.211766	2.60168	1.10517	1.49652
CG17484	FBgn0260799	p120ctn	Adherens junction protein p120	CG17484	p120ctn	31	E24	BKN33572	Probe	2.28452	2.06334	1.64543	1.63195	1.14277	1.39134	1.10422	1.09318	0.821344	1.0101	1.35956	3.81945	1.05601	1.12348	2.5895	1.08975	1.49976
CG15874	FBgn0035004	Pgam5-2	Phosphoglycerate mutase 5-2	CG15874	Pgam5-2	22	N10	BKN30157	Probe	2.20906	2.00491	1.42558	1.50366	1.29455	1.15478	1.05468	1.07603	1.12103	0.980157	2.78731	1.3871	0.298994	0.874447	2.08721	0.586721	1.50049
NA	FBgn0051830	CG31830	NA			24	N09	BKN30445	Probe	1.3164	1.92112	1.51012	1.55808	1.18698	1.32019	1.0807	1.09478	0.899102	0.987135	1.77548	3.08785	0.696595	1.14674	2.43167	0.921666	1.51
CG11660	FBgn0036187	CG11660	NA	CG11660	CG11660	57	F18	BKN51089	Probe	2.63747	2.37467	1.62428	1.59279	1.33077	1.14631	1.01439	1.13027	1.16091	0.89748	3.12799	1.3	-0.316741	1.66197	2.21399	0.672614	1.54138
CG15266	FBgn0259982	l(2)35Cc	lethal (2) 35Cc	CG15266	l(2)35Cc	11	C08	BKN22224	Probe	2.23557	2.18885	1.55396	1.57017	1.16082	1.27846	1.12637	0.995408	0.907983	1.13157	1.52934	2.65874	1.39453	-0.296357	2.09404	0.549086	1.54495
CG5876	FBgn0028375	heix	heixuedian	CG5876	heix	28	A19	BKN22026	Probe	1.71945	2.02374	0.707601	1.68595	1.37394	1.28207	1.06968	1.19469	1.07166	0.895363	3.53406	2.69591	0.528169	2.59748	3.11499	1.56282	1.55216
CG15122	FBgn0034457	Ir56c	Ionotropic receptor 56c	CG15122	Ir56c	9	N22	BKN25075	Probe	1.69141	2.44727	1.52082	1.58481	1.23971	1.21118	0.977829	1.15163	1.02356	0.849085	2.27145	1.96694	-0.875461	1.97217	2.11919	0.548353	1.57084
CG3267	FBgn0042083	CG3267	NA	CG3267	CG3267	7	G20	BKN21294	Probe	2.34164	2.61739	1.69483	1.47757	1.19047	1.26035	1.12503	0.99943	0.944552	1.12567	1.80823	2.47256	1.37407	-0.237954	2.14039	0.568057	1.57234
CG33779	FBgn0261290	CheA84a	Chemosensory protein A 84a	CG33779	CheA84a	14	H16	BKN26476	Probe	2.1317	2.55449	1.56689	1.47473	1.20928	1.22989	1.06032	1.05809	0.983238	1.00211	1.9852	2.1594	0.385218	0.613851	2.0723	0.499535	1.57277
CG8789	FBgn0036896	wnd	wallenda	CG8789	wnd	55	N18	BKN50369	Probe	2.55636	2.58487	1.59966	1.68246	1.22671	1.20785	1.06081	1.05225	1.01562	1.00814	2.1492	1.9327	0.392692	0.529114	2.04095	0.460903	1.58005
CG9929	FBgn0038188	Art9	Arginine methyltransferase 9	CG9929	Art9	12	J12	BKN25814	Probe	1.90079	2.35506	1.58872	1.37671	1.08012	1.33835	1.13452	0.970235	0.807052	1.16932	0.770271	3.27461	1.51902	-0.661905	2.02244	0.428557	1.59388
CG13074	FBgn0036567	CG13074	NA	CG13074	CG13074	19	B14	BKN27207	Probe	2.17018	2.5026	1.54237	1.56055	1.1513	1.32061	1.05398	1.08836	0.871789	0.96841	1.43978	3.09222	0.288229	1.05344	2.266	0.670833	1.59517
CG11456	FBgn0037031	CG11456	NA	CG11456	CG11456	11	F04	BKN25594	Probe	2.18334	2.21374	1.49321	1.61701	1.1337	1.29299	1.08234	1.0251	0.876801	1.05583	1.27425	2.80823	0.721607	0.134867	2.04124	0.428237	1.613
CG34150	FBgn0083986	CG34150	NA	CG34150	CG34150	45	F21	BKN41379	Probe	1.8668	2.53188	1.60049	1.62905	1.44758	1.20866	1.20728	1.0364	1.19768	1.16488	4.22681	1.94106	2.63097	0.298935	3.08393	1.46495	1.61898
CG14994	FBgn0004516	Gad1	Glutamic acid decarboxylase 1	CG14994	Gad1	13	M10	BKN22765	Probe	1.54694	2.02416	1.5362	1.54052	1.27922	1.21772	1.09188	1.05479	1.05051	1.03516	2.64314	2.03419	0.867408	0.565998	2.33866	0.716703	1.62196
CG14234	FBgn0031065	CG14234	NA	CG14234	CG14234	21	F10	BKN29917	Probe	2.44545	2.1582	1.46165	1.61491	1.22985	1.27367	1.03385	1.11972	0.965593	0.923311	2.17866	2.60952	-0.0193664	1.50884	2.39409	0.744734	1.64935
CG7532	FBgn0261534	l(2)34Fc	lethal (2) 34Fc	CG7532	l(2)34Fc	2	L21	BKN23431	Probe	2.14105	1.97997	1.45663	1.44819	1.19415	1.2564	1.10351	1.01084	0.950456	1.09167	1.84289	2.43193	1.04514	-0.0722256	2.13741	0.486457	1.65095
CG8195	FBgn0034032	CG8195	NA	CG8195	CG8195	10	O06	BKN21911	Probe	1.70595	2.0477	1.47447	1.47311	1.22219	1.2206	1.07763	1.03045	1.00131	1.04579	2.10668	2.06384	0.64974	0.21249	2.08526	0.431115	1.65414
CG14719	FBgn0025821	I-t	inhibitor-t	CG14719	I-t	59	J09	BKN60245	Probe	2.50903	2.03513	1.62395	1.54144	1.23668	1.21616	1.09902	1.01306	1.01687	1.08485	2.24296	2.0182	0.97648	-0.0400243	2.13058	0.468228	1.66235
CG11762	FBgn0037618	CG11762	NA	CG11762	CG11762	14	J22	BKN26491	Probe	2.15743	2.56823	1.57154	1.47201	1.22388	1.23651	1.06347	1.05613	0.989784	1.00695	2.12252	2.22743	0.433307	0.585485	2.17498	0.509396	1.66558
CG16979	FBgn0036512	CG16979	NA	CG16979	CG16979	3	E10	BKN20509	Probe	2.31171	2.1238	1.72303	1.49736	1.15507	1.33513	1.15457	0.98539	0.865138	1.17169	1.47533	3.24152	1.82545	-0.441835	2.35842	0.691809	1.66661
CG6760	FBgn0013563	Pex1	Peroxin 1	CG6760	Pex1	5	A04	BKN20866	Probe	1.73546	1.70036	1.5881	1.29988	1.34679	1.21054	1.15935	1.01578	1.11255	1.14135	3.27867	1.96042	1.89856	-0.000560655	2.61955	0.948999	1.67055
CG7405	FBgn0022936	CycH	Cyclin H	CG7405	CycH	57	J15	BKN51016	Probe	2.568	2.56385	1.62582	1.62488	1.29571	1.23763	1.01535	1.15304	1.04693	0.880583	2.79825	2.23897	-0.302124	1.99268	2.51861	0.845279	1.67333
CG13178	FBgn0033685	CG13178	NA	CG13178	CG13178	40	L04	BKN22078	Probe	1.66754	2.83107	1.70448	1.55839	1.16204	1.29866	1.11437	1.00471	0.894793	1.10915	1.54081	2.86654	1.21111	-0.161337	2.20367	0.524888	1.67879
CG9319	FBgn0032881	CG9319	NA	CG9319	CG9319	2	K12	BKN20354	Probe	2.13074	2.08669	1.46973	1.48621	1.1884	1.32412	1.11343	1.03738	0.897503	1.07331	1.78883	3.12829	1.19671	0.313142	2.45856	0.754925	1.70363
CG2727	FBgn0010435	emp	epithelial membrane protein	CG2727	emp	2	E15	BKN20224	Probe	2.23767	2.00463	1.44056	1.52039	1.24804	1.27205	1.09133	1.06124	0.98113	1.02835	2.34983	2.59283	0.859054	0.65962	2.47133	0.759337	1.71199
CG33095	FBgn0053095	CG33095	NA	CG33095	CG33095	43	A09	BKN40389	Probe	1.97865	2.43318	1.60142	1.66672	1.37433	1.15025	1.07088	1.07822	1.19481	0.993185	3.53774	1.34047	0.546461	0.906263	2.4391	0.726362	1.71274
CG11902	FBgn0028647	CG11902	NA	CG11902	CG11902	13	B09	BKN26053	Probe	1.59809	1.91249	1.55755	1.46812	1.32152	1.15054	1.10705	1.00522	1.14861	1.10131	3.04101	1.34344	1.09931	-0.153925	2.19223	0.47269	1.71954
CG33083	FBgn0041224	Gr97a	Gustatory receptor 97a	CG33083	Gr97a	3	F11	BKN23582	Probe	2.35152	1.99567	1.67675	1.46843	1.17497	1.25458	1.12356	0.966354	0.936543	1.16268	1.66246	2.41324	1.35154	-0.718266	2.03785	0.31664	1.72121
CG33139	FBgn0053139	Ranbp11	Ranbp11	CG33139	Ranbp11	1	E09	BKN20029	Probe	1.64239	2.64661	1.54568	1.59994	1.30981	1.19774	1.12805	1.00802	1.09357	1.11907	2.93086	1.82876	1.42017	-0.113174	2.37981	0.653496	1.72631
CG7526	FBgn0035798	frac	faulty attraction	CG7526	frac	58	E05	BKN51179	Probe	1.66821	2.56966	1.59987	1.64987	1.31155	1.19473	1.04791	1.09132	1.09778	0.960222	2.94717	1.7978	0.195433	1.09638	2.37248	0.645904	1.72658
CG12252	FBgn0035026	Fcp1	NA	CG12252	Fcp1	9	C12	BKN21650	Probe	1.78667	2.63691	1.796	1.45273	1.30953	1.30503	1.15476	1.05565	1.00345	1.09388	2.92823	2.93201	1.82833	0.57849	2.93012	1.20341	1.72671
CG15545	FBgn0039806	CG15545	NA	CG15545	CG15545	14	N17	BKN26321	Probe	2.05325	2.70791	1.59127	1.45242	1.16478	1.30376	1.07682	1.04208	0.893397	1.03334	1.5666	2.91895	0.637359	0.381399	2.24278	0.509379	1.7334
CG3820	FBgn0010660	Nup214	Nucleoporin 214	CG3820	Nup214	51	F10	BKN45701	Probe	2.07377	2.62872	0.842356	1.60277	1.24544	1.23311	1.07688	1.0439	1.01	1.03159	2.32539	2.19245	0.638206	0.407889	2.25892	0.523047	1.73587
CG42685	FBgn0261571	CG42685	NA	CG42685	CG42685	8	F18	BKN24737	Probe	1.5267	1.93303	1.50847	1.54601	1.22731	1.21453	1.10623	0.987864	1.01052	1.11982	2.15477	2.00141	1.0867	-0.405908	2.07809	0.340398	1.73769
CG7861	FBgn0033055	tbce	tubulin-specific chaperone E	CG7861	tbce	2	C21	BKN20215	Probe	2.05283	2.04276	1.47327	1.40632	1.14495	1.29624	1.11611	0.981622	0.883282	1.13701	1.38007	2.84162	1.23778	-0.496555	2.11084	0.370614	1.74023
CG15464	FBgn0029748	CG15464	NA	CG15464	CG15464	25	D11	BKN30578	Probe	1.81269	2.01956	1.63634	1.46408	1.27136	1.15947	1.10238	0.980955	1.0965	1.12378	2.56921	1.43532	1.02793	-0.506234	2.00226	0.260849	1.74141
CG33519	FBgn0053519	Unc-89	Unc-89	CG33519	Unc-89	56	J13	BKN50631	Probe	2.48895	2.89032	1.59207	1.60554	1.19902	1.23919	1.01425	1.08015	0.967589	0.938986	1.88873	2.25496	-0.318944	0.934221	2.07185	0.307639	1.76421
CG34106	FBgn0083942	CG34106	NA	CG34106	CG34106	45	F07	BKN41372	Probe	1.64875	2.56583	1.40326	1.68955	1.2785	1.22487	1.0585	1.07489	1.04379	0.984753	2.63635	2.10773	0.357373	0.857864	2.37204	0.607619	1.76442
CG14096	FBgn0036871	CG14096	NA	CG14096	CG14096	46	H07	BKN41768	Probe	2.07156	2.8691	1.63524	1.55154	1.21913	1.25694	1.0398	1.0787	0.969925	0.96394	2.0779	2.43746	0.0716268	0.913192	2.25768	0.49241	1.76527
CG5575	FBgn0011236	ken	ken and barbie	CG5575	ken	43	B23	BKN40588	Probe	1.98298	2.48239	1.63625	1.6459	1.37734	1.17351	1.09416	1.06475	1.17369	1.02762	3.56608	1.57965	0.902349	0.710636	2.57287	0.806492	1.76637
CG42639	FBgn0261362	proPO-A1	prophenol oxidase A1	CG42639	proPO-A1	14	J03	BKN26290	Probe	2.11778	2.56604	1.59151	1.41045	1.20138	1.23545	1.07699	1.01197	0.972423	1.06425	1.91094	2.21657	0.639845	-0.055915	2.06375	0.291965	1.77179
CG17484	FBgn0260799	p120ctn	Adherens junction protein p120	CG17484	p120ctn	43	F16	BKN40704	Probe	1.59084	2.79288	1.46073	1.71763	1.10497	1.32029	0.976797	1.11116	0.836912	0.87908	1.00399	3.08889	-0.891233	1.3845	2.04644	0.246635	1.79981
CG13025	FBgn0036660	CG13025	NA	CG13025	CG13025	2	E17	BKN20225	Probe	2.2851	1.90078	1.42698	1.47475	1.27449	1.20615	1.08104	1.02938	1.05666	1.05019	2.59862	1.91525	0.701847	0.197022	2.25694	0.449435	1.8075
CG8851	FBgn0031546	CG8851	NA	CG8851	CG8851	3	J20	BKN23706	Probe	2.41989	2.226	1.59198	1.72843	1.20913	1.39938	1.06676	1.13746	0.864048	0.937844	1.98382	3.90215	0.483499	1.76638	2.94299	1.12494	1.81805
CG18255	FBgn0013988	Strn-Mlck	Stretchin-Mlck	CG18255	Strn-Mlck	56	M10	BKN50557	Probe	2.50896	2.85962	1.64924	1.53241	1.20866	1.22602	1.05067	1.03094	0.98584	1.01913	1.9794	2.1196	0.237625	0.219684	2.0495	0.228655	1.82085
CG3915	FBgn0033791	Drl-2	Derailed 2	CG3915	Drl-2	55	M22	BKN50179	Probe	2.61726	2.54416	1.52514	1.71976	1.25593	1.18883	1.01139	1.07558	1.05645	0.940322	2.42406	1.73713	-0.362556	0.867863	2.08059	0.252654	1.82794
CG1725	FBgn0001624	dlg1	discs large 1	CG1725	dlg1	46	F07	BKN41756	Probe	2.12613	2.76604	1.63761	1.52042	1.25125	1.21179	1.04131	1.05707	1.03257	0.985094	2.38003	1.97323	0.0946323	0.599001	2.17663	0.346817	1.82981
CG5121	FBgn0039337	MED28	Mediator complex subunit 28	CG5121	MED28	18	A21	BKN27691	Probe	1.76787	2.26805	1.51361	1.70376	1.2142	1.35734	1.02743	1.14963	0.894541	0.893698	2.03147	3.46988	-0.117534	1.94324	2.75068	0.912852	1.83782
CG4618	FBgn0035589	CHMP2B	Charged multivesicular body protein 2b	CG4618	CHMP2B	9	E08	BKN21660	Probe	1.53156	2.80435	1.52238	1.59813	1.12255	1.3879	0.978832	1.16131	0.808812	0.84287	1.16937	3.78407	-0.860132	2.11277	2.47672	0.626321	1.8504
CG10255	FBgn0033984	Lap1	Lap1	CG10255	Lap1	57	M10	BKN50941	Probe	2.52634	2.47517	1.65363	1.50137	1.27469	1.19483	1.03272	1.0654	1.06684	0.96933	2.60053	1.79884	-0.0366254	0.719974	2.19968	0.341674	1.85801
CG14570	FBgn0037122	CG14570	NA	CG14570	CG14570	19	B08	BKN27204	Probe	2.32139	2.41507	1.53807	1.53972	1.23151	1.27442	1.05104	1.07383	0.966327	0.978777	2.19433	2.61729	0.243342	0.842458	2.40581	0.5429	1.86291
CG17800	FBgn0033159	Dscam	Down syndrome cell adhesion molecule	CG17800	Dscam	31	E03	BKN33466	Probe	2.30174	2.03157	1.57766	1.61388	1.15138	1.36992	1.05874	1.08108	0.840475	0.979337	1.4406	3.5992	0.361011	0.947713	2.5199	0.654362	1.86554
CG32295	FBgn0260480	CG32295	NA	CG32295	CG32295	13	B15	BKN26056	Probe	1.33126	2.26505	1.56245	1.4426	1.10087	1.36264	1.11054	0.987745	0.807897	1.12432	0.965452	3.52432	1.15255	-0.407639	2.24488	0.372457	1.87243
CG7391	FBgn0023076	Clk	Clock	CG7391	Clk	20	E20	BKN28194	Probe	2.58701	2.50369	1.52274	1.60529	1.28919	1.19835	1.05226	1.05389	1.0758	0.99845	2.7369	1.83511	0.261994	0.55296	2.28601	0.407477	1.87853
CG5977	FBgn0039141	spas	spastin	CG5977	spas	18	A20	BKN27786	Probe	1.76779	2.025	1.62951	1.41978	1.21415	1.21188	1.1061	0.958014	1.00187	1.15458	2.03099	1.97422	1.08478	-0.839375	2.0026	0.122703	1.8799
CG7847	FBgn0003499	sr	stripe	CG7847	sr	57	C03	BKN50782	Probe	2.33512	2.6457	1.62123	1.52111	1.17821	1.27714	1.01248	1.0794	0.922534	0.938003	1.69295	2.64526	-0.34591	0.923349	2.16911	0.28872	1.88039
CG34042	FBgn0065110	ppk10	pickpocket 10	CG34042	ppk10	43	J04	BKN40722	Probe	1.66179	2.86484	1.64286	1.58766	1.15425	1.35431	1.09859	1.02708	0.852277	1.06963	1.46753	3.43868	0.969953	0.163535	2.45311	0.566744	1.88636
CG5733	FBgn0034310	Nup75	Nucleoporin 75	CG5733	Nup75	40	D12	BKN22034	Probe	1.96444	2.58079	1.58096	1.72648	1.36894	1.18385	1.03361	1.11308	1.15634	0.928606	3.48701	1.68601	-0.0230377	1.41236	2.58651	0.69466	1.89185
CG7675	FBgn0038610	CG7675	NA	CG7675	CG7675	13	B05	BKN26051	Probe	1.57875	2.15443	1.64375	1.47063	1.30553	1.29609	1.16832	1.00694	1.00728	1.16028	2.89055	2.84003	2.03565	-0.128943	2.86529	0.953353	1.91194
CG10979	FBgn0037379	CG10979	NA	CG10979	CG10979	2	E13	BKN20223	Probe	2.42137	2.18058	1.55118	1.56274	1.3505	1.3837	1.17514	1.0908	0.976004	1.07731	3.31355	3.74089	2.13972	1.0889	3.52722	1.61431	1.91291
CG9164	FBgn0030634	CG9164	NA	CG9164	CG9164	21	E07	BKN28284	Probe	2.43029	2.29913	1.5625	1.53167	1.22222	1.35684	1.10518	1.06201	0.900787	1.04066	2.10695	3.46469	1.07074	0.670731	2.78582	0.870737	1.91509
CG7352	FBgn0037581	CG7352	NA	CG7352	CG7352	53	J19	BKN46402	Probe	1.69626	2.75647	1.64717	1.48266	1.37748	1.23239	1.17765	0.998023	1.11773	1.17998	3.56733	2.18508	2.17811	-0.258391	2.87621	0.959859	1.91635
CG7830	FBgn0032015	CG7830	NA	CG7830	CG7830	8	K15	BKN21412	Probe	1.53033	2.00983	1.49453	1.58033	1.23022	1.26278	1.096	1.0098	0.974214	1.08537	2.18219	2.49758	0.93045	-0.087389	2.33988	0.421531	1.91835
CG34417	FBgn0085446	CG34417	NA	CG34417	CG34417	43	E20	BKN40514	Probe	1.80363	2.6884	1.67258	1.55479	1.25276	1.2709	1.11846	1.00581	0.985731	1.11199	2.39424	2.58103	1.27361	-0.145259	2.48764	0.564173	1.92346
CG33747	FBgn0040076	primo-2	primo-2	CG33748+CG33747	primo-1+primo-2	60	E13	BKN60415	Probe	2.20725	2.09718	1.50554	1.59371	1.12555	1.2981	1.02145	1.04459	0.867073	0.977848	1.19757	2.86071	-0.208871	0.417813	2.02914	0.104471	1.92467
CG33341	FBgn0053341	CG33341	NA	CG33341	CG33341	12	B22	BKN25771	Probe	2.22864	2.11754	1.5383	1.40044	1.26642	1.20337	1.09851	0.986965	1.0524	1.11302	2.52269	1.88664	0.968738	-0.418971	2.20467	0.274884	1.92978
CG17486	FBgn0032997	CG17486	NA	CG17486	CG17486	39	E06	BKN33657	Probe	2.32852	2.87727	1.54036	1.65302	1.15612	1.29565	0.962478	1.12314	0.892304	0.856954	1.48514	2.83557	-1.11004	1.55849	2.16036	0.224226	1.93613
CG4924	FBgn0029079	icln	icln	CG4924	icln	8	D14	BKN24723	Probe	1.46495	2.07754	1.46142	1.60766	1.17766	1.30532	1.07172	1.02726	0.902201	1.04328	1.68781	2.93499	0.559379	0.166165	2.3114	0.362772	1.94863
CG5909	FBgn0039495	CG5909	NA	CG5909	CG5909	13	P14	BKN26043	Probe	1.46685	2.035	1.43209	1.53177	1.21299	1.22424	1.01788	1.0488	0.990817	0.970523	2.02015	2.10124	-0.263348	0.478961	2.06069	0.107807	1.95289
CR40508	FBgn0085740	CR40508	NA	CR41606&CR41606&CR41606&CR41606&CR41606&CR40581&CR40572&CR40561&CR40503&CR40597&CR40581&CR40508&CR40507&CR41606&CR41606&CR40581&CR40582&CR40582&CR40573&CR40572&CR40572&CR40561&CR40503&CR40503&CR40597&CR40597&CR40507&CR40581&CR40528&CR40571&CR40581&CR40508&CR40508&CR41606&CR40528&CR40571&CR40581&CR40508&CR40507&CR40582&CR40582&CR40574&CR40573&CR40572&CR40571&CR40572&CR40561&CR40561&CR41606&CR40503…	CR41606&CR41606&CR41606&CR41606&CR41606&CR40581&CR40572&CR40561&CR40503&CR40597&CR40581&CR40508&CR40507&CR41606&CR41606&CR40581&CR40582&CR40582&CR40573&CR40572&CR40572&CR40561&CR40503&CR40503&CR40597&CR40597&CR40507&CR40581&CR40528&CR40571&CR40581&CR40508&CR40508&CR41606&CR40528&CR40571&CR40581&CR40508&CR40507&CR40582&CR40582&CR40574&CR40573&CR40572&CR40571&CR40572&CR40561&CR40561&CR41606&CR40503…	43	M16	BKN40560	Probe	1.90709	2.43194	1.56763	1.60158	1.32463	1.14966	1.04828	1.03608	1.15219	1.01177	3.0702	1.3344	0.201138	0.29428	2.2023	0.247709	1.95459
CG13213	FBgn0033609	fbl6	NA	CG13213	fbl6	22	E03	BKN28474	Probe	2.27233	2.04439	1.38892	1.51057	1.33163	1.17753	1.02756	1.08098	1.13087	0.950581	3.13609	1.62094	-0.115544	0.946234	2.37852	0.415345	1.96317
CG6850	FBgn0014075	Ugt	UDP-glucose-glycoprotein glucosyltransferase	CG6850	Ugt	2	M15	BKN20272	Probe	2.19148	1.9572	1.38603	1.47847	1.22228	1.24195	1.05002	1.03198	0.984159	1.01749	2.10745	2.28337	0.227796	0.234676	2.19541	0.231236	1.96417
CG6026	FBgn0038676	CG6026	NA	CG6026	CG6026	16	J03	BKN25906	Probe	2.62234	1.98867	1.66956	1.51211	1.33699	1.16776	1.10197	0.998976	1.14492	1.1031	3.18648	1.52051	1.02156	-0.244553	2.3535	0.388502	1.96499
CG5352	FBgn0262601	SmB	Small ribonucleoprotein particle protein SmB	CG5352	SmB	28	K21	BKN22087	Probe	1.57874	1.96918	0.714518	1.45227	1.2615	1.2475	1.08014	1.02909	1.01122	1.0496	2.47644	2.34046	0.687968	0.192799	2.40845	0.440384	1.96806
CG33194	FBgn0053194	CheA29a	Chemosensory protein A 29a	CG33194	CheA29a	9	F22	BKN25027	Probe	1.89881	2.57092	1.66068	1.57363	1.39172	1.27237	1.06775	1.14351	1.0938	0.933752	3.70133	2.59619	0.498695	1.85424	3.14876	1.17647	1.9723
CG3024	FBgn0025615	Torsin	Torsin	CG3024	Torsin	19	M09	BKN27949	Probe	2.24814	2.46256	1.61953	1.41966	1.19265	1.29948	1.10671	0.990098	0.917789	1.11777	1.82879	2.87495	1.09401	-0.373472	2.35187	0.360269	1.9916
CG7653	FBgn0028935	CG7653	NA	CG7653	CG7653	1	B09	BKN23173	Probe	1.61348	2.71095	1.56155	1.53122	1.28675	1.22686	1.13963	0.96473	1.04882	1.1813	2.71394	2.12819	1.59721	-0.741844	2.42106	0.427681	1.99338
CG43772	FBgn0264272	mwh	multiple wing hairs	CG43772	mwh	31	M19	BKN33522	Probe	2.41181	1.81846	1.60083	1.46394	1.20644	1.22621	1.07429	0.980644	0.983874	1.09549	1.9585	2.12157	0.598558	-0.51076	2.04003	0.0438988	1.99614
CG1696	FBgn0029067	Dd	Dullard	CG1696	Dd	20	M19	BKN28146	Probe	2.66147	2.3432	1.54847	1.50454	1.3263	1.12154	1.07004	0.987745	1.18257	1.08331	3.08594	1.04526	0.533668	-0.407632	2.0656	0.0630182	2.00258
CG6892	FBgn0039225	Ets96B	Ets96B	CG6892	Ets96B	28	A04	BKN22498	Probe	1.63743	2.00739	0.684367	1.57834	1.3084	1.27171	1.03456	1.11843	1.02885	0.925007	2.91757	2.58939	-0.00855728	1.49012	2.75348	0.740783	2.0127
CG18853	FBgn0042173	CG18853	NA	CG18853	CG18853	46	N03	BKN41802	Probe	1.99554	2.85188	1.55133	1.53343	1.1744	1.24939	0.986449	1.06611	0.939974	0.925277	1.65708	2.35989	-0.743725	0.730383	2.00848	-0.00667117	2.01515
NA	FBgn0069931	CG41120	NA			46	M06	BKN41707	Probe	2.14383	2.68185	1.50966	1.57692	1.26167	1.1749	0.959952	1.09635	1.07385	0.87559	2.47799	1.59398	-1.14865	1.16945	2.03598	0.0104033	2.02558
CG17944	FBgn0037500	CG17944	NA	CG17944	CG17944	25	N07	BKN30636	Probe	2.16279	2.21353	1.68676	1.70661	1.51691	1.27083	1.13635	1.14345	1.19364	0.993789	4.87895	2.58038	1.54702	1.85346	3.72967	1.70024	2.02942
CG18132	FBgn0031345	CG18132	NA	CG18132	CG18132	14	F16	BKN26464	Probe	2.35401	2.50043	1.4751	1.56436	1.33539	1.20387	0.998211	1.12239	1.10925	0.889361	3.17149	1.89179	-0.563994	1.54763	2.53164	0.491817	2.03982
CG6936	FBgn0023000	mth	methuselah	CG6936	mth	52	A19	BKN45778	Probe	1.31554	2.01418	0.540289	1.64001	1.30584	1.19533	1.01429	1.07947	1.09245	0.939625	2.89347	1.80398	-0.318225	0.924287	2.34872	0.303031	2.04569
CG31457	FBgn0051457	CG31457	NA	CG31457	CG31457	19	B13	BKN27111	Probe	2.24624	2.46255	1.53501	1.4929	1.19165	1.29948	1.04895	1.04117	0.917017	1.00746	1.81933	2.87492	0.211345	0.368243	2.34713	0.289794	2.05733
CR31890	FBgn0051890	tRNA:CR31890	transfer RNA:CR31890	CR31890	tRNA:CR31890	43	G14	BKN40523	Probe	1.72654	2.8687	1.6272	1.61473	1.19922	1.35613	1.08811	1.04459	0.884292	1.04166	1.89058	3.45747	0.809895	0.417863	2.67402	0.613879	2.06014
CG8677	FBgn0026577	CG8677	NA	CG8677	CG8677	28	A21	BKN22027	Probe	1.57804	1.95634	0.672838	1.51879	1.26095	1.23937	1.01713	1.07623	1.01741	0.945081	2.4712	2.25683	-0.274891	0.877367	2.36402	0.301238	2.06278
CR12953	FBgn0033997	Ir51a	Ionotropic receptor 51a	CR12953	Ir51a	22	J11	BKN30038	Probe	2.37068	2.0457	1.47039	1.45358	1.38927	1.17828	1.08783	1.0402	1.17906	1.0458	3.67824	1.6287	0.805599	0.354025	2.65347	0.579812	2.07366
CG7848	FBgn0034127	CG7848	NA	CG7848	CG7848	7	F10	BKN24445	Probe	2.48134	2.54011	1.56574	1.53752	1.26149	1.22313	1.03934	1.03998	1.03136	0.99939	2.47629	2.0899	0.0645915	0.35087	2.28309	0.207731	2.07536
NA	NA	NA	NA			32	E12	BKN33662	Probe	2.42452	2.17236	1.65213	1.2937	1.21006	1.25263	1.05746	1.00823	0.966017	1.04883	1.99256	2.39318	0.341394	-0.110205	2.19287	0.115595	2.07728
CG10338	FBgn0032700	CG10338	NA	CG10338	CG10338	26	M03	BKN29290	Probe	1.61987	2.19213	1.61797	1.62938	1.28235	1.32516	1.08147	1.07926	0.967694	1.00205	2.67254	3.13899	0.708408	0.92125	2.90576	0.814829	2.09094
CG10637	FBgn0015772	Nak	Numb-associated kinase	CG10637	Nak	57	J13	BKN51015	Probe	2.53289	2.69669	1.72393	1.50045	1.278	1.30176	1.07662	1.06474	0.981748	1.01116	2.63163	2.89837	0.634243	0.710433	2.765	0.672338	2.09266
CG14074	FBgn0036818	CG14074	NA	CG14074	CG14074	14	F23	BKN26276	Probe	2.17685	2.50442	1.54482	1.39507	1.23489	1.20579	1.04539	1.00093	1.02414	1.04442	2.22613	1.91154	0.157031	-0.216142	2.06883	-0.0295554	2.09839
CG11859	FBgn0039306	CG11859	NA	CG11859	CG11859	10	M10	BKN21901	Probe	2.02087	2.07553	1.47027	1.61484	1.4478	1.23719	1.07456	1.12959	1.17024	0.951283	4.22888	2.23441	0.602761	1.65218	3.23165	1.12747	2.10417
CG2723	FBgn0001255	ImpE3	Ecdysone-inducible gene E3	CG2723	ImpE3	27	A22	BKN29515	Probe	1.32074	2.14043	1.5409	1.40695	1.30764	1.2889	1.06659	1.08175	1.01454	0.985984	2.91045	2.76611	0.480987	0.957512	2.83828	0.719249	2.11903
CG34107	FBgn0083943	CG34107	NA	CG34107	CG34107	46	A16	BKN41640	Probe	2.05029	3.22127	1.62409	1.63711	1.20662	1.41122	1.03271	1.1382	0.855018	0.907323	1.96017	4.02388	-0.036735	1.77717	2.99202	0.87022	2.1218
NA	FBgn0040910	CG12685	NA			50	P06	BKN45375	Probe	1.70673	2.04378	0.743009	1.57884	1.22241	1.22182	1.02696	1.01953	1.00048	1.00729	2.10872	2.0764	-0.124724	0.05387	2.09256	-0.0354271	2.12799
CG1691	FBgn0262735	Imp	IGF-II mRNA-binding protein	CG1691	Imp	13	E10	BKN22717	Probe	1.52092	2.14703	1.46948	1.56709	1.25771	1.29164	1.04446	1.07299	0.973733	0.97341	2.44075	2.79426	0.142712	0.8302	2.61751	0.486456	2.13105
CG15721	FBgn0030438	CG15721	NA	CG15721+CR43636	CG15721+CR43636	40	O19	BKN24990	Probe	1.99874	2.5711	1.71329	1.55205	1.39284	1.17941	1.12012	1.00062	1.18096	1.11943	3.71185	1.6403	1.29905	-0.220723	2.67607	0.539164	2.13691
CG9159	FBgn0028419	Kr-h2	Kruppel homolog 2	CG9159	Kr-h2	21	E10	BKN28381	Probe	2.45733	2.15224	1.44751	1.53459	1.23582	1.27015	1.02385	1.06403	0.972972	0.962235	2.23488	2.57336	-0.172174	0.700185	2.40412	0.264006	2.14012
NA	NA	NA	NA			31	A10	BKN33541	Probe	2.54076	1.87702	1.65089	1.48466	1.27094	1.2657	1.10788	0.994518	1.00414	1.11399	2.56525	2.52761	1.11198	-0.30928	2.54643	0.401351	2.14508
CG3430	FBgn0031875	CG3430	NA	CG3430	CG3430	3	E18	BKN20513	Probe	2.41768	1.96962	1.58874	1.48875	1.20803	1.23821	1.06458	0.979729	0.975625	1.08661	1.97342	2.24489	0.450303	-0.524045	2.10916	-0.036871	2.14603
CG3771	FBgn0023130	a6	a6	CG3771	a6	22	F13	BKN30015	Probe	2.41303	2.0972	1.44766	1.51291	1.41408	1.20794	1.07102	1.08265	1.17065	0.989251	3.91169	1.93371	0.548595	0.970574	2.9227	0.759585	2.16312
CG12591	FBgn0037295	dpr16	dpr16	CG12591	dpr16	2	J04	BKN23506	Probe	2.16662	1.97344	1.43261	1.37995	1.20841	1.25226	1.08531	0.963215	0.964984	1.12676	1.97703	2.38937	0.767009	-0.76385	2.1832	0.00157961	2.18162
CG43312	FBgn0263004	CG43312	NA	CG43312	CG43312	31	A06	BKN33539	Probe	2.24669	2.05905	1.65733	1.45727	1.12384	1.38844	1.11221	0.976171	0.809428	1.13935	1.18157	3.78968	1.17805	-0.575704	2.48562	0.301172	2.18445
CG42573	FBgn0260793	2mit	NA	CG42573	2mit	13	F08	BKN25980	Probe	1.41545	2.20973	1.43632	1.54779	1.17049	1.32935	1.02089	1.05977	0.880493	0.963313	1.6203	3.18208	-0.217436	0.638255	2.40119	0.21041	2.19078
CG5819	FBgn0034717	CG5819	NA	CG5819	CG5819	20	F15	BKN29632	Probe	2.48974	2.48988	1.49924	1.51069	1.24072	1.19175	1.03602	0.991783	1.04109	1.04461	2.28095	1.76717	0.0138237	-0.349001	2.02406	-0.167589	2.19165
CG8008	FBgn0033387	CG8008	NA	CG8008	CG8008	7	F17	BKN24353	Probe	2.39397	2.5113	1.51583	1.50781	1.21707	1.20926	1.00621	1.01988	1.00646	0.986592	2.05851	1.94725	-0.441769	0.0590592	2.00288	-0.191355	2.19424
NA	FBgn0085574	CG41248	NA			44	K15	BKN40836	Probe	1.44111	2.12516	1.48084	1.25392	1.24237	1.208	1.05431	0.984374	1.02845	1.07105	2.29643	1.9343	0.293332	-0.456595	2.11536	-0.0816314	2.19699
CG12491	FBgn0034900	CG12491	NA	CG34105&CG12491	CG34105&CG12491	45	F15	BKN41376	Probe	1.71099	2.63927	1.50317	1.55747	1.32676	1.25993	1.13387	0.990864	1.05305	1.14432	3.09031	2.46821	1.50911	-0.362344	2.77926	0.573383	2.20588
CG11579	FBgn0000117	arm	armadillo	CG11579	arm	13	E19	BKN22626	Probe	1.47171	2.24636	1.44306	1.60346	1.21702	1.35139	1.02568	1.09789	0.900567	0.934233	2.05799	3.40868	-0.144182	1.19179	2.73334	0.523806	2.20953
CG2915	FBgn0033241	CG2915	NA	CG2915	CG2915	13	N07	BKN26124	Probe	1.35871	2.18262	1.39428	1.52678	1.12357	1.31304	0.991007	1.04538	0.855698	0.947985	1.17898	3.0144	-0.674069	0.42936	2.09669	-0.122354	2.21905
CG32484	FBgn0052484	Sk2	Sphingosine kinase 2	CG32484	Sk2	56	K12	BKN50546	Probe	2.57265	2.82685	1.57416	1.53623	1.23934	1.21198	1.00284	1.03352	1.02258	0.970316	2.268	1.97518	-0.493239	0.257073	2.12159	-0.118083	2.23967
CG3569	FBgn0034865	Or59b	Odorant receptor 59b	CG3569	Or59b	38	I16	BKN30129	Probe	1.58493	2.54482	1.65348	1.65221	1.21617	1.34563	1.08312	1.02816	0.903787	1.05346	2.04998	3.34949	0.733574	0.179239	2.69974	0.456407	2.24333
CG11561	FBgn0003444	smo	smoothened	CG11561	smo	3	E03	BKN20410	Probe	2.34203	2.07454	1.60757	1.48111	1.17023	1.30416	1.07721	0.974701	0.897301	1.10517	1.61785	2.92306	0.64318	-0.597062	2.27046	0.023059	2.2474
CR40640	FBgn0085759	CR40640	NA	CR40641&CR41602&CR41544&CR40642&CR41613&CR40640&CR41539&CR40668	CR40641&CR41602&CR41544&CR40642&CR41613&CR40640&CR41539&CR40668	45	F09	BKN41373	Probe	1.61725	2.79266	1.53304	1.51641	1.25407	1.33315	1.1564	0.964742	0.940685	1.19866	2.40656	3.22112	1.8534	-0.741677	2.81384	0.555862	2.25798
CG41265	FBgn0262123	l(2)41Ab	lethal (2) 41Ab	CG41265	l(2)41Ab	43	F20	BKN40706	Probe	1.97695	2.57364	1.59855	1.61895	1.37315	1.21665	1.06895	1.04732	1.12864	1.02065	3.52669	2.0232	0.517097	0.457523	2.77494	0.48731	2.28763
CG17186	FBgn0038741	CG17186	NA	CG17186	CG17186	30	M05	BKN24587	Probe	2.35983	2.20427	1.60858	1.46037	1.31857	1.26648	1.08682	1.02842	1.04113	1.05679	3.01324	2.53557	0.790092	0.183013	2.7744	0.486553	2.28785
CG31410	FBgn0051410	Npc2e	Niemann-Pick type C-2e	CG31410	Npc2e	16	E20	BKN25314	Probe	2.14248	2.32224	1.57718	1.51186	1.09233	1.36364	1.04099	0.998809	0.801043	1.04223	0.885143	3.5346	0.0897158	-0.246978	2.20987	-0.078631	2.2885
CG14868	FBgn0038330	CG14868	NA	CG14868	CG14868	13	M07	BKN22668	Probe	1.36208	2.27925	1.39992	1.5686	1.12636	1.37118	0.995017	1.07402	0.82145	0.926442	1.20519	3.61218	-0.612799	0.845203	2.40868	0.116202	2.29248
CG32792	FBgn0052792	CG32792	NA	CG32792	CG32792	21	J15	BKN29848	Probe	2.51001	2.13638	1.38804	1.58247	1.26231	1.26079	0.981782	1.09723	1.00121	0.894782	2.48406	2.47713	-0.815057	1.18225	2.48059	0.183599	2.29699
CG7143	FBgn0037141	DNApol-eta	DNApol-eta	CG7143	DNApol-eta	1	G19	BKN20046	Probe	1.47188	2.84876	1.46408	1.53746	1.17383	1.28922	1.0685	0.968662	0.910492	1.10306	1.65174	2.76946	0.51008	-0.684754	2.2106	-0.087337	2.29794
CG10105	FBgn0033935	Sin1	SAPK-interacting protein 1	CG10105	Sin1	2	K08	BKN20352	Probe	2.18309	2.14533	1.49417	1.40356	1.2176	1.36133	1.13194	0.979691	0.894419	1.15541	2.06348	3.5109	1.47966	-0.524594	2.78719	0.477531	2.30966
CG3086	FBgn0013987	MAPk-Ak2	MAP kinase activated protein-kinase-2	CG3086	MAPk-Ak2	55	L18	BKN50357	Probe	2.46658	2.72059	1.65135	1.49001	1.18363	1.27126	1.09509	0.931892	0.931066	1.17513	1.74393	2.58478	0.916507	-1.21871	2.16435	-0.151099	2.31545
CG14607	FBgn0037488	CG14607	NA	CG14607	CG14607	40	M07	BKN24972	Probe	1.98433	2.79317	1.59508	1.73982	1.38279	1.28128	1.04284	1.12167	1.07923	0.929719	3.61737	2.68778	0.118047	1.53721	3.15257	0.827628	2.32495
CG5809	FBgn0025678	CaBP1	calcium-binding protein 1	CG5809	CaBP1	1	E10	BKN20125	Probe	1.75555	2.60038	1.4905	1.59676	1.40005	1.17682	1.08778	1.00602	1.18969	1.08127	3.7797	1.61367	0.804742	-0.142273	2.69669	0.331234	2.36545
CG9196	FBgn0035056	spz6	spatzle 6	CG9196	spz6	16	F04	BKN26170	Probe	2.26483	2.27547	1.66288	1.437	1.15471	1.33617	1.09756	0.949349	0.864194	1.15612	1.47193	3.25222	0.954208	-0.9652	2.36207	-0.00549621	2.36757
CG32464	FBgn0013576	l(3)82Fd	l(3)82Fd	CG32464	l(3)82Fd	43	E10	BKN40509	Probe	1.81436	2.57608	1.59897	1.48875	1.26022	1.2178	1.06924	0.963093	1.03483	1.11021	2.46438	2.03507	0.521408	-0.765629	2.24973	-0.122111	2.37184
CG3251	FBgn0031622	CG3251	NA	CG3251	CG3251	14	F18	BKN26465	Probe	2.25745	2.78718	1.50256	1.55974	1.28062	1.34193	1.01679	1.11908	0.954313	0.908599	2.65627	3.31139	-0.280031	1.4995	2.98383	0.609736	2.37409
NA	FBgn0053911	CG33911	NA			19	N07	BKN27180	Probe	2.25416	2.56427	1.60055	1.42046	1.19584	1.35316	1.09373	0.990656	0.883742	1.10405	1.85881	3.42686	0.895784	-0.365367	2.64284	0.265208	2.37763
CG4847	FBgn0034229	CG4847	NA	CG4847	CG4847	11	B15	BKN25480	Probe	2.46502	2.07422	1.52563	1.46918	1.27996	1.2115	1.10584	0.931385	1.05651	1.18731	2.65004	1.97029	1.08076	-1.22607	2.31017	-0.0726528	2.38282
CG4209	FBgn0010014	CanB	Calcineurin B	CG4209	CanB	59	E09	BKN60029	Probe	2.61229	1.98743	1.48462	1.55811	1.28758	1.18766	1.00472	1.02402	1.08413	0.981156	2.72172	1.72512	-0.464498	0.119103	2.22342	-0.172697	2.39612
CG4919	FBgn0046114	Gclm	Glutamate-cysteine ligase modifier subunit	CG4919	Gclm	53	D23	BKN46368	Probe	1.4608	2.85928	1.50195	1.40375	1.18626	1.27836	1.07383	0.944908	0.927961	1.13644	1.76872	2.65772	0.591572	-1.0297	2.21322	-0.219063	2.43228
CG9118	FBgn0004427	LysD	Lysozyme D	CG9118+CG9111	LysD+LysC	45	E22	BKN41283	Probe	1.63098	2.50295	1.40734	1.4916	1.26472	1.19485	1.06158	0.948958	1.05847	1.11868	2.5067	1.79909	0.404417	-0.970881	2.15289	-0.283232	2.43613
CG18085	FBgn0003366	sev	sevenless	CG18085	sev	16	C19	BKN22134	Probe	2.19348	2.23702	1.53275	1.49688	1.11833	1.3136	1.01167	0.988912	0.851353	1.02301	1.12974	3.02007	-0.358348	-0.390692	2.0749	-0.37452	2.44942
CG4041	FBgn0029736	CG4041	NA	CG4041	CG4041	10	O16	BKN21916	Probe	1.91425	2.11451	1.54679	1.41434	1.37142	1.26042	1.13049	0.989342	1.08806	1.14267	3.51038	2.47333	1.45747	-0.384453	2.99186	0.536511	2.45535
CG33322	FBgn0053322	CG33322	NA	CG33322	CG33322	16	A04	BKN25282	Probe	2.47841	2.25257	1.65853	1.51543	1.2636	1.32272	1.09469	1.00116	0.955304	1.09341	2.49621	3.11392	0.910307	-0.212761	2.80506	0.348773	2.45629
CG34123	FBgn0083959	trpm	NA	CG34123	trpm	57	E22	BKN50899	Probe	2.64942	2.37818	1.59704	1.44667	1.3368	1.14801	0.997374	1.02658	1.16445	0.971553	3.1847	1.31741	-0.576776	0.156268	2.25105	-0.210254	2.46131
CG10443	FBgn0000464	Lar	Leukocyte-antigen-related-like	CG10443	Lar	59	E05	BKN60027	Probe	2.55262	2.01704	1.46053	1.55976	1.25817	1.20536	0.988415	1.0251	1.04381	0.964213	2.44505	1.90709	-0.713681	0.13483	2.17607	-0.289425	2.4655
CG10659	FBgn0032839	CG10659	NA	CG10659	CG10659	19	B11	BKN27110	Probe	2.31354	2.61463	1.46915	1.59381	1.22735	1.37973	1.00394	1.11156	0.889553	0.903187	2.15514	3.70011	-0.476405	1.39027	2.92763	0.456934	2.47069
CG7698	FBgn0261065	Cpsf73	Cleavage and polyadenylation specificity factor 73	CG7698	Cpsf73	3	I12	BKN20534	Probe	2.59496	2.42198	1.7587	1.63108	1.29661	1.52258	1.17847	1.07339	0.851583	1.09789	2.80665	5.16898	2.19068	0.836064	3.98781	1.51337	2.47444
CG18473	FBgn0037683	CG18473	NA	CG18473	CG18473	28	A09	BKN22021	Probe	1.49844	1.97067	0.652791	1.43456	1.19734	1.24845	0.986823	1.01655	0.959059	0.970757	1.87288	2.35022	-0.738017	0.0106481	2.11155	-0.363684	2.47523
CG31445	FBgn0051445	CG31445	NA	CG31445	CG31445	14	F03	BKN26266	Probe	2.27753	2.60555	1.43729	1.526	1.29201	1.25448	0.972625	1.09487	1.02992	0.888346	2.76341	2.4122	-0.954986	1.148	2.5878	0.0965076	2.4913
CG3810	FBgn0023511	Edem1	Edem1	CG3810	Edem1	2	E04	BKN20314	Probe	2.2769	2.13193	1.39283	1.52338	1.26992	1.35283	1.05517	1.06333	0.938715	0.992332	2.55563	3.42348	0.306513	0.689939	2.98955	0.498226	2.49133
CG3767	FBgn0028424	JhI-26	Juvenile hormone-inducible protein 26	CR43730+CG3767	CR43730+JhI-26	16	M12	BKN25358	Probe	2.33132	2.14331	1.62845	1.39435	1.18861	1.25857	1.07483	0.921178	0.944415	1.1668	1.79079	2.45425	0.60693	-1.37429	2.12252	-0.38368	2.5062
CG14304	FBgn0038629	CG14304	NA	CG14304	CG14304	7	F16	BKN24448	Probe	2.40112	2.64332	1.53831	1.49037	1.22071	1.27283	1.02113	1.00809	0.959046	1.01294	2.09268	2.60092	-0.213701	-0.112265	2.3468	-0.162983	2.50978
CG7615	FBgn0039694	fig	fos intronic gene	CG7615	fig	12	F07	BKN25692	Probe	2.26104	2.22927	1.51632	1.3909	1.28483	1.26686	1.08281	0.980238	1.01418	1.10464	2.69589	2.53954	0.728848	-0.516644	2.61771	0.106102	2.51161
CG12068	FBgn0262112	sro	shroud	CG12068	sro	20	N06	BKN29771	Probe	2.7126	2.75685	1.47978	1.71033	1.35178	1.31953	1.02257	1.12285	1.02444	0.910694	3.3256	3.08104	-0.191697	1.55429	3.20332	0.681297	2.52203
CG13362	FBgn0029531	CG13362	NA	CG13362	CG13362	27	E12	BKN29534	Probe	1.21974	2.05842	1.49629	1.24522	1.20765	1.23951	1.03571	0.957402	0.974291	1.08179	1.96985	2.25832	0.00908202	-0.848266	2.11408	-0.419592	2.53368
CG34033	FBgn0054033	CG34033	NA	CG34033	CG34033	31	E06	BKN33563	Probe	2.27413	2.04035	1.51259	1.53664	1.13757	1.37583	1.01507	1.02934	0.826821	0.986135	1.31067	3.66002	-0.306367	0.196403	2.48534	-0.0549816	2.54033
CG8378	FBgn0027495	CG8378	NA	CG8378	CG8378	1	M10	BKN20173	Probe	1.68043	2.72051	1.53731	1.49994	1.34015	1.23118	1.12194	0.945021	1.08851	1.18721	3.21622	2.17265	1.32682	-1.02805	2.69443	0.149381	2.54505
CG12342	FBgn0086898	dgo	diego	CG12342	dgo	27	A20	BKN29514	Probe	1.36865	1.89566	1.45772	1.31	1.35508	1.14151	1.00901	1.00722	1.1871	1.00179	3.35666	1.25057	-0.398889	-0.124898	2.30362	-0.261894	2.56551
CG31279	FBgn0051279	CG31279	NA	CG31279	CG31279	53	B24	BKN46452	Probe	1.61493	2.51561	1.47987	1.35977	1.31143	1.1247	1.05804	0.915303	1.16602	1.15594	2.94608	1.0778	0.350287	-1.4596	2.01194	-0.554658	2.5666
CG1345	FBgn0039580	Gfat2	Glutamine:fructose-6-phosphate aminotransferase 2	CG1345	Gfat2	10	O15	BKN21820	Probe	2.00676	2.29126	1.58045	1.52213	1.4377	1.36578	1.15509	1.06474	1.05266	1.08485	4.13386	3.55669	1.83339	0.710505	3.84527	1.27195	2.57333
CG6744	FBgn0037901	CG6744	NA	CG6744	CG6744	3	E09	BKN20413	Probe	2.44231	2.12307	1.53344	1.56309	1.22033	1.33467	1.02753	1.02865	0.914334	0.998913	2.08919	3.23676	-0.115971	0.186311	2.66298	0.0351699	2.62781
CR34598	FBgn0083040	snoRNA:Psi18S-1854c	snoRNA:Psi18S-1854c	CR34598	snoRNA:Psi18S-1854c	46	L07	BKN41792	Probe	2.25474	2.56896	1.49561	1.48022	1.32694	1.12545	0.951018	1.02912	1.17903	0.924112	3.09197	1.08546	-1.28518	0.193134	2.08872	-0.546021	2.63474
CG3431	FBgn0011327	Uch-L3	Ubiquitin C-terminal hydrolase	CG3431	Uch-L3	1	C15	BKN20020	Probe	1.64712	2.72304	1.38205	1.64207	1.31358	1.23233	1.00863	1.03457	1.06594	0.974929	2.96632	2.18443	-0.404734	0.272326	2.57537	-0.0662045	2.64158
CG31173	FBgn0045469	Gr93c	Gustatory receptor 93c	CG31173	Gr93c	19	N10	BKN27277	Probe	2.22939	2.58261	1.50313	1.4644	1.18271	1.36283	1.02716	1.0213	0.867828	1.00574	1.73524	3.52635	-0.121538	0.0796925	2.63079	-0.0209226	2.65172
CG18607	FBgn0034429	CG18607	NA	CG18607	CG18607	17	N17	BKN26801	Probe	1.49586	2.37256	1.52063	1.63074	1.17935	1.47362	1.00731	1.11729	0.800308	0.901564	1.7037	4.66554	-0.424935	1.47358	3.18462	0.524324	2.6603
CG4835	FBgn0035607	CG4835	NA	CG4835	CG4835	7	F18	BKN24449	Probe	2.84921	2.75229	1.74183	1.52077	1.44851	1.3253	1.15623	1.02865	1.09297	1.12402	4.23553	3.14046	1.85078	0.186387	3.68799	1.01858	2.66941
CG3705	FBgn0023129	aay	astray	CG3705	aay	59	E13	BKN60031	Probe	2.43216	2.12107	1.52428	1.4551	1.19879	1.26752	1.03156	0.956316	0.945778	1.07868	1.88657	2.5463	-0.0543757	-0.864027	2.21643	-0.459202	2.67564
CG9774	FBgn0026181	rok	Rho-kinase	CG9774	rok	18	E04	BKN27802	Probe	1.77335	2.10282	1.48645	1.46108	1.21797	1.25846	1.00899	0.985886	0.967825	1.02343	2.06692	2.45311	-0.399294	-0.434631	2.26001	-0.416963	2.67697
CG34188	FBgn0085217	CG34188	NA	CG34188	CG34188	33	A08	BKN33924	Probe	1.70917	2.27366	1.39024	1.45821	1.22333	1.31226	0.975578	1.06081	0.932234	0.919655	2.11737	3.00628	-0.909858	0.653359	2.56183	-0.128249	2.69007
CG42783	FBgn0261854	aPKC	atypical protein kinase C	CG42783	aPKC	57	K15	BKN50836	Probe	2.35208	2.76492	1.59559	1.4489	1.18677	1.3347	0.99647	1.02816	0.889169	0.969179	1.77348	3.23702	-0.590585	0.179244	2.50525	-0.205671	2.71092
CG6860	FBgn0032633	Lrch	Leucine-rich-repeats and calponin homology domain protein	CG6860	Lrch	56	F16	BKN50704	Probe	2.62981	2.81556	1.55535	1.47615	1.26688	1.20713	0.990856	0.993096	1.04949	0.997745	2.527	1.92538	-0.676377	-0.32993	2.22619	-0.503153	2.72935
CG41099	FBgn0039955	CG41099	NA	CG41099	CG41099	32	E10	BKN33661	Probe	2.62441	1.98177	1.65473	1.15895	1.30982	1.14273	1.05912	0.903214	1.14623	1.17262	2.93097	1.26312	0.366867	-1.63515	2.09705	-0.634143	2.73119
NA	FBgn0085516	CG40769	NA	CG13388	Akap200	46	M07	BKN41612	Probe	2.37468	2.78651	1.6322	1.49174	1.39753	1.22075	1.03787	1.03713	1.14481	1.00072	3.75595	2.06542	0.0421403	0.309465	2.91069	0.175803	2.73488
CG8839	FBgn0033717	CG8839	NA	CG8839	CG8839	26	A11	BKN29222	Probe	1.62575	2.01907	1.60443	1.4024	1.287	1.22054	1.07243	0.928914	1.05445	1.15449	2.71631	2.06327	0.57014	-1.26196	2.38979	-0.34591	2.7357
CG17924	FBgn0002863	Acp95EF	Accessory gland-specific peptide 95EF	CG5677+CG17924	Spase22-23+Acp95EF	43	E11	BKN40414	Probe	1.69859	2.90261	1.6597	1.43134	1.1798	1.37216	1.10985	0.925955	0.859814	1.1986	1.70795	3.62228	1.14205	-1.30492	2.66512	-0.0814331	2.74655
CG15717	FBgn0030451	CG15717	NA	CG15717	CG15717	25	F19	BKN30594	Probe	2.05196	2.14617	1.65084	1.47934	1.43918	1.23216	1.11215	0.991177	1.16801	1.12205	4.14771	2.18275	1.17717	-0.357802	3.16523	0.409682	2.75555
CG31557	FBgn0046876	Obp83ef	Odorant-binding protein 83ef	CG31557	Obp83ef	21	F13	BKN29823	Probe	2.2912	2.2305	1.36647	1.46716	1.15227	1.31634	0.966526	1.01728	0.875363	0.950107	1.44896	3.04823	-1.04819	0.0212702	2.24859	-0.513458	2.76205
CG14282	FBgn0038685	CG14282	NA	CG14282	CG14282	12	B23	BKN25676	Probe	2.44949	2.16016	1.51884	1.39567	1.39192	1.22759	1.08461	0.983602	1.13386	1.10269	3.70317	2.13569	0.756348	-0.467799	2.91943	0.144274	2.77515
CG42783	FBgn0261854	aPKC	atypical protein kinase C	CG42783	aPKC	22	F07	BKN30012	Probe	2.28104	2.21783	1.47781	1.36101	1.33673	1.27742	1.09332	0.973952	1.04643	1.12256	3.18409	2.64813	0.889389	-0.607935	2.91611	0.140727	2.77538
CG5878	FBgn0039378	alpha4GT2	alpha4GT2	CG5878	alpha4GT2	17	F13	BKN26751	Probe	1.57102	2.38878	1.54959	1.64442	1.23861	1.4837	1.02649	1.12666	0.834813	0.911094	2.26109	4.76911	-0.131768	1.60963	3.5151	0.738934	2.77617
CG8335	FBgn0033069	CG8335	NA	CG8335	CG8335	4	L20	BKN23910	Probe	1.83823	2.6881	1.489	1.64352	1.48113	1.24429	1.06964	1.06851	1.19034	1.00106	4.54236	2.30744	0.52761	0.76521	3.4249	0.64641	2.77849
CG15335	FBgn0030001	cyr	cypher	CG15335	cyr	11	B09	BKN25477	Probe	2.13161	2.36103	1.47044	1.45774	1.10684	1.37902	1.06583	0.924133	0.802628	1.15333	1.0216	3.69277	0.469352	-1.33138	2.35718	-0.431013	2.7882
CG9483	FBgn0032072	CG9483	NA	CG9483	CG9483	17	B13	BKN26727	Probe	1.53477	2.40177	1.60626	1.56271	1.21003	1.49177	1.06403	1.07068	0.811136	0.993787	1.99222	4.85208	0.441839	0.796734	3.42215	0.619286	2.80286
CG13867	FBgn0034503	MED8	Mediator complex subunit 8	CG13867	MED8	18	I06	BKN27827	Probe	1.77055	2.07903	1.45077	1.45584	1.21604	1.24422	0.984769	0.982349	0.977355	1.00246	2.04884	2.30671	-0.769396	-0.485996	2.17777	-0.627696	2.80547
CG10538	FBgn0032821	CdGAPr	CdGAPr	CG10538	CdGAPr	37	E09	BKN20505	Probe	2.59327	2.09797	1.42011	1.66345	1.26031	1.18547	0.911848	1.03934	1.06313	0.877335	2.46518	1.70263	-1.88376	0.341581	2.0839	-0.771089	2.85499
CG6223	FBgn0008635	betaCop	beta-coatomer protein	CG6223	betaCop	28	E05	BKN22043	Probe	1.62281	2.0404	0.605459	1.59694	1.29672	1.29263	0.915272	1.13161	1.00317	0.808821	2.80768	2.80444	-1.83144	1.68154	2.80606	-0.0749466	2.88101
CG1373	FBgn0000279	CecC	Cecropin C	CG1373	CecC	48	I19	BKN42362	Probe	2.3502	3.24526	1.4969	1.45731	1.19445	1.37853	1.07774	0.954325	0.866469	1.12932	1.84576	3.68776	0.651381	-0.892944	2.76676	-0.120782	2.88754
CG11129	FBgn0004047	Yp3	Yolk protein 3	CG11129	Yp3	46	I04	BKN41682	Probe	2.08727	2.74475	1.61373	1.29922	1.22838	1.20246	1.02613	0.903281	1.02156	1.136	2.16489	1.87732	-0.137367	-1.63418	2.0211	-0.885774	2.90688
CG9066	FBgn0030703	MSBP	membrane steroid binding protein	CG9066	MSBP	51	C17	BKN45405	Probe	2.33217	2.4922	0.752869	1.62161	1.40063	1.16907	0.962479	1.05617	1.19807	0.911288	3.78517	1.534	-1.11004	0.586054	2.65958	-0.26199	2.92158
CG32454	FBgn0260481	CG32454	NA	CG32454	CG32454	14	F13	BKN26271	Probe	2.26191	2.58917	1.49119	1.36832	1.28315	1.24659	1.0091	0.981738	1.02932	1.02787	2.68003	2.33111	-0.397602	-0.494863	2.50557	-0.446232	2.9518
CG3530	FBgn0028497	CG3530	NA	CG3530	CG3530	60	E22	BKN60515	Probe	2.32838	2.05406	1.50443	1.40493	1.18731	1.27141	1.0207	0.920852	0.933856	1.10843	1.77855	2.58625	-0.220387	-1.37903	2.1824	-0.799708	2.98211
NA	NA	NA	NA			31	A09	BKN33445	Probe	2.22641	1.97997	1.50003	1.39076	1.1137	1.33512	1.00664	0.931617	0.834158	1.08053	1.08614	3.24137	-0.435169	-1.2227	2.16376	-0.828937	2.99269
CG13270	FBgn0040262	Ugt36Ba	Ugt36Ba	CG13270	Ugt36Ba	1	F14	BKN23295	Probe	1.7251	2.89627	1.51643	1.55326	1.37577	1.31072	1.1067	0.978614	1.04963	1.13089	3.55131	2.99052	1.09393	-0.54023	3.27091	0.276851	2.99406
CG34174	FBgn0085203	CG34174	NA	CG34174	CG34174	33	A20	BKN33930	Probe	1.75612	2.22261	1.44919	1.34194	1.25693	1.28279	1.01694	0.976225	0.979842	1.04171	2.43347	2.70333	-0.277757	-0.574929	2.5684	-0.426343	2.99474
CG33957	FBgn0086690	cp309	cp309	CG33957	cp309	7	F24	BKN24452	Probe	2.53999	2.44447	1.47017	1.42913	1.29131	1.17708	0.975904	0.966664	1.09704	1.00956	2.75679	1.61636	-0.904876	-0.713767	2.18657	-0.809321	2.9959
CG6455	FBgn0019960	CG6455	NA	CG6455	CG6455	19	E12	BKN27998	Probe	2.30287	2.65862	1.54258	1.43158	1.22169	1.40295	1.05412	0.99841	0.8708	1.0558	2.10191	3.93882	0.290377	-0.252763	3.02036	0.018807	3.00155
CG8924	FBgn0030710	CG8924	NA	CG8924	CG8924	17	J05	BKN26771	Probe	1.66314	2.40738	1.59429	1.63415	1.31124	1.49525	1.0561	1.11962	0.876936	0.943266	2.94429	4.88793	0.320675	1.50742	3.91611	0.914046	3.00207
CG4006	FBgn0010379	Akt1	Akt1	CG4006	Akt1	55	I15	BKN50056	Probe	2.79515	2.6026	1.59489	1.49377	1.3413	1.21613	1.05765	0.934243	1.10292	1.13209	3.22704	2.0179	0.344363	-1.18456	2.62247	-0.4201	3.04257
NA	FBgn0085608	CG41312	NA			46	M04	BKN41706	Probe	2.1968	2.83952	1.47999	1.49845	1.29284	1.24398	0.941086	1.0418	1.03928	0.90333	2.77123	2.30422	-1.43696	0.377268	2.53772	-0.529846	3.06757
CG33513	FBgn0053513	Nmdar2	NMDA receptor 2	CG33513	Nmdar2	51	N15	BKN45656	Probe	2.12215	2.63204	0.717955	1.60828	1.2745	1.23467	0.917843	1.04749	1.03226	0.87623	2.59874	2.2085	-1.79214	0.459975	2.40362	-0.666084	3.0697
CG15253	FBgn0028948	CG15253	NA	CG15253	CG15253	13	F14	BKN25983	Probe	1.63673	2.20653	1.43474	1.54336	1.35348	1.32743	1.01977	1.05673	1.01962	0.965016	3.34158	3.16231	-0.234585	0.594197	3.25195	0.179806	3.07214
CG6392	FBgn0040232	cmet	CENP-meta	CG6392	cmet	11	F19	BKN25506	Probe	2.41261	2.28613	1.39006	1.59194	1.25275	1.33527	1.00757	1.00921	0.938197	0.998382	2.39409	3.24294	-0.420924	-0.096	2.81852	-0.258462	3.07698
CG3748	FBgn0032110	CG3748	NA	CG3748	CG3748	21	F19	BKN29826	Probe	2.55582	2.20335	1.44304	1.42965	1.28535	1.30031	1.02069	0.991267	0.988496	1.02968	2.7008	2.88349	-0.220537	-0.35649	2.79214	-0.288513	3.08066
CG31999	FBgn0051999	CG31999	NA	CG31999	CG31999	55	G07	BKN50040	Probe	2.36447	2.84278	1.45376	1.55384	1.13463	1.32836	0.964057	0.971813	0.854157	0.99202	1.28303	3.17191	-1.08591	-0.638997	2.22747	-0.862455	3.08993
CG10268	FBgn0032811	CG10268	NA	CG10268	CG10268	55	K21	BKN50071	Probe	2.64521	2.67167	1.56824	1.47423	1.26935	1.24841	1.03998	0.922018	1.01678	1.12794	2.55024	2.34975	0.074299	-1.36209	2.44999	-0.643894	3.09389
NA	NA	NA	NA			32	K08	BKN33696	Probe	2.35991	2.36482	1.49783	1.31622	1.17781	1.3636	0.958696	1.02578	0.86375	0.934604	1.68922	3.53426	-1.16785	0.144649	2.61174	-0.511601	3.12334
CG3105	FBgn0034950	Pask	PAS kinase	CG3105	Pask	55	K11	BKN50066	Probe	2.86169	2.76353	1.5481	1.64615	1.37323	1.29133	1.02662	1.02954	1.06342	0.997162	3.5274	2.79113	-0.129826	0.199342	3.15927	0.0347582	3.12451
CG7525	FBgn0014073	Tie	Tie-like receptor tyrosine kinase	CG7525	Tie	57	F11	BKN50990	Probe	2.31591	2.90262	1.60976	1.40484	1.16852	1.40116	1.00532	0.996896	0.833962	1.00845	1.60178	3.92048	-0.455344	-0.274758	2.76113	-0.365051	3.12618
NA	NA	NA	NA			31	E05	BKN33467	Probe	2.34352	2.05768	1.51328	1.45996	1.17228	1.38752	1.01554	0.977973	0.844874	1.03841	1.63717	3.78019	-0.299217	-0.549536	2.70868	-0.424377	3.13306
NA	NA	NA	NA			40	F15	BKN34624	Probe	1.77809	2.88667	1.57808	1.48305	1.23907	1.32417	1.03172	0.956135	0.93574	1.07906	2.26547	3.12876	-0.0518364	-0.866666	2.69712	-0.459251	3.15637
CG32117	FBgn0052117	CG32117	NA	CG32117	CG32117	10	N04	BKN25450	Probe	1.9604	2.32986	1.46503	1.52577	1.40448	1.38879	1.07074	1.06729	1.0113	1.00323	3.82139	3.79325	0.544315	0.747458	3.80732	0.645887	3.16144
CG13369	FBgn0025640	CG13369	NA	CG13369	CG13369	55	K17	BKN50069	Probe	2.91901	3.08217	1.69526	1.66825	1.40074	1.44022	1.12421	1.04337	0.972583	1.07748	3.78613	4.3221	1.36147	0.400079	4.05412	0.880774	3.17334
CG4612	FBgn0035016	CG4612	NA	CG4612	CG4612	44	E14	BKN40895	Probe	1.53728	2.20891	1.33319	1.33427	1.32527	1.25561	0.94919	1.04745	1.05548	0.906189	3.07626	2.4238	-1.31311	0.459407	2.75003	-0.426851	3.17688
CG40127	FBgn0262116	CG40127	NA	CG40127	CG40127	45	F16	BKN41472	Probe	1.57955	2.66829	1.36675	1.42759	1.22484	1.27378	1.03096	0.908236	0.961582	1.13513	2.13159	2.61065	-0.0634782	-1.56223	2.37112	-0.812857	3.18398
CG5522	FBgn0034158	CG5522	NA	CG5522	CG5522	7	M01	BKN21225	Probe	2.34345	2.83494	1.44103	1.51855	1.19139	1.36511	0.956562	1.02715	0.872744	0.931278	1.81691	3.54971	-1.20046	0.164574	2.68331	-0.517941	3.20125
CG17556	FBgn0038462	CG17556	NA	CG17556&CG3678	CG17556&CG3678	46	C11	BKN41554	Probe	1.95448	3.00981	1.59776	1.29909	1.15023	1.31858	1.01597	0.903191	0.872328	1.12487	1.4298	3.07131	-0.292537	-1.63549	2.25056	-0.964012	3.21457
CG14455	FBgn0037175	CG14455	NA	CG14455	CG14455	17	P11	BKN26810	Probe	1.52307	2.03563	1.44576	1.39929	1.20081	1.26435	0.95771	0.958714	0.949743	0.998953	1.90551	2.5137	-1.18292	-0.829215	2.2096	-1.00607	3.21567
CG17523	FBgn0063498	GstE2	Glutathione S transferase E2	CG17523	GstE2	17	B15	BKN26728	Probe	1.82802	2.40579	1.66413	1.64062	1.44123	1.49426	1.10236	1.12406	0.964508	0.980699	4.16702	4.87777	1.02766	1.57186	4.5224	1.29976	3.22264
CG12192	FBgn0034827	Klp59D	Klp59D	CG12192	Klp59D	30	E10	BKN26365	Probe	2.07226	2.40136	1.52576	1.32225	1.15789	1.37972	1.03086	0.931153	0.839221	1.10708	1.5018	3.69996	-0.0650611	-1.22944	2.60088	-0.647251	3.24813
CG4757	FBgn0027584	CG4757	NA	CG4757	CG4757	10	N08	BKN25452	Probe	2.18017	2.1982	1.431	1.61	1.56194	1.31031	1.04586	1.12621	1.19203	0.92866	5.30247	2.98631	0.16421	1.60302	4.14439	0.883614	3.26077
CG34312	FBgn0085341	CG34312	NA	CG34235+CG30058+CG34312	CG34235+CG30058+CG34312	43	E09	BKN40413	Probe	1.72759	2.91629	1.49053	1.52998	1.19995	1.37863	0.996723	0.989762	0.870395	1.00703	1.89746	3.68876	-0.586729	-0.378347	2.79311	-0.482538	3.27565
CG7717	FBgn0024329	Mekk1	Mekk1	CG7717	Mekk1	55	E18	BKN50129	Probe	2.52911	2.72272	1.53078	1.44462	1.21363	1.27226	1.01514	0.903503	0.95392	1.12356	2.02616	2.59503	-0.305331	-1.63096	2.3106	-0.968147	3.27874
CG31676	FBgn0051676	CG31676	NA			41	I11	BKN33393	Probe	2.67038	2.49235	1.60029	1.32955	1.3341	1.11623	1.01847	0.862757	1.19518	1.18048	3.15934	0.990698	-0.254442	-2.22265	2.07502	-1.23855	3.31357
CG1427	FBgn0037347	CG1427	NA	CG1427	CG1427	17	I16	BKN27640	Probe	1.46947	2.20366	1.5483	1.34224	1.15854	1.36872	1.02564	0.919625	0.846443	1.11528	1.50795	3.58686	-0.144867	-1.39684	2.5474	-0.770854	3.31826
CG2040	FBgn0010114	hig	hikaru genki	CG2040	hig	27	N18	BKN31121	Probe	1.29035	2.02244	1.30433	1.3094	1.27755	1.21785	0.902837	1.00675	1.04902	0.896784	2.62741	2.03555	-2.02147	-0.131655	2.33148	-1.07656	3.40804
CG18085	FBgn0003366	sev	sevenless	CG18085	sev	55	E19	BKN50034	Probe	2.57614	2.77506	1.54213	1.45146	1.2362	1.29672	1.02266	0.907781	0.953334	1.12655	2.23848	2.84651	-0.190346	-1.56883	2.54249	-0.879588	3.42208
CG14402	FBgn0032894	CG14402	NA	CG14402	CG14402	10	N07	BKN25164	Probe	2.20634	2.27209	1.53846	1.52144	1.58068	1.35436	1.1244	1.06425	1.16711	1.05652	5.47879	3.43919	1.36446	0.703403	4.45899	1.03393	3.42505
CG31886	FBgn0032079	CG31886	NA	CG31886	CG31886	20	F14	BKN29727	Probe	2.58892	2.62285	1.49593	1.3723	1.29015	1.25539	1.03374	0.900932	1.02769	1.14741	2.74586	2.42154	-0.0211094	-1.66829	2.5837	-0.844699	3.4284
CG15728	FBgn0030409	CG15728	NA	CG15728	CG15728	16	E12	BKN25310	Probe	2.21228	2.3778	1.53009	1.39269	1.12792	1.39626	1.00991	0.92008	0.807812	1.09763	1.21987	3.87006	-0.385251	-1.39024	2.54496	-0.887745	3.43271
CG30103	FBgn0050103	CG30103	NA	CG30103	CG30103	4	L18	BKN23909	Probe	1.84476	2.74977	1.49108	1.53862	1.48639	1.27284	1.07114	1.00031	1.16778	1.07081	4.59187	2.60096	0.550526	-0.225114	3.59642	0.162706	3.43371
CG9501	FBgn0031803	ppk14	pickpocket 14	CG9501	ppk14	51	N10	BKN45749	Probe	2.123	2.56478	0.762965	1.3968	1.27501	1.20312	0.975386	0.909756	1.05976	1.07214	2.60353	1.88409	-0.912795	-1.54016	2.24381	-1.22648	3.47028
CG43079	FBgn0262509	nrm	neuromusculin	CG43079	nrm	44	E22	BKN40899	Probe	1.61846	2.32157	1.53393	1.20625	1.39525	1.31964	1.09211	0.946954	1.05729	1.15329	3.73455	3.08226	0.871012	-0.999981	3.4084	-0.0644848	3.47289
CG8520	FBgn0033734	CG8520	NA	CG8520	CG8520	13	E07	BKN22620	Probe	1.58809	1.90458	1.21101	1.47936	1.31325	1.14578	0.860749	1.01292	1.14616	0.849772	2.96319	1.29449	-2.66464	-0.0420875	2.12884	-1.35336	3.48221
CG8939	FBgn0030720	CG8939	NA	CG8939	CG8939	50	E13	BKN45031	Probe	1.77499	2.10191	0.704367	1.4642	1.27131	1.25657	0.973546	0.945496	1.01173	1.02967	2.56866	2.43372	-0.940915	-1.02115	2.50119	-0.981035	3.48222
CG14642	FBgn0037222	CG14642	NA	CG14642	CG14642	17	H10	BKN26857	Probe	1.45301	2.22446	1.49202	1.36729	1.14557	1.38163	0.988354	0.93679	0.829138	1.05504	1.38589	3.71967	-0.714613	-1.14758	2.55278	-0.931094	3.48388
CG15427	FBgn0010473	tutl	turtle	CG15427	tutl	57	L15	BKN51028	Probe	2.71524	2.63616	1.64916	1.34949	1.37001	1.27254	1.02993	0.957622	1.07659	1.07551	3.49709	2.59793	-0.0793026	-0.84507	3.04751	-0.462186	3.50969
CG5146	FBgn0035617	l(3)psg2	lethal (3) persistent salivary gland 2	CG5146	l(3)psg2	14	J19	BKN26298	Probe	2.71436	3.04039	1.57604	1.62235	1.53982	1.46384	1.06652	1.164	1.0519	0.916253	5.09439	4.56493	0.479887	2.15187	4.82966	1.31588	3.51378
CG3590	FBgn0038467	CG3590	NA	CG3590	CG3590	20	E06	BKN28187	Probe	2.45735	2.6562	1.3999	1.41005	1.22458	1.27135	0.967377	0.925714	0.963209	1.04501	2.1291	2.58569	-1.03519	-1.30842	2.35739	-1.1718	3.52919
CG3779	FBgn0002973	numb	numb	CG3779	numb	19	M17	BKN27953	Probe	2.79488	2.65385	1.62798	1.47761	1.4827	1.40043	1.11248	1.03051	1.05875	1.07953	4.55713	3.91289	1.18217	0.21344	4.23501	0.697807	3.53721
CG33490	FBgn0053490	CG33490	NA	CG33490	CG33490	30	E21	BKN24547	Probe	2.53747	2.14196	1.5332	1.34094	1.41783	1.23068	1.03589	0.944312	1.15208	1.09698	3.94695	2.16744	0.0118	-1.03835	3.0572	-0.513274	3.57047
CG9465	FBgn0032067	CG9465	NA	CG9465	CG9465	17	B03	BKN26722	Probe	1.77681	2.20289	1.48129	1.5834	1.40085	1.36824	0.981247	1.08485	1.02384	0.904497	3.78724	3.58191	-0.823229	1.00252	3.68457	0.0896448	3.59493
CG6577	FBgn0011569	can	cannonball	CG6577	can	13	F11	BKN26078	Probe	1.58861	2.06619	1.3758	1.37732	1.31368	1.243	0.977872	0.943047	1.05686	1.03693	2.96724	2.2942	-0.874797	-1.05672	2.63072	-0.965756	3.59648
CG10344	FBgn0034729	CG10344	NA	CG10344	CG10344	24	P22	BKN30559	Probe	1.73426	1.90482	1.46698	1.52859	1.56376	1.30899	1.04983	1.07406	1.19464	0.977439	5.31964	2.97268	0.224807	0.845779	4.14616	0.535293	3.61087
CG14540	FBgn0039398	CG14540	NA	CG14540	CG14540	17	J08	BKN26868	Probe	1.66607	2.60738	1.71392	1.51783	1.31355	1.61947	1.13535	1.03993	0.811097	1.09175	2.96599	6.16519	1.53172	0.35018	4.56559	0.940952	3.62464
CG3281	FBgn0260741	CG3281	NA	CG3281	CG3281	22	F17	BKN30017	Probe	2.33733	2.29166	1.36054	1.39649	1.36972	1.31995	1.00656	0.99934	1.03771	1.00722	3.49439	3.0854	-0.436409	-0.239259	3.28989	-0.337834	3.62773
NA	NA	NA	NA	CG34380	CG34380	39	E10	BKN33945	Probe	2.59719	2.85349	1.45468	1.50579	1.28951	1.28495	0.908945	1.0231	1.00355	0.888419	2.73992	2.72547	-1.92813	0.105828	2.7327	-0.911149	3.64385
CG5373	FBgn0015277	Pi3K59F	Phosphotidylinositol 3 kinase 59F	CG5373	Pi3K59F	55	M15	BKN50080	Probe	2.80664	2.81777	1.4361	1.65596	1.34681	1.31668	0.952351	1.03568	1.02289	0.919542	3.27891	3.05175	-1.26481	0.288439	3.16533	-0.488185	3.65351
CG12245	FBgn0014179	gcm	glial cells missing	CG12245+CG31709	gcm+CG31709	28	M12	BKN22574	Probe	1.46366	2.19798	0.62883	1.37598	1.16955	1.39245	0.950601	0.975038	0.839919	0.974938	1.61147	3.8309	-1.29155	-0.592168	2.72119	-0.941858	3.66304
CG32241	FBgn0052241	CG32241	NA	CG32241&CG32241	CG32241&CG32241	46	E08	BKN41660	Probe	2.10911	3.43165	1.58319	1.49673	1.24123	1.50339	1.00671	1.04059	0.825625	0.967434	2.28579	4.97158	-0.434153	0.35982	3.62868	-0.0371669	3.66585
CG1696	FBgn0029067	Dd	Dullard	CG1696	Dd	59	E16	BKN60128	Probe	3.01225	2.30616	1.57495	1.59323	1.48472	1.37813	1.06585	1.0471	1.07734	1.01791	4.57608	3.68359	0.469688	0.454304	4.12983	0.461996	3.66784
CG4328	FBgn0036274	CG4328	NA	CG4328	CG4328	39	M03	BKN30729	Probe	2.28171	2.98409	1.34586	1.51747	1.13288	1.34375	0.840947	1.03104	0.843068	0.815631	1.26653	3.33017	-2.96725	0.221063	2.29835	-1.37309	3.67144
CG3800	FBgn0034802	CG3800	NA	CG3800	CG3800	17	M23	BKN27572	Probe	1.95428	2.47328	1.66325	1.68861	1.54077	1.53618	1.10178	1.15694	1.00299	0.95233	5.10337	5.30877	1.0188	2.04928	5.20607	1.53404	3.67203
CG42370	FBgn0259716	CG42370	NA	CG42369	CG42369	38	M08	BKN29769	Probe	2.00011	2.43959	1.60669	1.65602	1.53475	1.28999	1.05247	1.03053	1.18974	1.02129	5.04674	2.77733	0.265241	0.213723	3.91203	0.239482	3.67255
CG5017	FBgn0039553	CG5017	NA	CG5017	CG5017	51	N08	BKN45748	Probe	2.16361	2.7098	0.749343	1.47883	1.2994	1.27115	0.957971	0.963184	1.02223	0.994587	2.83292	2.58357	-1.17893	-0.764299	2.70825	-0.971614	3.67986
CG3981	FBgn0040395	Unc-76	Unc-76	CG3981	Unc-76	19	M12	BKN28046	Probe	2.72088	2.73265	1.64664	1.43199	1.44344	1.44201	1.12523	0.998696	1.00099	1.1267	4.18782	4.34049	1.37705	-0.248614	4.26416	0.56422	3.69994
CG5125	FBgn0002938	ninaC	neither inactivation nor afterpotential C	CG5125	ninaC	56	E13	BKN50415	Probe	2.6257	2.98506	1.5685	1.3367	1.2649	1.2798	0.999229	0.899279	0.988354	1.11115	2.5084	2.67261	-0.548428	-1.69231	2.5905	-1.12037	3.71087
CG5107	FBgn0039342	CG5107	NA	CG5107	CG5107	13	F17	BKN26081	Probe	1.55819	2.15094	1.3793	1.37625	1.28852	1.29399	0.980363	0.942313	0.995776	1.04038	2.73062	2.81847	-0.836737	-1.06738	2.77455	-0.95206	3.72661
CG11693	FBgn0037570	CG11693	NA	CG11693	CG11693	22	F06	BKN30107	Probe	2.37887	2.17084	1.3928	1.2865	1.39407	1.25036	1.03042	0.920633	1.11493	1.11926	3.72338	2.36983	-0.0717149	-1.38221	3.04661	-0.726962	3.77357
CG9770	FBgn0086679	p	pink	CG9770	p	2	E09	BKN20221	Probe	2.2486	2.30459	1.39641	1.35638	1.25414	1.46239	1.05789	0.946758	0.857595	1.11738	2.40717	4.55003	0.347938	-1.00283	3.4786	-0.327446	3.80604
CG1157	FBgn0037424	Osi15	Osiris 15	CG1157	Osi15	38	O08	BKN29781	Probe	2.00031	2.54046	1.71386	1.55501	1.5349	1.34333	1.12268	0.967677	1.14261	1.16018	5.04817	3.32577	1.33807	-0.699052	4.18697	0.319511	3.86746
CG3164	FBgn0025683	CG3164	NA	CG3164	CG3164	17	F09	BKN26749	Probe	1.5335	2.40903	1.47175	1.48534	1.20903	1.49627	0.974928	1.01767	0.808026	0.957999	1.98285	4.89845	-0.919792	0.0269404	3.44065	-0.446426	3.88708
NA	NA	NA	NA			31	E09	BKN33469	Probe	2.25058	2.079	1.40363	1.38645	1.12579	1.4019	0.941949	0.928734	0.803047	1.01423	1.19987	3.92804	-1.42376	-1.26457	2.56396	-1.34416	3.90812
CG13659	FBgn0039319	CG13659	NA	CG13659	CG13659	19	F05	BKN27131	Probe	2.12596	2.64204	1.38705	1.30638	1.12784	1.39419	0.947836	0.911095	0.808952	1.04033	1.21912	3.84881	-1.3338	-1.52072	2.53396	-1.42726	3.96122
CG18269	FBgn0031719	CG18269	NA	CG18269	CG18269	17	B10	BKN26821	Probe	1.52865	2.25983	1.4488	1.38286	1.2052	1.4036	0.959726	0.947453	0.858646	1.01295	1.94683	3.94557	-1.15211	-0.992738	2.9462	-1.07242	4.01862
CG4107	FBgn0020388	Pcaf	Pcaf	CG4107	Pcaf	28	E03	BKN22042	Probe	1.56711	2.01958	0.586812	1.3545	1.25221	1.27943	0.887083	0.959818	0.978726	0.92422	2.38906	2.66879	-2.26222	-0.813177	2.52892	-1.5377	4.06662
CG30396	FBgn0041239	Gr58a	Gustatory receptor 58a	CG30396	Gr58a	1	F11	BKN23198	Probe	1.80396	2.78479	1.39408	1.46506	1.43866	1.26027	1.01741	0.923049	1.14155	1.10223	4.14286	2.47179	-0.270553	-1.34713	3.30733	-0.80884	4.11617
CG1455	FBgn0010015	CanA1	Calcineurin A1	CG1455	CanA1	59	E11	BKN60030	Probe	2.58321	2.07101	1.2823	1.43113	1.27324	1.23761	0.867799	0.940566	1.02879	0.922634	2.58687	2.23871	-2.55692	-1.09274	2.41279	-1.82483	4.23762
CG1897	FBgn0000492	Dr	Drop	CG1897	Dr	19	O21	BKN27967	Probe	2.5371	2.22859	1.29196	1.32958	1.34595	1.17602	0.882857	0.927276	1.14449	0.952097	3.27076	1.60546	-2.3268	-1.28575	2.43811	-1.80627	4.24438
CG2019	FBgn0029088	disp	dispatched	CG2019	disp	50	A10	BKN45101	Probe	1.70851	2.38911	0.676227	1.4944	1.22369	1.42827	0.934652	0.964999	0.856763	0.968553	2.12072	4.19917	-1.53527	-0.737951	3.15994	-1.13661	4.29655
CG30357	FBgn0050357	CG30357	NA	CG30357	CG30357	30	E16	BKN26368	Probe	2.53791	2.17604	1.42921	1.323	1.41807	1.25026	0.96563	0.931677	1.13423	1.03644	3.94922	2.36878	-1.06188	-1.22183	3.159	-1.14185	4.30085
CG6603	FBgn0026418	Hsc70Cb	Hsc70Cb	CG6603	Hsc70Cb	5	E06	BKN20891	Probe	1.57444	2.00193	1.25082	1.25339	1.22183	1.42524	0.913137	0.979445	0.857281	0.9323	2.10325	4.16802	-1.86407	-0.528173	3.13564	-1.19612	4.33176
CG7177	FBgn0037098	Wnk	NA	CG7177	Wnk	13	E16	BKN22720	Probe	1.77814	2.05479	1.32664	1.42341	1.47042	1.23615	0.942932	0.974608	1.18952	0.967498	4.44157	2.22369	-1.40875	-0.598408	3.33263	-1.00358	4.33621
CG31268	FBgn0051268	CG31268	NA	CG31268	CG31268	40	M04	BKN25258	Probe	1.90764	2.71339	1.39859	1.4217	1.32936	1.24468	0.914377	0.916582	1.06803	0.997594	3.11471	2.31147	-1.84511	-1.44103	2.71309	-1.64307	4.35615
CG4572	FBgn0038738	CG4572	NA	CG4572	CG4572	51	B08	BKN45676	Probe	2.22555	3.02385	0.760088	1.50665	1.3366	1.41846	0.971707	0.981301	0.942291	0.990224	3.18287	4.09835	-0.969008	-0.501213	3.64061	-0.735111	4.37572
CG32668	FBgn0052668	CG32668	NA	CG32668	CG32668	10	M20	BKN21906	Probe	1.93732	2.14556	1.33528	1.30062	1.38795	1.27894	0.975903	0.909795	1.08524	1.07266	3.66585	2.66367	-0.904898	-1.53959	3.16476	-1.22224	4.38701
CG10635	FBgn0035603	CG10635	NA	CG10635	CG10635	17	C17	BKN27509	Probe	1.81653	2.12352	1.56308	1.31961	1.43217	1.31894	1.03543	0.90412	1.08585	1.14523	4.0818	3.07503	0.00477173	-1.622	3.57842	-0.808612	4.38703
CG3572	FBgn0022960	vimar	visceral mesodermal armadillo-repeats	CG3572	vimar	37	E13	BKN20697	Probe	3.17306	2.42439	1.61855	1.5485	1.54208	1.36991	1.03927	0.967521	1.12567	1.07416	5.11563	3.59913	0.0634561	-0.701327	4.35738	-0.318935	4.67632
CG7870	FBgn0261020	wol	wollknaeuel	CG7870	wol	10	O08	BKN21912	Probe	2.24769	2.8038	1.64963	1.47426	1.61031	1.6713	1.20565	1.03126	0.963504	1.16911	5.75744	6.69816	2.60604	0.224217	6.2278	1.41513	4.81267
CG14760	FBgn0033277	CG14760	NA	CG14760	CG14760	22	F08	BKN30108	Probe	2.31395	2.79079	1.40855	1.37999	1.35602	1.60744	1.04208	0.987535	0.843592	1.05523	3.36552	6.04147	0.106369	-0.410694	4.70349	-0.152163	4.85566
CG9248	FBgn0032923	CG9248	NA	CG9248	CG9248	17	E05	BKN27515	Probe	1.68504	2.476	1.51316	1.39821	1.32851	1.53787	1.00236	0.957971	0.86386	1.04634	3.10671	5.32618	-0.500603	-0.840007	4.21644	-0.670305	4.88675
CG7113	FBgn0021765	scu	scully	CG7113	scu	19	M04	BKN28042	Probe	3.06846	2.93274	1.68771	1.42038	1.62783	1.5476	1.1533	0.990601	1.05185	1.16424	5.92233	5.42618	1.80598	-0.366164	5.67425	0.719908	4.95434
CG31804	FBgn0051804	CG31804	NA	CG31804	CG31804	17	B19	BKN26730	Probe	1.58822	2.44305	1.40795	1.37809	1.25217	1.51741	0.932665	0.944188	0.825203	0.987796	2.38865	5.11575	-1.56565	-1.04016	3.7522	-1.3029	5.0551
CG12828	FBgn0033145	CG12828	NA	CG12828	CG12828	46	J13	BKN41783	Probe	2.29354	3.33616	1.47415	1.33244	1.34978	1.46155	0.937369	0.926372	0.923522	1.01187	3.30678	4.54142	-1.49376	-1.29887	3.9241	-1.39631	5.32041
NA	NA	NA	NA			32	E03	BKN33754	Probe	2.52741	2.55738	1.44606	1.09955	1.26141	1.47464	0.925559	0.856919	0.855405	1.0801	2.47557	4.67594	-1.67423	-2.30744	3.57576	-1.99083	5.56659
CG32564	FBgn0052564	CG32564	NA	CG32564	CG32564	46	B10	BKN41829	Probe	2.28516	3.75819	1.64079	1.30227	1.34484	1.64644	1.04334	0.905397	0.816816	1.15235	3.26035	6.44254	0.125614	-1.60345	4.85144	-0.738918	5.59036
CG4338	FBgn0038313	CG4338	NA	CG4338	CG4338	17	E18	BKN27617	Probe	1.79151	2.51948	1.47847	1.27959	1.41244	1.56487	0.979382	0.876699	0.902593	1.11712	3.89627	5.60381	-0.851728	-2.02019	4.75004	-1.43596	6.186
CR42914	FBgn0262386	mir-306	mir-306 stem loop	CR42914	mir-306	46	D15	BKN41748	Probe	2.85248	3.6401	1.5083	1.43234	1.67872	1.59471	0.959085	0.995834	1.05268	0.963098	6.40094	5.91057	-1.16189	-0.29018	6.15576	-0.726037	6.88179
CG11727	FBgn0262740	CG11727	NA	CG11727	CG11727	12	E09	BKN22333	Probe	2.84816	3.01017	1.22922	1.35327	1.61846	1.71064	0.877793	0.953721	0.946114	0.920387	5.83415	7.10265	-2.40419	-0.901716	6.4684	-1.65295	8.12135
CG34224	FBgn0085253	CG34224	NA	CG34224	CG34224	46	B19	BKN41738	Probe	3.496	3.92669	1.737	1.39231	2.05743	1.72026	1.10451	0.967998	1.196	1.14102	9.96332	7.20159	1.06043	-0.694398	8.58245	0.183015	8.39944

## Sheet: l27caP1 to P2
IntendedCGr5.45	IntendedFBgnr5.45	IntendedSymbolr5.45	IntendedNamer5.45	Image_Metadata_MappedTargetCGr5_45	Image_Metadata_MappedTargetSymbolr5_45	Image_Metadata_Plate	Image_Metadata_Well	Image_Metadata_HD2ID	Image_Metadata_Content	DNA_Histo_P1/P2_17_rep1	DNA_Histo_P1/P2_17_rep2	DNA_Histo_P1/P2_27_rep1	DNA_Histo_P1/P2_27_rep2	DNA_Histo_P1/P2_normalised_17_rep1	DNA_Histo_P1/P2_normalised_17_rep2	DNA_Histo_P1/P2_normalised_27_rep1	DNA_Histo_P1/P2_normalised_27_rep2	ratio 17 normalized_rep1/normalized_rep2	ratio 27 normalized_rep1/normalized_rep2	robust z-score_P1/P2_normalized_17_rep1	robust z-score_P1/P2_normalized_17_rep2	robust z-score_P1/P2_normalized_27_rep1	robust z-score_P1/P2_normalized_27_rep2	average 17 robust z-score	average 27 robust z-score	difference average 17oC robust z-score - average 27oC robust z-score
CG6932	FBgn0028837	CSN6	COP9 complex homolog subunit 6	CG6932	CSN6	3	O09	BKN20473	Probe	1.76369	1.37574	4.49521	3.81752	0.881252	0.864862	3.01216	2.51226	1.01895	1.19898	-1.10036	-1.59401	30.2126	21.7307	-1.34719	25.9716	-27.3188
CG8641	FBgn0035733	CG8641	NA	CG8641	CG8641	12	K09	BKN22369	Probe	1.45398	1.78502	3.21633	3.99602	0.826223	1.0144	2.2968	2.8162	0.814493	0.815568	-1.61799	-0.0563674	19.2808	26.1443	-0.837178	22.7125	-23.5497
CG7597	FBgn0037093	Cdk12	NA	CG7597	Cdk12	10	K09	BKN21793	Probe	1.51135	1.67722	2.89815	2.89529	1.08277	0.999766	2.11814	2.02528	1.08303	1.04585	0.795249	-0.206866	16.5505	14.6589	0.294191	15.6047	-15.3105
CG6846	FBgn0036825	RpL26	Ribosomal protein L26	CG6846	RpL26	15	H08	BKN27432	Probe	1.73778	1.41496	1.73216	2.46729	0.867818	0.787583	1.7179	1.71541	1.10188	1.00145	-1.22673	-2.38862	10.434	10.1592	-1.80767	10.2966	-12.1043
CG11856	FBgn0039302	Nup358	Nucleoporin 358	CG11856	Nup358	1	B05	BKN23171	Probe	1.57604	2.38269	2.41594	2.87126	1.2569	1.0783	1.76317	1.80901	1.16563	0.974663	2.43313	0.600651	11.1259	11.5183	1.51689	11.3221	-9.80524
CG7035	FBgn0022942	Cbp80	cap binding protein 80	CG7035	Cbp80	5	E08	BKN20892	Probe	1.09578	1.44122	2.1615	2.0858	0.850369	1.02605	1.57795	1.62992	0.828776	0.968116	-1.39086	0.0634473	8.29546	8.91771	-0.663707	8.60659	-9.27029
CG33123	FBgn0053123	CG33123	NA	CG33123	CG33123	12	K16	BKN22468	Probe	1.7242	2.00837	2.16685	2.49757	0.979774	1.14133	1.54736	1.76017	0.858449	0.879101	-0.173623	1.24876	7.82801	10.8091	0.537566	9.31854	-8.78098
CG15845	FBgn0000054	Adf1	Adh transcription factor 1	CG15845	Adf1	27	L15	BKN31012	Probe	1.07702	1.5446	2.16969	2.17966	1.06633	0.930108	1.50183	1.67587	1.14646	0.896152	0.640604	-0.92312	7.13222	9.58493	-0.141258	8.35857	-8.49983
CG5062	FBgn0029747	CG5062	NA	CG5062	CG5062	18	L09	BKN26977	Probe	1.11355	1.462	2.03432	2.23185	0.764804	0.87495	1.38088	1.50597	0.874111	0.916941	-2.19573	-1.49028	5.28393	7.11776	-1.843	6.20084	-8.04385
CG33002	FBgn0053002	mRpL27	mitochondrial ribosomal protein L27	CG15442	RpL27A	20	C07	BKN28080	Probe	1.65572	1.85372	2.06297	2.27098	0.825101	0.887258	1.42558	1.49092	0.929945	0.956169	-1.62855	-1.36373	5.96689	6.8993	-1.49614	6.43309	-7.92923
CG7203	FBgn0031942	CG7203	NA	CG7203	CG7203	34	J23	BKN32348	Probe	1.86902	1.45657	2.03589	2.17971	0.922795	0.838882	1.46227	1.44946	1.10003	1.00884	-0.709589	-1.86114	6.52765	6.29714	-1.28537	6.41239	-7.69776
CG3314	FBgn0014026	RpL7A	Ribosomal protein L7A	CG3314	RpL7A	12	G04	BKN22438	Probe	1.70006	1.54551	1.99284	2.13532	0.966057	0.878291	1.4231	1.50487	1.09993	0.945661	-0.302651	-1.45593	5.92902	7.1018	-0.87929	6.51541	-7.3947
CG40448	FBgn0046698	Pp1-Y2	Pp1-Y2	CG40448	Pp1-Y2	47	I20	BKN42074	Probe	1.09865	2.26757	1.85696	2.03648	0.782533	0.968647	1.33905	1.52455	0.807862	0.878321	-2.02896	-0.526848	4.64461	7.38765	-1.2779	6.01613	-7.29404
CG1354	FBgn0030151	CG1354	NA	CG1354	CG1354	22	I17	BKN28505	Probe	1.48247	1.87641	2.00012	2.05881	0.868758	1.08077	1.47973	1.4733	0.803828	1.00437	-1.21789	0.626102	6.79454	6.64336	-0.295895	6.71895	-7.01485
CG6382	FBgn0020443	Elf	Ef1alpha-like factor	CG6382	Elf	5	O03	BKN20854	Probe	1.161	1.57568	2.03499	1.89687	0.90098	1.12178	1.4856	1.48229	0.803173	1.00224	-0.914792	1.04769	6.88415	6.77384	0.0664512	6.82899	-6.76254
CG6987	FBgn0040284	SF2	SF2	CG6987	SF2	26	M22	BKN29395	Probe	1.05247	1.30369	1.95911	2.00561	0.833172	0.788092	1.3095	1.32846	1.0572	0.985725	-1.55262	-2.38339	4.19301	4.54007	-1.96801	4.36654	-6.33455
CG17594	FBgn0028993	scro	scarecrow	CG17594	scro	33	M17	BKN33905	Probe	1.16774	1.51107	1.89055	1.87737	0.8358	0.87212	1.32666	1.36574	0.958354	0.971384	-1.52791	-1.51937	4.45529	5.08145	-1.52364	4.76837	-6.29201
CG4464	FBgn0010412	RpS19a	Ribosomal protein S19a	CG4464	RpS19a	18	K20	BKN27846	Probe	1.54085	1.8119	2.03956	2.35091	1.05828	1.08435	1.38444	1.58631	0.975954	0.872742	0.564803	0.662868	5.33821	8.28439	0.613836	6.8113	-6.19746
NA	NA	NA	NA			31	K09	BKN33505	Probe	1.91963	1.27584	1.93352	2.15607	0.960242	0.860318	1.29755	1.44427	1.11615	0.898408	-0.357349	-1.64073	4.01039	6.22185	-0.999039	5.11612	-6.11516
CG6094	FBgn0032261	CG6094	NA	CG6094	CG6094	14	G04	BKN23014	Probe	2.12342	2.25719	2.0427	2.31282	1.20458	1.08676	1.38231	1.6594	1.10842	0.833019	1.94102	0.687617	5.30572	9.3458	1.31432	7.32576	-6.01144
CG8149	FBgn0037700	CG8149	NA	CG8149	CG8149	5	N23	BKN24020	Probe	1.10978	1.39524	1.76931	1.86684	0.861235	0.993318	1.29164	1.45881	0.867028	0.885406	-1.28865	-0.273164	3.92017	6.433	-0.780909	5.17658	-5.95749
CG7622	FBgn0002579	RpL36	Ribosomal protein L36	CG7622	RpL36	53	G09	BKN46193	Probe	1.20376	2.02025	1.85004	2.11444	0.977533	0.903235	1.32269	1.4233	1.08226	0.929318	-0.194706	-1.19944	4.39469	5.91722	-0.697074	5.15596	-5.85303
CG31482	FBgn0051482	CG31482	NA	CG31482	CG31482	20	C06	BKN28175	Probe	1.74768	2.16511	1.94729	2.15875	0.870925	1.0363	1.34564	1.41725	0.840417	0.949473	-1.1975	0.168801	4.74531	5.82938	-0.514351	5.28735	-5.8017
CG4897	FBgn0005593	RpL7	Ribosomal protein L7	CG4897	RpL7	8	E13	BKN21375	Probe	1.03988	1.41146	1.75908	2.10707	0.835956	0.886827	1.29001	1.34637	0.942638	0.958136	-1.52643	-1.36816	3.8952	4.80019	-1.4473	4.3477	-5.79499
CG4738	FBgn0262647	Nup160	Nucleoporin 160	CG4738	Nup160	41	B09	BKN23077	Probe	1.81519	2.14832	2.18832	2.03959	0.906856	0.962153	1.39271	1.3235	0.942528	1.05229	-0.859523	-0.593622	5.46465	4.46807	-0.726573	4.96636	-5.69293
CG4111	FBgn0029785	RpL35	Ribosomal protein L35	CG4111	RpL35	20	O08	BKN28248	Probe	1.71396	1.74075	1.77851	2.04643	0.854125	0.833183	1.22901	1.34351	1.02513	0.914775	-1.35553	-1.91974	2.96299	4.75858	-1.63764	3.86079	-5.49843
CG1692	FBgn0002641	mal	maroon-like	CG1692	mal	13	C11	BKN22610	Probe	0.929324	1.54437	1.82371	1.87335	0.768494	0.929081	1.29624	1.28268	0.827155	1.01057	-2.16102	-0.93368	3.99036	3.87521	-1.54735	3.93279	-5.48014
CG17489	FBgn0064225	RpL5	Ribosomal protein L5	CG17489	RpL5	44	I07	BKN40820	Probe	1.03055	1.84795	1.76912	1.88762	0.888425	1.05042	1.25956	1.48185	0.845777	0.84999	-1.03289	0.314028	3.42989	6.76756	-0.359431	5.09872	-5.45815
CG9425	FBgn0036451	CG9425	NA	CG9425	CG9425	24	E19	BKN28866	Probe	1.19275	1.38894	1.92744	2.00445	1.07549	0.954478	1.37935	1.40842	1.12679	0.979358	0.726764	-0.672533	5.2605	5.70126	0.0271157	5.48088	-5.45376
CG42566	FBgn0260768	CG42566	NA	CG42565	CG42565	27	G08	BKN29544	Probe	0.887392	1.38877	1.82107	1.71947	0.87859	0.836272	1.26052	1.32204	1.0506	0.953466	-1.1254	-1.88798	3.44458	4.44686	-1.50669	3.94572	-5.45241
CG6325	FBgn0037814	CG6325	NA	CG6325	CG6325	14	I08	BKN23028	Probe	1.8919	2.09175	2.16928	1.87581	1.07324	1.0071	1.46797	1.34585	1.06567	1.09073	0.705593	-0.131432	6.61469	4.79264	0.287081	5.70367	-5.41659
CG4399	FBgn0261954	east	enhanced adult sensory threshold	CG4399	east	9	L03	BKN24862	Probe	1.57926	2.3346	2.17686	2.15978	1.15751	1.15542	1.39963	1.56944	1.00181	0.891802	1.49826	1.39359	5.57044	8.03951	1.44593	6.80497	-5.35904
CG11317	FBgn0039816	CG11317	NA	CG11317	CG11317	30	J13	BKN31575	Probe	1.73794	1.49969	1.81047	2.00625	0.971089	0.861654	1.22322	1.41284	1.12701	0.865793	-0.255317	-1.62699	2.87461	5.76533	-0.941154	4.31997	-5.26112
CG4875	FBgn0030801	Rcp	Receptor component protein	CG4875	Rcp	18	N11	BKN26990	Probe	1.49729	1.68234	2.15767	1.91215	1.02836	1.00682	1.46461	1.29025	1.0214	1.13514	0.283413	-0.134342	6.56338	3.98515	0.0745356	5.27427	-5.19973
CG4673	FBgn0039348	Npl4	Npl4 ortholog	CG4673	Npl4	13	C19	BKN22614	Probe	1.14812	1.58154	1.8014	2.01904	0.949428	0.951439	1.28038	1.38244	0.997886	0.926175	-0.459071	-0.703782	3.74801	5.32388	-0.581426	4.53595	-5.11737
CG13369	FBgn0025640	CG13369	NA	CG13369	CG13369	21	C16	BKN28372	Probe	1.7654	1.38041	1.82632	1.77788	0.887843	0.814652	1.29178	1.23272	1.08984	1.04791	-1.03837	-2.11029	3.92233	3.14983	-1.57433	3.53608	-5.11041
CG5862	FBgn0038868	CG5862	NA	CG5862	CG5862	8	G21	BKN21391	Probe	1.02665	1.52585	1.87833	1.87379	0.825321	0.958697	1.37746	1.19731	0.860878	1.15047	-1.62648	-0.629153	5.23165	2.63556	-1.12782	3.9336	-5.06142
CG7597	FBgn0037093	Cdk12	NA	CG7597	Cdk12	56	E20	BKN50514	Probe	2.2826	2.8221	2.05398	2.40356	1.09962	1.20994	1.30852	1.61702	0.90882	0.809213	0.953673	1.95422	4.178	8.73041	1.45395	6.45421	-5.00026
CG11513	FBgn0041164	armi	armitage	CG11513	armi	9	E15	BKN21568	Probe	1.43137	2.28979	1.97332	2.16237	1.04912	1.13324	1.26877	1.57133	0.92577	0.80745	0.478657	1.16555	3.57057	8.06684	0.822105	5.8187	-4.9966
CG31229	FBgn0051229	CG31229	NA	CG31229	CG31229	21	C08	BKN28368	Probe	1.81055	1.343	1.71911	1.86769	0.910549	0.792573	1.21596	1.29499	1.14885	0.938967	-0.824786	-2.33732	2.76356	4.05409	-1.58105	3.40882	-4.98987
NA	FBgn0031394	CG15383	NA	CG43751	CG43751	21	H09	BKN29833	Probe	1.69362	1.60212	1.73655	1.94851	0.85174	0.945497	1.22829	1.35103	0.900838	0.909153	-1.37796	-0.76488	2.95209	4.86782	-1.07142	3.90995	-4.98138
CG9272	FBgn0032907	CG9272	NA	CG9272	CG9272	10	O23	BKN21824	Probe	1.55019	1.85984	1.84344	2.15143	1.1106	1.10862	1.3473	1.50494	1.00178	0.895248	1.05696	0.912439	4.77068	7.10287	0.984701	5.93678	-4.95207
CG2229	FBgn0039777	Jon99Fii	Jonah 99Fii	CG2229	Jon99Fii	48	P08	BKN42680	Probe	1.75003	2.05799	1.72807	1.9846	0.889425	0.874201	1.24418	1.29962	1.01742	0.95734	-1.02348	-1.49798	3.19481	4.12125	-1.26073	3.65803	-4.91876
CG31714	FBgn0032180	CG31714	NA	CG31714	CG31714	7	D21	BKN24343	Probe	2.0738	1.89342	1.91346	2.07514	1.0543	0.911734	1.27016	1.40363	1.15637	0.904913	0.527379	-1.11205	3.59186	5.63158	-0.292336	4.61172	-4.90405
CG7345	FBgn0036411	Sox21a	Sox21a	CG7345	Sox21a	30	J15	BKN31576	Probe	1.859	1.73692	2.07906	1.86256	1.03873	0.997957	1.40469	1.31165	1.04086	1.07094	0.380936	-0.225466	5.64777	4.29592	0.077735	4.97185	-4.89411
CG3542	FBgn0031492	CG3542	NA	CG3542	CG3542	7	M10	BKN21325	Probe	2.23112	2.07798	1.93775	2.20402	1.13428	1.00061	1.28628	1.4908	1.13359	0.86281	1.27972	-0.198214	3.8382	6.89754	0.540753	5.36787	-4.82712
CG13095	FBgn0032049	Bace	beta-site APP-cleaving enzyme	CG13095	Bace	18	M01	BKN27753	Probe	1.6357	1.60544	1.92957	2.11651	1.12342	0.960796	1.30978	1.42814	1.16926	0.917121	1.1776	-0.60757	4.19733	5.98761	0.285017	5.09247	-4.80745
CG5597	FBgn0034920	CG5597	NA	CG5597	CG5597	27	D17	BKN30965	Probe	1.00191	1.43958	1.76189	1.78267	0.991978	0.866866	1.21956	1.37063	1.14433	0.889779	-0.0588309	-1.5734	2.81856	5.15241	-0.816116	3.98548	-4.8016
NA	NA	NA	NA			33	I01	BKN33873	Probe	1.19298	1.72187	1.7583	1.86131	0.853865	0.993789	1.23386	1.35405	0.859202	0.911232	-1.35798	-0.268326	3.0371	4.91174	-0.813152	3.97442	-4.78757
CG7101	FBgn0030963	CG7101	NA	CG7101	CG7101	5	H15	BKN23980	Probe	1.05731	1.34967	1.81023	1.54273	0.820513	0.960876	1.32152	1.20554	0.853922	1.0962	-1.6717	-0.606751	4.37674	2.75512	-1.13923	3.56593	-4.70516
CG42732	FBgn0261698	CG42732	NA	CG42732	CG42732	21	P04	BKN29974	Probe	2.00265	1.83459	1.95986	1.93519	1.00716	1.08269	1.38624	1.3418	0.930236	1.03312	0.0839696	0.645806	5.36577	4.73374	0.364888	5.04975	-4.68486
CG8237	FBgn0033350	CG8237	NA	CG8237	CG8237	29	I15	BKN22936	Probe	2.19478	2.91786	2.27863	2.31864	1.1445	1.22719	1.43593	1.4804	0.932625	0.969962	1.37591	2.13156	6.12508	6.7464	1.75373	6.43574	-4.682
CG5827	FBgn0261608	RpL37A	Ribosomal protein L37A	CG5827	RpL37A	54	G11	BKN46578	Probe	1.05179	2.78872	1.91651	2.20399	0.952582	1.1094	1.24155	1.47688	0.858647	0.840653	-0.4294	0.920435	3.15461	6.69539	0.245518	4.925	-4.67948
CG9995	FBgn0027655	htt	huntingtin	CG9995	htt	5	C18	BKN20885	Probe	1.05608	1.20382	1.63812	1.60881	0.819558	0.857037	1.19587	1.25719	0.956269	0.951231	-1.68068	-1.67447	2.45666	3.50507	-1.67757	2.98086	-4.65844
CG12740	FBgn0035422	RpL28	Ribosomal protein L28	CG12740+CR34697	RpL28+snoRNA:Or-CD12	18	O06	BKN27863	Probe	1.13498	1.39263	1.68652	1.87599	0.779524	0.833439	1.1448	1.26585	0.935311	0.90437	-2.05726	-1.91711	1.67608	3.63086	-1.98719	2.65347	-4.64066
CG6811	FBgn0036257	RhoGAP68F	RhoGAP68F	CG6811	RhoGAP68F	14	I03	BKN22834	Probe	2.02037	2.21495	2.00522	1.99881	1.14613	1.06642	1.35695	1.4341	1.07475	0.946201	1.39116	0.47846	4.91814	6.07414	0.934812	5.49614	-4.56133
CG4321	FBgn0015033	Cyp4d8	Cytochrome P450-4d8	CG4321	Cyp4d8	18	J04	BKN27058	Probe	1.10552	1.48419	1.77471	1.80398	0.759286	0.888232	1.20466	1.21726	0.854829	0.989648	-2.24763	-1.35371	2.59088	2.92525	-1.80067	2.75807	-4.55874
CG13933	FBgn0035270	CG13933	NA	CG13933	CG13933	14	N23	BKN26324	Probe	1.64111	2.26547	1.95458	1.87213	0.930978	1.09074	1.32268	1.34321	0.853526	0.984714	-0.632618	0.728602	4.39445	4.75428	0.0479921	4.57437	-4.52637
CG12586	FBgn0037260	Mur82C	Mucin related 82C	CG12586	Mur82C	1	H01	BKN23205	Probe	1.31386	2.305	1.99078	1.97997	1.0478	1.04314	1.45289	1.24746	1.00447	1.16468	0.466302	0.239123	6.38426	3.36376	0.352713	4.87401	-4.5213
CG1584	FBgn0023180	Orc6	Origin recognition complex subunit 6	CG1584	Orc6	20	A18	BKN28169	Probe	1.8712	1.82757	1.68548	2.0636	0.932479	0.87474	1.16472	1.35478	1.06601	0.859709	-0.618501	-1.49244	1.98049	4.92224	-1.05547	3.45137	-4.50684
CG10837	FBgn0020660	eIF-4B	Eukaryotic initiation factor 4B	CG10837	eIF-4B	32	I08	BKN33684	Probe	2.22563	2.07596	2.0029	2.01679	1.11079	1.19704	1.28197	1.57176	0.927949	0.815629	1.05882	1.82163	3.77237	8.07313	1.44022	5.92275	-4.48253
NA	FBgn0085676	CG41537	NA			47	N07	BKN42188	Probe	1.32789	2.36833	1.72908	1.82897	0.945811	1.01169	1.24683	1.36921	0.934884	0.910621	-0.49309	-0.0842691	3.23539	5.13183	-0.288679	4.18361	-4.47229
CG8119	FBgn0030664	CG8119	NA	CG8119+CR43299	CG8119+CR43299	5	N24	BKN24116	Probe	1.2093	1.59904	1.82036	1.7393	0.938467	1.13841	1.32891	1.35915	0.824368	0.977753	-0.562178	1.2187	4.48974	4.98574	0.328263	4.73774	-4.40947
NA	NA	NA	NA			33	I23	BKN33884	Probe	1.0646	1.58886	1.6724	1.71718	0.761981	0.917022	1.17357	1.24921	0.83093	0.939454	-2.22228	-1.05768	2.11584	3.3892	-1.63998	2.75252	-4.3925
CG11303	FBgn0020372	TM4SF	Transmembrane 4 superfamily	CG11303	TM4SF	27	J16	BKN31096	Probe	1.01252	1.74032	1.87637	1.77022	1.00247	1.04796	1.2988	1.36106	0.956592	0.954259	0.0399038	0.288722	4.02958	5.01344	0.164313	4.52151	-4.3572
CG10318	FBgn0034650	NC2alpha	NC2alpha	CG10318	NC2alpha	21	A11	BKN28262	Probe	1.93276	1.67577	1.89219	1.81025	0.972007	0.98896	1.33838	1.25517	0.982857	1.0663	-0.246682	-0.317975	4.63435	3.47572	-0.282328	4.05504	-4.33736
CG5545	FBgn0032651	Oli	Olig family	CG5545	Oli	21	M13	BKN28335	Probe	1.90441	1.80171	1.92037	1.84198	0.95775	1.06328	1.35831	1.27716	0.900747	1.06354	-0.380788	0.446261	4.93896	3.79518	0.0327369	4.36707	-4.33433
CG4694	FBgn0001185	her	hermaphrodite	CG4694	her	3	D14	BKN23667	Probe	1.9621	1.70799	1.91752	2.07718	0.980388	1.07373	1.28489	1.36697	0.913066	0.939957	-0.167846	0.55368	3.81698	5.09926	0.192917	4.45812	-4.2652
NA	FBgn0050490	CG30490	NA			3	L14	BKN23715	Probe	2.08375	1.56333	2.03851	1.89973	1.04117	0.982793	1.36597	1.25019	1.0594	1.09261	0.40392	-0.381391	5.05601	3.40343	0.0112642	4.22972	-4.21845
CG31562	FBgn0051562	CG31562	NA	CG31562	CG31562	14	L08	BKN26496	Probe	1.86099	2.19583	1.84136	1.99895	1.05571	1.05721	1.24606	1.4342	0.99858	0.868821	0.540697	0.38384	3.22362	6.07555	0.462268	4.64958	-4.18731
NA	FBgn0051078	CG31078	NA			26	J10	BKN30901	Probe	1.04543	1.65886	1.94467	1.7982	0.827602	1.00279	1.29985	1.19108	0.825299	1.09132	-1.60502	-0.175757	4.04553	2.54507	-0.890386	3.2953	-4.18568
CG30099	FBgn0050099	CG30099	NA	CG30099	CG30099	5	D05	BKN23951	Probe	1.27098	1.22807	1.64487	1.6685	0.986328	0.874304	1.2008	1.30383	1.12813	0.920981	-0.111973	-1.49693	2.53199	4.18241	-0.80445	3.3572	-4.16165
CG13631	FBgn0040600	CG13631	NA	CG13631	CG13631	32	J13	BKN32055	Probe	1.60722	1.62161	1.78478	1.65293	0.802151	0.935051	1.14236	1.28819	0.857868	0.886799	-1.84443	-0.872296	1.63891	3.95525	-1.35836	2.79708	-4.15544
CG5370	FBgn0010501	Dcp-1	Death caspase-1	CG5370	Dcp-1	13	P03	BKN26134	Probe	1.15149	1.79446	1.78665	1.97363	0.952209	1.07953	1.26989	1.35134	0.882059	0.939726	-0.432907	0.613306	3.58773	4.8723	0.0901992	4.23001	-4.13981
CG2105	FBgn0033192	Corin	Corin	CG2105	Corin	22	G21	BKN28495	Probe	1.39139	1.38573	1.60608	1.603	0.815378	0.798153	1.18822	1.14712	1.02158	1.03583	-1.72	-2.27994	2.33965	1.90667	-1.99997	2.12316	-4.12313
CG17271	FBgn0038829	CG17271	NA	CG17271	CG17271	27	C15	BKN29428	Probe	0.909382	1.5893	1.74247	1.68371	0.900362	0.957027	1.20611	1.29455	0.94079	0.931687	-0.920607	-0.646323	2.61312	4.04759	-0.783465	3.33036	-4.11382
CG32404	FBgn0052404	Cpr65Aw	Cuticular protein 65Aw	CG32404	Cpr65Aw	36	D12	BKN32786	Probe	1.18454	1.47304	1.76708	1.83619	0.862858	0.787321	1.17724	1.18008	1.09594	0.997586	-1.27338	-2.39132	2.17182	2.38542	-1.83235	2.27862	-4.11098
CG8028	FBgn0031010	CG8028	NA	CG8028	CG8028	21	H06	BKN29927	Probe	1.71989	1.50226	1.6625	1.80396	0.864954	0.886564	1.17592	1.25081	0.975625	0.940127	-1.25367	-1.37086	2.15165	3.4124	-1.31226	2.78203	-4.09429
CG17139	FBgn0260454	CG17139	NA	CG17139+CG17140	CG17139+CG17140	27	F01	BKN30969	Probe	0.97298	1.71782	1.87486	1.66953	0.96333	1.03441	1.29775	1.28364	0.93128	1.01099	-0.328304	0.149401	4.01356	3.88924	-0.0894513	3.9514	-4.04085
NA	FBgn0046767	CR32489	NA			21	B14	BKN29895	Probe	1.75887	1.38394	1.65537	1.7455	0.884558	0.816734	1.17087	1.21027	1.08304	0.967451	-1.06927	-2.08888	2.0746	2.82372	-1.57907	2.44916	-4.02823
CG1801	FBgn0031171	CG1801	NA	CG1801	CG1801	5	H24	BKN24080	Probe	1.22765	1.48344	1.79848	1.62962	0.952706	1.05611	1.31294	1.27345	0.902093	1.03101	-0.428235	0.372445	4.2456	3.7412	-0.0278953	3.9934	-4.0213
CG13646	FBgn0039255	CG13646	NA	CG13646	CG13646	18	J11	BKN26966	Probe	1.36808	1.39	1.83049	1.74615	0.939618	0.83186	1.24253	1.17824	1.12954	1.05456	-0.551348	-1.93335	3.16957	2.35859	-1.24235	2.76408	-4.00643
CG10847	FBgn0004875	enc	encore	CG10847	enc	24	I05	BKN28883	Probe	0.86748	1.34373	1.80212	1.5523	0.782197	0.923412	1.28967	1.09073	0.847073	1.18239	-2.03211	-0.991973	3.88995	1.08779	-1.51204	2.48887	-4.00091
CR33414	FBgn0053414	5SrRNA:CR33414	5SrRNA:CR33414	CR33363+CR33365+CR33366+CR33367+CR33364+CR33362+CR33368&CR33416+CR33415+CR33417&CR33356+CR33355+CR33357&CR33416+CR33419+CR33417+CR33420+CR33418+CR33415+CR33421&CR33416+CR33415+CR33417+CR33414+CR33418+CR33413+CR33419&CR33356+CR33357+CR33355+CR33358&CR33356+CR33355+CR33354+CR33357&CR33356+CR33358+CR33355+CR33359+CR33357+CR33354+CR33360&CR33356+CR33355+CR33357+CR33354+CR33358&CR33416+CR33417+CR33418…	5SrRNA-Psi:CR33363+5SrRNA:CR33365+5SrRNA:CR33366+5SrRNA:CR33367+5SrRNA:CR33364+5SrRNA:CR33362+5SrRNA:CR33368&5SrRNA-Psi:CR33416+5SrRNA:CR33415+5SrRNA:CR33417&5SrRNA-Psi:CR33356+5SrRNA:CR33355+5SrRNA:CR33357&5SrRNA-Psi:CR33416+5SrRNA:CR33419+5SrRNA:CR33417+5SrRNA:CR33420+5SrRNA:CR33418+5SrRNA:CR33415+5SrRNA:CR33421&5SrRNA-Psi:CR33416+5SrRNA:CR33415+5SrRNA:CR33417+5SrRNA:CR33414+5SrRNA:CR33418+5SrR…	47	P15	BKN42204	Probe	1.16229	1.98816	1.5666	1.65117	0.827859	0.84929	1.12967	1.2361	0.974767	0.9139	-1.6026	-1.75413	1.44499	3.19888	-1.67836	2.32194	-4.0003
CG5414	FBgn0036569	CG5414	NA	CG5414	CG5414	14	A12	BKN22982	Probe	1.88748	1.89157	1.74024	1.92957	1.07074	0.910722	1.17763	1.38442	1.17571	0.850631	0.682049	-1.12246	2.17787	5.3527	-0.220204	3.76529	-3.98549
NA	NA	NA	NA			33	G03	BKN33862	Probe	1.20457	1.57086	1.61729	1.77312	0.862165	0.906628	1.13491	1.2899	0.950958	0.879843	-1.27991	-1.16456	1.52495	3.98007	-1.22223	2.75251	-3.97474
CG33253	FBgn0030992	CG33253	NA	CG33253	CG33253	39	F15	BKN33280	Probe	1.76427	2.17856	2.10712	1.70409	0.875967	0.98102	1.31662	1.15784	0.892915	1.13713	-1.15007	-0.399626	4.30181	2.06246	-0.77485	3.18213	-3.95698
CR31977	FBgn0011862	tRNA:G3:35Ba	transfer RNA:gly3:35Ba	CR31977&CR31667	tRNA:G3:35Ba&tRNA:G3:22BCa	48	G04	BKN42438	Probe	1.52211	2.18464	1.66682	1.79533	0.773587	0.927998	1.20008	1.17568	0.833609	1.02076	-2.11311	-0.944818	2.52092	2.32144	-1.52896	2.42118	-3.95014
CG1088	FBgn0015324	Vha26	Vacuolar H[+]-ATPase 26kD E subunit	CG1088	Vha26	26	C04	BKN29326	Probe	0.992547	1.61936	1.944	1.67991	0.785735	0.978914	1.2994	1.11273	0.80266	1.16776	-1.99884	-0.421279	4.03869	1.40733	-1.21006	2.72301	-3.93307
CG17192	FBgn0039472	CG17192	NA	CG17192	CG17192	24	D04	BKN30478	Probe	0.945808	1.40261	1.82153	1.62278	0.852825	0.963873	1.30355	1.14024	0.88479	1.14322	-1.36776	-0.575935	4.10219	1.80689	-0.971849	2.95454	-3.92639
CG11529	FBgn0036264	CG11529	NA	CG11529	CG11529	21	P22	BKN29983	Probe	1.5196	1.59965	1.78843	1.59895	0.764223	0.944039	1.26499	1.10866	0.809525	1.14101	-2.20119	-0.779881	3.5128	1.34822	-1.49053	2.43051	-3.92104
CG10357	FBgn0035453	CG10357	NA	CG10357	CG10357	18	J20	BKN27066	Probe	1.25645	1.59175	1.63556	1.98713	0.862947	0.9526	1.1102	1.34085	0.905887	0.827988	-1.27255	-0.691852	1.14746	4.71993	-0.982199	2.93369	-3.91589
NA	NA	NA	NA			35	G22	BKN34351	Probe	1.2885	2.58014	0.85633	2.20996	1.02966	1.11849	1.19842	1.47179	0.920578	0.814264	0.295632	1.01394	2.49559	6.62138	0.654787	4.55848	-3.9037
CG4591	FBgn0037848	Tsp86D	Tetraspanin 86D	CG4591	Tsp86D	24	H18	BKN30509	Probe	0.887603	1.45234	1.75325	1.67719	0.800342	0.998047	1.2547	1.17848	0.801908	1.06467	-1.86144	-0.224542	3.35554	2.3621	-1.04299	2.85882	-3.90181
CG3018	FBgn0010602	lwr	lesswright	CG3018	lwr	18	A08	BKN27780	Probe	1.58259	1.85442	1.94698	2.03384	1.08695	1.1098	1.3216	1.37236	0.979409	0.963011	0.834522	0.924565	4.37791	5.17755	0.879544	4.77773	-3.89818
CG32488	FBgn0052488	CG32488	NA	CG32488	CG32488	5	N15	BKN24016	Probe	1.03442	1.35412	1.60497	1.58725	0.802751	0.964043	1.17167	1.24033	0.832693	0.944646	-1.83878	-0.57419	2.08684	3.2603	-1.20648	2.67357	-3.88006
CG5343	FBgn0032248	CG5343	NA	CG5343	CG5343	7	K05	BKN21215	Probe	1.63292	1.97664	1.84549	1.75798	0.83016	0.951808	1.22504	1.1891	0.872193	1.03022	-1.58095	-0.699991	2.90231	2.5164	-1.14047	2.70936	-3.84983
CG16719	FBgn0036029	CG16719	NA	CG16719	CG16719	5	N13	BKN24015	Probe	1.27526	1.51225	1.73026	1.71389	0.989651	1.07662	1.26313	1.33929	0.919218	0.943134	-0.0807112	0.583406	3.4845	4.69739	0.251348	4.09094	-3.8396
CG17912	FBgn0032600	CG17912	NA	CG17912	CG17912	26	M06	BKN29387	Probe	1.07908	1.3935	1.75057	1.78222	0.854238	0.842385	1.17011	1.18049	1.01407	0.991202	-1.35447	-1.82513	2.06288	2.39134	-1.5898	2.22711	-3.81691
CG6190	FBgn0061469	Ube3a	Ubiquitin protein ligase E3A	CG6190	Ube3a	5	B04	BKN24034	Probe	1.20312	1.31197	1.78312	1.48079	0.933665	0.934037	1.30172	1.15714	0.999602	1.12495	-0.607341	-0.882719	4.07423	2.0523	-0.74503	3.06327	-3.8083
CG33546	FBgn0250732	gfzf	GST-containing FLYWCH zinc-finger protein	CG33546	gfzf	38	P09	BKN33145	Probe	1.30896	2.07061	2.12721	1.96091	1.00441	1.09488	1.39344	1.22026	0.917364	1.14192	0.0580723	0.771156	5.47583	2.96889	0.414614	4.22236	-3.80775
CG4434	FBgn0039071	CG4434	NA	CG4434	CG4434	13	J24	BKN26012	Probe	0.978779	1.55726	1.69734	1.7211	0.80939	0.936833	1.20641	1.17843	0.863964	1.02374	-1.77633	-0.853976	2.61772	2.36146	-1.31515	2.48959	-3.80475
CG31712	FBgn0051712	CG31712	NA	CG31712	CG31712	14	L05	BKN26303	Probe	1.96735	2.46214	2.00881	1.93789	1.11605	1.18543	1.35938	1.39039	0.94147	0.977693	1.10821	1.70221	4.95526	5.43942	1.40521	5.19734	-3.79213
CR33437	FBgn0053437	5SrRNA:CR33437	5SrRNA:CR33437	CR33363+CR33365+CR33366+CR33367+CR33364+CR33362+CR33368&CR33416+CR33415+CR33417&CR33356+CR33355+CR33357&CR33416+CR33419+CR33417+CR33420+CR33418+CR33415+CR33421&CR33416+CR33415+CR33417+CR33414+CR33418+CR33413+CR33419&CR33356+CR33357+CR33355+CR33358&CR33356+CR33355+CR33354+CR33357&CR33356+CR33358+CR33355+CR33359+CR33357+CR33354+CR33360&CR33356+CR33355+CR33357+CR33354+CR33358&CR33416+CR33417+CR33418…	5SrRNA-Psi:CR33363+5SrRNA:CR33365+5SrRNA:CR33366+5SrRNA:CR33367+5SrRNA:CR33364+5SrRNA:CR33362+5SrRNA:CR33368&5SrRNA-Psi:CR33416+5SrRNA:CR33415+5SrRNA:CR33417&5SrRNA-Psi:CR33356+5SrRNA:CR33355+5SrRNA:CR33357&5SrRNA-Psi:CR33416+5SrRNA:CR33419+5SrRNA:CR33417+5SrRNA:CR33420+5SrRNA:CR33418+5SrRNA:CR33415+5SrRNA:CR33421&5SrRNA-Psi:CR33416+5SrRNA:CR33415+5SrRNA:CR33417+5SrRNA:CR33414+5SrRNA:CR33418+5SrR…	47	L11	BKN42178	Probe	1.22552	1.9277	1.75903	1.42444	0.872902	0.823463	1.26843	1.06637	1.06004	1.18949	-1.1789	-2.01969	3.56547	0.73412	-1.5993	2.14979	-3.74909
CG15616	FBgn0034153	Acp53C14b	Acp53C14b	CG15616	Acp53C14b	22	L15	BKN30052	Probe	1.78148	1.5671	1.58555	1.86334	1.04398	0.902619	1.17303	1.33342	1.15661	0.879718	0.430321	-1.20578	2.10758	4.61206	-0.387728	3.35982	-3.74754
CG42273	FBgn0259168	mnb	minibrain	CG42273	mnb	55	H12	BKN50330	Probe	1.62541	1.91089	1.79943	1.81031	0.77998	0.89291	1.19329	1.13221	0.873525	1.05394	-2.05298	-1.3056	2.41714	1.69024	-1.67929	2.05369	-3.73298
CG5495	FBgn0035631	Txl	Thioredoxin-like	CG5495	Txl	5	G06	BKN20903	Probe	1.18369	1.32706	1.64566	1.59864	0.918592	0.944779	1.20137	1.24924	0.972282	0.961685	-0.749127	-0.772263	2.54071	3.38966	-0.760695	2.96519	-3.72588
CG5727	FBgn0032193	CG5727	NA	CG5727	CG5727	14	H05	BKN26279	Probe	1.94292	2.59332	2.08423	1.89902	1.10219	1.24859	1.41041	1.36251	0.882749	1.03516	0.97789	2.35165	5.73515	5.03448	1.66477	5.38481	-3.72004
CG15738	FBgn0030352	CG15738	NA	CG15738	CG15738	22	L09	BKN30049	Probe	1.43097	1.6217	1.5595	1.73087	0.838576	0.934063	1.15375	1.23863	0.897773	0.931478	-1.50179	-0.882458	1.81297	3.23554	-1.19212	2.52426	-3.71638
CG15142	FBgn0032645	CG15142	NA	CG15142	CG15142	25	L17	BKN30629	Probe	1.51174	2.12791	1.94807	2.11683	1.06029	1.22168	1.31239	1.41831	0.867895	0.925323	0.58371	2.07491	4.23725	5.84478	1.32931	5.04102	-3.71171
CG14355	FBgn0038208	CG14355	NA	CG14355	CG14355	5	H12	BKN24074	Probe	1.16095	1.21048	1.68817	1.46217	0.900944	0.861778	1.23241	1.14259	1.04545	1.07861	-0.915135	-1.62572	3.01504	1.84102	-1.27043	2.42803	-3.69845
CG42326	FBgn0259226	CG42326	NA	CG42326	CG42326	18	N15	BKN26992	Probe	1.10456	1.52152	1.55745	1.88063	0.758632	0.910571	1.05718	1.26898	0.833138	0.833096	-2.25378	-1.12401	0.337214	3.67634	-1.6889	2.00678	-3.69567
CG30325	FBgn0050325	CG30325	NA	CG30325	CG30325	18	L24	BKN27080	Probe	1.24242	1.43049	1.63863	1.82597	0.853313	0.856092	1.11229	1.2321	0.996754	0.902757	-1.36317	-1.68419	1.17928	3.14075	-1.52368	2.16002	-3.6837
CG9883	FBgn0031435	CG9883	NA	CG9883	CG9883	24	N19	BKN30450	Probe	1.07963	1.21398	1.57125	1.82246	0.973493	0.834244	1.12445	1.28055	1.16692	0.878095	-0.232707	-1.90883	1.3651	3.84435	-1.07077	2.60472	-3.67549
CG10541	FBgn0035638	Tektin-C	Tektin C	CG10541	Tektin-C	4	L09	BKN23809	Probe	1.59896	2.32173	1.83495	2.23007	1.28835	1.0747	1.31817	1.44985	1.1988	0.909177	2.72897	0.563629	4.32548	6.30277	1.6463	5.31412	-3.66782
CG12114	FBgn0086362	spn-F	spn-F	CG12114	spn-F	5	H23	BKN23984	Probe	1.17031	1.35871	1.74309	1.50303	0.908208	0.967307	1.2725	1.17452	0.938904	1.08342	-0.846803	-0.540626	3.62764	2.30462	-0.693714	2.96613	-3.65984
CG4593	FBgn0029929	CG4593	NA	CG4593	CG4593	24	I17	BKN28889	Probe	1.27405	1.72453	1.7889	2.10054	1.1488	1.18509	1.28021	1.47594	0.969375	0.867382	1.41631	1.69875	3.74542	6.68176	1.55753	5.21359	-3.65606
CG1471	FBgn0039774	CDase	Ceramidase	CG1471	CDase	5	O01	BKN20853	Probe	1.24679	1.49001	1.84181	1.53877	0.967559	1.06078	1.34457	1.20245	0.912116	1.11819	-0.288525	0.420552	4.72897	2.71025	0.0660138	3.71961	-3.6536
CG30496	FBgn0050496	CG30496	NA	CG30496	CG30496	24	E08	BKN28956	Probe	1.01758	1.20252	1.65739	1.66568	0.917543	0.826372	1.18609	1.17039	1.11033	1.01341	-0.758997	-1.98978	2.30711	2.24465	-1.37439	2.27588	-3.65027
CG10685	FBgn0086447	l(2)37Cg	lethal (2) 37Cg	CG10685+CG17347	l(2)37Cg+l(2)37Ce	21	C24	BKN28376	Probe	1.90032	1.47209	1.77753	1.65797	0.955695	0.868758	1.25728	1.14958	1.10007	1.09368	-0.400122	-1.55394	3.39497	1.94243	-0.977033	2.6687	-3.64573
CG17262	FBgn0243513	cnir	cornichon related	CG17262	cnir	18	C06	BKN27791	Probe	1.26785	1.53869	1.7855	1.74609	0.87078	0.920846	1.21199	1.1782	0.945631	1.02868	-1.19887	-1.01836	2.70287	2.35807	-1.10861	2.53047	-3.63908
CG13841	FBgn0040588	CG13841	NA	CG13841	CG13841	5	L20	BKN24102	Probe	1.43997	1.7084	1.83688	1.801	1.11748	1.21627	1.34097	1.40737	0.918774	0.952821	1.12166	2.0193	4.67397	5.68592	1.57048	5.17995	-3.60947
CG30417	FBgn0050417	CG30417	NA	CG30417	CG30417	18	J08	BKN27060	Probe	1.52071	1.80247	1.85295	1.99597	1.04445	1.07871	1.25777	1.34681	0.968241	0.933888	0.434744	0.604851	3.40247	4.80648	0.519798	4.10448	-3.58468
CG3082	FBgn0021979	l(2)k09913	lethal (2) k09913	CG3082	l(2)k09913	31	J21	BKN31771	Probe	1.61984	1.39982	1.89453	1.61514	0.810278	0.943916	1.27138	1.08193	0.858422	1.17511	-1.76798	-0.781144	3.61053	0.960023	-1.27456	2.28528	-3.55984
CR33634	FBgn0065080	snoRNA:Me18S-A1374	NA	CG34157+CR33634	Dys+snoRNA:Me18S-A1374	48	P22	BKN42687	Probe	2.1616	2.2301	1.81048	1.88877	1.0986	0.947308	1.30351	1.23687	1.15971	1.05388	0.944121	-0.746266	4.10153	3.21003	0.0989272	3.65578	-3.55685
CG14374	FBgn0040553	CG14374	NA	CG14374	CG14374	48	L16	BKN42660	Probe	1.75773	2.31328	1.79899	1.7336	0.893337	0.982641	1.29524	1.13525	0.909119	1.14093	-0.986683	-0.382952	3.97514	1.73439	-0.684817	2.85477	-3.53959
CG32447	FBgn0052447	CG32447	NA	CG32447	CG32447	34	F15	BKN32320	Probe	1.78635	1.47267	1.66137	1.71364	0.881976	0.848155	1.19327	1.13953	1.03988	1.04716	-1.09355	-1.76579	2.41686	1.79657	-1.42967	2.10671	-3.53639
CG15572	FBgn0029702	CG15572	NA	CG15572	CG15572	2	J03	BKN23410	Probe	1.91925	1.59081	1.77717	1.73808	1.07045	1.00946	1.34634	1.21319	1.06042	1.10975	0.679269	-0.107232	4.75602	2.86612	0.286018	3.81107	-3.52505
CG17840	FBgn0031611	CG17840	NA	CG17840	CG17840	14	K06	BKN23039	Probe	1.97775	2.45343	1.94421	1.95107	1.12195	1.18124	1.31566	1.39985	0.949806	0.93986	1.16371	1.65909	4.2872	5.57671	1.4114	4.93195	-3.52056
CG17781	FBgn0039196	CG17781	NA	CG17780+CG17781	CG17780+CG17781	24	H24	BKN30512	Probe	0.862831	1.39218	1.70183	1.59471	0.778006	0.956703	1.21789	1.12052	0.813215	1.0869	-2.07154	-0.649655	2.79314	1.52047	-1.3606	2.1568	-3.5174
CG12906	FBgn0041242	Gr47a	Gustatory receptor 47a	CG12906	Gr47a	18	N12	BKN27086	Probe	1.30837	1.41046	1.7013	1.75546	0.898611	0.844105	1.15483	1.18452	1.06457	0.974935	-0.937077	-1.80744	1.82939	2.44981	-1.37226	2.1396	-3.51186
CG9256	FBgn0040297	Nhe2	Na[+]/H[+] hydrogen exchanger 2	CG9256	Nhe2	13	A13	BKN22599	Probe	1.43675	1.66375	1.897	1.86451	1.18811	1.0009	1.34833	1.27663	1.18704	1.05616	1.78606	-0.195236	4.7864	3.78741	0.79541	4.28691	-3.4915
CG34241	FBgn0250825	CG34241	NA	CG34241	CG34241	47	I06	BKN42067	Probe	1.35986	2.43787	1.62578	1.80076	0.968583	1.0414	1.17234	1.34809	0.930081	0.869629	-0.278894	0.22119	2.09704	4.82518	-0.028852	3.46111	-3.48996
CG17642	FBgn0031357	mRpL48	mitochondrial ribosomal protein L48	CG17642	mRpL48	21	I07	BKN28308	Probe	1.78178	1.46875	1.65975	1.69436	0.896079	0.866787	1.17397	1.17481	1.03379	0.999284	-0.960899	-1.57422	2.12194	2.30887	-1.26756	2.21541	-3.48296
CG9884	FBgn0011818	oaf	out at first	CG9884	oaf	21	G24	BKN28400	Probe	1.93532	1.46462	1.81388	1.59824	0.973298	0.864348	1.28299	1.10816	1.12605	1.15776	-0.234537	-1.59929	3.78789	1.34104	-0.916915	2.56446	-3.48138
CG11194	FBgn0027788	Hey	Hairy/E(spl)-related with YRPW motif	CG11194	Hey	8	O07	BKN21432	Probe	1.13771	1.30551	1.59849	1.80217	0.914596	0.820259	1.17224	1.15155	1.11501	1.01797	-0.786712	-2.05264	2.09549	1.97099	-1.41967	2.03324	-3.45292
CG8483	FBgn0038126	CG8483	NA	CG8483	CG8483	9	K19	BKN21606	Probe	1.26243	2.2433	1.77827	1.91666	0.925289	1.11023	1.14336	1.39278	0.833421	0.820918	-0.686128	0.928975	1.65407	5.47403	0.121423	3.56405	-3.44263
CG1363	FBgn0004133	blow	blown fuse	CG1363	blow	27	H15	BKN30988	Probe	0.968906	1.58816	1.65766	1.69252	0.959296	0.956337	1.14741	1.30132	1.00309	0.881729	-0.366245	-0.653419	1.71605	4.14594	-0.509832	2.93099	-3.44083
CG30194	FBgn0050194	CG30194	NA	CG30194	CG30194	14	A08	BKN22980	Probe	1.53851	1.77788	1.64141	1.68902	0.872772	0.855984	1.11075	1.21184	1.01961	0.916586	-1.18013	-1.68529	1.15585	2.84653	-1.43271	2.00119	-3.4339
CG31698	FBgn0051698	CG31698	NA	CG31698	CG31698	54	K07	BKN46600	Probe	0.895867	2.47345	1.70236	1.89546	0.81137	0.983983	1.10281	1.27013	0.824577	0.868265	-1.7577	-0.369151	1.03452	3.69308	-1.06343	2.3638	-3.42723
CG15082	FBgn0034397	CG15082	NA	CG15082	CG15082	24	D12	BKN30482	Probe	1.15956	1.42249	1.76946	1.77151	1.04557	0.977533	1.26629	1.24475	1.0696	1.01731	0.445252	-0.435474	3.53276	3.32447	0.00488908	3.42862	-3.42373
CG3856	FBgn0024944	Oamb	Octopamine receptor in mushroom bodies	CG3856	Oamb	29	F16	BKN31456	Probe	1.80881	1.95444	1.8902	1.79025	0.943236	0.821991	1.19115	1.14304	1.1475	1.04209	-0.517316	-2.03482	2.38445	1.84742	-1.27607	2.11594	-3.39201
CR30316	FBgn0050316	tRNA:CR30316	transfer RNA:CR30316	CR30316	tRNA:CR30316	46	H01	BKN41765	Probe	1.48489	2.11587	1.80185	1.75424	0.873874	0.92695	1.14575	1.21963	0.94274	0.939425	-1.16977	-0.955588	1.69064	2.95965	-1.06268	2.32515	-3.38782
NA	FBgn0085627	CG41346	NA			47	B20	BKN42218	Probe	1.20175	2.28674	1.60886	1.64029	0.855966	0.976838	1.16014	1.22796	0.876262	0.944775	-1.33821	-0.44262	1.91064	3.08063	-0.890416	2.49563	-3.38605
CG18375	FBgn0034606	ASPP	Ankyrin-repeat, SH3-domain, and Proline-rich-region containing Protein	CG18375	ASPP	18	M10	BKN27853	Probe	1.21137	1.53958	1.6044	1.84647	0.831989	0.921377	1.08905	1.24593	0.902984	0.874089	-1.56376	-1.0129	0.824259	3.34162	-1.28833	2.08294	-3.37127
CG7134	FBgn0031952	cdc14	cdc14	CG7134	cdc14	10	G24	BKN21872	Probe	1.57935	1.7854	1.68978	1.98096	1.13149	1.06425	1.23499	1.3857	1.06318	0.891244	1.25353	0.456201	3.05445	5.3712	0.854864	4.21283	-3.35796
CR33709	FBgn0086662	snoRNA:Psi28S-3186	snoRNA:Psi28S-3186	CR33709	snoRNA:Psi28S-3186	44	G13	BKN40811	Probe	1.26656	1.76495	1.80532	1.60743	1.09189	1.00325	1.28533	1.26189	1.08835	1.01858	0.880946	-0.171087	3.82376	3.57342	0.354929	3.69859	-3.34366
CG32666	FBgn0052666	Drak	Death-associated protein kinase related	CG32666	Drak	56	K20	BKN50550	Probe	2.10027	2.58284	1.83487	2.08935	1.01178	1.10736	1.16893	1.40564	0.913688	0.831599	0.127426	0.899431	2.04483	5.66078	0.513428	3.8528	-3.33938
CG1663	FBgn0033449	CG1663	NA	CG1663	CG1663	5	B12	BKN24038	Probe	1.15439	1.23177	1.56549	1.52776	0.895851	0.876937	1.14285	1.19385	1.02157	0.957286	-0.963039	-1.46985	1.64639	2.58528	-1.21644	2.11584	-3.33228
CG9948	FBgn0035721	CG9948	NA	CG9948	CG9948	14	B17	BKN26249	Probe	1.68606	1.83221	1.63411	1.77782	0.956475	0.882145	1.10582	1.27555	1.08426	0.866934	-0.392782	-1.4163	1.08042	3.7717	-0.904539	2.42606	-3.3306
CG13072	FBgn0036580	PDCD-5	PDCD-5	CG13072+CG5027	PDCD-5+CG5027	21	C11	BKN28274	Probe	2.01287	1.81892	1.7953	1.83813	1.01229	1.07344	1.26985	1.2745	0.943035	0.996354	0.132283	0.550719	3.5871	3.75641	0.341501	3.67176	-3.33026
CG10653	FBgn0001202	hk	hook	CG10653	hk	5	E03	BKN20794	Probe	1.14227	1.41247	1.70066	1.50313	0.886443	1.00558	1.24153	1.1746	0.881523	1.05698	-1.05154	-0.147078	3.15429	2.30574	-0.599308	2.73001	-3.32932
CG6930	FBgn0086910	l(3)neo38	lethal (3) neo38	CG6930	l(3)neo38	30	N21	BKN31603	Probe	1.95751	1.69484	1.84538	1.81856	1.09377	0.973781	1.24681	1.28066	1.12322	0.973566	0.898705	-0.474055	3.23502	3.84597	0.212325	3.5405	-3.32817
CG2788	FBgn0015663	Dot	Dorothy	CG2788	Dot	18	H13	BKN26955	Probe	1.33352	1.59921	1.59921	1.95418	0.915878	0.957068	1.08553	1.31861	0.956963	0.823243	-0.774653	-0.64591	0.770456	4.39697	-0.710281	2.58371	-3.29399
CG2101	FBgn0035374	mRpS35	mitochondrial ribosomal protein S35	CG2101	mRpS35	18	K08	BKN27840	Probe	1.22822	1.57004	1.6849	1.77296	0.84356	0.939607	1.1437	1.19633	0.897779	0.956004	-1.45492	-0.82545	1.65931	2.62136	-1.14018	2.14033	-3.28052
CG31034	FBgn0003356	Jon99Cii	Jonah 99Cii	CG31034&CG31362	Jon99Cii&Jon99Ciii	46	A20	BKN41642	Probe	1.9519	2.20383	1.89745	1.9331	1.14872	0.965487	1.20653	1.34398	1.18978	0.897733	1.41552	-0.559339	2.61956	4.76542	0.428089	3.69249	-3.2644
CG13232	FBgn0033578	BBS4	BBS4	CG13232	BBS4	21	C13	BKN28275	Probe	1.67895	1.59864	1.75889	1.57395	0.844366	0.943442	1.24409	1.09132	0.894985	1.13998	-1.44733	-0.786018	3.19346	1.09647	-1.11667	2.14496	-3.26164
CG1615	FBgn0017561	Ork1	Open rectifier K[+] channel 1	CG1615	Ork1	18	K14	BKN27843	Probe	1.41186	1.45727	1.76084	1.73809	0.969687	0.872118	1.19525	1.1728	1.11188	1.01914	-0.268508	-1.5194	2.44706	2.27962	-0.893953	2.36334	-3.25729
CG3027	FBgn0037513	pyd3	pyd3	CG3027	pyd3	14	M08	BKN23052	Probe	2.00354	2.56482	2.02484	1.88607	1.13658	1.23487	1.37023	1.35321	0.920404	1.01257	1.30133	2.21054	5.12106	4.89952	1.75593	5.01029	-3.25435
CG10467	FBgn0035679	CG10467	NA	CG10467	CG10467	14	E03	BKN22810	Probe	1.99479	2.05103	1.79172	1.8684	1.13162	0.987499	1.21247	1.34054	1.14594	0.904466	1.25467	-0.333001	2.71028	4.71545	0.460835	3.71287	-3.25203
CG18731	FBgn0042213	CG18731	NA	CG18731	CG18731	20	P10	BKN29785	Probe	1.84646	1.98395	1.81353	1.72418	0.920151	0.949588	1.2532	1.13195	0.969	1.10712	-0.734461	-0.722814	3.33273	1.6864	-0.728638	2.50956	-3.2382
CG18250	FBgn0034072	Dg	Dystroglycan	CG18250	Dg	5	I24	BKN20924	Probe	1.2676	1.49897	1.76111	1.5611	0.983709	1.06717	1.28566	1.2199	0.921794	1.0539	-0.136607	0.486185	3.8287	2.96362	0.174789	3.39616	-3.22137
CG13340	FBgn0033868	S-Lap7	Sperm-Leucylaminopeptidase 7	CG13340	S-Lap7	8	H05	BKN24647	Probe	0.97695	1.55554	1.68228	1.6939	0.785365	0.97735	1.23369	1.08237	0.803565	1.13981	-2.00232	-0.437355	3.03458	0.966419	-1.21984	2.0005	-3.22034
CG7007	FBgn0028662	VhaPPA1-1	Vacuolar H[+] ATPase subunit PPA1-1	CG7007	VhaPPA1-1	24	E05	BKN28859	Probe	0.985646	1.43781	1.6707	1.69922	0.888747	0.988062	1.19562	1.19395	0.899485	1.00139	-1.02987	-0.327213	2.45272	2.58684	-0.678539	2.51978	-3.19832
CG32086	FBgn0052086	CG32086	NA	CG32086	CG32086	3	P01	BKN23637	Probe	1.8378	1.48908	1.64058	1.94016	0.918281	0.936116	1.09932	1.2768	0.980948	0.861002	-0.752053	-0.861346	0.981202	3.78982	-0.8067	2.38551	-3.19221
CG1622	FBgn0030468	CG1622	NA	CG1622	CG1622	20	C05	BKN28079	Probe	1.87921	1.99867	1.67899	1.88601	0.936472	0.956633	1.16023	1.23819	0.978925	0.937042	-0.580939	-0.650379	1.912	3.22916	-0.615659	2.57058	-3.18624
NA	FBgn0015350	CG10349	NA	CR43261	msa	24	H10	BKN30505	Probe	0.970766	1.38482	1.69998	1.61303	0.875329	0.951644	1.21657	1.1334	0.919807	1.07339	-1.15608	-0.701676	2.77298	1.70743	-0.928876	2.24021	-3.16908
CG3915	FBgn0033791	Drl-2	Derailed 2	CG3915	Drl-2	27	D12	BKN31058	Probe	0.932673	1.58312	1.60662	1.65524	0.923423	0.953302	1.11208	1.27266	0.968657	0.873826	-0.703689	-0.684631	1.17612	3.7297	-0.69416	2.45291	-3.14707
NA	NA	NA	NA			34	A10	BKN34117	Probe	2.04368	1.66231	1.78981	1.71712	1.00903	0.957373	1.28552	1.14185	1.05396	1.12583	0.101572	-0.642774	3.82666	1.83017	-0.270601	2.82842	-3.09902
CG14966	FBgn0035415	CG14966	NA	CG14966	CG14966	14	C12	BKN22994	Probe	1.89181	2.00733	1.82883	1.72832	1.0732	0.966457	1.23758	1.24003	1.11044	0.998023	0.705149	-0.549364	3.09404	3.25599	0.0778923	3.17501	-3.09712
CG7486	FBgn0020381	Dredd	Death related ced-3/Nedd2-like protein	CG7486	Dredd	24	J23	BKN30428	Probe	1.1001	1.50985	1.73651	1.75223	0.991947	1.03757	1.24271	1.2312	0.956032	1.00935	-0.059122	0.18181	3.17238	3.12775	0.0613439	3.15007	-3.08872
CG32169	FBgn0260943	Rbp6	RNA-binding protein 6	CG32169	Rbp6	33	K24	BKN33992	Probe	1.28089	1.65327	1.69174	1.62421	0.91679	0.954192	1.18714	1.18157	0.960803	1.00472	-0.766081	-0.675483	2.32325	2.40697	-0.720782	2.36511	-3.08589
CR40469	FBgn0058469	CR40469	NA	CR40469&CR34335	CR40469&CR34335	48	P18	BKN42685	Probe	1.8919	2.18256	1.60731	1.86634	0.961531	0.927112	1.15724	1.22218	1.03712	0.946861	-0.345228	-0.953923	1.86619	2.99674	-0.649576	2.43146	-3.08104
CR30231	FBgn0050231	tRNA:CR30231	transfer RNA:CR30231	CR30231	tRNA:CR30231	47	H24	BKN42256	Probe	1.23201	2.37663	1.67753	1.56631	0.877525	1.01523	1.20966	1.17258	0.864357	1.03163	-1.13542	-0.0478112	2.66735	2.27641	-0.591616	2.47188	-3.06349
CG5093	FBgn0035954	Doc3	Dorsocross3	CG5093	Doc3	33	N11	BKN32174	Probe	1.34573	1.76331	1.58555	1.82849	0.963201	1.0177	1.11263	1.33018	0.946444	0.83645	-0.329517	-0.0224111	1.18449	4.56501	-0.175964	2.87475	-3.05071
CG13227	FBgn0033589	CG13227	NA	CG13227	CG13227	54	G06	BKN46671	Probe	0.991829	2.55868	1.73534	1.9039	0.898281	1.01789	1.12418	1.27579	0.882495	0.881165	-0.940183	-0.0205298	1.36104	3.77519	-0.480356	2.56811	-3.04847
NA	FBgn0058001	CG40001	NA			47	I04	BKN42066	Probe	1.19663	2.26422	1.54285	1.6313	0.852321	0.967217	1.11255	1.22123	0.88121	0.911005	-1.37251	-0.541554	1.18325	2.98292	-0.95703	2.08308	-3.04011
CG10021	FBgn0004893	bowl	brother of odd with entrails limited	CG10021	bowl	24	J16	BKN30520	Probe	1.12285	1.41887	1.78442	1.64599	1.01246	0.975043	1.277	1.15656	1.03838	1.10414	0.133835	-0.461083	3.6964	2.04375	-0.163624	2.87008	-3.0337
CG6007	FBgn0260779	gatA	glutamyl-tRNA amidotransferase subunit A	CG6007	gatA	7	C05	BKN21167	Probe	2.18289	2.54301	1.99855	1.98569	1.10976	1.22453	1.32664	1.34312	0.906272	0.98773	1.04908	2.10427	4.45502	4.75299	1.57668	4.60401	-3.02733
NA	FBgn0051859	CG31859	NA			27	K04	BKN29566	Probe	1.03772	1.66791	1.70663	1.67212	1.02743	1.00436	1.18131	1.28563	1.02297	0.918852	0.27465	-0.159642	2.23402	3.91814	0.057504	3.07608	-3.01858
CG5265	FBgn0038486	CG5265	NA	CG5265	CG5265	10	P14	BKN25467	Probe	1.36829	1.72238	1.73728	1.68356	0.980283	1.02668	1.26971	1.17767	0.954806	1.07816	-0.168835	0.0699023	3.58501	2.35029	-0.0494664	2.96765	-3.01712
CG4546	FBgn0038373	CG4546	NA	CG4546	CG4546	8	B09	BKN24613	Probe	1.08508	1.63598	1.75945	1.69976	0.872291	1.02789	1.29028	1.08611	0.84862	1.18798	-1.18466	0.0823416	3.89933	1.02081	-0.551159	2.46007	-3.01123
CG16936	FBgn0027590	CG16936	NA	CG16936	CG16936	20	D01	BKN29613	Probe	1.86384	1.96047	1.71025	1.78524	0.928813	0.938349	1.18183	1.17203	0.989838	1.00836	-0.652982	-0.838383	2.24208	2.26846	-0.745683	2.25527	-3.00095
CG5757	FBgn0034299	CG5757	NA	CG5757	CG5757	58	G17	BKN51197	Probe	1.10821	2.08407	1.89569	1.65052	0.871269	0.968958	1.24166	1.09175	0.899181	1.13732	-1.19427	-0.523645	3.15641	1.10265	-0.858956	2.12953	-2.98849
CG1368	FBgn0030539	CG1368	NA	CG1368	CG1368	53	P04	BKN46526	Probe	1.14444	2.19434	1.78503	1.63643	0.929357	0.981067	1.27621	1.10154	0.947293	1.15857	-0.647866	-0.399143	3.68433	1.24477	-0.523505	2.46455	-2.98805
CG6873	FBgn0030951	CG6873	NA	CG6873	CG6873	13	P10	BKN26041	Probe	1.38414	1.79409	1.92402	1.77148	1.1446	1.07931	1.36753	1.21293	1.06049	1.12746	1.37678	0.611008	5.07982	2.86233	0.993892	3.97108	-2.97719
CG14142	FBgn0036143	CG14142	NA	CG14142	CG14142	5	L07	BKN24000	Probe	1.20675	1.41314	1.77467	1.4095	0.936487	1.00606	1.29556	1.10144	0.930844	1.17624	-0.580796	-0.142126	3.98	1.24337	-0.361461	2.61168	-2.97315
CG15279	FBgn0028886	CG15279	NA	CG15279	CG15279	26	H20	BKN30894	Probe	1.19405	1.51721	1.87634	1.64118	0.945255	0.917165	1.25417	1.08708	1.03063	1.15371	-0.498326	-1.0562	3.34751	1.0348	-0.777265	2.19115	-2.96842
CG2096	FBgn0000711	flw	flapwing	CG2096	flw	60	C10	BKN60497	Probe	1.92447	1.97592	1.94442	1.91847	0.981346	1.22304	1.31922	1.25745	0.802385	1.04912	-0.158839	2.08889	4.34153	3.50894	0.965026	3.92523	-2.96021
CG3702	FBgn0031590	CG3702	NA	CG3702	CG3702	2	M11	BKN20270	Probe	1.86006	1.45999	1.68864	1.61266	1.03743	0.926445	1.27927	1.12565	1.1198	1.13647	0.368751	-0.960788	3.73105	1.59493	-0.296019	2.66299	-2.95901
CG8579	FBgn0001285	Jon44E	Jonah 44E	CG8579	Jon44E	27	D11	BKN30962	Probe	1.0103	1.68865	1.78876	1.56627	1.00028	1.01685	1.23816	1.20425	0.983704	1.02816	0.0192715	-0.0311902	3.10285	2.73629	-0.00595935	2.91957	-2.92553
CG10841	FBgn0038163	CG10841	NA	CG10841	CG10841	16	G12	BKN25322	Probe	1.78951	1.81474	1.90436	1.7579	0.912373	1.06563	1.25694	1.16136	0.856186	1.08231	-0.807624	0.470328	3.38988	2.11347	-0.168648	2.75167	-2.92032
NA	FBgn0050282	CG30282	NA			7	D22	BKN24439	Probe	2.18353	1.98226	1.85199	1.83045	1.11008	0.954514	1.22935	1.23812	1.16298	0.992918	1.05213	-0.672172	2.96825	3.22819	0.189978	3.09822	-2.90824
CG7428	FBgn0001174	halo	halo	CG7428	halo	13	P13	BKN26139	Probe	1.07274	1.66957	1.71349	1.66483	0.887089	1.0044	1.21789	1.1399	0.883202	1.06841	-1.04546	-0.159204	2.79309	1.80195	-0.602331	2.29752	-2.89985
CG5657	FBgn0038042	Scgbeta	Sarcoglycan beta	CG5657	Scgbeta	18	M24	BKN27860	Probe	1.42493	1.71716	1.67062	1.93182	0.978663	1.02766	1.134	1.30352	0.952324	0.869953	-0.184074	0.0799262	1.51118	4.17796	-0.0520738	2.84457	-2.89664
CG3881	FBgn0032135	GlcAT-S	GlcAT-S	CG3881	GlcAT-S	30	J06	BKN31667	Probe	1.71917	1.6544	1.74712	1.68609	0.960599	0.950546	1.18042	1.18737	1.01058	0.994145	-0.353993	-0.712969	2.22049	2.49125	-0.533481	2.35587	-2.88935
CG31232	FBgn0051232	koko	kokopelli	CG31232	koko	5	G08	BKN20904	Probe	1.26528	1.24829	1.58838	1.50823	0.981905	0.8887	1.15956	1.17859	1.10488	0.983858	-0.153579	-1.3489	1.90175	2.36369	-0.751238	2.13272	-2.88396
CG6598	FBgn0011768	Fdh	Formaldehyde dehydrogenase	CG6598	Fdh	18	M11	BKN27758	Probe	1.49227	1.98289	1.82287	1.97486	1.02492	1.18668	1.23735	1.33257	0.863682	0.928544	0.251007	1.71509	3.09043	4.59969	0.983049	3.84506	-2.86201
CG6380	FBgn0032632	CG6380	NA	CG6380	CG6380	5	N03	BKN24010	Probe	1.16139	1.37593	1.57258	1.53281	0.901284	0.979568	1.14802	1.1978	0.920083	0.958448	-0.911938	-0.414553	1.72543	2.64261	-0.663245	2.18402	-2.84727
CG32213	FBgn0052213	CG32213	NA	CG32214&CG32208&CG32213	CG32214&825-Oak&CG32213	48	K01	BKN42365	Probe	2.00954	2.17909	1.77763	1.67433	1.02132	0.925639	1.27986	1.09644	1.10336	1.16729	0.217157	-0.96907	3.74016	1.1708	-0.375956	2.45548	-2.83143
CG3792	FBgn0031662	CG3792	NA	CG3792	CG3792	10	A17	BKN21737	Probe	1.27301	1.62922	1.50473	1.77665	0.912021	0.971151	1.09975	1.24278	0.939113	0.884915	-0.81094	-0.501099	0.987729	3.2958	-0.65602	2.14177	-2.79779
CG43227	FBgn0262872	milt	milton	CG43227	milt	54	K05	BKN46599	Probe	1.14643	2.33968	1.67177	1.9587	1.0383	0.930767	1.083	1.31251	1.11553	0.825132	0.376895	-0.916342	0.731666	4.30847	-0.269724	2.52007	-2.78979
CG17732	FBgn0036923	CG17732	NA	CG17732	CG17732	3	B19	BKN23562	Probe	2.22763	1.75423	1.93468	1.91021	1.11307	1.1028	1.29639	1.25708	1.00931	1.03127	1.08019	0.852585	3.99274	3.50355	0.966386	3.74814	-2.78176
CG6429	FBgn0046999	CG6429	NA	CG6429	CG6429	13	P22	BKN26047	Probe	1.21359	1.70396	1.64318	1.84836	1.00357	1.02509	1.16792	1.26557	0.979005	0.92284	0.0501674	0.053489	2.02945	3.62681	0.0518282	2.82813	-2.7763
CG4195	FBgn0002283	l(3)73Ah	lethal (3) 73Ah	CG4195	l(3)73Ah	25	M17	BKN29105	Probe	1.30637	1.6586	1.8059	1.64939	0.916244	0.952236	1.21661	1.10511	0.962202	1.1009	-0.771212	-0.695587	2.7736	1.2967	-0.733399	2.03515	-2.76855
CG31256	FBgn0038499	Brf	Brf	CG31256	Brf	41	B03	BKN23074	Probe	1.858	2.47106	1.89905	1.89648	0.928241	1.1067	1.20861	1.23064	0.83875	0.982098	-0.658364	0.892629	2.65123	3.11953	0.117132	2.88538	-2.76825
CG4461	FBgn0035982	CG4461	NA	CG4461	CG4461	5	D19	BKN23958	Probe	1.29796	1.22871	1.59536	1.48818	1.00727	0.874758	1.16466	1.16292	1.15148	1.0015	0.0849876	-1.49225	1.97963	2.13611	-0.70363	2.05787	-2.7615
CG17261	FBgn0031501	CG17261	NA	CG17261	CG17261	32	J22	BKN31963	Probe	1.97711	1.67853	1.67869	1.68056	0.986762	0.967874	1.07446	1.30972	1.01951	0.820369	-0.107895	-0.534795	0.601171	4.26796	-0.321345	2.43457	-2.75591
CG34409	FBgn0085438	CG34409	NA	CG34409	CG34409	21	P12	BKN29978	Probe	2.05048	1.58538	1.81645	1.57699	1.03121	0.935618	1.2848	1.09343	1.10217	1.17502	0.310213	-0.866463	3.81566	1.12708	-0.278125	2.47137	-2.7495
CG18734	FBgn0004598	Fur2	Furin 2	CG18734	Fur2	40	K07	BKN24960	Probe	1.22594	2.28504	1.91143	1.69723	0.854307	1.04819	1.24967	1.09422	0.815032	1.14206	-1.35382	0.291032	3.27871	1.13853	-0.531393	2.20862	-2.74001
CG5020	FBgn0020503	CLIP-190	Cytoplasmic linker protein 190	CG5020	CLIP-190	18	G24	BKN27824	Probe	1.38474	1.82959	1.92514	1.67436	0.95106	1.09494	1.30677	1.1298	0.868597	1.15664	-0.443718	0.771729	4.1513	1.65522	0.164006	2.90326	-2.73926
CG17611	FBgn0034915	eIF6	eIF6	CG17611	eIF6	7	K04	BKN21310	Probe	1.81316	2.17974	1.89433	1.67101	0.921792	1.04961	1.25746	1.13028	0.878225	1.11253	-0.719028	0.305626	3.39782	1.66214	-0.206701	2.52998	-2.73668
NA	NA	NA	NA			32	A15	BKN33736	Probe	2.22122	1.84165	2.02695	1.56216	1.1086	1.06194	1.29736	1.21745	1.04394	1.06564	1.03813	0.432385	4.00758	2.92806	0.735258	3.46782	-2.73256
CG3624	FBgn0034724	babos	babos	CG3624	babos	3	H21	BKN23599	Probe	2.10144	1.48894	1.69106	1.9193	1.05001	0.936025	1.13314	1.26307	1.12178	0.897139	0.487076	-0.862283	1.49804	3.59043	-0.187604	2.54423	-2.73184
NA	FBgn0085543	CG40950	NA			48	N05	BKN42571	Probe	1.79351	2.27411	1.50673	1.90105	0.911526	0.966002	1.08482	1.24491	0.943606	0.871407	-0.815596	-0.554042	0.759545	3.32672	-0.684819	2.04313	-2.72795
CG15706	FBgn0034093	CG15706	NA	CG15706	CG15706	40	A06	BKN25187	Probe	1.41342	2.00673	1.7327	1.87598	0.984955	0.920524	1.13282	1.20946	1.06999	0.936631	-0.124887	-1.02167	1.49302	2.81199	-0.573276	2.15251	-2.72578
CG13004	FBgn0030797	CG13004	NA	CG13004	CG13004	8	L06	BKN24767	Probe	1.30803	1.57279	1.70801	1.83668	1.05152	0.988192	1.25256	1.1736	1.06408	1.06728	0.501207	-0.325873	3.32287	2.29126	0.087667	2.80707	-2.7194
CG13984	FBgn0260452	CG13984	NA	CG13984	CG13984	21	H23	BKN29840	Probe	1.79882	1.83306	1.70788	1.7182	0.904647	1.08179	1.20801	1.19134	0.836252	1.01399	-0.880297	0.636519	2.64217	2.54892	-0.121889	2.59555	-2.71744
CG1433	FBgn0019637	Atu	Another transcription unit	CG1433	Atu	5	L06	BKN24095	Probe	1.351	1.57278	1.67799	1.65507	1.04843	1.11972	1.22498	1.29333	0.936335	0.94715	0.472177	1.0265	2.90145	4.02997	0.74934	3.46571	-2.71637
CG8317	FBgn0034140	CG8317	NA	CG8317	CG8317	21	P19	BKN29886	Probe	2.06726	1.63908	1.76256	1.6682	1.03965	0.967309	1.24669	1.15667	1.07479	1.07782	0.38959	-0.540606	3.23315	2.04542	-0.0755079	2.63929	-2.71479
NA	FBgn0085580	CG41254	NA	CR41510&CR41510	CR41510&CR41510	47	J24	BKN42268	Probe	1.53606	2.2605	1.62591	1.69386	1.09409	0.965629	1.17244	1.26806	1.13303	0.924593	0.901677	-0.557879	2.09854	3.66297	0.171899	2.88076	-2.70886
CG34449	FBgn0085478	CG34449	NA	CG34450	CG34450	7	I18	BKN21305	Probe	2.16307	1.98229	1.86589	1.76178	1.09968	0.954527	1.23858	1.19167	1.15207	1.03936	0.954282	-0.672032	3.10927	2.55366	0.141125	2.83146	-2.69034
CG1616	FBgn0015929	dpa	disc proliferation abnormal	CG1616	dpa	1	M24	BKN20180	Probe	1.58509	2.33319	1.92983	1.8864	1.26411	1.0559	1.40841	1.1885	1.19719	1.18502	2.50101	0.370308	5.70451	2.50768	1.43566	4.10609	-2.67044
CG30349	FBgn0050349	CG30349	NA	CG30349	CG30349	7	O19	BKN21246	Probe	2.00291	1.9414	1.64092	1.8908	1.01826	0.934839	1.08925	1.27894	1.08923	0.851679	0.188371	-0.87447	0.827207	3.82097	-0.343049	2.32409	-2.66714
CG7895	FBgn0004110	tin	tinman	CG7895	tin	21	H03	BKN29830	Probe	1.85661	1.62944	1.56587	1.76445	0.933711	0.96162	1.10757	1.22341	0.970977	0.905315	-0.606916	-0.599102	1.10717	3.01452	-0.603009	2.06084	-2.66385
CG14168	FBgn0036044	CG14168	NA	CG14168	CG14168	29	J12	BKN31478	Probe	1.75106	2.44013	1.97818	1.73728	0.913123	1.02626	1.2466	1.10921	0.889755	1.12385	-0.800571	0.0655858	3.23177	1.35629	-0.367493	2.29403	-2.66152
CG9932	FBgn0262160	CG9932	NA	CG9932	CG9932	3	P11	BKN23642	Probe	2.33353	1.67744	1.88967	1.92814	1.16598	1.05453	1.26623	1.26889	1.10569	0.99791	1.57789	0.356194	3.53185	3.67494	0.967043	3.6034	-2.63635
NA	FBgn0052399	CG32399	NA			8	L03	BKN24670	Probe	1.10097	1.63721	1.5582	1.8744	0.885061	1.02867	1.1427	1.1977	0.860396	0.954073	-1.06454	0.0903076	1.64398	2.64126	-0.487114	2.14262	-2.62974
CG12676	FBgn0000547	ed	echinoid	CG12676	ed	18	D07	BKN26928	Probe	1.35342	1.71851	1.80936	1.6814	0.929548	1.02846	1.22818	1.13455	0.903824	1.08253	-0.646069	0.0881976	2.95036	1.72415	-0.278936	2.33726	-2.61619
CR34093	FBgn0013698	mt:tRNA:L:CUN	mitochondrial leucine CUN tRNA	CR34094+CR34093	mt:lrRNA+mt:tRNA:L:CUN	47	P12	BKN42298	Probe	1.35175	2.21592	1.57003	1.60097	0.962809	0.946585	1.13215	1.19852	1.01714	0.944617	-0.333204	-0.753693	1.48277	2.65319	-0.543449	2.06798	-2.61143
CG9911	FBgn0030734	CG9911	NA	CG9911	CG9911	14	G17	BKN22829	Probe	1.63104	2.07866	1.67235	1.68986	0.925264	1.0008	1.13169	1.21243	0.924523	0.933407	-0.686372	-0.196224	1.47587	2.85518	-0.441298	2.16553	-2.60682
CG4396	FBgn0086675	fne	found in neurons	CG4396	fne	24	K19	BKN28902	Probe	1.02765	1.4312	1.619	1.66808	0.926624	0.983519	1.15862	1.17208	0.942152	0.988519	-0.673574	-0.373929	1.88736	2.26915	-0.523752	2.07825	-2.60201
CG1575	FBgn0029999	CG1575	NA	CG1575	CG1575	12	I01	BKN22353	Probe	1.84018	1.68558	1.7887	1.5693	1.04568	0.95789	1.27732	1.10597	1.09165	1.15494	0.446298	-0.637456	3.70132	1.3091	-0.0955787	2.50521	-2.60079
CG32701	FBgn0028327	l(1)G0320	lethal (1) G0320	CG32701	l(1)G0320	5	I10	BKN20917	Probe	1.3264	1.27862	1.68804	1.41697	1.02934	0.910292	1.23232	1.10727	1.13078	1.11293	0.292595	-1.12688	3.01359	1.3281	-0.41714	2.17085	-2.58799
CG15127	FBgn0040730	CG15127	NA	CG15127	CG15127	27	D16	BKN31060	Probe	1.02244	1.71518	1.72301	1.59219	1.0123	1.03282	1.19264	1.22418	0.980133	0.97424	0.132362	0.133038	2.4073	3.02575	0.1327	2.71652	-2.58382
CG7012	FBgn0039234	nct	nicastrin	CG7012	nct	2	M17	BKN20273	Probe	1.97658	1.80912	1.71219	1.79573	1.10242	1.14799	1.29711	1.25343	0.960308	1.03485	0.980044	1.31719	4.00369	3.45054	1.14862	3.72712	-2.5785
CG13225	FBgn0026386	Or47a	Odorant receptor 47a	CG13225	Or47a	14	L06	BKN26495	Probe	1.612	2.08126	1.70264	1.6434	0.914463	1.00205	1.15219	1.1791	0.912589	0.977174	-0.787966	-0.183349	1.78908	2.37119	-0.485657	2.08014	-2.56579
CG6666	FBgn0037873	SdhC	Succinate dehydrogenase C	CG6666	SdhC	22	I23	BKN28508	Probe	1.95203	1.68536	1.67126	1.70041	1.14393	0.970729	1.23644	1.21683	1.17842	1.01612	1.37048	-0.505434	3.0766	2.91898	0.432522	2.99779	-2.56527
CG1967	FBgn0030341	p24-1	p24-related-1	CG1967	p24-1	21	A14	BKN28359	Probe	1.96993	1.8636	1.82655	1.65909	0.990704	1.09981	1.29195	1.15036	0.900794	1.12309	-0.0708083	0.821849	3.92482	1.95371	0.37552	2.93926	-2.56374
CG31692	FBgn0032820	fbp	fructose-1,6-bisphosphatase	CG31692	fbp	5	G01	BKN20805	Probe	1.37877	1.56535	1.64509	1.67202	1.06998	1.11443	1.20096	1.30658	0.960117	0.919164	0.674884	0.972107	2.53436	4.22229	0.823495	3.37833	-2.55483
CG6727	FBgn0029084	gom	gomdanji	CG6727	gom	5	J01	BKN23985	Probe	1.23099	1.34211	1.58475	1.49192	0.955295	0.955495	1.15691	1.16584	0.999791	0.992344	-0.403879	-0.662083	1.86127	2.17856	-0.532981	2.01991	-2.5529
CG14968	FBgn0035431	CG14968	NA	CG14968	CG14968	34	J24	BKN32444	Probe	1.93268	1.83073	1.64978	1.81166	0.954225	1.05437	1.18495	1.20472	0.905018	0.983593	-0.413945	0.354615	2.2897	2.7431	-0.0296653	2.5164	-2.54607
CG14070	FBgn0032313	CG14070	NA	CG14070	CG14070	13	H24	BKN26000	Probe	1.12212	1.85741	1.64153	1.82769	0.927922	1.1174	1.16675	1.25141	0.83043	0.932344	-0.66137	1.00269	2.01154	3.42122	0.17066	2.71638	-2.54572
CG5540	FBgn0039551	Or98a	Odorant receptor 98a	CG5540	Or98a	8	D09	BKN24625	Probe	1.26349	1.48406	1.6112	1.8178	1.01571	0.932437	1.18156	1.16154	1.08931	1.01724	0.164402	-0.89917	2.23794	2.11606	-0.367384	2.177	-2.54439
CG14485	FBgn0034262	swi2	swi2	CG14485	swi2	18	B04	BKN27010	Probe	1.76657	1.97125	1.93353	1.96593	1.21331	1.17972	1.31246	1.32654	1.02847	0.989393	2.02312	1.6435	4.23836	4.51211	1.83331	4.37523	-2.54192
CG17184	FBgn0037884	CG17184	NA	CG17184	CG17184	14	M06	BKN23051	Probe	2.08427	2.31539	1.99475	1.70159	1.18238	1.11478	1.34986	1.22086	1.06064	1.10567	1.73216	0.975715	4.8099	2.97749	1.35394	3.89369	-2.53976
CG1621	FBgn0263240	Coop	Corepressor of Pangolin	CG1621	Coop	18	J15	BKN26968	Probe	1.4093	1.66119	1.69563	1.78425	0.967926	0.994159	1.15098	1.20394	0.973612	0.956007	-0.285072	-0.264515	1.77058	2.7319	-0.274794	2.25124	-2.52603
CG1058	FBgn0022981	rpk	ripped pocket	CG1058	rpk	5	B10	BKN24037	Probe	1.27941	1.47639	1.76471	1.42772	0.992873	1.05109	1.28828	1.11568	0.94461	1.15471	-0.0504068	0.320897	3.86883	1.45013	0.135245	2.65948	-2.52423
CG3992	FBgn0003507	srp	serpent	CG3992	srp	52	E13	BKN45799	Probe	1.10096	2.15369	0.685376	2.03785	1.09284	1.27812	1.28667	1.34133	0.855034	0.959247	0.889888	2.65528	3.84413	4.72696	1.77258	4.28554	-2.51296
CG8949	FBgn0030812	CG8949	NA	CG8949	CG8949	25	I20	BKN29178	Probe	1.54488	2.1349	1.84017	2.00948	1.08353	1.22569	1.2397	1.34638	0.884016	0.920764	0.802361	2.11619	3.12634	4.80027	1.45928	3.9633	-2.50403
CG3019	FBgn0003638	su(w[a])	suppressor of white-apricot	CG3019	su(w[a])	22	G12	BKN28586	Probe	1.67373	1.7078	1.62933	1.59837	0.980837	0.983655	1.20542	1.1438	0.997136	1.05387	-0.163622	-0.372531	2.60252	1.85858	-0.268076	2.23055	-2.49863
CG4282	FBgn0034114	CG4282	NA	CG4282	CG4282	9	J16	BKN25048	Probe	1.4187	2.09865	1.85909	1.69456	1.03983	1.03864	1.19532	1.23138	1.00115	0.970717	0.391323	0.192865	2.44818	3.13028	0.292094	2.78923	-2.49714
CG43331	FBgn0263036	CG43331	NA	CG43329	CG43329	1	H07	BKN23208	Probe	1.18896	2.39666	1.77734	1.74074	0.948198	1.08462	1.29712	1.09674	0.874219	1.18271	-0.470639	0.665673	4.0039	1.17508	0.0975172	2.58949	-2.49197
CG15671	FBgn0000395	cv-2	crossveinless 2	CG15671	cv-2	55	H10	BKN50329	Probe	1.95505	2.5045	1.84623	1.96144	0.938164	1.17029	1.22433	1.22674	0.80165	0.998035	-0.565021	1.54655	2.89144	3.06288	0.490767	2.97716	-2.48639
CG11875	FBgn0039301	CG11875	NA	CG11875	CG11875	23	A05	BKN28643	Probe	0.670812	1.78738	1.66459	1.78003	1.03754	1.005	1.20156	1.19436	1.03238	1.00604	0.369755	-0.153084	2.5436	2.59266	0.108336	2.56813	-2.4598
CG43867	FBgn0264449	CG43867	NA	CG43867	CG43867	32	J16	BKN31960	Probe	1.75313	1.83293	1.73831	1.56432	0.874975	1.05691	1.11262	1.21914	0.827864	0.912629	-1.15941	0.380679	1.18438	2.95253	-0.389367	2.06846	-2.45782
CG10385	FBgn0005617	msl-1	male-specific lethal 1	CG10385	msl-1	5	B23	BKN23948	Probe	1.35208	1.8123	1.78982	1.65437	1.04926	1.29024	1.30662	1.29279	0.813233	1.0107	0.480027	2.77988	4.14907	4.02202	1.62996	4.08554	-2.45559
CG6871	FBgn0000261	Cat	Catalase	CG6871	Cat	9	G13	BKN21579	Probe	1.56653	2.25966	1.77981	1.93247	1.14818	1.11833	1.14435	1.40426	1.0267	0.81491	1.41048	1.01222	1.66921	5.64079	1.21135	3.655	-2.44365
CG4784	FBgn0036619	Cpr72Ec	Cuticular protein 72Ec	CG4784	Cpr72Ec	7	B06	BKN24419	Probe	2.15825	2.135	1.83043	1.81989	1.09723	1.02806	1.21504	1.23097	1.06728	0.987058	0.931243	0.0840779	2.74957	3.12441	0.507661	2.93699	-2.42933
CG31860	FBgn0051860	CG31860	NA	CG31860	CG31860	3	G24	BKN20528	Probe	2.12068	1.56192	1.64634	1.9553	1.05963	0.981901	1.10318	1.28676	1.07916	0.857332	0.577509	-0.390561	1.0401	3.93448	0.0934737	2.48729	-2.39381
CG43122	FBgn0262582	cic	capicua	CG43122	cic	5	K20	BKN20934	Probe	1.35635	1.36243	1.59707	1.54365	1.05258	0.969957	1.1659	1.20627	1.08518	0.96654	0.511208	-0.513371	1.99865	2.76562	-0.00108165	2.38213	-2.38322
CG1826	FBgn0030228	CG1826	NA	CG1826	CG1826	7	I05	BKN21203	Probe	2.29416	2.44154	2.01198	1.84367	1.16633	1.17567	1.33556	1.24706	0.992054	1.07096	1.58119	1.60185	4.59124	3.35806	1.59152	3.97465	-2.38313
CG7484	FBgn0036745	CG7484	NA	CG7484	CG7484	9	G12	BKN21674	Probe	1.79523	2.23226	2.02971	1.82413	1.3158	1.10477	1.30502	1.32554	1.19102	0.984522	2.98721	0.872796	4.12458	4.4976	1.93001	4.31109	-2.38109
CG12699	FBgn0046294	CG12699	NA	CG12699	CG12699	30	F05	BKN31547	Probe	1.8242	1.68042	1.71106	1.69142	1.01929	0.965494	1.15606	1.19112	1.05572	0.970563	0.198063	-0.559268	1.84821	2.54571	-0.180602	2.19696	-2.37756
CG42235	FBgn0250757	CG42235	NA	CG42235	CG42235	5	D06	BKN24047	Probe	1.40399	1.55875	1.63459	1.66298	1.08955	1.10973	1.19329	1.29951	0.981823	0.918263	0.85902	0.923788	2.41721	4.11969	0.891404	3.26845	-2.37704
CG4901	FBgn0032194	CG4901	NA	CG4901	CG4901	37	E03	BKN23289	Probe	1.91778	1.78937	1.76398	1.90554	0.932024	1.01109	1.13265	1.1906	0.9218	0.951322	-0.622782	-0.09042	1.49041	2.53815	-0.356601	2.01428	-2.37088
CG42701	FBgn0261612	Cng	Cyclic-nucleotide-gated ion channel protein	CG42701	Cng	21	I19	BKN28314	Probe	2.02326	1.69053	1.65537	1.72505	1.01752	0.997672	1.17087	1.19609	1.0199	0.978916	0.181473	-0.228393	2.07458	2.61785	-0.0234601	2.34622	-2.36968
CG6664	FBgn0036685	CG6664	NA	CG6664	CG6664	52	B21	BKN45971	Probe	1.109	1.77257	0.659406	1.84992	1.10082	1.05194	1.23791	1.21763	1.04646	1.01665	0.964963	0.329621	3.09908	2.93071	0.647292	3.01489	-2.3676
CG14721	FBgn0037942	CG14721	NA	CG14721	CG14721	13	C08	BKN22704	Probe	1.11904	1.91257	1.61359	1.85209	0.925375	1.15059	1.14688	1.26812	0.804262	0.904394	-0.685326	1.34395	1.70799	3.66389	0.329313	2.68594	-2.35662
CG15914	FBgn0030700	CG15914	NA	CG15914	CG15914	5	M03	BKN20842	Probe	1.35284	1.38448	1.57671	1.56894	1.04985	0.98566	1.15105	1.22603	1.06513	0.93884	0.48558	-0.351913	1.77159	3.0526	0.0668337	2.41209	-2.34526
CR33403	FBgn0053403	5SrRNA:CR33403	5SrRNA:CR33403	CR33363+CR33365+CR33366+CR33367+CR33364+CR33362+CR33368&CR33416+CR33415+CR33417&CR33356+CR33355+CR33357&CR33416+CR33419+CR33417+CR33420+CR33418+CR33415+CR33421&CR33416+CR33415+CR33417+CR33414+CR33418+CR33413+CR33419&CR33356+CR33357+CR33355+CR33358&CR33356+CR33355+CR33354+CR33357&CR33356+CR33358+CR33355+CR33359+CR33357+CR33354+CR33360&CR33356+CR33355+CR33357+CR33354+CR33358&CR33416+CR33417+CR33418…	5SrRNA-Psi:CR33363+5SrRNA:CR33365+5SrRNA:CR33366+5SrRNA:CR33367+5SrRNA:CR33364+5SrRNA:CR33362+5SrRNA:CR33368&5SrRNA-Psi:CR33416+5SrRNA:CR33415+5SrRNA:CR33417&5SrRNA-Psi:CR33356+5SrRNA:CR33355+5SrRNA:CR33357&5SrRNA-Psi:CR33416+5SrRNA:CR33419+5SrRNA:CR33417+5SrRNA:CR33420+5SrRNA:CR33418+5SrRNA:CR33415+5SrRNA:CR33421&5SrRNA-Psi:CR33416+5SrRNA:CR33415+5SrRNA:CR33417+5SrRNA:CR33414+5SrRNA:CR33418+5SrR…	47	D20	BKN42230	Probe	1.28207	2.54657	1.5944	1.61327	0.913176	1.08783	1.14972	1.20773	0.839449	0.951963	-0.800074	0.698617	1.75127	2.7869	-0.0507281	2.26909	-2.31982
CR42805	FBgn0261974	snoRNA:Or-CD9b	NA	CG3333+CR42805	Nop60B+snoRNA:Or-CD9b	48	A14	BKN42407	Probe	2.15046	2.19697	1.68862	1.74609	1.09294	0.933237	1.21577	1.14344	1.17113	1.06326	0.890867	-0.89095	2.76074	1.85322	-4.16274e-05	2.30698	-2.30702
CG10596	FBgn0015766	Msr-110	Msr-110	CG10596	Msr-110	26	J11	BKN30806	Probe	1.33836	1.50956	1.78208	1.70981	1.05949	0.91254	1.19117	1.13254	1.16104	1.05177	0.576237	-1.10376	2.38477	1.69494	-0.263762	2.03985	-2.30362
CG31077	FBgn0051077	CG31077	NA	CG31077	CG31077	10	F24	BKN25412	Probe	1.37066	1.78428	1.55409	1.78145	0.98198	1.06358	1.13582	1.24613	0.923278	0.911476	-0.152871	0.449296	1.53893	3.34456	0.148212	2.44174	-2.29353
CG32443	FBgn0003042	Pc	Polycomb	CG32443	Pc	5	M10	BKN20941	Probe	1.32336	1.35824	1.70173	1.39911	1.02698	0.966974	1.24231	1.09331	1.06206	1.13628	0.27044	-0.544044	3.16627	1.12538	-0.136802	2.14582	-2.28263
CG31249	FBgn0051249	CG31249	NA	CG31249	CG31249	26	M07	BKN29292	Probe	1.3226	1.68512	1.83417	1.7491	1.04702	1.01867	1.22598	1.15855	1.02783	1.0582	0.458913	-0.0124701	2.9168	2.07277	0.223222	2.49478	-2.27156
CG9927	FBgn0038189	Art6	Arginine methyltransferase 6	CG9927	Art6	5	D12	BKN24050	Probe	1.47203	1.59075	1.66728	1.67399	1.14236	1.13251	1.21716	1.30812	1.00869	0.930467	1.35569	1.15806	2.78191	4.24463	1.25688	3.51327	-2.25639
CG3216	FBgn0034568	CG3216	NA	CG3216	CG3216	11	H12	BKN25610	Probe	2.11085	1.63017	1.69012	1.80132	1.09606	0.952144	1.22507	1.14194	1.15114	1.07279	0.920176	-0.696534	2.9028	1.83157	0.111821	2.36718	-2.25536
CG9752	FBgn0034614	CG9752	NA	CG9752	CG9752	3	K04	BKN20542	Probe	2.23387	1.56754	1.78126	1.84007	1.11618	0.985439	1.19359	1.21093	1.13268	0.985681	1.10949	-0.354183	2.4217	2.8333	0.377655	2.6275	-2.24984
CG5433	FBgn0010235	Klc	Kinesin light chain	CG5433	Klc	9	K14	BKN21699	Probe	1.40676	1.91193	1.86755	1.53983	1.03108	0.946233	1.20076	1.11895	1.08967	1.07311	0.308954	-0.757319	2.53129	1.49761	-0.224182	2.01445	-2.23863
CG14448	FBgn0037191	CG14448	NA	CG14448	CG14448	14	N06	BKN26507	Probe	2.01366	2.15763	1.78702	1.73832	1.14232	1.03882	1.20929	1.2472	1.09963	0.969601	1.35534	0.194713	2.66166	3.36009	0.775027	3.01087	-2.23585
NA	FBgn0034787	CG13535	NA			27	J01	BKN30993	Probe	1.12158	1.70397	1.6275	1.69622	1.11046	1.02608	1.12654	1.30417	1.08224	0.863799	1.05567	0.06367	1.39707	4.18728	0.559672	2.79218	-2.23251
CG6693	FBgn0037878	CG6693	NA	CG6693	CG6693	46	J16	BKN41880	Probe	1.65207	2.29075	1.89377	1.603	0.972263	1.00357	1.20419	1.11448	0.968808	1.0805	-0.244274	-0.167792	2.58381	1.43277	-0.206033	2.00829	-2.21432
CG14743	FBgn0033326	CG14743	NA	CG14743	CG14743	19	D24	BKN27224	Probe	1.94069	1.86996	1.75454	1.64204	1.02955	0.98677	1.19896	1.14519	1.04335	1.04696	0.29457	-0.340498	2.50385	1.8787	-0.0229641	2.19128	-2.21424
CG7001	FBgn0004462	Pk17E	Protein kinase-like 17E	CG7001	Pk17E	27	N05	BKN31019	Probe	1.06995	1.83997	1.58882	1.75993	1.05934	1.10797	1.09976	1.35315	0.956106	0.812742	0.574798	0.905755	0.987891	4.89861	0.740277	2.94325	-2.20297
CG42575	FBgn0260795	CG42575	NA	CG42575	CG42575	5	K03	BKN20830	Probe	1.26172	1.52888	1.57153	1.58203	0.979145	1.08846	1.14726	1.23626	0.89957	0.928009	-0.179536	0.705117	1.71371	3.20113	0.26279	2.45742	-2.19463
CG30275	FBgn0050275	CG30275	NA	CG30275	CG30275	24	M06	BKN29003	Probe	1.11974	1.70836	1.71356	1.75428	1.00966	1.17398	1.22629	1.23264	0.860028	0.994843	0.107491	1.58452	2.92141	3.14866	0.846003	3.03503	-2.18903
CG9215	FBgn0030659	CG9215	NA	CG9215	CG9215	18	P23	BKN27008	Probe	1.5632	1.66387	1.84059	1.6636	1.07363	0.995762	1.24938	1.12254	1.0782	1.113	0.709235	-0.248033	3.27429	1.54975	0.230601	2.41202	-2.18142
CG13724	FBgn0036707	CG13724	NA	CG13724	CG13724	12	P17	BKN25757	Probe	2.05443	1.77326	1.71977	1.7219	1.16742	1.00772	1.2281	1.21351	1.15848	1.01202	1.5915	-0.125091	2.94914	2.8708	0.733207	2.90997	-2.17676
CG6551	FBgn0001079	fu	fused	CG6551	fu	2	I19	BKN20250	Probe	2.09872	1.7788	1.70524	1.76803	1.17054	1.12875	1.29184	1.23409	1.03703	1.0468	1.62084	1.11939	3.92325	3.16974	1.37011	3.5465	-2.17638
CG11183	FBgn0034921	Dcp1	Decapping protein 1	CG11183	Dcp1	7	A14	BKN21255	Probe	2.16514	2.39008	1.8679	1.86123	1.10073	1.15089	1.23992	1.25894	0.956419	0.984892	0.964187	1.34707	3.12972	3.53049	1.15563	3.33011	-2.17448
CG15701	FBgn0034095	CG15701	NA	CG15701	CG15701	13	A15	BKN22600	Probe	1.48003	1.73483	1.84445	1.73385	1.2239	1.04366	1.31097	1.18716	1.1727	1.10429	2.12271	0.24446	4.21554	2.48819	1.18358	3.35186	-2.16828
CG12516	FBgn0039577	CG12516	NA	CG12516	CG12516	9	B11	BKN24806	Probe	1.35388	2.0139	1.72589	1.67171	0.992323	0.996697	1.10968	1.21477	0.995612	0.913485	-0.0555824	-0.238427	1.13943	2.88918	-0.147005	2.01431	-2.16131
CG33275	FBgn0035802	CG33275	NA	CG33275	CG33275	18	P21	BKN27007	Probe	1.56175	1.56924	1.72786	1.71779	1.07264	0.939132	1.17286	1.1591	1.14216	1.01187	0.699873	-0.830327	2.10491	2.08074	-0.065227	2.09283	-2.15805
CG7873	FBgn0004603	Src42A	Src oncogene at 42A	CG7873	Src42A	57	J11	BKN51014	Probe	2.17892	2.37733	2.05861	1.69481	1.0994	1.1476	1.28563	1.20267	0.958004	1.06899	0.951651	1.31319	3.82832	2.71335	1.13242	3.27084	-2.13842
CG9238	FBgn0036428	CG9238	NA	CG9238	CG9238	22	I16	BKN28600	Probe	1.75187	1.7132	1.50281	1.70788	1.02663	0.986769	1.11182	1.22217	1.04039	0.909703	0.267109	-0.34051	1.17209	2.99662	-0.0367006	2.08436	-2.12106
CG13243	FBgn0028903	CG13243	NA	CG13243	CG13243	3	N11	BKN23630	Probe	2.1422	1.99626	1.94667	1.88057	1.07038	1.25495	1.30443	1.23758	0.852923	1.05402	0.67864	2.41707	4.11552	3.22031	1.54786	3.66791	-2.12006
CG31530	FBgn0051530	CG31530	NA	CG31530	CG31530	2	N05	BKN23435	Probe	2.15087	1.65836	1.65561	1.76264	1.19963	1.05232	1.25425	1.23033	1.13998	1.01944	1.89442	0.333502	3.34868	3.11505	1.11396	3.23187	-2.11791
CG17064	FBgn0033845	mars	mars	CG17064	mars	5	I13	BKN20823	Probe	1.28397	1.47977	1.63455	1.48857	0.996408	1.0535	1.19327	1.16323	0.945809	1.02583	-0.0171555	0.345625	2.41681	2.14062	0.164235	2.27872	-2.11448
NA	FBgn0085686	CG41555	NA			48	P05	BKN42583	Probe	1.98056	2.3518	1.6597	1.72462	1.00659	0.999002	1.19495	1.12937	1.00759	1.05807	0.0785974	-0.214722	2.44253	1.64901	-0.0680625	2.04577	-2.11383
CG9876	FBgn0034821	CG9876	NA	CG9876	CG9876	9	O17	BKN21629	Probe	1.53123	2.4033	1.92226	1.78075	1.1223	1.18941	1.23594	1.29402	0.943578	0.955118	1.16709	1.74318	3.06888	4.03987	1.45513	3.55438	-2.09924
CG1483	FBgn0002645	Map205	Microtubule-associated protein 205	CG1483	Map205	13	N24	BKN26036	Probe	1.24509	1.81649	1.67408	1.76975	1.02961	1.09278	1.18988	1.21174	0.942191	0.98196	0.295159	0.749575	2.36511	2.84515	0.522367	2.60513	-2.08276
CG14098	FBgn0260461	Rcd7	Reduction in Cnn dots 7	CG14098	Rcd7	18	J19	BKN26970	Probe	1.42966	1.74384	1.69596	1.75844	0.981914	1.04362	1.15121	1.18653	0.940871	0.970226	-0.153493	0.244087	1.77405	2.47908	0.0452969	2.12656	-2.08127
CG10755	FBgn0015036	Cyp4ae1	Cytochrome P450-4ae1	CG10755	Cyp4ae1	3	L03	BKN23614	Probe	2.31051	1.55497	1.81681	1.79437	1.15448	0.977532	1.21741	1.18085	1.18101	1.03096	1.46971	-0.435482	2.78579	2.39655	0.517115	2.59117	-2.07405
CG32487	FBgn0052487	CG32487	NA	CG32487	CG32487	5	N01	BKN24009	Probe	1.25783	1.60903	1.61231	1.56935	0.976126	1.14552	1.17703	1.22634	0.852122	0.959788	-0.207938	1.29188	2.1687	3.05719	0.541971	2.61295	-2.07098
CG10121	FBgn0035710	SP1173	SP1173	CG10121	SP1173	3	N07	BKN23628	Probe	2.24524	1.49534	1.74629	1.7954	1.12187	0.940046	1.17015	1.18153	1.19342	0.990371	1.16295	-0.820929	2.0636	2.40644	0.171013	2.23502	-2.06401
CG18657	FBgn0015773	NetA	Netrin-A	CG18657	NetA	8	M07	BKN21420	Probe	1.32187	1.5332	1.46443	1.97017	1.06265	0.963312	1.07393	1.2589	1.10312	0.853074	0.605906	-0.581701	0.593159	3.52989	0.0121025	2.06153	-2.04942
CG3359	FBgn0260745	mfas	midline fasciclin	CG3359	mfas	10	A06	BKN21827	Probe	1.42091	1.80046	1.50238	1.83069	1.01798	1.07323	1.09803	1.28058	0.948521	0.857448	0.185737	0.548486	0.961424	3.84476	0.367112	2.40309	-2.03598
CG3407	FBgn0031573	CG3407	NA	CG3407	CG3407	37	E04	BKN24441	Probe	2.20869	1.79105	1.8901	1.841	1.0734	1.01204	1.21363	1.15028	1.06063	1.05508	0.70706	-0.0806182	2.72804	1.95261	0.313221	2.34032	-2.0271
CG7625	FBgn0028663	VhaM9.7-b	Vacuolar H[+] ATPase subunit M9.7-b	CG7625	VhaM9.7-b	59	H19	BKN60238	Probe	2.30243	1.80812	1.65083	2.03765	1.13485	1.0805	1.11721	1.33918	1.0503	0.834245	1.28508	0.62332	1.25447	4.69578	0.954199	2.97512	-2.02092
CG8707	FBgn0033272	RagC	NA	CG8707	RagC	1	C14	BKN20115	Probe	1.37803	2.79534	1.80253	1.96108	1.09898	1.26505	1.3155	1.23556	0.86873	1.0647	0.947727	2.52088	4.28478	3.19096	1.7343	3.73787	-2.00357
CG10809	FBgn0036052	CG10809	NA	CG10809	CG10809	52	B11	BKN45966	Probe	1.18134	1.91035	0.60981	2.08081	1.17262	1.13371	1.14481	1.36961	1.03432	0.835865	1.64039	1.17041	1.67623	5.13756	1.4054	3.40689	-2.00149
CG30343	FBgn0050343	CG30343	NA	CG30343+CG2049	CG30343+Pkn	27	E06	BKN29531	Probe	0.984836	1.82242	1.79656	1.44517	0.975068	1.0974	1.24355	1.11114	0.888525	1.11917	-0.217893	0.797056	3.18527	1.3842	0.289582	2.28473	-1.99515
CG10363	FBgn0041180	TepIV	Thiolester containing protein IV	CG10363	TepIV	16	N24	BKN26228	Probe	2.00258	1.81667	1.75705	1.82734	1.021	1.06676	1.15971	1.20723	0.957106	0.960639	0.21421	0.482021	1.90401	2.77959	0.348115	2.3418	-1.99368
CG2102	FBgn0004878	cas	castor	CG2102	cas	19	C07	BKN27888	Probe	1.80854	2.13013	1.79754	1.62757	0.959442	1.12406	1.22835	1.1351	0.853548	1.08215	-0.364874	1.07122	2.9529	1.73212	0.353173	2.34251	-1.98934
CG3819	FBgn0036833	CG3819	NA	CG3819	CG3819	13	H12	BKN25994	Probe	1.22441	1.84779	1.67441	1.75379	1.01251	1.11162	1.19012	1.20082	0.910849	0.991092	0.134343	0.943222	2.3687	2.68647	0.538782	2.52758	-1.9888
CG11034	FBgn0031741	CG11034	NA	CG11034	CG11034	2	O17	BKN20285	Probe	1.99136	1.74372	1.65843	1.70617	1.11066	1.10649	1.25639	1.19092	1.00377	1.05497	1.05755	0.890493	3.38138	2.54271	0.974023	2.96204	-1.98802
CG32603	FBgn0052603	CG32603	NA	CG32603	CG32603	47	F06	BKN42235	Probe	1.4146	2.47394	1.61566	1.58284	1.00758	1.0568	1.16505	1.18495	0.953423	0.983204	0.0879207	0.379595	1.98561	2.45612	0.233758	2.22086	-1.9871
CG10395	FBgn0033019	CG10395	NA	CG10395	CG10395	21	E11	BKN28286	Probe	2.27615	2.05284	1.81456	1.81193	1.1447	1.21149	1.28347	1.25633	0.944871	1.0216	1.37777	1.97018	3.79521	3.49262	1.67397	3.64392	-1.96994
CG31619	FBgn0051619	CG31619	NA	CG31619	CG31619	5	B07	BKN23940	Probe	1.2329	1.59137	1.76344	1.37535	0.956779	1.13295	1.28736	1.07475	0.844505	1.19782	-0.389928	1.16255	3.85469	0.855836	0.386309	2.35526	-1.96896
NA	FBgn0050066	CR30066	NA			27	B07	BKN30948	Probe	1.08813	1.66316	1.72023	1.50832	1.07733	1.0015	1.19072	1.15969	1.07572	1.02676	0.744064	-0.189026	2.37791	2.08929	0.277519	2.2336	-1.95608
CG15522	FBgn0039723	CG15522	NA	CG15522	CG15522	3	P17	BKN23645	Probe	2.25916	1.69573	1.87057	1.78033	1.12882	1.06602	1.25343	1.17161	1.05891	1.06984	1.22836	0.474434	3.33625	2.26236	0.851399	2.79931	-1.94791
CG11349	FBgn0035550	CG11349	NA	CG11349	CG11349	9	B07	BKN24804	Probe	1.67784	2.26522	2.0164	1.69315	1.22977	1.12108	1.29646	1.23036	1.09695	1.05373	2.17793	1.04053	3.99383	3.11549	1.60923	3.55466	-1.94543
CG31337	FBgn0051337	CG31337	NA	CG31337	CG31337	3	P06	BKN23735	Probe	2.23096	1.512	1.65834	1.86838	1.11473	0.950524	1.11122	1.22955	1.17275	0.903759	1.09583	-0.713199	1.16299	3.1038	0.191317	2.1334	-1.94208
CG15880	FBgn0031283	CG15880	NA	CG15880	CG15880	10	P23	BKN25184	Probe	1.50913	1.97527	1.71461	1.74254	1.08118	1.17743	1.25314	1.21892	0.918258	1.02808	0.78028	1.61994	3.33179	2.94936	1.20011	3.14057	-1.94046
CG12521	FBgn0040816	CG12521	NA	CG12521	CG12521	2	H24	BKN23504	Probe	2.01761	1.64511	1.57162	1.74599	1.1253	1.04391	1.19062	1.21871	1.07797	0.976946	1.1953	0.247078	2.3763	2.94637	0.721188	2.66134	-1.94015
CG17743	FBgn0002521	pho	pleiohomeotic	CG17743	pho	40	D14	BKN22035	Probe	1.3512	2.39201	1.75336	1.83484	0.941593	1.09726	1.14632	1.18294	0.858133	0.969047	-0.532767	0.795585	1.69942	2.42686	0.131409	2.06314	-1.93173
NA	FBgn0084019	CG41457	NA			48	G21	BKN42351	Probe	1.86658	2.5645	1.74967	1.62251	0.948659	1.08936	1.25973	1.06251	0.870842	1.18562	-0.466309	0.71435	3.43253	0.678027	0.124021	2.05528	-1.93126
CG2901	FBgn0029679	CG2901	NA	CG2901	CG2901	8	P15	BKN24700	Probe	1.34843	1.58169	1.71695	1.69098	1.084	0.993783	1.25912	1.0805	1.09078	1.16531	0.806758	-0.268382	3.42313	0.93927	0.269188	2.1812	-1.91201
CG16965	FBgn0032387	CG16965	NA	CG16965	CG16965	13	K21	BKN22663	Probe	1.19876	1.86634	1.6559	1.74991	0.991302	1.12277	1.17696	1.19816	0.882905	0.982306	-0.0651817	1.05795	2.16763	2.64794	0.496383	2.40778	-1.9114
CG9153	FBgn0035207	CG9153	NA	CG9153	CG9153	9	I09	BKN21589	Probe	1.37646	2.38743	1.87346	1.67959	1.00887	1.18156	1.20456	1.22051	0.853847	0.986933	0.100097	1.66243	2.58935	2.9724	0.881266	2.78088	-1.89961
CG5177	FBgn0031908	CG5177	NA	CG5177	CG5177	38	N07	BKN33132	Probe	1.47715	1.94959	1.84199	1.91418	1.13346	1.03089	1.20661	1.19119	1.0995	1.01295	1.27203	0.113189	2.62067	2.54664	0.692612	2.58366	-1.89104
CG14907	FBgn0038455	CG14907	NA	CG14907+CG14906	CG14907+CG14906	13	N20	BKN26034	Probe	1.20129	1.90081	1.71475	1.69911	0.993392	1.14351	1.21879	1.16338	0.86872	1.04763	-0.0455265	1.27119	2.8068	2.1428	0.612832	2.4748	-1.86197
CG8613	FBgn0033924	CG8613	NA	CG8613	CG8613	2	O05	BKN20279	Probe	2.18657	1.7219	1.73716	1.67785	1.21954	1.09264	1.31603	1.17115	1.11614	1.12371	2.08172	0.748137	4.29283	2.25564	1.41493	3.27424	-1.85931
CG17814	FBgn0040959	Peritrophin-15a	Peritrophin-15a	CG17814	Peritrophin-15a	26	L24	BKN30920	Probe	1.309	1.89861	1.83474	1.79011	1.03625	1.14773	1.22636	1.18572	0.902871	1.03428	0.357605	1.31453	2.92258	2.46729	0.836065	2.69493	-1.85887
CR32875	FBgn0063392	snoRNA:U14:30Ea	snoRNA:U14:30Ea	CR32873+CR32875	Uhg2+snoRNA:U14:30Ea	45	H13	BKN41387	Probe	1.45505	2.12576	1.68014	1.74101	1.1283	1.01479	1.26736	1.10764	1.11186	1.14421	1.22351	-0.0523884	3.54912	1.33336	0.58556	2.44124	-1.85568
CG4427	FBgn0043364	cbt	cabut	CG4427	cbt	23	E04	BKN28762	Probe	0.689583	2.34287	1.77646	1.88597	1.06657	1.31733	1.28232	1.26544	0.809648	1.01334	0.642849	3.05846	3.77767	3.62485	1.85066	3.70126	-1.8506
CG9648	FBgn0017578	Max	Max	CG9648	Max	5	K19	BKN20838	Probe	1.46516	1.75619	1.75363	1.61928	1.13702	1.25029	1.2802	1.26537	0.909406	1.01172	1.30552	2.36913	3.74523	3.62385	1.83733	3.68454	-1.84721
CG8194	FBgn0010406	RNaseX25	Ribonuclease X25	CG8194	RNaseX25	2	C06	BKN20303	Probe	2.13933	1.77709	1.75675	1.66334	1.19319	1.12766	1.33087	1.16102	1.05811	1.14629	1.83388	1.10819	4.51965	2.10859	1.47103	3.31412	-1.84308
CG5380	FBgn0038951	CG5380	NA	CG5380	CG5380	3	K09	BKN20449	Probe	2.45096	1.8978	1.88921	1.96874	1.22465	1.19305	1.26593	1.2956	1.02649	0.977095	2.12983	1.78061	3.52718	4.06292	1.95522	3.79505	-1.83983
CG31938	FBgn0260648	Rrp40	NA	CG31938	Rrp40	11	G10	BKN22249	Probe	2.02428	1.96387	1.77982	1.77474	1.05111	1.14705	1.29008	1.1251	0.916355	1.14664	0.497364	1.30758	3.8963	1.5869	0.902474	2.7416	-1.83912
CG4767	FBgn0028902	Tektin-A	Tektin A	CG4767	Tektin-A	8	L13	BKN24675	Probe	1.34024	1.7296	1.69958	1.78755	1.07741	1.08671	1.24638	1.1422	0.991444	1.09121	0.744831	0.687157	3.22846	1.83534	0.715994	2.5319	-1.8159
CG3955	FBgn0033793	CG3955	NA	CG3955	CG3955	2	L22	BKN23527	Probe	2.03121	1.61764	1.54902	1.73592	1.13289	1.02648	1.1735	1.21168	1.10366	0.968485	1.26664	0.0678434	2.11468	2.84428	0.667244	2.47948	-1.81223
CG32491	FBgn0002781	mod(mdg4)	modifier of mdg4	CG32491	mod(mdg4)	44	J13	BKN41015	Probe	1.36891	2.18512	1.89112	1.54407	1.18013	1.24208	1.34642	1.21216	0.95012	1.11076	1.71097	2.28471	4.75721	2.85115	1.99784	3.80418	-1.80634
CG42360	FBgn0259742	CG42360	NA	CG42360	CG42360	8	B11	BKN24614	Probe	1.34992	1.76847	1.70079	1.81553	1.08519	1.11113	1.24727	1.16008	0.976651	1.07515	0.817966	0.938266	3.24203	2.09496	0.878116	2.66849	-1.79038
CG3492	FBgn0035007	CG3492	NA	CG3492	CG3492	27	I06	BKN29555	Probe	1.10022	1.94883	1.70218	1.663	1.08931	1.17352	1.17823	1.27862	0.928241	0.921485	0.856741	1.57977	2.187	3.8163	1.21826	3.00165	-1.7834
CG9547	FBgn0031824	CG9547	NA	CG9547	CG9547	3	K06	BKN20543	Probe	2.1161	1.6696	1.69033	1.85015	1.05734	1.0496	1.13266	1.21756	1.00737	0.93027	0.555965	0.305508	1.4906	2.9296	0.430737	2.2101	-1.77936
CG6027	FBgn0004876	cdi	center divider	CG6027	cdi	56	I07	BKN50436	Probe	2.11127	2.6561	1.94601	1.69422	1.01708	1.13877	1.23973	1.13981	0.89314	1.08767	0.177291	1.22242	3.12681	1.80052	0.699855	2.46366	-1.76381
CG9522	FBgn0030587	CG9522	NA	CG9522	CG9522	11	F06	BKN25595	Probe	2.14575	1.86048	1.63226	1.93165	1.11418	1.08666	1.18313	1.22457	1.02532	0.966158	1.09064	0.686635	2.26188	3.03142	0.88864	2.64665	-1.75801
CG8010	FBgn0031008	CG8010	NA	CG8010	CG8010	21	N19	BKN29874	Probe	2.26853	1.81352	1.7002	1.74262	1.14087	1.07026	1.20258	1.20827	1.06598	0.995287	1.34174	0.517947	2.55911	2.79477	0.929845	2.67694	-1.74709
CG4073	FBgn0037827	CG4073	NA	CG4073	CG4073	3	N14	BKN23727	Probe	2.3696	1.5779	1.8616	1.72181	1.184	0.991952	1.24742	1.1331	1.19361	1.1009	1.74746	-0.287214	3.24443	1.70312	0.730122	2.47378	-1.74365
CG7865	FBgn0033050	Pngl	PNGase-like	CG7865	Pngl	9	I24	BKN21692	Probe	1.37513	2.24368	1.70562	1.73474	1.0079	1.11042	1.09665	1.26058	0.907675	0.869956	0.0909322	0.930902	0.940265	3.55429	0.510917	2.24728	-1.73636
CG42382	FBgn0259728	CG42382	NA	CG42382	CG42382	27	B24	BKN31052	Probe	1.11931	1.71039	1.67597	1.56266	1.10821	1.02994	1.16008	1.20148	1.07599	0.965548	1.03452	0.103423	1.90971	2.69607	0.568973	2.30289	-1.73392
CG3820	FBgn0010660	Nup214	Nucleoporin 214	CG3820	Nup214	2	E06	BKN20315	Probe	2.20363	1.65526	1.71483	1.64346	1.22905	1.05035	1.29911	1.14714	1.17013	1.13248	2.17121	0.313302	4.03429	1.90705	1.24225	2.97067	-1.72842
CG4423	FBgn0010042	GstD6	Glutathione S transferase D6	CG4423	GstD6	52	C01	BKN45781	Probe	1.05308	1.75444	0.620641	1.76473	1.04531	1.04118	1.16514	1.16156	1.00397	1.00308	0.442869	0.218995	1.98697	2.11644	0.330932	2.0517	-1.72077
NA	FBgn0050034	CG30034	NA			9	H18	BKN25037	Probe	1.35389	2.39497	1.749	1.74622	0.992326	1.18529	1.12454	1.26892	0.837199	0.886216	-0.055551	1.7008	1.36647	3.67543	0.822625	2.52095	-1.69833
CR32449	FBgn0052449	tRNA:CR32449	transfer RNA:CR32449	CR32449	tRNA:CR32449	47	P04	BKN42294	Probe	1.5842	2.26765	1.58308	1.58331	1.12837	0.968682	1.14155	1.1853	1.16485	0.963093	1.22416	-0.52649	1.62655	2.46116	0.348837	2.04386	-1.69502
CG11192	FBgn0034507	CG11192	NA	CG11192	CG11192	26	F12	BKN30878	Probe	1.29332	1.90011	1.77457	1.80564	1.02384	1.14863	1.18615	1.19601	0.891351	0.991758	0.240837	1.32385	2.30803	2.61662	0.782344	2.46233	-1.67998
CG33196	FBgn0053196	dp	dumpy	CG33196	dp	3	J19	BKN23610	Probe	2.04697	1.75431	1.8448	1.68706	1.0228	1.10285	1.23617	1.11023	0.927414	1.11343	0.231079	0.853085	3.07237	1.37103	0.542082	2.2217	-1.67962
CG3589	FBgn0035065	CG3589	NA	CG3589	CG3589	1	J21	BKN23227	Probe	1.51411	2.29703	1.73132	1.83449	1.20751	1.03953	1.26353	1.1558	1.16159	1.09321	1.96856	0.202043	3.49061	2.03276	1.0853	2.76169	-1.67639
CG5469	FBgn0034372	Gint3	GDI interacting protein 3	CG42306+CG5469	CG42306+Gint3	5	M24	BKN20948	Probe	1.40266	1.47421	1.73395	1.38568	1.08852	1.04954	1.26583	1.08282	1.03714	1.16901	0.849305	0.304917	3.52572	0.972976	0.577111	2.24935	-1.67224
CG4415	FBgn0031296	CG4415	NA	CG4415	CG4415	2	H19	BKN23406	Probe	2.0184	1.62088	1.57423	1.67487	1.12574	1.02854	1.1926	1.16907	1.09451	1.02012	1.19942	0.0889658	2.40658	2.2255	0.644191	2.31604	-1.67185
CG5604	FBgn0032208	CG5604	NA	CG5604	CG5604	37	M14	BKN21897	Probe	1.93151	2.02346	1.75174	1.91999	0.938696	1.14337	1.12479	1.19963	0.820994	0.937612	-0.560025	1.26968	1.37036	2.66929	0.354828	2.01983	-1.665
CG8592	FBgn0003527	stil	stand still	CG8592	stil	7	H04	BKN24454	Probe	2.17335	2.16619	1.81707	1.70028	1.10491	1.04308	1.20618	1.15007	1.05928	1.04879	1.00346	0.238507	2.61409	1.94955	0.620982	2.28182	-1.66084
CG10962	FBgn0030073	CG10962	NA	CR43836+CG10962	CR43836+CG10962	28	N01	BKN31209	Probe	1.54809	1.6314	0.786302	1.76014	1.23701	1.03352	1.18865	1.24726	1.19689	0.953012	2.24604	0.140157	2.34629	3.36089	1.1931	2.85359	-1.66049
CG7927	FBgn0027549	CG7927	NA	CG7927	CG7927	8	E17	BKN21377	Probe	1.41777	1.88714	1.71235	1.91135	1.13974	1.1857	1.25574	1.22131	0.961241	1.02819	1.33109	1.70495	3.37151	2.98408	1.51802	3.17779	-1.65978
CG10858	FBgn0035458	CG10858	NA	CG10858	CG10858	2	J11	BKN23414	Probe	2.07445	1.82011	1.68359	1.70444	1.157	1.15496	1.27545	1.18971	1.00177	1.07206	1.49349	1.38887	3.67268	2.52523	1.44118	3.09895	-1.65777
CR33751	FBgn0086668	snoRNA:Psi28S-3436a	snoRNA:Psi28S-3436a	CR33751	snoRNA:Psi28S-3436a	45	O24	BKN41344	Probe	1.45134	2.04709	1.64945	1.6913	1.12543	0.977235	1.24421	1.07601	1.15164	1.15632	1.19645	-0.438544	3.19528	0.874109	0.378952	2.03469	-1.65574
NA	NA	NA	NA			33	M21	BKN33907	Probe	1.52742	1.77171	1.64518	1.62144	1.09324	1.02255	1.15447	1.17956	1.06913	0.978736	0.893674	0.0274186	1.82397	2.37774	0.460546	2.10085	-1.64031
CG15382	FBgn0031393	CG15382	NA	CG15382	CG15382	2	L07	BKN23424	Probe	2.05809	1.52579	1.58163	1.61862	1.14788	0.968195	1.1982	1.1298	1.18559	1.06054	1.40767	-0.531492	2.49224	1.65526	0.438091	2.07375	-1.63566
CG13285	FBgn0035611	CG13285	NA	CG13285	CG13285	16	D06	BKN26159	Probe	1.93383	1.90784	1.7618	1.76909	0.985952	1.1203	1.16284	1.16875	0.880079	0.994946	-0.115509	1.0325	1.95187	2.22082	0.458498	2.08635	-1.62785
CG9864	FBgn0034490	CG9864	NA	CG9864	CG9864	3	H14	BKN23691	Probe	2.25123	1.57426	1.84456	1.65229	1.12486	0.989659	1.236	1.08735	1.13661	1.13671	1.19109	-0.310792	3.06992	1.0388	0.440147	2.05436	-1.61421
CG15629	FBgn0031630	CG15629	NA	CG15629	CG15629	9	I06	BKN21683	Probe	1.42169	2.20254	1.86178	1.57669	1.04202	1.09006	1.19705	1.14573	0.955935	1.0448	0.411934	0.721559	2.47463	1.8865	0.566746	2.18056	-1.61382
CG1894	FBgn0039585	CG1894	NA	CG1894	CG1894	1	J06	BKN23315	Probe	1.3993	2.47625	1.68054	1.87715	1.11595	1.12064	1.22648	1.18268	0.995812	1.03703	1.10727	1.03601	2.92429	2.42313	1.07164	2.67371	-1.60207
CG31020	FBgn0260440	spdo	sanpodo	CG31020	spdo	9	L11	BKN24866	Probe	1.77239	2.21023	1.83426	1.83283	1.29907	1.09386	1.17936	1.33186	1.18759	0.885497	2.82978	0.760683	2.20424	4.58941	1.79523	3.39683	-1.6016
CG16783	FBgn0034937	fzr2	fizzy-related 2	CG16783	fzr2	27	B23	BKN30956	Probe	1.19374	1.90889	1.7354	1.65468	1.1819	1.14947	1.20122	1.27223	1.02821	0.944188	1.72766	1.33248	2.53836	3.72346	1.53007	3.13091	-1.60084
CG7390	FBgn0038257	smp-30	Senescence marker protein-30	CG7390	smp-30	3	G07	BKN20424	Probe	2.31022	1.71316	1.74527	1.87769	1.15433	1.07698	1.16947	1.23569	1.07182	0.946413	1.46834	0.587066	2.05314	3.19285	1.0277	2.623	-1.59529
CG33333	FBgn0053333	CG33333	NA	CG33333	CG33333	25	N06	BKN30731	Probe	1.60802	2.00582	1.8971	1.72429	1.12781	1.15158	1.27805	1.1553	0.979358	1.10626	1.21889	1.35418	3.71248	2.02545	1.28654	2.86897	-1.58243
CG7544	FBgn0033994	CG7544	NA	CG7544	CG7544	14	G10	BKN23017	Probe	1.81826	2.50394	1.67551	1.78804	1.03147	1.20556	1.13383	1.28288	0.855594	0.883813	0.312643	1.90918	1.50848	3.8782	1.11091	2.69334	-1.58243
CG14233	FBgn0040089	meso18E	meso18E	CG14233	meso18E	26	J05	BKN30803	Probe	1.52384	1.72972	1.83965	1.78307	1.20632	1.04563	1.22965	1.18106	1.15368	1.04114	1.95739	0.264701	2.97276	2.39955	1.11104	2.68616	-1.57511
CG3893	FBgn0036826	CG3893	NA	CG3893	CG3893	2	P18	BKN23549	Probe	2.06174	1.74427	1.58453	1.74584	1.14992	1.10683	1.2004	1.2186	1.03893	0.98506	1.42682	0.894051	2.52577	2.94477	1.16044	2.73527	-1.57484
CG11153	FBgn0039938	Sox102F	Sox102F	CG11153	Sox102F	3	M16	BKN20560	Probe	2.2519	1.5802	1.8809	1.60872	1.12519	0.993398	1.26036	1.05868	1.13267	1.1905	1.19425	-0.272348	3.44206	0.622395	0.460949	2.03223	-1.57128
CG11896	FBgn0038488	m-cup	mann-cup	CG11896	m-cup	9	H03	BKN24838	Probe	1.3426	2.38902	1.66778	1.78409	0.984051	1.18235	1.07231	1.29644	0.832286	0.82712	-0.133389	1.67051	0.568442	4.07513	0.768561	2.32179	-1.55322
CG3006	FBgn0034943	Fmo-1	Flavin-containing monooxygenase 1	CG3006	Fmo-1	3	C12	BKN20498	Probe	2.2409	1.63494	1.74447	1.78223	1.11969	1.02781	1.16893	1.17287	1.0894	0.996647	1.14252	0.0814945	2.04495	2.2806	0.612007	2.16277	-1.55077
CG3829	FBgn0035091	CG3829	NA	CG3829	CG3829	27	J04	BKN31090	Probe	1.0489	2.08117	1.72154	1.63269	1.0385	1.25321	1.19163	1.25531	0.828672	0.949267	0.378794	2.39917	2.39177	3.47787	1.38898	2.93482	-1.54583
CG10488	FBgn0000625	eyg	eyegone	CG10488	eyg	26	B15	BKN30760	Probe	1.65524	1.80853	1.89794	1.86518	1.31035	1.09327	1.26861	1.23544	1.19856	1.02685	2.93591	0.754599	3.56818	3.18931	1.84526	3.37874	-1.53349
CG31436	FBgn0051436	CG31436	NA	CG31436	CG31436	14	J20	BKN26490	Probe	2.16749	2.2842	1.7391	1.78955	1.22958	1.09976	1.17686	1.28396	1.11805	0.916588	2.17618	0.82131	2.16614	3.89387	1.49875	3.03	-1.53126
CG5367	FBgn0032228	CG5367	NA	CG5367	CG5367	52	C07	BKN45784	Probe	0.974522	1.9587	0.590359	1.86645	0.967334	1.1624	1.10829	1.22851	0.832185	0.902143	-0.290639	1.46543	1.11821	3.08861	0.587398	2.10341	-1.51601
CG31189	FBgn0051189	CG31189	NA	CG31189	CG31189	3	P03	BKN23638	Probe	2.07836	1.75567	1.65965	1.86687	1.03848	1.10371	1.1121	1.22857	0.940904	0.905202	0.378606	0.86189	1.17645	3.08945	0.620248	2.13295	-1.5127
CG5034	FBgn0032223	GATAd	GATAd	CG5034	GATAd	16	B08	BKN26148	Probe	2.12408	1.77857	1.81929	1.69815	1.08295	1.04439	1.20079	1.12188	1.03693	1.07034	0.796898	0.251937	2.53181	1.54026	0.524418	2.03603	-1.51162
CG40249	FBgn0058249	CG40249	NA	CG40249	CG40249	47	B19	BKN42122	Probe	1.60452	2.33449	1.53208	1.64028	1.14285	0.997233	1.10478	1.22796	1.14602	0.899686	1.36036	-0.232908	1.0645	3.08059	0.563725	2.07255	-1.50882
CG9885	FBgn0000490	dpp	decapentaplegic	CG9885	dpp	24	M16	BKN29008	Probe	1.12672	1.63782	1.54566	1.75708	1.01595	1.12551	1.10613	1.23461	0.902661	0.895932	0.166697	1.08608	1.08521	3.17727	0.626387	2.13124	-1.50485
CG13744	FBgn0033363	CG13744	NA	CG13744	CG13744	20	K08	BKN28224	Probe	2.06472	2.62309	1.72251	1.89853	1.02892	1.25551	1.1903	1.24641	0.819524	0.95499	0.288643	2.42276	2.37154	3.3485	1.3557	2.86002	-1.50432
CG31217	FBgn0051217	modSP	modular serine protease	CG31217	modSP	2	H18	BKN23501	Probe	2.01566	1.75362	1.58902	1.70861	1.12422	1.11277	1.2038	1.19262	1.01029	1.00938	1.18508	0.955064	2.57783	2.5674	1.07007	2.57261	-1.50254
CG43729	FBgn0263980	CG43729	NA	CG43729	CG43729	43	E05	BKN40411	Probe	1.64213	2.11916	1.68328	1.8644	1.1406	1.0018	1.12562	1.20611	1.13854	0.933264	1.33914	-0.185936	1.383	2.76332	0.5766	2.07316	-1.49656
CG31087	FBgn0051087	CG31087	NA	CG31087	CG31087	1	L17	BKN23237	Probe	1.23318	2.68592	1.76229	1.72446	0.983461	1.21553	1.28613	1.08648	0.80908	1.18376	-0.138946	2.01171	3.83596	1.02611	0.936381	2.43103	-1.49465
CG17158	FBgn0011570	cpb	capping protein beta	CG17158	cpb	9	G15	BKN21580	Probe	1.43763	2.47367	1.74531	1.80085	1.0537	1.22424	1.12217	1.30862	0.8607	0.857517	0.521792	2.10128	1.33025	4.25197	1.31154	2.79111	-1.47957
CG11426	FBgn0037166	CG11426	NA	CG11426	CG11426	59	G11	BKN60042	Probe	2.45667	1.96239	1.81643	1.918	1.21087	1.17269	1.22927	1.26054	1.03256	0.975193	2.00018	1.57124	2.96703	3.55381	1.78571	3.26042	-1.47471
CG15514	FBgn0039712	CG15514	NA	CG15514	CG15514	2	L05	BKN23423	Probe	1.91028	1.74295	1.49602	1.74691	1.06544	1.106	1.13335	1.21935	0.963326	0.929469	0.632174	0.88548	1.50113	2.95561	0.758827	2.22837	-1.46954
CG12130	FBgn0033466	Pal1	Peptidyl-alpha-hydroxyglycine-alpha-amidating lyase 1	CG12130	Pal1	9	G10	BKN21673	Probe	1.4585	2.24893	1.77023	1.68084	1.069	1.11301	1.13819	1.22141	0.960459	0.931863	0.66572	0.957596	1.57513	2.98558	0.811658	2.28035	-1.4687
CG11593	FBgn0035488	CG11593	NA	CG11593	CG11593	8	E07	BKN21372	Probe	1.29997	1.92847	1.68967	1.828	1.04504	1.21167	1.23911	1.16805	0.862483	1.06083	0.440323	1.97199	3.11732	2.21069	1.20616	2.664	-1.45784
CG1109	FBgn0046222	CG1109	NA	CG1109	CG1109	2	C14	BKN20307	Probe	1.92418	1.8788	1.69805	1.60766	1.07319	1.1922	1.2864	1.12215	0.900179	1.14637	0.705136	1.77183	3.84004	1.54415	1.23848	2.6921	-1.45361
CG9900	FBgn0004643	mit(1)15	mitotic 15	CG9900	mit(1)15	3	I08	BKN20532	Probe	2.03612	1.8117	1.83559	1.68101	1.01737	1.13893	1.22999	1.10625	0.893271	1.11186	0.180054	1.22409	2.97807	1.31322	0.702069	2.14565	-1.44358
CG8602	FBgn0035763	CG8602	NA	CG8602	CG8602	9	H13	BKN24843	Probe	1.70675	2.34597	1.85151	1.80494	1.25096	1.16104	1.19045	1.31159	1.07744	0.907636	2.37726	1.45146	2.37369	4.29508	1.91436	3.33438	-1.42003
NA	FBgn0051397	CG31397	NA			31	N24	BKN31892	Probe	2.17017	1.60836	1.80442	1.68488	1.08557	1.08454	1.21091	1.12864	1.00095	1.07289	0.821499	0.66479	2.68644	1.63839	0.743144	2.16242	-1.41927
CG13565	FBgn0034935	CG13565	NA	CG13565	CG13565	29	N07	BKN31404	Probe	2.08011	2.64997	1.9312	1.78691	1.08471	1.11452	1.21699	1.1409	0.973252	1.06669	0.813428	0.973068	2.77928	1.81645	0.893248	2.29786	-1.40462
CG10078	FBgn0041194	Prat2	Phosphoribosylamidotransferase 2	CG10078	Prat2	12	C03	BKN22318	Probe	2.02581	2.05716	1.77125	1.65862	1.15116	1.16906	1.26486	1.16892	0.984694	1.08208	1.43854	1.53386	3.51093	2.22324	1.4862	2.86708	-1.38088
CG4733	FBgn0038744	CG4733	NA	CG4733	CG4733	3	K21	BKN20455	Probe	2.34797	1.61236	1.75703	1.76634	1.1732	1.01361	1.17735	1.1624	1.15744	1.01286	1.64579	-0.0645052	2.17362	2.12868	0.790644	2.15115	-1.36051
CG10888	FBgn0003249	Rh3	Rhodopsin 3	CG10888	Rh3	5	D03	BKN23950	Probe	1.45577	1.64057	1.58616	1.61697	1.12973	1.16798	1.15794	1.26356	0.967254	0.916413	1.23695	1.52276	1.87695	3.59756	1.37985	2.73726	-1.3574
CG4993	FBgn0024734	PRL-1	PRL-1	CG4993	PRL-1	59	H10	BKN60329	Probe	2.24022	2.10964	1.80756	1.89086	1.10419	1.26069	1.22327	1.24271	0.875857	0.98436	0.996643	2.47608	2.87535	3.29483	1.73636	3.08509	-1.34873
CG13442	FBgn0034546	CG13442	NA	CG13442	CG13442	26	B09	BKN30757	Probe	1.40236	1.97491	1.86602	1.77157	1.11016	1.19385	1.24727	1.17344	0.929899	1.06292	1.05286	1.7888	3.24208	2.28894	1.42083	2.76551	-1.34468
CG11634	FBgn0032968	CG11634	NA	CG11634	CG11634	3	N04	BKN23722	Probe	2.32396	1.63792	1.72838	1.79863	1.1612	1.02968	1.15816	1.18365	1.12773	0.978461	1.53291	0.100719	1.88027	2.43723	0.816815	2.15875	-1.34193
NA	FBgn0058413	CG40413	NA			47	J08	BKN42260	Probe	1.50579	2.74347	1.74635	1.49552	1.07253	1.17194	1.25929	1.11958	0.915174	1.12478	0.698863	1.56349	3.42573	1.50686	1.13118	2.46629	-1.33512
CG6614	FBgn0032369	CG6614	NA	CG6614	CG6614	8	H11	BKN24650	Probe	1.43391	1.61651	1.66683	1.72106	1.15272	1.01566	1.22236	1.09972	1.13495	1.11152	1.45315	-0.0434554	2.86135	1.21838	0.704847	2.03987	-1.33502
CG2248	FBgn0010333	Rac1	Rac1	CG2248	Rac1	52	P18	BKN46149	Probe	1.06678	1.92174	0.661159	1.68214	1.05891	1.14046	1.2412	1.1072	0.92849	1.12103	0.570768	1.23986	3.14938	1.32698	0.905312	2.23818	-1.33287
CG34435	FBgn0085464	CG34435	NA	CG34435	CG34435	44	I18	BKN40921	Probe	1.24151	1.92838	1.64049	1.47777	1.07029	1.09614	1.16798	1.16011	0.976414	1.00678	0.677797	0.784115	2.03038	2.09537	0.730956	2.06287	-1.33192
CG3165	FBgn0031484	CG3165	NA	CG3165	CG3165	1	G04	BKN20134	Probe	1.38993	2.48498	1.72989	1.7543	1.10848	1.12459	1.26249	1.10528	0.985671	1.14223	1.03701	1.07664	3.47465	1.29915	1.05682	2.3869	-1.33008
CG14826	FBgn0035750	CG14826	NA	CG14826	CG14826	13	L23	BKN26120	Probe	1.30739	1.95149	1.74135	1.67676	1.08113	1.174	1.2377	1.14807	0.920894	1.07806	0.779773	1.58468	3.09576	1.92059	1.18223	2.50818	-1.32595
CG6117	FBgn0000489	Pka-C3	cAMP-dependent protein kinase 3	CG6117	Pka-C3	2	O15	BKN20284	Probe	1.87226	1.80814	1.45875	1.78194	1.04423	1.14736	1.10511	1.2438	0.910117	0.888496	0.432709	1.31077	1.06967	3.3107	0.871741	2.19019	-1.31845
CG14001	FBgn0043362	bchs	blue cheese	CG14001	bchs	11	E12	BKN22238	Probe	2.02826	2.2251	1.72225	1.89738	1.05317	1.29963	1.24835	1.20284	0.810367	1.03784	0.516813	2.87643	3.25859	2.71589	1.69662	2.98724	-1.29062
CG10360	FBgn0003231	ref(2)P	refractory to sigma P	CG10360	ref(2)P	7	J20	BKN24474	Probe	2.25748	2.42386	1.83583	1.76935	1.14768	1.16716	1.21863	1.19679	0.983314	1.01825	1.40579	1.51431	2.80435	2.62801	1.46005	2.71618	-1.25613
NA	FBgn0040673	CG15234	NA			1	L18	BKN23333	Probe	1.30372	2.77282	1.75955	1.77604	1.03972	1.25486	1.28413	1.11898	0.828553	1.1476	0.39022	2.4161	3.80542	1.49807	1.40316	2.65174	-1.24859
CG4663	FBgn0033812	Pex13	Peroxin 13	CG4663	Pex13	2	K17	BKN20261	Probe	1.88848	1.94012	1.58169	1.71891	1.05328	1.23111	1.19825	1.19981	0.855552	0.998703	0.517816	2.17194	2.49298	2.67183	1.34488	2.5824	-1.23753
CG6171	FBgn0026737	CG6171	NA	CG6171	CG6171	14	H06	BKN26471	Probe	1.91616	2.57376	1.76006	1.72068	1.08701	1.23917	1.19105	1.23455	0.877207	0.964764	0.835077	2.25479	2.3829	3.17632	1.54493	2.77961	-1.23467
CG7637	FBgn0033548	CG7637	NA	CG7637+CG12935	CG7637+CG12935	48	M05	BKN42379	Probe	2.22429	2.82658	1.77661	1.74266	1.13046	1.20068	1.27913	1.14118	0.941514	1.12088	1.24381	1.85906	3.72894	1.82054	1.55143	2.77474	-1.2233
CG2010	FBgn0039667	CG2010	NA	CG2010	CG2010	21	A19	BKN28266	Probe	2.34196	1.80469	1.80665	1.54695	1.1778	1.06504	1.27788	1.0726	1.10587	1.19138	1.68912	0.464358	3.70979	0.824653	1.07674	2.26722	-1.19048
CG5206	FBgn0023097	bon	bonus	CG5206	bon	20	M10	BKN28237	Probe	2.15899	2.3979	1.71965	1.76586	1.0759	1.14772	1.18833	1.15931	0.937422	1.02503	0.730544	1.31444	2.34136	2.08371	1.02249	2.21254	-1.19004
CG6755	FBgn0039066	EloA	Elongin A	CG6755	EloA	7	K19	BKN21222	Probe	2.11127	2.49967	1.82286	1.73524	1.07335	1.20366	1.21002	1.17372	0.891736	1.03093	0.70657	1.88966	2.67285	2.29298	1.29812	2.48291	-1.1848
CG8807	FBgn0020277	lush	lush	CG8807	lush	27	C24	BKN29528	Probe	1.19741	1.85817	1.64736	1.63758	1.18553	1.11893	1.14028	1.25907	1.05953	0.905648	1.76184	1.01842	1.60705	3.53248	1.39013	2.56977	-1.17963
CG4280	FBgn0015924	crq	croquemort	CG4280	crq	2	B07	BKN23364	Probe	2.2119	1.85563	1.73307	1.64695	1.23366	1.1775	1.31293	1.14958	1.0477	1.14209	2.21458	1.62065	4.24542	1.94246	1.91762	3.09394	-1.17632
CG1583	FBgn0030013	GIIIspla2	NA	CG1583	GIIIspla2	10	A10	BKN21829	Probe	1.53969	2.02939	1.6519	1.71196	1.10308	1.20969	1.20731	1.19753	0.91187	1.00817	0.986238	1.95165	2.63143	2.63872	1.46894	2.63507	-1.16613
CG7206	FBgn0030892	CG7206	NA	CG7206	CG7206	22	M03	BKN28522	Probe	1.90072	2.0772	1.66309	1.63494	1.11386	1.19642	1.2304	1.16997	0.930991	1.05164	1.08762	1.81522	2.98423	2.23862	1.45142	2.61142	-1.16
CG10827	FBgn0038845	CG10827	NA	CG10827	CG10827	3	L17	BKN23621	Probe	2.27586	1.71524	1.79298	1.71944	1.13716	1.07829	1.20144	1.13154	1.0546	1.06178	1.30686	0.600538	2.54175	1.68049	0.953701	2.11112	-1.15742
CG2950	FBgn0031637	CG2950	NA	CG2950	CG2950	1	H19	BKN23214	Probe	1.22851	2.68092	1.70693	1.70956	0.979742	1.21326	1.24573	1.07709	0.807525	1.15657	-0.173928	1.98842	3.21858	0.889834	0.907246	2.05421	-1.14696
CG13495	FBgn0041238	Gr58b	Gustatory receptor 58b	CG13495	Gr58b	2	D24	BKN23480	Probe	2.0777	1.65994	1.49336	1.71871	1.15882	1.05332	1.13133	1.19967	1.10016	0.943038	1.51057	0.343822	1.47037	2.66984	0.927194	2.07011	-1.14291
CR43015	FBgn0262448	mir-279	mir-279 stem loop	CR31044+CR43015	CR31044+mir-279	43	L01	BKN40637	Probe	1.70589	2.21443	1.66295	1.89873	1.18488	1.04684	1.11202	1.22832	1.13187	0.905323	1.75571	0.277124	1.17526	3.08582	1.01642	2.13054	-1.11412
CG6495	FBgn0027550	CG6495	NA	CG6495	CG6495	22	J18	BKN30137	Probe	2.15261	1.98716	1.75504	1.60718	1.26147	1.14456	1.29842	1.15011	1.10214	1.12896	2.47614	1.282	4.02375	1.9501	1.87907	2.98693	-1.10786
CG14985	FBgn0035482	CG14985	NA	CG14985	CG14985	2	O22	BKN20383	Probe	1.98985	1.72376	1.64399	1.53457	1.10982	1.09382	1.24544	1.07113	1.01462	1.16273	1.04965	0.760273	3.21418	0.803306	0.904959	2.00874	-1.10378
CG15104	FBgn0034410	Topors	Topoisomerase I-interacting protein	CG15104	Topors	14	E08	BKN23004	Probe	1.97467	2.31018	1.67576	1.68278	1.1202	1.11227	1.134	1.20736	1.00713	0.939239	1.14727	0.949948	1.51107	2.78147	1.04861	2.14627	-1.09766
CG10206	FBgn0026196	nop5	nop5			2	I22	BKN20347	Probe	2.30216	1.72812	1.58442	1.76511	1.28401	1.09658	1.20031	1.23206	1.17092	0.974234	2.68816	0.788666	2.52448	3.14015	1.73841	2.83232	-1.0939
CG10053	FBgn0037490	CG10053	NA	CG10053	CG10053	11	I09	BKN21973	Probe	2.10059	1.91032	1.60423	1.82742	1.09073	1.11577	1.16281	1.15849	0.977557	1.00373	0.870067	0.985935	1.95139	2.07188	0.928001	2.01163	-1.08363
CG33648	FBgn0053648	CG33648	NA	CG33648	CG33648	47	M04	BKN42090	Probe	1.52552	2.89557	1.65996	1.61014	1.08658	1.23691	1.19699	1.20539	0.878464	0.993031	0.831053	2.23156	2.4737	2.7529	1.53131	2.6133	-1.08199
CG8585	FBgn0263397	Ih	I[[h]] channel	CG8585	Ih	2	O19	BKN20286	Probe	2.17913	1.7875	1.58801	1.73154	1.21539	1.13427	1.20303	1.20862	1.07152	0.995374	2.04266	1.17614	2.56603	2.79985	1.6094	2.68294	-1.07355
CG5569	FBgn0034919	CG5569	NA	CG5569	CG5569	14	C08	BKN22992	Probe	2.12344	2.11632	1.66516	1.66903	1.2046	1.01893	1.12683	1.19749	1.18222	0.940988	1.94116	-0.00980451	1.40152	2.63825	0.965676	2.01988	-1.05421
CG5715	FBgn0039180	CG5715	NA	CG5715	CG5715	30	K17	BKN24581	Probe	2.01763	2.06164	1.74902	1.71356	1.12737	1.18453	1.18171	1.20672	0.951744	0.979276	1.2147	1.69293	2.24018	2.77216	1.45382	2.50617	-1.05236
CG7339	FBgn0036188	CG7339	NA	CG7339	CG7339	25	E17	BKN29057	Probe	1.6967	1.83086	1.84021	1.62881	1.19001	1.05114	1.23973	1.09132	1.13212	1.13599	1.80396	0.321365	3.12682	1.09648	1.06266	2.11165	-1.04899
CG5520	FBgn0039562	Gp93	Glycoprotein 93	CG5520	Gp93	2	M19	BKN20274	Probe	2.13647	1.81279	1.68469	1.60997	1.1916	1.15032	1.27628	1.12376	1.03589	1.13572	1.81889	1.34115	3.68536	1.56758	1.58002	2.62647	-1.04645
CG11821	FBgn0038680	Cyp12a5	Cyp12a5	CG11821	Cyp12a5	2	L18	BKN23525	Probe	2.15392	1.75794	1.62833	1.64647	1.20133	1.11551	1.23358	1.14924	1.07693	1.07339	1.9104	0.983228	3.0329	1.93755	1.44681	2.48522	-1.03841
CG43102	FBgn0262562	CG43102	NA	CG43102	CG43102	52	F11	BKN45990	Probe	1.2659	1.92277	0.617779	1.94556	1.25657	1.14108	1.15977	1.28058	1.10121	0.905657	2.43001	1.24618	1.90486	3.84478	1.8381	2.87482	-1.03672
CG8032	FBgn0037606	CG8032	NA	CG8032	CG8032	2	O16	BKN20380	Probe	2.07786	1.82349	1.53246	1.75708	1.15891	1.15711	1.16095	1.22645	1.00156	0.946593	1.51139	1.41096	1.92296	3.05874	1.46118	2.49085	-1.02968
CG3943	FBgn0020545	kraken	kraken	CG3943	kraken	3	K15	BKN20452	Probe	2.3085	1.94431	1.84527	1.80437	1.15347	1.22229	1.23648	1.18743	0.943694	1.04131	1.46025	2.08127	3.07716	2.4921	1.77076	2.78463	-1.01387
CG6217	FBgn0001321	knk	knickkopf	CG6217	knk	14	H08	BKN26472	Probe	2.04102	2.27221	1.73804	1.61825	1.15784	1.09399	1.17615	1.16106	1.05837	1.013	1.50135	0.761942	2.15516	2.10912	1.13165	2.13214	-1.00049
CG14689	FBgn0037826	CG14689	NA	CG14689	CG14689	28	B24	BKN31244	Probe	1.3723	1.89819	0.750341	1.75224	1.09654	1.20253	1.13429	1.24166	0.911863	0.913527	0.924753	1.87803	1.51552	3.27958	1.40139	2.39755	-0.99616
CG34139	FBgn0083975	CG34139	NA	CG34139	CG34139	26	F18	BKN30881	Probe	1.50919	1.89473	1.90352	1.68969	1.19472	1.14538	1.27234	1.11921	1.04308	1.13682	1.84829	1.29041	3.6252	1.5014	1.56935	2.5633	-0.993947
CG1041	FBgn0037440	CG1041	NA	CG1041	CG1041	3	C10	BKN20497	Probe	2.42246	1.92943	1.82642	1.86618	1.21041	1.21294	1.22385	1.22811	0.997918	0.996531	1.99588	1.98507	2.88414	3.08281	1.99048	2.98347	-0.992996
CG9038	FBgn0026076	UBL3	UBL3	CG9038	UBL3	28	C01	BKN22029	Probe	1.33708	1.83136	0.752442	1.67799	1.0684	1.1602	1.13747	1.18904	0.920879	0.956623	0.660034	1.44274	1.56406	2.51551	1.05139	2.03979	-0.988399
CG3821	FBgn0002069	Aats-asp	Aspartyl-tRNA synthetase	CG3821	Aats-asp	2	M12	BKN20366	Probe	2.26767	1.68415	1.60279	1.67639	1.26477	1.06869	1.21424	1.17013	1.18348	1.03769	2.50721	0.501803	2.73725	2.24084	1.50451	2.48905	-0.98454
CG30483	FBgn0040752	Prosap	Prosap	CG30483	Prosap	9	I07	BKN21588	Probe	1.57974	2.24531	1.6743	1.75531	1.15787	1.11123	1.07651	1.27552	1.04197	0.843976	1.50159	0.939205	0.632574	3.77133	1.2204	2.20195	-0.981555
CG4451	FBgn0038755	Hs6st	Heparan sulfate 6-O-sulfotransferase	CG4451	Hs6st	9	I14	BKN21687	Probe	1.38253	2.4768	1.68314	1.72894	1.01332	1.22579	1.08219	1.25636	0.826665	0.861369	0.141897	2.1172	0.719357	3.49307	1.12955	2.10621	-0.976665
CG5151	FBgn0036576	CG5151	NA	CG5151	CG5151	27	P16	BKN31132	Probe	1.15692	1.83786	1.6231	1.57912	1.14545	1.1067	1.12349	1.21413	1.03501	0.925343	1.38478	0.89267	1.35047	2.87984	1.13873	2.11516	-0.976431
NA	NA	NA	NA			39	G06	BKN33669	Probe	2.12287	2.62403	1.8263	1.7502	1.05401	1.18162	1.14115	1.18917	0.892008	0.959615	0.524694	1.66301	1.6203	2.51736	1.09385	2.06883	-0.97498
CG14667	FBgn0037317	CG14667	NA	CG14667	CG14667	26	F07	BKN30780	Probe	1.48585	2.02036	1.85851	1.79626	1.17625	1.22132	1.24225	1.1898	0.963096	1.04409	1.67454	2.07129	3.16539	2.52644	1.87291	2.84592	-0.973005
CG31973	FBgn0051973	Cda5	Chitin deacetylase-like 5	CG31973	Cda5	14	B18	BKN26441	Probe	2.09484	2.40268	1.59871	1.84052	1.18837	1.1568	1.08186	1.32053	1.02729	0.819261	1.78856	1.40786	0.714304	4.42492	1.59821	2.56961	-0.971404
CG15550	FBgn0039811	CG15550	NA	CG15550	CG15550	2	P11	BKN23450	Probe	2.09258	1.79127	1.61436	1.63835	1.16712	1.13666	1.223	1.14358	1.0268	1.06945	1.58861	1.20073	2.8712	1.85533	1.39467	2.36326	-0.968594
CG30008	FBgn0050008	CG30008	NA	CG12923+CG30008	CG12923+CG30008	9	H21	BKN24847	Probe	1.56434	2.39864	1.83502	1.66677	1.14658	1.18711	1.17984	1.21119	0.965855	0.974122	1.39539	1.71948	2.21167	2.83708	1.55743	2.52437	-0.966941
CG31917	FBgn0031668	CG31917	NA	CG31917+CG42373	CG31917+Tfb5	11	A05	BKN21923	Probe	2.31195	1.83159	1.65464	1.80052	1.20048	1.06979	1.19935	1.14144	1.12217	1.05073	1.90242	0.513117	2.50976	1.82423	1.20777	2.16699	-0.959227
CG31546	FBgn0051546	CG31546	NA	CG31546	CG31546	27	I16	BKN29560	Probe	1.16853	1.89312	1.65517	1.58584	1.15694	1.13997	1.14569	1.2193	1.01489	0.939632	1.49292	1.23481	1.68976	2.95484	1.36387	2.3223	-0.958433
CG16868	FBgn0034498	CG16868	NA	CG16868	CG16868	11	G04	BKN22246	Probe	2.45097	1.84786	1.66466	1.8651	1.27267	1.07929	1.20661	1.18238	1.17917	1.02049	2.58145	0.610827	2.62072	2.41877	1.59614	2.51975	-0.923608
CG2095	FBgn0262603	sec8	sec8	CG2095	sec8	9	G19	BKN21582	Probe	1.51059	2.41742	1.76917	1.69296	1.10718	1.1964	1.13751	1.23022	0.925423	0.92464	1.02482	1.81506	1.56468	3.1134	1.41994	2.33904	-0.919101
CG6965	FBgn0037960	mthl5	methuselah-like 5	CG6965	mthl5	9	H04	BKN25030	Probe	1.65265	2.26583	1.89996	1.58871	1.2113	1.12138	1.2216	1.15447	1.08019	1.05815	2.00421	1.0436	2.84973	2.01342	1.52391	2.43157	-0.907666
CG18802	FBgn0011740	alpha-Man-II	alpha Mannosidase II	CG18802	alpha-Man-II	5	A07	BKN20772	Probe	1.55566	1.64666	1.61963	1.57256	1.20725	1.17231	1.18237	1.22885	1.0298	0.962177	1.96614	1.56735	2.25034	3.09361	1.76675	2.67197	-0.905229
CG5392	FBgn0036463	Reck	Reversion-inducing-cysteine-rich protein with kazal motifs	CG5392	Reck	14	M23	BKN22868	Probe	2.07515	2.37781	1.79294	1.60957	1.1772	1.14483	1.2133	1.15483	1.02828	1.05063	1.68348	1.28474	2.72293	2.01871	1.48411	2.37082	-0.88671
CG3573	FBgn0023508	Ocrl	Oculocerebrorenal syndrome of Lowe 1 ortholog	CG3573	Ocrl	11	K15	BKN21988	Probe	2.00227	2.14529	1.56277	1.93359	1.03968	1.25301	1.13276	1.2258	0.829742	0.924098	0.38986	2.39714	1.49211	3.04924	1.3935	2.27068	-0.877178
CG9262	FBgn0005564	Shal	Shaker cognate l	CG9262	Shal	2	K24	BKN20360	Probe	2.10513	1.72783	1.55482	1.65209	1.17412	1.0964	1.17789	1.15317	1.07088	1.02144	1.65444	0.786781	2.18187	1.99453	1.22061	2.0882	-0.867588
CG2162	FBgn0035388	CG2162	NA	CG2162	CG2162	43	E06	BKN40507	Probe	1.53623	2.51916	1.6728	1.87175	1.06704	1.19089	1.11861	1.21086	0.895997	0.92381	0.647205	1.75838	1.27585	2.83235	1.20279	2.0541	-0.851308
CG3085	FBgn0034816	CG3085	NA	CG3085	CG3085	11	G09	BKN21961	Probe	2.06279	2.19265	1.63292	1.90552	1.0711	1.28068	1.1836	1.208	0.836358	0.979803	0.685471	2.68158	2.26912	2.7908	1.68352	2.52996	-0.846435
CG14787	FBgn0027793	CG14787	NA	CG14787	CG14787	22	J03	BKN30034	Probe	2.09884	1.90753	1.67058	1.5747	1.22996	1.0987	1.23594	1.12687	1.11947	1.09679	2.17976	0.810383	3.0689	1.6126	1.49507	2.34075	-0.84568
CG11395	FBgn0034200	CG11395	NA	CG11395	CG11395	5	F24	BKN24068	Probe	1.59705	1.6076	1.62832	1.55324	1.23937	1.14451	1.18872	1.21376	1.08289	0.979371	2.26825	1.28141	2.34731	2.87441	1.77483	2.61086	-0.836034
CG11898	FBgn0039645	CG11898	NA	CG11898	CG11898	14	J01	BKN26289	Probe	2.09422	2.37201	1.78796	1.60886	1.18802	1.14204	1.20993	1.15432	1.04027	1.04817	1.78525	1.25601	2.67137	2.01126	1.52063	2.34132	-0.820691
CG6180	FBgn0032453	CG6180	NA	CG6180+CG15484	CG6180+CG15484	13	K12	BKN22754	Probe	1.31501	2.10496	1.74711	1.67024	1.08744	1.26632	1.24179	1.14361	0.858734	1.08585	0.839093	2.534	3.15827	1.85576	1.68655	2.50701	-0.820467
CG5422	FBgn0005649	Rox8	Rox8	CG5422	Rox8	20	I15	BKN28120	Probe	2.41538	2.53208	1.85858	1.72765	1.20366	1.21194	1.28433	1.13422	0.993169	1.13235	1.93238	1.97483	3.80847	1.71946	1.95361	2.76396	-0.810359
CG32433	FBgn0045474	Gr77a	Gustatory receptor 77a	CG32433	Gr77a	3	J23	BKN23612	Probe	2.27516	1.82935	1.74541	1.77037	1.13681	1.15002	1.16956	1.16506	0.988511	1.00387	1.30355	1.33816	2.05457	2.16719	1.32085	2.11088	-0.790027
CG12855	FBgn0033973	HPS1	Hermansky-Pudlak Syndrome 1 ortholog	CG12855	HPS1	2	E24	BKN20324	Probe	2.11635	1.7309	1.56658	1.62971	1.18037	1.09835	1.1868	1.13755	1.07468	1.04329	1.7133	0.806828	2.31795	1.76774	1.26007	2.04285	-0.782784
CG9025	FBgn0034542	Fem-1	Fem-1	CG9025	Fem-1	11	G20	BKN22254	Probe	2.14356	2.10602	1.77868	1.70217	1.11304	1.23007	1.28926	1.07909	0.904859	1.19476	1.07997	2.16126	3.88371	0.918827	1.62061	2.40127	-0.780657
CG7340	FBgn0040493	grsm	granny smith	CG7340	grsm	1	M14	BKN20175	Probe	1.43916	2.55216	1.69408	1.75149	1.14774	1.15499	1.23636	1.10351	0.993718	1.12039	1.40631	1.38924	3.07532	1.27342	1.39778	2.17437	-0.776593
CG11666	FBgn0040648	CG11666	NA	CG11666	CG11666	27	D24	BKN31064	Probe	1.24907	1.75558	1.54071	1.64798	1.23668	1.05715	1.06646	1.26708	1.16982	0.841672	2.24293	0.383217	0.479027	3.64868	1.31307	2.06385	-0.750779
CG14529	FBgn0039609	CG14529	NA	CG14529	CG14529	27	I12	BKN29558	Probe	1.0606	2.09897	1.74769	1.48309	1.05008	1.26393	1.20973	1.14029	0.830806	1.06089	0.487749	2.50943	2.66834	1.80759	1.49859	2.23797	-0.739378
CG11926	FBgn0031640	CG11926	NA	CG11926	CG11926	3	G11	BKN20426	Probe	2.455	1.7003	1.8804	1.61493	1.22668	1.06889	1.26002	1.06276	1.14761	1.1856	2.14884	0.503947	3.4369	0.681762	1.32639	2.05933	-0.732935
CG30081	FBgn0050081	Ir51b	Ionotropic receptor 51b	CG30081	Ir51b	3	J06	BKN23699	Probe	2.24892	1.9366	1.78872	1.76545	1.1237	1.21745	1.19859	1.16182	0.923	1.03165	1.18023	2.03141	2.49809	2.12016	1.60582	2.30913	-0.703306
CG18493	FBgn0038701	CG18493	NA	CG18493	CG18493	11	H07	BKN25512	Probe	2.20332	2.17758	1.68731	1.86514	1.14407	1.27187	1.22303	1.18241	0.899517	1.03436	1.37183	2.59106	2.87166	2.41913	1.98145	2.64539	-0.663944
CG6081	FBgn0031688	Cyp28d2	Cyp28d2	CG6081	Cyp28d2	2	D16	BKN23476	Probe	2.10188	1.84044	1.66798	1.55261	1.1723	1.16786	1.26362	1.08373	1.0038	1.16599	1.63738	1.52157	3.49188	0.986241	1.57948	2.23906	-0.659582
CG18744	FBgn0042101	CG18744	NA	CG18744	CG18744	7	J03	BKN24370	Probe	2.1243	2.61261	1.83398	1.67773	1.07997	1.25804	1.2174	1.13482	0.858453	1.07277	0.768868	2.44885	2.78558	1.72814	1.60886	2.25686	-0.648004
CG42588	FBgn0260965	CG42588	NA	CG42588	CG42588	45	E08	BKN41276	Probe	1.54583	2.52954	1.6707	1.77666	1.19869	1.20754	1.26024	1.13031	0.992674	1.11495	1.88564	1.92956	3.44028	1.66266	1.9076	2.55147	-0.643869
CG17223	FBgn0031491	alpha4GT1	alpha4GT1	CG17223	alpha4GT1	11	C16	BKN22228	Probe	2.34627	1.90199	1.66825	1.7781	1.2183	1.11091	1.20921	1.12723	1.09667	1.07273	2.07002	0.935943	2.66047	1.61783	1.50298	2.13915	-0.636166
CG3861	FBgn0261955	kdn	knockdown	CG3861	kdn	54	E07	BKN46564	Probe	1.20429	3.065	1.6933	1.84923	1.0907	1.21931	1.09695	1.23916	0.894524	0.885237	0.869812	2.05057	0.944874	3.24324	1.46019	2.09406	-0.633862
CG9769	FBgn0037270	CG9769	NA	CG9769	CG9769	26	E09	BKN29245	Probe	1.6343	1.84582	1.84326	1.74192	1.29377	1.11581	1.23206	1.1538	1.15948	1.06783	2.77994	0.986396	3.00963	2.00375	1.88317	2.50669	-0.623522
CG11767	FBgn0026394	Or24a	Odorant receptor 24a	CG11767	Or24a	2	L13	BKN23427	Probe	2.00467	1.9156	1.62886	1.58744	1.11809	1.21556	1.23398	1.10804	0.919814	1.11366	1.12739	2.01198	3.03898	1.33927	1.56969	2.18912	-0.61944
CG3073	FBgn0027296	l(1)G0144	lethal (1) G0144	CG3073	l(1)G0144	3	E06	BKN20507	Probe	2.20074	1.93889	1.7852	1.7284	1.09963	1.21889	1.19623	1.13744	0.902159	1.05169	0.953802	2.04624	2.46202	1.7661	1.50002	2.11406	-0.614039
CG6571	FBgn0004366	rdgC	retinal degeneration C	CG6571	rdgC	16	K11	BKN22178	Probe	2.19508	2.04455	1.84945	1.68104	1.11915	1.20057	1.2207	1.11058	0.932181	1.09915	1.13741	1.85791	2.83602	1.37612	1.49766	2.10607	-0.608407
CG13176	FBgn0033692	wash	washout	CG13176	wash	1	E17	BKN20033	Probe	1.41889	2.79144	1.76192	1.73375	1.13157	1.26328	1.28587	1.09233	0.895735	1.17717	1.2542	2.50272	3.8319	1.11114	1.87846	2.47152	-0.593057
CG42555	FBgn0261671	tweek	tweek	CG42555	tweek	5	D24	BKN24056	Probe	1.54049	1.6042	1.63019	1.46872	1.19548	1.14208	1.19009	1.14771	1.04676	1.03692	1.85542	1.25649	2.3682	1.91531	1.55596	2.14175	-0.585797
CG13611	FBgn0039177	CG13611	NA	CG13611	CG13611	27	J10	BKN31093	Probe	1.13937	2.12239	1.74291	1.53561	1.12807	1.27804	1.20642	1.18067	0.882662	1.0218	1.22135	2.65442	2.61779	2.39399	1.93789	2.50589	-0.568004
CG34207	FBgn0085236	CG34207	NA	CG34207	CG34207	48	M06	BKN42475	Probe	2.17044	2.8875	1.69568	1.6993	1.10309	1.22656	1.22086	1.11279	0.899337	1.09711	0.986361	2.12514	2.83842	1.40822	1.55575	2.12332	-0.567568
CG12698	FBgn0030721	CG12698	NA	CG12698	CG12698	11	I08	BKN22260	Probe	2.12208	2.13631	1.63994	1.82923	1.10189	1.24777	1.18869	1.15964	0.883089	1.02506	0.975038	2.34317	2.34694	2.08847	1.65911	2.21771	-0.558602
CG15661	FBgn0034605	CG15661	NA	CG15661	CG15661	16	H17	BKN25901	Probe	2.15834	2.09012	1.86173	1.66796	1.10042	1.22733	1.2288	1.10193	0.896592	1.11513	0.961189	2.13306	2.95983	1.25056	1.54713	2.1052	-0.558071
CG34417	FBgn0085446	CG34417	NA	CG34417	CG34417	32	E06	BKN33659	Probe	2.32478	2.17139	1.67314	1.69394	1.16028	1.25207	1.07091	1.32015	0.926689	0.811202	1.52429	2.38742	0.546951	4.41937	1.95586	2.48316	-0.527306
CG13983	FBgn0031792	CG13983	NA	CG13983	CG13983	16	A14	BKN25287	Probe	2.413	1.89241	1.84136	1.68537	1.23026	1.11124	1.21536	1.11344	1.1071	1.09154	2.18251	0.939339	2.75443	1.4176	1.56093	2.08602	-0.52509
CG11929	FBgn0031620	CG11929	NA	CG11929	CG11929	3	J08	BKN23700	Probe	2.36033	1.86314	1.80769	1.70347	1.17937	1.17126	1.2113	1.12103	1.00692	1.08053	1.70386	1.55654	2.69241	1.52787	1.6302	2.11014	-0.479942
CG14537	FBgn0031954	CG14537	NA	CG14537	CG14537	7	N13	BKN24399	Probe	2.48109	2.30499	1.60412	1.89751	1.26136	1.10992	1.06482	1.28348	1.13644	0.829633	2.47511	0.925766	0.45384	3.88684	1.70044	2.17034	-0.469903
CG14075	FBgn0036835	CG14075	NA	CG14075	CG14075	27	J12	BKN31094	Probe	1.08046	2.09016	1.62259	1.5649	1.06974	1.25862	1.12313	1.20319	0.84993	0.933461	0.672664	2.45483	1.34507	2.72101	1.56375	2.03304	-0.469294
CG8565	FBgn0030697	CG8565	NA	CG8565	CG8565	16	I20	BKN25338	Probe	2.17054	2.15297	1.89895	1.65581	1.10664	1.26424	1.25337	1.09391	0.875337	1.14577	1.0197	2.51257	3.33524	1.13405	1.76614	2.23465	-0.468508
CG14996	FBgn0035499	Chd64	Chd64	CG14996	Chd64	11	I14	BKN22263	Probe	2.29151	1.97619	1.59689	1.84123	1.18987	1.15425	1.15749	1.16724	1.03086	0.991645	1.8026	1.38155	1.87008	2.19895	1.59208	2.03451	-0.442438
CG31793	FBgn0051793	CG31793	NA	CG31793	CG31793	11	N08	BKN25644	Probe	2.25783	2.05288	1.7467	1.68291	1.17238	1.19904	1.26607	1.06688	0.977763	1.18671	1.63807	1.84214	3.52941	0.741494	1.74011	2.13545	-0.395348
CG1718	FBgn0031170	CG1718	NA	CG1718	CG1718	3	K16	BKN20548	Probe	2.22672	1.97887	1.81771	1.68696	1.11261	1.24402	1.21801	1.11017	0.894368	1.09714	1.07589	2.30463	2.79493	1.3701	1.69026	2.08252	-0.392253
CG4927	FBgn0034139	CG4927	NA	CG4927	CG4927	25	B12	BKN30662	Probe	1.86248	1.94995	1.77565	1.73473	1.30628	1.11951	1.19623	1.1623	1.16684	1.0292	2.89768	1.02438	2.46212	2.12711	1.96103	2.29462	-0.333587
CG4317	FBgn0026060	Mipp2	Multiple inositol polyphosphate phosphatase 2	CG4317	Mipp2	9	G11	BKN21578	Probe	1.74652	2.24836	1.68406	1.72864	1.2801	1.11273	1.08278	1.25615	1.15041	0.861986	2.65139	0.954692	0.728424	3.49	1.80304	2.10921	-0.306174
CG31475	FBgn0051475	CG31475	NA	CG31475	CG31475	2	C11	BKN20210	Probe	1.98857	2.0356	1.60301	1.60977	1.10911	1.2917	1.2144	1.12363	0.858642	1.08078	1.04294	2.79491	2.73973	1.5656	1.91893	2.15266	-0.233733
CG3552	FBgn0035999	CG3552	NA	CG3552	CG3552	2	O23	BKN20288	Probe	2.1249	1.92694	1.51168	1.69693	1.18514	1.22275	1.14521	1.18447	0.969248	0.966859	1.75819	2.08592	1.68246	2.44907	1.92205	2.06576	-0.143712
CG11426	FBgn0037166	CG11426	NA	CG11426	CG11426	30	A19	BKN24522	Probe	2.24593	2.01812	1.66862	1.7087	1.25493	1.15952	1.12738	1.2033	1.08228	0.936913	2.41461	1.43582	1.41001	2.72251	1.92521	2.06626	-0.141045
CG4109	FBgn0036643	Syx8	Syntaxin 8	CG4109	Syx8	9	E14	BKN21663	Probe	1.67437	2.41781	1.6676	1.74603	1.22723	1.19659	1.0722	1.26878	1.0256	0.84506	2.15401	1.81701	0.566679	3.67349	1.98551	2.12008	-0.134574
CG7791	FBgn0033038	CG7791	NA	CG7791	CG7791	12	I05	BKN22355	Probe	2.24258	2.01811	1.61535	1.66352	1.27434	1.14686	1.15353	1.17236	1.11116	0.983935	2.59722	1.30564	1.80956	2.27331	1.95143	2.04144	-0.0900091
CG5509	FBgn0038054	CG5509	NA	CG5509	CG5509	11	H09	BKN25513	Probe	2.40478	2.00203	1.62446	1.80447	1.24868	1.16934	1.17747	1.14394	1.06785	1.02931	2.35583	1.53672	2.17545	1.86054	1.94627	2.01799	-0.0717165
CG12797	FBgn0033972	Ciao1	Ciao1	CG12797	Ciao1	17	A06	BKN27587	Probe	1.62539	1.84061	1.64106	1.8079	1.28147	1.14322	1.08708	1.23867	1.12093	0.877622	2.66428	1.26819	0.794141	3.23618	1.96624	2.01516	-0.0489222
CG30196	FBgn0050196	CG30196	NA	CG30196	CG30196	29	P19	BKN31422	Probe	1.4942	1.98598	1.39619	1.40249	0.779178	0.835256	0.879841	0.895455	0.932861	0.982563	-2.06052	-1.89843	-2.37288	-1.74783	-1.97947	-2.06035	0.0808823
CG17082	FBgn0039994	CG17082	NA	CG17082	CG17082	36	O20	BKN34590	Probe	1.16134	1.47906	1.42144	1.29168	0.845956	0.79054	0.946969	0.830137	1.0701	1.14074	-1.43237	-2.35822	-1.34705	-2.69635	-1.8953	-2.0217	0.126402
CG42458	FBgn0259935	CG42458	NA	CG42458	CG42458	39	H01	BKN33285	Probe	1.53124	1.91953	1.45433	1.27338	0.760265	0.864376	0.908727	0.865195	0.879553	1.05031	-2.23842	-1.599	-1.93146	-2.18725	-1.91871	-2.05936	0.140642
NA	NA	NA	NA			31	O13	BKN33531	Probe	1.60552	1.22448	1.42326	1.20362	0.803115	0.825682	0.955121	0.806264	0.972668	1.18463	-1.83536	-1.99688	-1.22247	-3.04302	-1.91612	-2.13275	0.216627
CG6480	FBgn0036964	CG6480	NA	CG6480	CG6480	26	O08	BKN29400	Probe	1.08522	1.30961	1.35392	1.31122	0.859096	0.79167	0.904978	0.868518	1.08517	1.04198	-1.30877	-2.3466	-1.98876	-2.139	-1.82768	-2.06388	0.236196
CG3201	FBgn0004687	Mlc-c	Myosin light chain cytoplasmic	CG3201	Mlc-c	53	L17	BKN46413	Probe	1.10117	1.72941	1.31242	1.24626	0.894223	0.773202	0.938318	0.838895	1.15652	1.11852	-0.978356	-2.5365	-1.47926	-2.56917	-1.75743	-2.02421	0.266787
CR31593	FBgn0011965	tRNA:R:83AB	transfer RNA:arg:83AB	CR31593	tRNA:R:83AB	47	K15	BKN41988	Probe	1.04627	2.03861	1.27846	1.09518	0.745228	0.870842	0.921892	0.819877	0.855756	1.12443	-2.37987	-1.53252	-1.73028	-2.84534	-1.95619	-2.28781	0.331615
CR42941	FBgn0262401	mir-285	mir-285 stem loop	CR42941	mir-285	43	G23	BKN40432	Probe	1.10765	1.87496	1.30745	1.38324	0.769351	0.886359	0.874295	0.894837	0.86799	0.977044	-2.15296	-1.37297	-2.45763	-1.7568	-1.76296	-2.10722	0.344255
CG6318	FBgn0030931	Rad51D	Rad51D	CG6318	Rad51D	29	L15	BKN31396	Probe	1.49045	2.07578	1.47216	1.3051	0.777219	0.873026	0.927714	0.833277	0.890259	1.11333	-2.07894	-1.51007	-1.64131	-2.65075	-1.79451	-2.14603	0.351525
CG32647	FBgn0052647	CG32647	NA	CG32647	CG32647	38	P06	BKN33239	Probe	1.16415	1.48933	1.39518	1.37911	0.89329	0.78752	0.913918	0.858213	1.13431	1.06491	-0.987133	-2.38927	-1.85213	-2.28864	-1.6882	-2.07039	0.382183
CG7533	FBgn0036165	chrb	charybde	CG7533	chrb	25	K22	BKN29191	Probe	1.06466	1.61629	1.32397	1.31992	0.746718	0.927948	0.891944	0.884363	0.804698	1.00857	-2.36585	-0.945333	-2.18793	-1.9089	-1.65559	-2.04841	0.392823
CG18673	FBgn0040629	CG18673	NA	CG18673	CG18673	20	D13	BKN29619	Probe	1.57277	1.87566	1.35519	1.27367	0.783765	0.897759	0.936474	0.836177	0.873023	1.11995	-2.01737	-1.25574	-1.50743	-2.60864	-1.63656	-2.05804	0.421478
CG15754	FBgn0030492	CG15754	NA	CG15754	CG15754	39	D14	BKN33363	Probe	1.50597	1.92043	1.38299	1.26781	0.747718	0.86478	0.864148	0.861414	0.864634	1.00317	-2.35644	-1.59485	-2.6127	-2.24216	-1.97565	-2.42743	0.451783
CG11300	FBgn0034901	CG11300	NA	CG11300	CG11300	29	B14	BKN31431	Probe	1.70122	1.7775	1.48056	1.24635	0.887129	0.747575	0.93301	0.795767	1.18668	1.17247	-1.04508	-2.80001	-1.56036	-3.19545	-1.92254	-2.37791	0.455363
CG16837	FBgn0035009	CG16837	NA	CG16837	CG16837	21	D18	BKN29909	Probe	1.55981	1.54115	1.28294	1.25569	0.784445	0.909513	0.907446	0.870649	0.86249	1.04226	-2.01097	-1.13489	-1.95103	-2.10805	-1.57293	-2.02954	0.456612
CG34249	FBgn0085278	CG34249	NA	CG34249	CG34249	42	O09	BKN40089	Probe	0.538959	1.98164	1.41337	1.22944	0.790092	0.878128	0.945676	0.806465	0.899746	1.17262	-1.95786	-1.4576	-1.36681	-3.04009	-1.70773	-2.20345	0.495719
CG6684	FBgn0086472	RpS25	Ribosomal protein S25	CG6684	RpS25	19	O03	BKN27958	Probe	1.47218	1.75036	1.33714	1.24007	0.780997	0.923657	0.913736	0.864852	0.845549	1.05652	-2.0434	-0.989454	-1.85491	-2.19224	-1.51643	-2.02357	0.507144
CG9104	FBgn0030800	CG9104	NA	CG9104	CG9104	11	C21	BKN21943	Probe	1.55416	1.41309	1.17921	1.37788	0.806997	0.825353	0.854734	0.873503	0.97776	0.978514	-1.79884	-2.00026	-2.75656	-2.06661	-1.89955	-2.41158	0.512035
NA	FBgn0052634	CG32634	NA	CG1987	Rbp1-like	24	F08	BKN30492	Probe	0.813047	1.292	1.25599	1.17088	0.733116	0.887857	0.898836	0.822715	0.825713	1.09252	-2.4938	-1.35756	-2.08261	-2.80412	-1.92568	-2.44336	0.517683
CG31313	FBgn0051313	CG31313	NA	CG31313	CG31313	34	F21	BKN32323	Probe	1.68264	1.39671	1.14239	1.36416	0.830774	0.804404	0.820518	0.907139	1.03278	0.904512	-1.57518	-2.21566	-3.27945	-1.57817	-1.89542	-2.42881	0.533386
CG32089	FBgn0028668	Vha16-2	Vacuolar H[+] ATPase subunit 16-2	CG32089	Vha16-2	31	F22	BKN31843	Probe	1.5711	1.37208	1.43187	1.21593	0.785897	0.925214	0.960904	0.814511	0.849422	1.17973	-1.99731	-0.973445	-1.1341	-2.92327	-1.48538	-2.02868	0.543305
CG14650	FBgn0037252	CG14650	NA	CG14650	CG14650	37	G05	BKN20325	Probe	1.79806	1.46375	1.42489	1.34967	0.873841	0.827097	0.914917	0.843285	1.05652	1.08494	-1.17008	-1.98233	-1.83687	-2.50541	-1.5762	-2.17114	0.594938
CG42701	FBgn0261612	Cng	Cyclic-nucleotide-gated ion channel protein	CG42701	Cng	34	H20	BKN32430	Probe	1.70603	1.52745	1.2897	1.27425	0.842323	0.879703	0.926318	0.847348	0.957508	1.0932	-1.46655	-1.44141	-1.66263	-2.44642	-1.45398	-2.05452	0.600543
CR34535	FBgn0082926	snoRNA:Me28S-U1848	snoRNA:Me28S-U1848	CR42452+CR34535	Uhg5+snoRNA:Me28S-U1848	43	C09	BKN40401	Probe	1.1985	1.92016	1.29337	1.41897	0.832453	0.907725	0.86488	0.91795	0.917076	0.942187	-1.55939	-1.15327	-2.60152	-1.42117	-1.35633	-2.01134	0.655013
CG34359	FBgn0085388	IP3K2	Inositol 1,4,5-triphosphate kinase 2	CG34359	IP3K2	34	D06	BKN32399	Probe	1.70557	1.44195	1.19688	1.31576	0.842094	0.830461	0.859655	0.874949	1.01401	0.98252	-1.4687	-1.94773	-2.68137	-2.04561	-1.70822	-2.36349	0.655272
CG34385	FBgn0085414	dpr12	dpr12	CG34385	dpr12	33	H21	BKN32143	Probe	1.22663	1.3022	1.28519	1.09604	0.877955	0.751573	0.901857	0.797344	1.16816	1.13108	-1.13138	-2.75889	-2.03644	-3.17255	-1.94513	-2.60449	0.659361
NA	FBgn0040613	CG12509	NA			29	H05	BKN31367	Probe	1.47168	2.09235	1.43895	1.26996	0.767434	0.879996	0.906788	0.810839	0.872087	1.11833	-2.17099	-1.43839	-1.96109	-2.97658	-1.80469	-2.46884	0.664147
CG2076	FBgn0030263	CG2076	NA	CG2076	CG2076	39	F07	BKN33276	Probe	1.60783	2.08483	1.46877	1.26535	0.79829	0.938812	0.91775	0.859738	0.850319	1.06748	-1.88074	-0.833622	-1.79357	-2.26649	-1.35718	-2.03003	0.672849
CG43375	FBgn0263177	CG43375	NA	CG43375	CG43375	36	H11	BKN32714	Probe	1.19453	1.64067	1.35536	1.36456	0.870135	0.876916	0.902942	0.876975	0.992267	1.02961	-1.20494	-1.47006	-2.01986	-2.01619	-1.3375	-2.01802	0.680524
CR33438	FBgn0053438	5SrRNA:CR33438	5SrRNA:CR33438	CR33363+CR33364+CR33362+CR33365&CR33363+CR33361+CR33362+CR33360+CR33364&CR33363+CR33362+CR33364+CR33361+CR33365&CR33363+CR33362+CR33364&CR33363+CR33362+CR33361+CR33364&CR33363+CR33361+CR33359+CR33360+CR33362+CR33358+CR33364&CR33363+CR33361+CR33360+CR33362+CR33364+CR33359+CR33365&CR33363+CR33361+CR33362+CR33364+CR33360+CR33365&CR33363+CR33361+CR33360+CR33362+CR33359+CR33364&CR33356+CR33358+CR33359…	5SrRNA-Psi:CR33363+5SrRNA:CR33364+5SrRNA:CR33362+5SrRNA:CR33365&5SrRNA-Psi:CR33363+5SrRNA:CR33361+5SrRNA:CR33362+5SrRNA:CR33360+5SrRNA:CR33364&5SrRNA-Psi:CR33363+5SrRNA:CR33362+5SrRNA:CR33364+5SrRNA:CR33361+5SrRNA:CR33365&5SrRNA-Psi:CR33363+5SrRNA:CR33362+5SrRNA:CR33364&5SrRNA-Psi:CR33363+5SrRNA:CR33362+5SrRNA:CR33361+5SrRNA:CR33364&5SrRNA-Psi:CR33363+5SrRNA:CR33361+5SrRNA:CR33359+5SrRNA:CR33360+…	47	K01	BKN41981	Probe	1.27146	1.92548	1.22212	1.17592	0.905618	0.822517	0.88127	0.88032	1.10103	1.00108	-0.871169	-2.02942	-2.35104	-1.96762	-1.4503	-2.15933	0.709036
NA	FBgn0039284	CG13652	NA			30	P05	BKN31607	Probe	1.51533	1.40993	1.2033	1.28328	0.846701	0.810086	0.812999	0.903709	1.0452	0.899625	-1.42537	-2.15724	-3.39435	-1.62797	-1.7913	-2.51116	0.719856
CG11000	FBgn0263353	CG11000	NA	CG11000	CG11000	29	L07	BKN31392	Probe	1.4786	2.25655	1.47021	1.30567	0.77104	0.949054	0.926482	0.833638	0.81243	1.11137	-2.13707	-0.728305	-1.66013	-2.6455	-1.43269	-2.15282	0.72013
CG5161	FBgn0263604	l(3)72Dh	lethal (3) 72Dh	CG5161	l(3)72Dh	14	O09	BKN22873	Probe	1.41153	1.96363	1.25103	1.30114	0.800739	0.945417	0.846579	0.933539	0.846969	0.906849	-1.85771	-0.765709	-2.88119	-1.19479	-1.31171	-2.03799	0.726282
NA	NA	NA	NA			32	G22	BKN33679	Probe	1.62172	1.58785	1.46284	1.05505	0.80939	0.915589	0.936299	0.82224	0.88401	1.13872	-1.77633	-1.07241	-1.51011	-2.81102	-1.42437	-2.16056	0.736188
NA	FBgn0085567	CG41239	NA			43	K03	BKN40446	Probe	1.16708	1.93358	1.27773	1.40314	0.810634	0.91407	0.854423	0.907709	0.88684	0.941296	-1.76463	-1.08803	-2.76132	-1.56989	-1.42633	-2.1656	0.739275
CR33441	FBgn0053441	5SrRNA:CR33441	5SrRNA:CR33441	CR33363+CR33365+CR33366+CR33364+CR33362+CR33367&CR33363+CR33365+CR33366+CR33362+CR33364+CR33361+CR33367&CR33363+CR33365+CR33366+CR33364+CR33367&CR33440+CR33439+CR33438+CR33441&CR33440+CR33439+CR33441&CR33365+CR33366+CR33364+CR33367&CR33406+CR33403+CR33404+CR33405+CR33402+CR33407&CR33438+CR33440+CR33439+CR33437+CR33441&CR33406+CR33403+CR33402+CR33404+CR33405+CR33401+CR33407&CR33406+CR33405+CR33404…	5SrRNA-Psi:CR33363+5SrRNA:CR33365+5SrRNA:CR33366+5SrRNA:CR33364+5SrRNA:CR33362+5SrRNA:CR33367&5SrRNA-Psi:CR33363+5SrRNA:CR33365+5SrRNA:CR33366+5SrRNA:CR33362+5SrRNA:CR33364+5SrRNA:CR33361+5SrRNA:CR33367&5SrRNA-Psi:CR33363+5SrRNA:CR33365+5SrRNA:CR33366+5SrRNA:CR33364+5SrRNA:CR33367&5SrRNA:CR33440+5SrRNA:CR33439+5SrRNA:CR33438+5SrRNA:CR33441&5SrRNA:CR33440+5SrRNA:CR33439+5SrRNA:CR33441&5SrRNA:CR333…	47	C09	BKN41937	Probe	1.18075	1.9349	1.21182	1.12754	0.841014	0.826541	0.87384	0.844106	1.01751	1.03523	-1.47886	-1.98804	-2.46459	-2.4935	-1.73345	-2.47904	0.745593
CG14821	FBgn0035719	tow	target of wingless	CG14821	tow	31	H24	BKN31856	Probe	1.57618	1.41618	1.42386	1.21645	0.788442	0.95495	0.955529	0.814859	0.825638	1.17263	-1.97337	-0.667688	-1.21625	-2.91821	-1.32053	-2.06723	0.746697
CG31358	FBgn0051358	CG31358	NA	CG42504+CG42505+CG31358	CG42504+CG42505+CG31358	39	F06	BKN33371	Probe	1.65039	1.99059	1.34209	1.34723	0.819421	0.896375	0.838591	0.915375	0.914151	0.916118	-1.68197	-1.26998	-3.00326	-1.45856	-1.47598	-2.23091	0.754934
NA	FBgn0052586	CG32586	NA			26	P05	BKN30839	Probe	1.03442	1.53014	1.42647	1.22915	0.818883	0.924985	0.953472	0.814155	0.885294	1.17112	-1.68703	-0.975802	-1.24767	-2.92844	-1.33142	-2.08805	0.756637
CG34382	FBgn0085411	CG34382	NA	CG34382	CG34382	41	F05	BKN32343	Probe	1.46646	2.00522	1.36567	1.27555	0.732633	0.898067	0.869148	0.827716	0.815789	1.05006	-2.49834	-1.25258	-2.53629	-2.7315	-1.87546	-2.63389	0.758434
CG11384	FBgn0040363	CG11384	NA	CG11384	CG11384	32	N03	BKN32074	Probe	1.85992	1.44624	1.4053	1.1246	0.928272	0.83393	0.899476	0.876444	1.11313	1.02628	-0.658076	-1.91207	-2.07284	-2.0239	-1.28507	-2.04837	0.763295
CG8170	FBgn0033365	CG8170	NA	CG8170	CG8170	30	P01	BKN31605	Probe	1.56525	1.4879	1.29024	1.25401	0.874595	0.854883	0.871737	0.883092	1.02306	0.987141	-1.16298	-1.69661	-2.49674	-1.92736	-1.4298	-2.21205	0.78225
CG18417	FBgn0035780	CG18417	NA	CG18417	CG18417	14	B22	BKN26443	Probe	1.39586	1.78971	1.13385	1.31534	0.791849	0.86168	0.767287	0.94373	0.91896	0.813037	-1.94132	-1.62672	-4.0929	-1.0468	-1.78402	-2.56985	0.785828
CG4012	FBgn0023081	gek	genghis khan	CG4012	gek	10	E01	BKN21753	Probe	1.1907	1.48696	1.24541	1.21067	0.853049	0.886351	0.910218	0.846875	0.962428	1.0748	-1.36565	-1.37305	-1.90867	-2.45328	-1.36935	-2.18098	0.811627
CG6258	FBgn0028700	RfC38	Replication factor C 38kD subunit	CG6258	RfC38	12	C09	BKN22321	Probe	1.55803	1.32864	1.13268	1.24981	0.885349	0.755048	0.808851	0.880802	1.17257	0.918313	-1.06182	-2.72316	-3.45774	-1.96062	-1.89249	-2.70918	0.816686
CG14898	FBgn0038437	CG14898	NA	CG14898+CG14887	CG14898+Dhfr	27	C17	BKN29429	Probe	0.930649	1.3291	1.19222	1.19483	0.921418	0.800342	0.825238	0.918659	1.15128	0.898307	-0.722541	-2.25743	-3.20732	-1.41087	-1.48999	-2.3091	0.81911
CR33409	FBgn0053409	5SrRNA:CR33409	5SrRNA:CR33409	CR33363+CR33364+CR33362+CR33365&CR33363+CR33361+CR33362+CR33360+CR33364&CR33363+CR33362+CR33364+CR33361+CR33365&CR33363+CR33362+CR33364&CR33363+CR33362+CR33361+CR33364&CR33363+CR33361+CR33359+CR33360+CR33362+CR33358+CR33364&CR33363+CR33361+CR33360+CR33362+CR33364+CR33359+CR33365&CR33363+CR33361+CR33362+CR33364+CR33360+CR33365&CR33363+CR33361+CR33360+CR33362+CR33359+CR33364&CR33356+CR33358+CR33359…	5SrRNA-Psi:CR33363+5SrRNA:CR33364+5SrRNA:CR33362+5SrRNA:CR33365&5SrRNA-Psi:CR33363+5SrRNA:CR33361+5SrRNA:CR33362+5SrRNA:CR33360+5SrRNA:CR33364&5SrRNA-Psi:CR33363+5SrRNA:CR33362+5SrRNA:CR33364+5SrRNA:CR33361+5SrRNA:CR33365&5SrRNA-Psi:CR33363+5SrRNA:CR33362+5SrRNA:CR33364&5SrRNA-Psi:CR33363+5SrRNA:CR33362+5SrRNA:CR33361+5SrRNA:CR33364&5SrRNA-Psi:CR33363+5SrRNA:CR33361+5SrRNA:CR33359+5SrRNA:CR33360+…	47	G09	BKN41961	Probe	1.14748	1.88794	1.26044	1.02503	0.817316	0.80648	0.908902	0.767359	1.01344	1.18445	-1.70178	-2.19431	-1.92879	-3.60798	-1.94804	-2.76838	0.820338
CG10197	FBgn0001319	kn	knot	CG10197	kn	25	K08	BKN29184	Probe	1.14214	1.64957	1.26408	1.36645	0.801061	0.947054	0.851594	0.915541	0.845846	0.930154	-1.85467	-0.748877	-2.80455	-1.45615	-1.30177	-2.13035	0.828578
CG33179	FBgn0053179	beat-IIIb	beat-IIIb	CG33179	beat-IIIb	53	L13	BKN46411	Probe	1.16334	1.84501	1.2842	1.26249	0.944704	0.824886	0.918144	0.849822	1.14525	1.0804	-0.503503	-2.00505	-1.78755	-2.41049	-1.25428	-2.09902	0.84474
CG17005	FBgn0032109	CG17005	NA	CG17005	CG17005	21	L05	BKN29855	Probe	1.60448	1.60962	1.23878	1.28657	0.80691	0.949923	0.876208	0.892063	0.849448	0.982227	-1.79965	-0.719372	-2.42841	-1.79709	-1.25951	-2.11275	0.853237
CG2665	FBgn0011694	PebII	Protein ejaculatory bulb II	CG2665	PebII	38	D05	BKN33071	Probe	1.03867	1.81496	1.34271	1.42741	0.797005	0.959702	0.879547	0.888271	0.830471	0.990179	-1.89283	-0.618822	-2.37738	-1.85215	-1.25583	-2.11477	0.858942
NA	FBgn0085559	CG41038	NA	CG32580&CG32580&CG32580&CG32580&CG32580&CG32580&CG32580&CG32580&CG32580&CG32580&CG32580&CG32580&CG32580&CG32580&CG32580&CG32580&CG32580&CG32580&CG32580&CG32580&CG32580&CG32580&CG32580&CG32580&CG32580&CG32580&CG32580&CG32580&CG32580&CG32580&CG32580&CG32580&CG32580	Muc14A&Muc14A&Muc14A&Muc14A&Muc14A&Muc14A&Muc14A&Muc14A&Muc14A&Muc14A&Muc14A&Muc14A&Muc14A&Muc14A&Muc14A&Muc14A&Muc14A&Muc14A&Muc14A&Muc14A&Muc14A&Muc14A&Muc14A&Muc14A&Muc14A&Muc14A&Muc14A&Muc14A&Muc14A&Muc14A&Muc14A&Muc14A&Muc14A	43	A15	BKN40392	Probe	1.34441	1.81117	1.35893	1.34627	0.933799	0.856202	0.90872	0.870922	1.09063	1.0434	-0.606084	-1.68306	-1.93157	-2.10409	-1.14457	-2.01783	0.873256
CG11516	FBgn0004369	Ptp99A	Protein tyrosine phosphatase 99A	CG11516	Ptp99A	59	N12	BKN60366	Probe	1.88261	1.35392	1.23847	1.37706	0.927924	0.809082	0.838137	0.905031	1.14688	0.926086	-0.661346	-2.16756	-3.01019	-1.60877	-1.41445	-2.30948	0.895029
CG42258	FBgn0259143	CG42258	NA	CG42258	CG42258	52	O18	BKN45957	Probe	0.874833	1.31564	0.405665	1.40747	0.86838	0.780773	0.761561	0.92641	1.11221	0.822057	-1.22144	-2.45865	-4.18041	-1.29832	-1.84005	-2.73936	0.899317
CR33443	FBgn0053443	5SrRNA:CR33443	5SrRNA:CR33443	CR33363+CR33365+CR33362+CR33364+CR33361+CR33366&CR33363+CR33365+CR33361+CR33362+CR33364+CR33360+CR33366&CR33363+CR33365+CR33364+CR33362+CR33366&CR33363+CR33365+CR33364+CR33366&CR33441+CR33440+CR33442+CR33439+CR33438+CR33443&CR33421+CR33422+CR33420+CR33423&CR33365+CR33364+CR33366&CR33422+CR33421+CR33423&CR33441+CR33442+CR33440+CR33443&CR33438+CR33441+CR33440+CR33442+CR33439+CR33437+CR33443&CR33421…	5SrRNA-Psi:CR33363+5SrRNA:CR33365+5SrRNA:CR33362+5SrRNA:CR33364+5SrRNA:CR33361+5SrRNA:CR33366&5SrRNA-Psi:CR33363+5SrRNA:CR33365+5SrRNA:CR33361+5SrRNA:CR33362+5SrRNA:CR33364+5SrRNA:CR33360+5SrRNA:CR33366&5SrRNA-Psi:CR33363+5SrRNA:CR33365+5SrRNA:CR33364+5SrRNA:CR33362+5SrRNA:CR33366&5SrRNA-Psi:CR33363+5SrRNA:CR33365+5SrRNA:CR33364+5SrRNA:CR33366&5SrRNA:CR33441+5SrRNA:CR33440+5SrRNA:CR33442+5SrRNA:C…	47	O13	BKN42011	Probe	1.09613	2.17164	1.29884	1.0531	0.780741	0.927667	0.936593	0.788374	0.841617	1.18801	-2.04582	-0.948218	-1.50562	-3.30281	-1.49702	-2.40421	0.907196
CG4337	FBgn0010438	mtSSB	mitochondrial single stranded DNA-binding protein	CG4337	mtSSB	26	G04	BKN29350	Probe	1.03593	1.47012	1.38786	1.19982	0.820078	0.888702	0.927668	0.79473	0.922782	1.16727	-1.67579	-1.34887	-1.64201	-3.2105	-1.51233	-2.42626	0.913925
CG12837	FBgn0033139	Tsp42Er	Tetraspanin 42Er	CG12837	Tsp42Er	34	L06	BKN32447	Probe	1.8128	1.49164	1.26098	1.26807	0.895035	0.859081	0.905694	0.843236	1.04185	1.07407	-0.970715	-1.65345	-1.9778	-2.50612	-1.31208	-2.24196	0.929881
CG1646	FBgn0039600	CG1646	NA	CG1646	CG1646	54	I17	BKN46593	Probe	0.904542	2.33062	1.45095	1.20296	0.819227	0.927162	0.93995	0.806098	0.883585	1.16605	-1.6838	-0.953411	-1.45431	-3.04542	-1.31861	-2.24987	0.93126
CG13670	FBgn0035873	CG13670	NA	CG13670	CG13670	32	F09	BKN32029	Probe	1.70004	1.43699	1.39935	1.02592	0.848475	0.828597	0.895664	0.799537	1.02399	1.12023	-1.40868	-1.9669	-2.13108	-3.14071	-1.68779	-2.63589	0.948105
CG13130	FBgn0040965	CG13130	NA	CG13130	CG13130	33	P12	BKN32282	Probe	1.34764	1.39408	1.20412	1.25171	0.964564	0.804601	0.844966	0.910589	1.19881	0.927934	-0.31669	-2.21363	-2.90583	-1.52806	-1.26516	-2.21695	0.951785
CG13779	FBgn0040954	CG13779	NA	CG13779	CG13779	36	D17	BKN32693	Probe	1.26419	1.63153	1.23543	1.48217	0.920878	0.872031	0.823047	0.952564	1.05602	0.864034	-0.727626	-1.52029	-3.2408	-0.918527	-1.12396	-2.07966	0.955704
CG1165	FBgn0004430	LysS	Lysozyme S	CG1165	LysS	30	H10	BKN31657	Probe	1.59448	1.56175	1.23921	1.32511	0.890927	0.897312	0.837257	0.933165	0.992885	0.897222	-1.00935	-1.26035	-3.02365	-1.20022	-1.13485	-2.11194	0.977086
CG31216	FBgn0051216	Naam	Nicotinamide amidase	CG31216	Naam	52	C16	BKN45884	Probe	0.868433	1.54646	0.483697	1.29672	0.862027	0.917757	0.908052	0.853513	0.939276	1.0639	-1.2812	-1.05012	-1.94178	-2.35689	-1.16566	-2.14934	0.983675
CG30355	FBgn0050355	CG30355	NA	CG30355	CG30355	34	B13	BKN32295	Probe	1.59467	1.57106	1.09886	1.3826	0.78734	0.904822	0.789249	0.919402	0.87016	0.858437	-1.98374	-1.18312	-3.75729	-1.40008	-1.58343	-2.57869	0.995254
CG9670	FBgn0028380	fal	falten	CG9670	fal	29	M15	BKN22960	Probe	1.62281	2.25251	1.43668	1.35341	0.846241	0.947355	0.905357	0.86412	0.893267	1.04772	-1.42969	-0.745779	-1.98296	-2.20287	-1.08774	-2.09291	1.00518
CG12665	FBgn0030103	Obp8a	Odorant-binding protein 8a	CG12665	Obp8a	20	L10	BKN29761	Probe	1.6298	1.99309	1.31557	1.28357	0.812185	0.953965	0.909101	0.842679	0.851378	1.07882	-1.75004	-0.677816	-1.92575	-2.51422	-1.21393	-2.21999	1.00606
CG42542	FBgn0260659	CG42542	NA	CG42542	CG42542	16	M24	BKN25364	Probe	1.78068	1.45671	1.29608	1.34764	0.90787	0.855391	0.855456	0.890315	1.06135	0.960846	-0.849984	-1.69139	-2.74554	-1.82247	-1.27069	-2.284	1.01331
CG43066	FBgn0262476	CG43066	NA	CG43066	CG43066	27	I01	BKN29457	Probe	0.885406	1.30126	1.14102	1.15438	0.876624	0.783576	0.789802	0.887559	1.11875	0.889859	-1.1439	-2.42982	-3.74883	-1.8625	-1.78686	-2.80567	1.01881
CG2150	FBgn0003065	CG2150	NA	CG2150	CG2150	39	M23	BKN31689	Probe	1.61821	2.05275	1.37266	1.27807	0.803447	0.924367	0.857697	0.86838	0.869186	0.987697	-1.83223	-0.982148	-2.71129	-2.14099	-1.40719	-2.42614	1.01895
CG10858	FBgn0035458	CG10858	NA			52	L21	BKN46031	Probe	0.880018	1.40852	0.46015	1.28266	0.873527	0.835893	0.863847	0.844256	1.04502	1.02321	-1.17303	-1.89188	-2.6173	-2.49131	-1.53246	-2.5543	1.02185
CG13306	FBgn0040828	CG13306	NA	CG13306	CG13306	31	P24	BKN31904	Probe	1.70976	1.16004	1.27521	1.19672	0.85526	0.782233	0.855767	0.801642	1.09336	1.06752	-1.34486	-2.44363	-2.74078	-3.11013	-1.89425	-2.92545	1.03121
CG30479	FBgn0050479	CG30479	NA	CG30480+CG30479	CG30480+CG30479	31	N03	BKN31786	Probe	1.69002	1.27931	1.26647	1.2788	0.845386	0.862655	0.849907	0.856625	0.979981	0.992157	-1.43774	-1.6167	-2.83034	-2.3117	-1.52722	-2.57102	1.0438
CG10481	FBgn0032827	CG10481	NA	CG10481	CG10481	20	D21	BKN29623	Probe	1.74062	1.90127	1.31305	1.28515	0.867411	0.910015	0.907359	0.843717	0.953183	1.07543	-1.23056	-1.12973	-1.95236	-2.49915	-1.18014	-2.22576	1.04561
NA	NA	NA	NA			31	O21	BKN33535	Probe	1.71975	1.26334	1.3546	1.18756	0.860256	0.85189	0.909047	0.795505	1.00982	1.14273	-1.29786	-1.7274	-1.92657	-3.19925	-1.51263	-2.56291	1.05028
CG2330	FBgn0037447	Neurochondrin	Neurochondrin	CG2330	Neurochondrin	24	A21	BKN28843	Probe	1.06166	1.26511	1.28078	1.22731	0.957291	0.869379	0.916573	0.862371	1.10112	1.06285	-0.385106	-1.54757	-1.81155	-2.22826	-0.966336	-2.01991	1.05357
NA	NA	NA	NA			40	P11	BKN34682	Probe	1.27692	1.86197	1.36478	1.29142	0.889829	0.854119	0.892277	0.832586	1.04181	1.07169	-1.01968	-1.70447	-2.18284	-2.66079	-1.36207	-2.42181	1.05974
CG14560	FBgn0004414	msopa	male-specific opa containing gene	CG14560	msopa	39	D04	BKN33358	Probe	1.52521	2.00948	1.27464	1.29973	0.757272	0.904879	0.796449	0.883097	0.836877	0.901882	-2.26657	-1.18254	-3.64726	-1.92729	-1.72456	-2.78728	1.06272
CG32282	FBgn0052282	dro4	drosomycin-4			34	L03	BKN32350	Probe	1.68211	1.60761	1.22651	1.28787	0.830513	0.92587	0.880939	0.856406	0.897008	1.02865	-1.57764	-0.966698	-2.35611	-2.31488	-1.27217	-2.33549	1.06332
CG16825	FBgn0032503	CG16825	NA	CG16825	CG16825	53	C10	BKN46265	Probe	1.08826	1.93174	1.17426	1.32225	0.883739	0.86366	0.839543	0.890047	1.02325	0.943256	-1.07697	-1.60637	-2.98872	-1.82636	-1.34167	-2.40754	1.06587
NA	NA	NA	NA			31	O20	BKN33630	Probe	1.741	1.30735	1.33022	1.25166	0.870887	0.881563	0.892684	0.838441	0.98789	1.0647	-1.19786	-1.42229	-2.17662	-2.57576	-1.31007	-2.37619	1.06612
CG3252	FBgn0029762	NAAT1	Nutrient Amino Acid Transporter 1	CG3252	NAAT1	37	F03	BKN32890	Probe	1.87672	1.5732	1.38042	1.40354	0.912065	0.888944	0.886363	0.876944	1.02601	1.01074	-0.810522	-1.34639	-2.27322	-2.01663	-1.07846	-2.14493	1.06647
NA	NA	NA	NA			31	K03	BKN33502	Probe	1.67829	1.29756	1.37017	1.16975	0.83952	0.874964	0.919493	0.783571	0.959491	1.17346	-1.49292	-1.49014	-1.76693	-3.37255	-1.49153	-2.56974	1.07822
CG11175	FBgn0034530	Rcd6	Reduction in Cnn dots 6	CG11175	Rcd6	22	P06	BKN30167	Probe	1.37958	1.41556	1.07886	1.18466	0.808461	0.815333	0.798168	0.847754	0.991571	0.94151	-1.78507	-2.10328	-3.62099	-2.44052	-1.94418	-3.03076	1.08658
CG11756	FBgn0030290	CG11756	NA	CG11756	CG11756	27	H10	BKN31081	Probe	0.771469	1.53478	1.10668	1.2076	0.763817	0.924192	0.766028	0.928482	0.82647	0.825032	-2.20501	-0.983954	-4.11215	-1.26822	-1.59448	-2.69019	1.09571
CG42335	FBgn0259237	CG42335	NA	CG42335	CG42335	39	K16	BKN32445	Probe	1.59069	2.11471	1.44852	1.20242	0.78978	0.952266	0.905093	0.816981	0.829369	1.10785	-1.96079	-0.695277	-1.987	-2.8874	-1.32803	-2.4372	1.10916
CR31885	FBgn0051885	tRNA:CR31885	transfer RNA:CR31885	CR31885	tRNA:CR31885	43	G05	BKN40423	Probe	1.20147	2.00734	1.31364	1.34605	0.834516	0.948937	0.878435	0.870779	0.879422	1.00879	-1.53998	-0.729515	-2.39437	-2.10616	-1.13475	-2.25026	1.11551
CG14298	FBgn0038654	CG14298	NA	CG14298	CG14298	37	D19	BKN32886	Probe	1.68151	1.62621	1.29355	1.42185	0.817195	0.9189	0.830589	0.888384	0.88932	0.934943	-1.70291	-1.03837	-3.12554	-1.8505	-1.37064	-2.48802	1.11738
CG7695	FBgn0038631	CG7695	NA	CG7695	CG7695	32	J06	BKN31955	Probe	1.66606	1.6759	1.46573	1.04964	0.831516	0.966359	0.938152	0.818026	0.860463	1.14685	-1.5682	-0.550376	-1.48179	-2.87222	-1.05929	-2.177	1.11771
CG15249	FBgn0030161	CG15249	NA	CG15249	CG15249	39	H09	BKN33289	Probe	1.62865	2.18863	1.43849	1.25953	0.808629	0.985551	0.89883	0.855783	0.820485	1.0503	-1.78349	-0.353032	-2.0827	-2.32393	-1.06826	-2.20332	1.13506
CG34322	FBgn0085351	inaF-A	inaF-A	CG34322	inaF-A	47	N01	BKN42185	Probe	1.22615	1.99276	1.2811	1.03697	0.873347	0.851256	0.9238	0.776299	1.02595	1.19	-1.17472	-1.73391	-1.70112	-3.47815	-1.45432	-2.58963	1.13532
CG32148	FBgn0047338	CG32148	NA	CG32148	CG32148	53	G03	BKN46190	Probe	0.932326	2.05039	1.12045	1.30029	0.75711	0.916707	0.801071	0.875263	0.825901	0.915236	-2.2681	-1.06092	-3.57662	-2.04105	-1.66451	-2.80884	1.14433
CG11900	FBgn0039650	Mesh1	Metazoan SpoT homolog-1	CG11900	Mesh1	52	H08	BKN46096	Probe	0.90285	1.52416	0.480855	1.28706	0.89619	0.904524	0.902716	0.847154	0.990787	1.06559	-0.959848	-1.18619	-2.02332	-2.44923	-1.07302	-2.23628	1.16326
CG1407	FBgn0033474	CG1407	NA	CG1407	CG1407	29	K19	BKN22950	Probe	1.62056	2.13977	1.39922	1.30212	0.845068	0.899938	0.881751	0.831375	0.939029	1.06059	-1.44073	-1.23334	-2.34369	-2.67837	-1.33703	-2.51103	1.174
CG3041	FBgn0015270	Orc2	Origin recognition complex subunit 2	CG3041	Orc2	50	F10	BKN45317	Probe	1.34853	1.46688	0.613491	1.43814	0.965857	0.876938	0.847941	0.928671	1.1014	0.91307	-0.304534	-1.46984	-2.86038	-1.26549	-0.887188	-2.06293	1.17574
CG34402	FBgn0085431	CG34402	NA	CG34402	CG34402	48	B16	BKN42600	Probe	1.89038	2.09345	1.20257	1.3974	0.960757	0.889262	0.865826	0.915093	1.0804	0.946161	-0.352506	-1.34311	-2.58706	-1.46265	-0.84781	-2.02486	1.17705
CG11596	FBgn0023522	CG11596	NA	CG11596	CG11596	16	O17	BKN22205	Probe	1.67618	1.41714	1.29562	1.2339	0.854592	0.832156	0.85515	0.815177	1.02696	1.04904	-1.35114	-1.9303	-2.75021	-2.91359	-1.64072	-2.8319	1.19118
CG9856	FBgn0016641	PTP-ER	Protein tyrosine phosphatase-ERK/Enhancer of Ras1	CG9856	PTP-ER	8	N18	BKN24785	Probe	1.0458	1.32478	1.14235	1.28995	0.840713	0.832363	0.837733	0.824252	1.01003	1.01635	-1.48169	-1.92818	-3.01638	-2.7818	-1.70494	-2.89909	1.19415
NA	NA	NA	NA			34	G17	BKN34061	Probe	1.79967	1.41995	1.22759	1.20002	0.888554	0.817791	0.881713	0.797987	1.08653	1.10492	-1.03168	-2.07802	-2.34428	-3.16321	-1.55485	-2.75375	1.1989
CG7158	FBgn0037116	CG7158	NA	CG7158	CG7158	50	F13	BKN45223	Probe	1.15383	1.63691	0.600293	1.43322	0.82641	0.978586	0.829699	0.925491	0.844494	0.896496	-1.61623	-0.424653	-3.13914	-1.31166	-1.02044	-2.2254	1.20496
CG8369	FBgn0040532	CG8369	NA	CG8369	CG8369	29	H23	BKN31376	Probe	1.79412	2.18164	1.42924	1.37532	0.935577	0.917549	0.900665	0.878109	1.01965	1.02569	-0.58936	-1.05225	-2.05466	-1.99971	-0.820807	-2.02719	1.20638
CG8290	FBgn0026573	CG8290	NA	CG8290	CG8290	40	A23	BKN24908	Probe	1.21746	1.80569	1.35253	1.2	0.848394	0.828303	0.884263	0.773647	1.02426	1.14298	-1.40944	-1.96992	-2.3053	-3.51667	-1.68968	-2.91098	1.2213
CG7188	FBgn0035871	CG7188	NA	CG7188	CG7188	6	C22	BKN21079	Probe	1.03289	1.85567	0.77713	1.40659	0.764662	0.890007	0.751555	0.900991	0.859164	0.834142	-2.19707	-1.33546	-4.33332	-1.66743	-1.76626	-3.00038	1.23411
CG14948	FBgn0030723	dpr18	dpr18	CG14948	dpr18	53	J13	BKN46399	Probe	1.05379	2.17613	1.31281	1.22076	0.855745	0.972925	0.938595	0.821733	0.87956	1.14221	-1.34029	-0.482862	-1.47502	-2.81839	-0.911576	-2.1467	1.23513
CG1428	FBgn0032967	CG1428	NA	CG1428	CG1428	29	L12	BKN31490	Probe	1.5953	2.23196	1.26944	1.45286	0.831895	0.938711	0.799965	0.927615	0.88621	0.862388	-1.56464	-0.834663	-3.59354	-1.28081	-1.19965	-2.43718	1.23752
CG4533	FBgn0011296	l(2)efl	lethal (2) essential for life	CG4533	l(2)efl	21	C21	BKN28279	Probe	1.81982	1.51204	1.32316	1.15998	0.915209	0.892334	0.935891	0.80429	1.02564	1.16362	-0.78095	-1.31153	-1.51634	-3.07169	-1.04624	-2.29401	1.24777
CG14495	FBgn0034293	CG14495	NA	CG14495	CG14495	28	D05	BKN31151	Probe	1.0716	1.46303	0.538938	1.29522	0.856271	0.926849	0.814712	0.917812	0.923852	0.887667	-1.33534	-0.956632	-3.36818	-1.42317	-1.14599	-2.39567	1.24969
CG10587	FBgn0037039	CG10587	NA	CG10587	CG10587	29	L05	BKN31391	Probe	1.48466	2.01302	1.32927	1.2271	0.774202	0.846632	0.837666	0.783474	0.914449	1.06917	-2.10732	-1.78145	-3.0174	-3.37397	-1.94439	-3.19568	1.2513
NA	NA	NA	NA			36	C05	BKN34415	Probe	1.03848	1.71047	1.24411	1.28698	0.756461	0.914223	0.82883	0.827118	0.827436	1.00207	-2.2742	-1.08646	-3.15242	-2.74019	-1.68033	-2.94631	1.26597
CG33524	FBgn0261293	CheB53b	Chemosensory protein B 53b	CG33524	CheB53b	32	H16	BKN31948	Probe	1.70074	1.61028	1.3621	1.0922	0.848825	0.928518	0.871823	0.85119	0.914171	1.02424	-1.40539	-0.939468	-2.49541	-2.39063	-1.17243	-2.44302	1.27059
CG17906	FBgn0032086	CG17906	NA	CG9556+CG17906	alien+CG17906	30	L12	BKN31682	Probe	1.53401	1.49836	1.2473	1.191	0.857141	0.860891	0.842723	0.838722	0.995644	1.00477	-1.32716	-1.63484	-2.94012	-2.57168	-1.481	-2.7559	1.2749
CG3105	FBgn0034950	Pask	PAS kinase	CG3105	Pask	56	F22	BKN50707	Probe	1.671	2.28418	1.34097	1.30245	0.804985	0.979312	0.854283	0.87624	0.82199	0.974942	-1.81777	-0.417186	-2.76346	-2.02686	-1.11748	-2.39516	1.27769
CG42574	FBgn0260794	ctrip	circadian trip	CG42574	ctrip	30	H17	BKN31565	Probe	1.53586	1.33825	1.19303	1.15287	0.858171	0.768897	0.806054	0.811871	1.11611	0.992835	-1.31747	-2.58076	-3.50047	-2.96159	-1.94912	-3.23103	1.28191
CR33366	FBgn0053366	5SrRNA:CR33366	5SrRNA:CR33366	CR33363+CR33365+CR33362+CR33364+CR33361+CR33366&CR33363+CR33365+CR33361+CR33362+CR33364+CR33360+CR33366&CR33363+CR33365+CR33364+CR33362+CR33366&CR33363+CR33365+CR33364+CR33366&CR33441+CR33440+CR33442+CR33439+CR33438+CR33443&CR33421+CR33422+CR33420+CR33423&CR33365+CR33364+CR33366&CR33422+CR33421+CR33423&CR33441+CR33442+CR33440+CR33443&CR33438+CR33441+CR33440+CR33442+CR33439+CR33437+CR33443&CR33421…	5SrRNA-Psi:CR33363+5SrRNA:CR33365+5SrRNA:CR33362+5SrRNA:CR33364+5SrRNA:CR33361+5SrRNA:CR33366&5SrRNA-Psi:CR33363+5SrRNA:CR33365+5SrRNA:CR33361+5SrRNA:CR33362+5SrRNA:CR33364+5SrRNA:CR33360+5SrRNA:CR33366&5SrRNA-Psi:CR33363+5SrRNA:CR33365+5SrRNA:CR33364+5SrRNA:CR33362+5SrRNA:CR33366&5SrRNA-Psi:CR33363+5SrRNA:CR33365+5SrRNA:CR33364+5SrRNA:CR33366&5SrRNA:CR33441+5SrRNA:CR33440+5SrRNA:CR33442+5SrRNA:C…	47	O09	BKN42009	Probe	1.15668	2.10705	1.12641	1.16974	0.823867	0.900078	0.812254	0.875694	0.915328	0.927555	-1.64015	-1.2319	-3.40574	-2.03479	-1.43603	-2.72026	1.28424
CR33539	FBgn0053539	tRNA:CR33539	transfer RNA:CR33539	CR33539	tRNA:CR33539	43	O03	BKN40470	Probe	1.16173	1.99716	1.31092	1.27998	0.806918	0.944126	0.876617	0.828036	0.854672	1.05867	-1.79959	-0.778983	-2.42215	-2.72685	-1.28928	-2.5745	1.28522
CG10109	FBgn0001332	L	Lobe	CG10109	L	16	B03	BKN25858	Probe	1.5179	1.56231	1.27134	1.25096	0.773891	0.9174	0.839129	0.826444	0.84357	1.01535	-2.11025	-1.05379	-2.99504	-2.74998	-1.58202	-2.87251	1.29049
CG10975	FBgn0014007	Ptp69D	Protein tyrosine phosphatase 69D	CG10975	Ptp69D	7	F23	BKN24356	Probe	1.65936	1.77486	1.26739	1.21842	0.843601	0.854645	0.841294	0.82414	0.987078	1.02081	-1.45453	-1.69907	-2.96196	-2.78343	-1.5768	-2.8727	1.2959
CG9504	FBgn0030597	Eo	Ecdysone oxidase	CG9504	Eo	34	F13	BKN32319	Probe	1.57775	1.52542	1.0469	1.34271	0.778987	0.878532	0.751931	0.892869	0.886691	0.842151	-2.06232	-1.45344	-4.32758	-1.78537	-1.75788	-3.05648	1.2986
CG11221	FBgn0031855	CG11221	NA	CG11221	CG11221	58	G16	BKN51292	Probe	1.00185	1.87579	1.23438	1.25962	0.78765	0.872123	0.808509	0.833182	0.903141	0.970387	-1.98082	-1.51935	-3.46297	-2.65212	-1.75008	-3.05754	1.30746
CG18531	FBgn0027796	Gr2a	Gustatory receptor 2a	CG18531	Gr2a	27	N23	BKN31028	Probe	0.899504	1.47806	1.22739	1.1287	0.890582	0.890037	0.849581	0.867816	1.00061	0.978987	-1.0126	-1.33515	-2.83532	-2.14919	-1.17387	-2.49225	1.31838
NA	NA	NA	NA			39	H16	BKN33388	Probe	1.63725	2.07658	1.39078	1.2196	0.8129	0.935097	0.869016	0.828655	0.869322	1.04871	-1.74331	-0.871825	-2.53831	-2.71787	-1.30757	-2.62809	1.32052
CG33338	FBgn0046322	p38c	p38c	CG33338	p38c	58	G14	BKN51291	Probe	1.11256	1.94484	1.21664	1.39095	0.874695	0.904226	0.796891	0.920051	0.967341	0.866138	-1.16204	-1.18925	-3.64051	-1.39066	-1.17565	-2.51558	1.33994
CG5966	FBgn0029831	CG5966	NA	CG5966	CG5966	25	M18	BKN29201	Probe	1.18577	1.69897	1.34044	1.23993	0.831659	0.975414	0.90304	0.830768	0.852622	1.08699	-1.56686	-0.457267	-2.01837	-2.68718	-1.01206	-2.35277	1.34071
CG1772	FBgn0010316	dap	dacapo	CG1772	dap	56	K03	BKN50446	Probe	1.66023	1.96091	1.35016	1.12926	0.799793	0.840714	0.860135	0.759726	0.951326	1.13216	-1.8666	-1.8423	-2.67404	-3.71882	-1.85445	-3.19643	1.34198
CG7057	FBgn0263351	AP-50	AP-50	CG7057	AP-50	3	C08	BKN20496	Probe	1.52209	1.44709	1.23262	1.24187	0.760534	0.909714	0.825956	0.817258	0.836014	1.01064	-2.23589	-1.13282	-3.19634	-2.88337	-1.68436	-3.03985	1.3555
CG1163	FBgn0003275	RpII18	RNA polymerase II 18kD subunit	CG1163	RpII18	38	K11	BKN27453	Probe	1.09353	1.85372	1.35571	1.37018	0.839104	0.980196	0.888064	0.852654	0.856058	1.04153	-1.49683	-0.408097	-2.24723	-2.36937	-0.952463	-2.3083	1.35584
CG16904	FBgn0037763	CG16904	NA	CG16904	CG16904	32	F01	BKN32025	Probe	1.72389	1.4876	1.31814	1.05996	0.86038	0.85778	0.843687	0.826067	1.00303	1.02133	-1.2967	-1.66682	-2.92538	-2.75545	-1.48176	-2.84042	1.35866
CG4998	FBgn0036612	CG4998	NA	CG4998	CG4998	1	N14	BKN23343	Probe	1.0711	2.25835	1.30579	1.30616	0.854206	1.02203	0.952974	0.822932	0.835795	1.15802	-1.35477	0.0220444	-1.25528	-2.80098	-0.666361	-2.02813	1.36177
CG34404	FBgn0085433	CG34404	NA	CG34404	CG34404	37	H21	BKN32911	Probe	1.82405	1.52522	1.32365	1.34107	0.88647	0.861833	0.849914	0.837912	1.02859	1.01432	-1.05128	-1.62515	-2.83022	-2.58344	-1.33822	-2.70683	1.36861
CG3068	FBgn0000147	aur	aurora	CG3068	aur	57	L14	BKN51123	Probe	1.84568	1.92656	1.34754	1.30177	0.931261	0.929998	0.841561	0.923759	1.00136	0.911017	-0.629959	-0.924248	-2.95788	-1.33681	-0.777103	-2.14734	1.37024
CG5720	FBgn0028471	Nab2	NA	CG5720	Nab2	40	D24	BKN22040	Probe	1.30062	2.0337	1.35616	1.33737	0.906349	0.932895	0.886639	0.862211	0.971544	1.02833	-0.864291	-0.894461	-2.269	-2.23058	-0.879376	-2.24979	1.37041
CG14919	FBgn0032336	Ast-C	Allatostatin C	CG14919	Ast-C	34	D13	BKN32307	Probe	1.83352	1.38149	1.08708	1.31611	0.905267	0.795641	0.78079	0.875181	1.13778	0.892147	-0.874466	-2.30577	-3.88656	-2.04223	-1.59012	-2.9644	1.37428
CG31327	FBgn0051327	CG31327	NA	CG31327	CG31327	14	D16	BKN26452	Probe	1.50061	1.95737	1.21652	1.25237	0.851276	0.942403	0.82323	0.898548	0.903304	0.916178	-1.38233	-0.7967	-3.23801	-1.70292	-1.08952	-2.47046	1.38095
CG2016	FBgn0250839	CG2016	NA	CG2016	CG2016	30	H06	BKN31655	Probe	1.57513	1.39161	1.14744	1.22901	0.880116	0.799559	0.775255	0.86549	1.10075	0.895741	-1.11105	-2.26549	-3.97114	-2.18296	-1.68827	-3.07705	1.38878
CG2227	FBgn0011770	Gip	GIP-like	CG2227	Gip	25	E01	BKN29049	Probe	1.15745	1.62327	1.29663	1.211	0.8118	0.931955	0.873521	0.811385	0.871073	1.07658	-1.75366	-0.904133	-2.46947	-2.96865	-1.3289	-2.71906	1.39016
NA	FBgn0035973	CG17179	NA	CG43743	Glu-RIB	36	C11	BKN34418	Probe	1.0659	1.6109	1.23615	1.22815	0.776439	0.861004	0.823526	0.789308	0.901783	1.04335	-2.08629	-1.63368	-3.23348	-3.28925	-1.85998	-3.26136	1.40138
CG17903	FBgn0000409	Cyt-c-p	Cytochrome c proximal	CG17903	Cyt-c-p	20	C21	BKN28087	Probe	1.72508	1.79542	1.13701	1.34296	0.859663	0.859352	0.785709	0.88167	1.00036	0.89116	-1.30344	-1.65067	-3.81139	-1.94801	-1.47705	-2.8797	1.40265
CG8086	FBgn0032010	CG8086	NA	CG8086	CG8086	27	C09	BKN29425	Probe	0.790272	1.39229	1.12938	1.06735	0.782434	0.838395	0.781739	0.820648	0.933252	0.952588	-2.02989	-1.86615	-3.87205	-2.83414	-1.94802	-3.3531	1.40508
CG14216	FBgn0031054	Ssu72	Ssu72 ortholog	CG14216	Ssu72	20	K17	BKN28133	Probe	1.58485	1.83665	1.18762	1.23823	0.789783	0.879088	0.820679	0.812911	0.898412	1.00956	-1.96076	-1.44773	-3.27699	-2.94649	-1.70425	-3.11174	1.40749
CG8157	FBgn0034010	CG8157	NA	CG8157	CG8157	37	L15	BKN32932	Probe	1.78391	1.40871	1.31322	1.24738	0.866963	0.796001	0.843216	0.779377	1.08915	1.08191	-1.23477	-2.30207	-2.93259	-3.43346	-1.76842	-3.18302	1.41461
NA	NA	NA	NA			31	O01	BKN33525	Probe	1.63045	1.45296	1.33447	1.2245	0.815585	0.979754	0.895536	0.820249	0.832439	1.09179	-1.71806	-0.412637	-2.13305	-2.83994	-1.06535	-2.48649	1.42114
CR43001	FBgn0262439	mir-276a	mir-276a stem loop	CR43001	mir-276a	43	G21	BKN40431	Probe	1.182	1.97614	1.2795	1.28811	0.820998	0.934189	0.855607	0.833297	0.878835	1.02677	-1.66714	-0.88116	-2.74322	-2.65046	-1.27415	-2.69684	1.42269
CG33235	FBgn0030307	CG33235	NA	CG33235	CG33235	29	P12	BKN31514	Probe	1.78799	2.07499	1.44101	1.25687	0.932381	0.872695	0.908083	0.802481	1.06839	1.1316	-0.619424	-1.51347	-1.94129	-3.09796	-1.06645	-2.51963	1.45318
CG2981	FBgn0013348	TpnC41C	Troponin C at 41C	CG2981	TpnC41C	36	B06	BKN32771	Probe	1.2012	1.58505	1.21012	1.32885	0.874995	0.847186	0.806182	0.85403	1.03282	0.943973	-1.15922	-1.77576	-3.49853	-2.34938	-1.46749	-2.92395	1.45647
CG8363	FBgn0020389	Papss	PAPS synthetase	CG8363	Papss	22	E17	BKN28481	Probe	1.25022	1.56777	1.09199	1.11606	0.732652	0.903	0.807881	0.798659	0.811353	1.01155	-2.49817	-1.20186	-3.47255	-3.15345	-1.85001	-3.313	1.46299
CG42611	FBgn0261260	mgl	Megalin	CG42611	mgl	39	L09	BKN33313	Probe	1.72814	1.83196	1.34623	1.16035	0.858027	0.824941	0.841179	0.788397	1.04011	1.06695	-1.31883	-2.00449	-2.96371	-3.30247	-1.66166	-3.13309	1.47143
CG14763	FBgn0033243	CG14763	NA	CG14763	CG14763	35	L11	BKN32546	Probe	1.01231	2.19655	0.579027	1.31959	0.808956	0.952208	0.81034	0.87882	0.849558	0.922078	-1.78041	-0.695879	-3.43498	-1.9894	-1.23815	-2.71219	1.47404
CR40639	FBgn0085758	CR40639	NA	CR40639	CR40639	48	F16	BKN42624	Probe	1.70097	2.17924	1.18451	1.29979	0.864492	0.925702	0.852826	0.851173	0.933877	1.00194	-1.25802	-0.96842	-2.78573	-2.39087	-1.11322	-2.5883	1.47508
CG42599	FBgn0261015	Pif1A	PFTAIRE-interacting factor 1A	CG42599	Pif1A	32	P20	BKN31998	Probe	1.70953	1.38388	1.30243	0.991766	0.853213	0.797975	0.83363	0.772921	1.06922	1.07854	-1.36411	-2.28177	-3.07908	-3.52721	-1.82294	-3.30314	1.4802
CG13675	FBgn0035845	CG13675	NA	CG13675	CG13675	35	L03	BKN32542	Probe	1.10543	2.00918	0.635252	1.17735	0.883368	0.870983	0.889027	0.78409	1.01422	1.13383	-1.08046	-1.53107	-2.23251	-3.36502	-1.30576	-2.79877	1.493
NA	NA	NA	NA			34	C19	BKN34038	Probe	1.70879	1.75691	1.29215	1.22827	0.843684	1.01186	0.928082	0.816773	0.833796	1.13628	-1.45375	-0.0825217	-1.63568	-2.89041	-0.768133	-2.26305	1.49491
CG10472	FBgn0035670	CG10472	NA	CG10472	CG10472	32	H05	BKN32039	Probe	1.5703	1.52748	1.2517	1.04996	0.783725	0.880775	0.801159	0.818277	0.889813	0.979081	-2.01775	-1.43039	-3.57528	-2.86857	-1.72407	-3.22192	1.49786
CG17002	FBgn0033122	CG17002	NA	CG17002	CG17002	24	B20	BKN30474	Probe	0.907719	1.3846	1.16096	1.2227	0.81848	0.951496	0.830828	0.859128	0.860203	0.967059	-1.69082	-0.703195	-3.12189	-2.27535	-1.19701	-2.69862	1.50161
NA	FBgn0051047	CG31047	NA			22	N06	BKN30155	Probe	1.70627	1.49172	1.21282	1.17539	0.999905	0.859201	0.897271	0.841118	1.16376	1.06676	0.0157352	-1.65221	-2.10653	-2.53688	-0.818239	-2.32171	1.50347
NA	NA	NA	NA			36	C16	BKN34516	Probe	1.06518	1.69622	1.22683	1.26231	0.775913	0.906609	0.81732	0.811264	0.85584	1.00746	-2.09123	-1.16475	-3.32832	-2.9704	-1.62799	-3.14936	1.52137
CG31088	FBgn0051088	CG31088	NA	CG31088	CG31088	37	L07	BKN32928	Probe	1.7981	1.48504	1.25654	1.34084	0.873857	0.839132	0.806822	0.837773	1.04138	0.963057	-1.16993	-1.85858	-3.48874	-2.58547	-1.51425	-3.0371	1.52285
CG2260	FBgn0030000	CG2260	NA	CG2260	CG2260	20	K13	BKN28131	Probe	1.81274	2.07051	1.3719	1.24078	0.903349	0.991018	0.948025	0.814586	0.911537	1.16381	-0.892511	-0.296821	-1.33092	-2.92217	-0.594666	-2.12654	1.53188
CG16756	FBgn0029765	CG16756	NA	CG16756	CG16756	39	L05	BKN33311	Probe	1.69471	1.93082	1.34512	1.17972	0.841429	0.86946	0.840484	0.801561	0.96776	1.04856	-1.47496	-1.54673	-2.97433	-3.11132	-1.51085	-3.04282	1.53197
CR16735	FBgn0037666	CR16735	NA	CR16735	CR16735	51	H13	BKN45619	Probe	1.57311	2.03077	0.744965	1.24271	0.944763	0.952617	0.952374	0.809396	0.991755	1.17665	-0.502954	-0.691674	-1.26446	-2.99753	-0.597314	-2.131	1.53368
CG6030	FBgn0016120	ATPsyn-d	ATP synthase, subunit d	CG6030	ATPsyn-d	18	C24	BKN27800	Probe	1.19033	1.3604	1.07287	1.28142	0.817533	0.814147	0.728255	0.864655	1.00416	0.842249	-1.69973	-2.11548	-4.68938	-2.19509	-1.90761	-3.44224	1.53463
CG7914	FBgn0030995	CG7914	NA	CG7914	CG7914	31	N18	BKN31889	Probe	1.70942	1.23638	1.30829	1.11104	0.855089	0.833708	0.87797	0.744243	1.02565	1.17968	-1.34646	-1.91435	-2.40148	-3.94366	-1.63041	-3.17257	1.54216
NA	NA	NA	NA			36	C18	BKN34517	Probe	1.20054	1.55372	1.21159	1.28733	0.874513	0.830442	0.807165	0.827341	1.05307	0.975614	-1.16375	-1.94793	-3.4835	-2.73695	-1.55584	-3.11022	1.55438
CG13842	FBgn0039009	CG13842	NA	CG13842	CG13842	8	L10	BKN24769	Probe	1.15494	1.40496	1.25855	1.21276	0.928448	0.882743	0.922952	0.774926	1.05178	1.19102	-0.656419	-1.41015	-1.71408	-3.4981	-1.03328	-2.60609	1.5728
CG4270	FBgn0031407	CG4270	NA	CG4270	CG4270	30	L16	BKN31684	Probe	1.74546	1.47535	1.34797	1.12559	0.975287	0.847674	0.910739	0.792659	1.15055	1.14897	-0.21583	-1.77074	-1.90071	-3.24058	-0.993287	-2.57065	1.57736
CG10733	FBgn0061492	loj	logjam	CG10733	loj	29	H13	BKN31371	Probe	1.48312	2.09881	1.36115	1.16201	0.773398	0.882711	0.857757	0.741914	0.876162	1.15614	-2.11488	-1.41047	-2.71037	-3.97748	-1.76268	-3.34392	1.58124
CG14213	FBgn0031047	Rcd-1	Required for cell differentiation 1 ortholog	CG14213	Rcd-1	26	C21	BKN29239	Probe	0.959152	1.46689	1.23009	1.16496	0.759298	0.886746	0.822209	0.77164	0.856275	1.06553	-2.24751	-1.36899	-3.2536	-3.54581	-1.80825	-3.39971	1.59145
CG5183	FBgn0022268	KdelR	KDEL receptor	CG5183	KdelR	18	E20	BKN27810	Probe	1.12488	1.54177	1.2389	1.16246	0.772587	0.922691	0.840954	0.784386	0.837319	1.07212	-2.12252	-0.999386	-2.96714	-3.36072	-1.56095	-3.16393	1.60298
CG32602	FBgn0052602	Muc12Ea	Mucin 12Ea	CG32602	Muc12Ea	6	P06	BKN24311	Probe	1.32052	1.77774	0.805093	1.4555	0.977596	0.852631	0.778598	0.932321	1.14656	0.835118	-0.194109	-1.71978	-3.92005	-1.21248	-0.956943	-2.56627	1.60932
CG3254	FBgn0031530	pgant2	polypeptide GalNAc transferase 2	CG3254	pgant2	50	F03	BKN45218	Probe	1.45237	1.50766	0.574083	1.53531	1.04023	0.901316	0.793472	0.991416	1.15413	0.800343	0.395071	-1.21917	-3.69275	-0.354332	-0.41205	-2.02354	1.61149
CR17025	FBgn0040554	CR17025	NA	CR17025+CG14372	CR17025+CG14372	32	P22	BKN31999	Probe	1.77678	1.36917	1.24521	1.03668	0.88678	0.789492	0.797007	0.807923	1.12323	0.986488	-1.04837	-2.369	-3.63873	-3.01892	-1.70868	-3.32883	1.62015
CG15864	FBgn0040528	CG15864	NA	CG15864	CG15864	38	P20	BKN33246	Probe	1.22922	1.59923	1.37185	1.24753	0.943218	0.84563	0.898639	0.776333	1.1154	1.15754	-0.517486	-1.79176	-2.08562	-3.47766	-1.15462	-2.78164	1.62702
CG6120	FBgn0027865	Tsp96F	Tetraspanin 96F	CG6120	Tsp96F	25	K15	BKN29092	Probe	1.36163	1.52699	1.35429	1.18069	0.955	0.876678	0.912369	0.791077	1.08934	1.15333	-0.406654	-1.47251	-1.8758	-3.26356	-0.939582	-2.56968	1.63009
CG31005	FBgn0051005	qless	qless	CG31005	qless	25	G14	BKN29163	Probe	1.33859	1.62345	1.31763	1.25901	0.938847	0.932058	0.887671	0.843555	1.00728	1.0523	-0.558603	-0.903074	-2.25324	-2.50149	-0.730838	-2.37736	1.64653
CR34599	FBgn0083007	snoRNA:Psi28S-1135f	snoRNA:Psi28S-1135f	CR34600+CR34599+CR34601&CR34601&CR34599	snoRNA:Psi18S-1854b+snoRNA:Psi28S-1135f+snoRNA:Psi28S-1135e&snoRNA:Psi28S-1135e&snoRNA:Psi28S-1135f	47	G01	BKN41957	Probe	1.38683	1.98561	1.10527	1.21684	0.987795	0.8482	0.797006	0.910954	1.16458	0.874913	-0.0981715	-1.76533	-3.63876	-1.52276	-0.931753	-2.58076	1.649
CG7741	FBgn0033615	CG7741	NA	CG7741	CG7741	21	C23	BKN28280	Probe	1.90276	1.5951	1.31106	1.1795	0.956919	0.941353	0.927335	0.817824	1.01654	1.1339	-0.388604	-0.807498	-1.64709	-2.87514	-0.598051	-2.26112	1.66307
CG12177	FBgn0030510	CG12177	NA	CG12177	CG12177	39	G07	BKN30885	Probe	1.8583	1.90944	1.29189	1.26968	0.92265	0.859831	0.807226	0.862682	1.07306	0.935716	-0.710952	-1.64574	-3.48258	-2.22374	-1.17835	-2.85316	1.67481
CG14814	FBgn0023515	CG14814	NA	CG14814	CG14814	11	A08	BKN22212	Probe	1.64151	1.70512	1.19572	1.34028	0.852355	0.995917	0.866704	0.849668	0.855849	1.02005	-1.37218	-0.246445	-2.57364	-2.41273	-0.809315	-2.49319	1.68387
CG14069	FBgn0032315	CG14069	NA	CG14069	CG14069	39	F09	BKN33277	Probe	1.82607	2.19405	1.32443	1.35053	0.906648	0.987992	0.827557	0.917616	0.917668	0.901855	-0.861478	-0.327936	-3.17188	-1.42602	-0.594707	-2.29895	1.70424
CG2063	FBgn0033400	CG2063	NA	CG2063	CG2063	11	M08	BKN22284	Probe	1.74436	1.55498	1.05512	1.46156	0.905758	0.908225	0.764793	0.926554	0.997283	0.825417	-0.869853	-1.14813	-4.13102	-1.29622	-1.00899	-2.71362	1.70463
CR33450	FBgn0053450	5SrRNA:CR33450	5SrRNA:CR33450	CR33363+CR33364+CR33362+CR33365&CR33363+CR33361+CR33362+CR33360+CR33364&CR33363+CR33362+CR33364+CR33361+CR33365&CR33363+CR33362+CR33364&CR33363+CR33362+CR33361+CR33364&CR33363+CR33361+CR33359+CR33360+CR33362+CR33358+CR33364&CR33363+CR33361+CR33360+CR33362+CR33364+CR33359+CR33365&CR33363+CR33361+CR33362+CR33364+CR33360+CR33365&CR33363+CR33361+CR33360+CR33362+CR33359+CR33364&CR33356+CR33358+CR33359…	5SrRNA-Psi:CR33363+5SrRNA:CR33364+5SrRNA:CR33362+5SrRNA:CR33365&5SrRNA-Psi:CR33363+5SrRNA:CR33361+5SrRNA:CR33362+5SrRNA:CR33360+5SrRNA:CR33364&5SrRNA-Psi:CR33363+5SrRNA:CR33362+5SrRNA:CR33364+5SrRNA:CR33361+5SrRNA:CR33365&5SrRNA-Psi:CR33363+5SrRNA:CR33362+5SrRNA:CR33364&5SrRNA-Psi:CR33363+5SrRNA:CR33362+5SrRNA:CR33361+5SrRNA:CR33364&5SrRNA-Psi:CR33363+5SrRNA:CR33361+5SrRNA:CR33359+5SrRNA:CR33360+…	47	C15	BKN41940	Probe	1.20838	2.14631	1.19387	1.06857	0.86069	0.916848	0.860898	0.799955	0.938749	1.07618	-1.29378	-1.05947	-2.66236	-3.13463	-1.17662	-2.8985	1.72188
CG43462	FBgn0263416	CG43462	NA	CG43462	CG43462	40	L13	BKN34659	Probe	1.08028	1.96066	1.29721	1.13144	0.752803	0.899391	0.848101	0.729451	0.837015	1.16266	-2.30861	-1.23897	-2.85793	-4.15846	-1.77379	-3.50819	1.73441
CG7576	FBgn0005586	Rab3	Rab-protein 3	CG7576	Rab3	22	O10	BKN28633	Probe	1.59988	1.53386	1.17928	1.13224	0.937559	0.883468	0.872459	0.81024	1.06123	1.07679	-0.570713	-1.40269	-2.4857	-2.98528	-0.986703	-2.73549	1.74879
CG5783	FBgn0032670	CG5783	NA	CG5783	CG5783	32	D07	BKN32016	Probe	1.67658	1.5126	1.19371	1.0918	0.836767	0.872197	0.764047	0.85088	0.959378	0.897949	-1.51881	-1.51859	-4.14242	-2.39513	-1.5187	-3.26878	1.75008
CG10522	FBgn0002466	sti	sticky	CG10522	sti	11	A14	BKN22215	Probe	1.76337	1.45203	1.18083	1.2433	0.91563	0.848096	0.855913	0.788191	1.07963	1.08592	-0.77699	-1.7664	-2.73855	-3.30546	-1.2717	-3.02201	1.75031
CG6074	FBgn0039486	CG6074	NA	CG6074	CG6074	29	L19	BKN31398	Probe	1.61531	2.09124	1.33925	1.21278	0.842334	0.879526	0.843958	0.774333	0.957713	1.08992	-1.46645	-1.44322	-2.92125	-3.5067	-1.45484	-3.21397	1.75914
CG15406	FBgn0031517	CG15406	NA	CG15406	CG15406	39	F10	BKN33373	Probe	1.67481	2.09303	1.2928	1.25036	0.831546	0.942504	0.807794	0.849552	0.882273	0.950846	-1.56792	-0.795657	-3.4739	-2.41441	-1.18179	-2.94415	1.76236
CG33643	FBgn0053643	CG33643	NA	CG33643	CG33643	39	F21	BKN33283	Probe	1.71191	2.35727	1.32727	1.3574	0.849968	1.06149	0.829334	0.922283	0.800731	0.899219	-1.39463	0.427812	-3.14472	-1.35825	-0.48341	-2.25149	1.76808
CG7996	FBgn0003450	snk	snake	CG7996	snk	39	O09	BKN29589	Probe	1.63968	2.10853	1.32219	1.21007	0.814105	0.949482	0.826158	0.82218	0.857421	1.00484	-1.73198	-0.72391	-3.19326	-2.81189	-1.22794	-3.00258	1.77463
NA	NA	NA	NA			34	K11	BKN34082	Probe	1.67366	1.71725	1.22988	1.19848	0.82634	0.989016	0.883356	0.796962	0.835518	1.1084	-1.61689	-0.317405	-2.31917	-3.1781	-0.967147	-2.74863	1.78149
CG11504	FBgn0039733	CG11504	NA	CG11504	CG11504	29	N15	BKN31408	Probe	1.60486	2.36966	1.34126	1.32887	0.836881	0.996625	0.845225	0.848454	0.839715	0.996193	-1.51774	-0.239163	-2.90189	-2.43035	-0.878451	-2.66612	1.78767
CG32428	FBgn0052428	CG32428	NA	CG32428	CG32428	34	F06	BKN32411	Probe	1.83164	1.82807	1.22239	1.34735	0.90434	1.05284	0.877977	0.895959	0.858954	0.97993	-0.883184	0.338849	-2.40137	-1.74051	-0.272168	-2.07094	1.79877
CG32568	FBgn0052568	CG32568	NA	CG32568	CG32568	37	D03	BKN32878	Probe	2.02714	1.67954	1.27096	1.50427	0.985172	0.949035	0.816078	0.939881	1.03808	0.868278	-0.12285	-0.728502	-3.34729	-1.10269	-0.425676	-2.22499	1.79932
CG5649	FBgn0024887	kin17	kin17	CG5649	kin17	1	G07	BKN20040	Probe	1.02476	2.01323	1.15862	1.22557	0.817246	0.911098	0.84557	0.77216	0.89699	1.09507	-1.70243	-1.11859	-2.89661	-3.53826	-1.41051	-3.21744	1.80692
CG9065	FBgn0030610	CG9065	NA	CG9065	CG9065	29	H10	BKN31465	Probe	1.57648	1.97521	1.14578	1.32785	0.822084	0.830727	0.722041	0.847805	0.989595	0.851659	-1.65693	-1.945	-4.78435	-2.43978	-1.80096	-3.61207	1.81111
CG5949	FBgn0263600	DNApol-delta	DNA-polymerase-delta	CG5949	DNApol-delta	25	A18	BKN29129	Probe	1.44897	1.51928	1.20132	1.35586	1.01626	0.87225	0.809311	0.908442	1.1651	0.890877	0.169571	-1.51804	-3.45071	-1.55923	-0.674234	-2.50497	1.83074
CG4994	FBgn0026409	Mpcp	Mitochondrial phosphate carrier protein	CG4994	Mpcp	17	G21	BKN27535	Probe	1.12201	1.63764	1.22502	1.34483	0.884604	1.01716	0.811487	0.9214	0.869682	0.88071	-1.06883	-0.0280365	-3.41746	-1.37106	-0.548435	-2.39426	1.84583
CG9245	FBgn0030670	Pis	Phosphatidylinositol synthase	CG9245	Pis	25	O06	BKN29207	Probe	1.26662	1.52184	1.31573	1.10887	0.888369	0.87372	0.886389	0.742955	1.01677	1.19306	-1.03342	-1.50293	-2.27282	-3.96236	-1.26817	-3.11759	1.84941
CG8383	FBgn0037737	Pnn	Pinin	CG8383	Pnn	27	G09	BKN29449	Probe	0.851625	1.57129	1.10003	1.16496	0.843178	0.946179	0.761424	0.895698	0.89114	0.85009	-1.45851	-0.757873	-4.1825	-1.7443	-1.10819	-2.9634	1.85521
CG31464	FBgn0051464	CG31464	NA	CG31464	CG31464	1	H17	BKN23213	Probe	1.17182	2.27914	1.17602	1.44869	0.934529	1.03144	0.858271	0.91273	0.906045	0.940333	-0.599214	0.118801	-2.70252	-1.49696	-0.240207	-2.09974	1.85954
CG11151	FBgn0030519	CG11151	NA	CG11151	CG11151	54	G13	BKN46579	Probe	0.90719	2.0859	1.13907	1.22718	0.821625	0.829807	0.737908	0.822322	0.990139	0.897347	-1.66125	-1.95446	-4.54187	-2.80982	-1.80785	-3.67585	1.86799
CG42699	FBgn0261610	CG42699	NA	CG42699	CG42699	32	P10	BKN31993	Probe	1.61665	1.41789	1.20286	0.987818	0.80686	0.817585	0.769899	0.769844	0.986881	1.00007	-1.80013	-2.08013	-4.05299	-3.57189	-1.94013	-3.81244	1.87231
CG4542	FBgn0029906	CG4542	NA	CG4542	CG4542	18	E17	BKN27713	Probe	1.30339	1.77293	1.30428	1.30107	0.895191	1.06103	0.885338	0.877912	0.8437	1.00846	-0.96925	0.423071	-2.28888	-2.00258	-0.273089	-2.14573	1.87264
CG12019	FBgn0011573	Cdc37	Cdc37	CG12019	Cdc37	13	I01	BKN22641	Probe	1.07198	1.35422	1.10987	1.16729	0.88646	0.814686	0.788858	0.799241	1.0881	0.987009	-1.05137	-2.10994	-3.76327	-3.14501	-1.58066	-3.45414	1.87348
CG1591	FBgn0029133	REG	REG	CG1591	REG	16	G01	BKN22149	Probe	1.66608	1.78776	1.40919	1.19917	0.849439	1.04978	0.930112	0.79223	0.809155	1.17404	-1.39961	0.307449	-1.60466	-3.24681	-0.546081	-2.42574	1.87965
CG15148	FBgn0023096	btv	beethoven	CG15148	btv	39	K13	BKN22557	Probe	1.71644	2.31665	1.43295	1.21532	0.852216	1.0432	0.895367	0.82575	0.816923	1.08431	-1.37349	0.239757	-2.13563	-2.76005	-0.566867	-2.44784	1.88097
NA	NA	NA	NA			40	P09	BKN34681	Probe	1.19765	1.93282	1.14426	1.32984	0.83459	0.886618	0.748104	0.857358	0.941319	0.87257	-1.53928	-1.37031	-4.38605	-2.30106	-1.4548	-3.34355	1.88876
CG10794	FBgn0034407	DptB	Diptericin B	CG10794	DptB	33	P05	BKN32183	Probe	1.28043	1.33679	1.1036	1.10056	0.916462	0.771537	0.77443	0.800631	1.18784	0.967275	-0.769159	-2.55361	-3.98375	-3.12482	-1.66139	-3.55429	1.8929
CG2608	FBgn0032870	CG2608	NA	CG2608	CG2608	53	H15	BKN46388	Probe	1.18811	2.2561	1.34051	1.19649	0.964826	1.00868	0.958402	0.805394	0.956526	1.18998	-0.314231	-0.115235	-1.17233	-3.05565	-0.214733	-2.11399	1.89926
CG7863	FBgn0033051	dream	dream	CG7863	dream	8	B12	BKN24710	Probe	1.0172	1.60801	1.21865	1.2188	0.817721	1.01032	0.893692	0.778788	0.809371	1.14754	-1.69797	-0.0983798	-2.16122	-3.44201	-0.898173	-2.80161	1.90344
CG8205	FBgn0023441	fus	fusilli	CG8205	fus	20	A08	BKN28164	Probe	1.92613	1.68795	1.17798	1.2352	0.959855	0.807914	0.814017	0.810925	1.18807	1.00381	-0.360992	-2.17957	-3.3788	-2.97533	-1.27028	-3.17706	1.90678
CR32657	FBgn0052657	CR32657	NA	CR32657	CR32657	39	O19	BKN31509	Probe	1.74802	1.97603	1.31695	1.17724	0.867895	0.889817	0.822882	0.799876	0.975364	1.02876	-1.22601	-1.33741	-3.24331	-3.13578	-1.28171	-3.18955	1.90784
CG9436	FBgn0033101	CG9436	NA	CG9436	CG9436	39	M04	BKN31881	Probe	1.70725	2.14685	1.36368	1.19254	0.847657	0.966739	0.852086	0.810266	0.876821	1.05161	-1.41638	-0.546469	-2.79703	-2.9849	-0.981423	-2.89097	1.90954
NA	FBgn0034228	CG14479	NA	CG43164	CG43164	30	L04	BKN31678	Probe	1.44587	1.6427	1.21778	1.13436	0.80789	0.943823	0.822782	0.798837	0.855976	1.02997	-1.79044	-0.782098	-3.24486	-3.15087	-1.28627	-3.19786	1.91159
CG31062	FBgn0016061	side	sidestep	CG31062	side	39	O08	BKN31989	Probe	1.75923	2.22741	1.34225	1.27417	0.87346	1.00301	0.838693	0.86573	0.870836	0.96877	-1.17365	-0.173472	-3.0017	-2.17948	-0.673563	-2.59059	1.91703
CG1143	FBgn0035359	CG1143	NA	CG1143	CG1143	24	B14	BKN30471	Probe	0.918763	1.20984	1.07614	1.1199	0.828439	0.831397	0.77013	0.786893	0.996442	0.978698	-1.59715	-1.93811	-4.04946	-3.32431	-1.76763	-3.68688	1.91925
CG16826	FBgn0032505	CG16826	NA	CG16826	CG16826	7	J10	BKN24469	Probe	1.95055	1.9256	1.39274	1.17707	0.991639	0.927231	0.924501	0.796169	1.06946	1.16119	-0.0620151	-0.952706	-1.69041	-3.18962	-0.50736	-2.44001	1.93265
CG10574	FBgn0028429	I-2	Inhibitor-2	CG10574	I-2	38	O22	BKN29013	Probe	1.23144	1.82643	1.37797	1.30989	0.944921	0.965766	0.902644	0.815137	0.978416	1.10735	-0.501466	-0.55647	-2.02441	-2.91417	-0.528968	-2.46929	1.94032
CG11231	FBgn0039939	CG11231	NA	CG11231	CG11231	39	F08	BKN33372	Probe	1.74166	1.80538	1.23806	1.16308	0.864741	0.812975	0.77359	0.790255	1.06367	0.978913	-1.25568	-2.12753	-3.99658	-3.27549	-1.6916	-3.63604	1.94443
CG3727	FBgn0010583	dock	dreadlocks	CG3727	dock	39	O13	BKN22581	Probe	1.78298	2.31388	1.40153	1.26252	0.885254	1.04195	0.875737	0.857816	0.849611	1.02089	-1.06272	0.226909	-2.4356	-2.2944	-0.417904	-2.365	1.9471
CG16964	FBgn0032385	CG16964	NA	CG16964	CG16964	33	L01	BKN32157	Probe	1.11441	1.43673	1.09362	1.05036	0.797631	0.829215	0.767425	0.764109	0.961911	1.00434	-1.88694	-1.96055	-4.09081	-3.65517	-1.92375	-3.87299	1.94924
CG34320	FBgn0085349	CG34320	NA	CG34320	CG34320	39	C22	BKN34509	Probe	1.6381	2.25698	1.25709	1.30641	0.813322	1.01633	0.785482	0.887636	0.800251	0.884914	-1.73935	-0.0365173	-3.81486	-1.86137	-0.887931	-2.83811	1.95018
CG6202	FBgn0019925	Surf4	Surfeit 4	CG6202	Surf4	40	F24	BKN22052	Probe	1.49946	1.92696	1.32873	1.32708	1.04491	0.883932	0.868704	0.85558	1.18212	1.01534	0.439095	-1.39792	-2.54308	-2.32688	-0.479414	-2.43498	1.95557
CG8788	FBgn0028955	CG8788	NA	CG8788	CG8788	35	F08	BKN32604	Probe	1.04162	2.15339	0.558438	1.268	0.832379	0.933498	0.781526	0.844462	0.891677	0.925472	-1.56008	-0.888259	-3.87531	-2.48832	-1.22417	-3.18182	1.95765
CR31400	FBgn0001234	Hsromega	Heat shock RNA omega	CR31400	Hsromega	36	P22	BKN32863	Probe	1.20047	1.78142	1.30238	1.23496	0.87446	0.952144	0.867646	0.793685	0.918412	1.09319	-1.16425	-0.696541	-2.55925	-3.22568	-0.930397	-2.89247	1.96207
CG11319	FBgn0031835	CG11319	NA	CG11319	CG11319	14	H10	BKN26473	Probe	1.63615	2.1839	1.23743	1.29672	0.928164	1.05147	0.83738	0.930369	0.882729	0.900052	-0.659088	0.324787	-3.02176	-1.24083	-0.16715	-2.13129	1.96414
NA	NA	NA	NA			31	K01	BKN33501	Probe	1.73642	1.49345	1.36629	1.15806	0.868594	1.00705	0.91689	0.775742	0.86251	1.18195	-1.21943	-0.131935	-1.80672	-3.48625	-0.675682	-2.64648	1.9708
CG31206	FBgn0051206	CG31206	NA	CG31206	CG31206	30	H05	BKN31559	Probe	1.57233	1.60554	1.19201	1.19149	0.878551	0.922473	0.805367	0.839066	0.952387	0.959837	-1.12577	-1.00163	-3.51099	-2.56669	-1.0637	-3.03884	1.97513
NA	NA	NA	NA			40	P21	BKN34687	Probe	1.29628	1.7799	1.2553	1.18443	0.903321	0.816473	0.8207	0.763611	1.10637	1.07476	-0.892775	-2.09156	-3.27667	-3.6624	-1.49217	-3.46953	1.97737
CG8660	FBgn0036911	Fibp	Fibp	CG8660	Fibp	18	G15	BKN27724	Probe	1.12031	1.59505	1.20444	1.15295	0.769447	0.954574	0.817562	0.777967	0.806063	1.0509	-2.15205	-0.671553	-3.32461	-3.45394	-1.4118	-3.38928	1.97747
CG42274	FBgn0261461	RhoGAP18B	RhoGAP18B	CG42274	RhoGAP18B	50	K09	BKN45065	Probe	1.06665	1.4825	0.564444	1.18516	0.763971	0.886273	0.780151	0.765313	0.862004	1.01939	-2.20357	-1.37385	-3.89632	-3.63769	-1.78871	-3.76701	1.9783
CG8485	FBgn0033915	CG8485	NA	CG8485	CG8485	55	F03	BKN50218	Probe	2.07089	2.13548	1.29603	1.45183	0.993749	0.997857	0.859459	0.908014	0.995883	0.946526	-0.0421645	-0.226492	-2.68437	-1.56546	-0.134328	-2.12491	1.99058
NA	NA	NA	NA			39	J04	BKN33394	Probe	1.57202	2.12284	1.25221	1.20848	0.78051	0.955926	0.782432	0.821099	0.816497	0.952908	-2.04799	-0.657652	-3.86147	-2.82759	-1.35282	-3.34453	1.99171
CG10933	FBgn0034264	CG10933	NA	CG10933	CG10933	58	G06	BKN51287	Probe	1.14541	2.13527	1.24236	1.34618	0.900522	0.992762	0.813736	0.890438	0.907087	0.91386	-0.9191	-0.278881	-3.38309	-1.82069	-0.59899	-2.60189	2.0029
CG30472	FBgn0050472	CG30472	NA	CG30472	CG30472	32	L01	BKN32061	Probe	1.70757	1.36646	1.28367	0.902845	0.852233	0.787928	0.821625	0.703621	1.08161	1.16771	-1.37333	-2.38508	-3.26253	-4.53355	-1.8792	-3.89804	2.01884
CR33408	FBgn0053408	5SrRNA:CR33408	5SrRNA:CR33408	CR33363+CR33364+CR33362+CR33365&CR33363+CR33361+CR33362+CR33360+CR33364&CR33363+CR33362+CR33364+CR33361+CR33365&CR33363+CR33362+CR33364&CR33363+CR33362+CR33361+CR33364&CR33363+CR33361+CR33359+CR33360+CR33362+CR33358+CR33364&CR33363+CR33361+CR33360+CR33362+CR33364+CR33359+CR33365&CR33363+CR33361+CR33362+CR33364+CR33360+CR33365&CR33363+CR33361+CR33360+CR33362+CR33359+CR33364&CR33356+CR33358+CR33359…	5SrRNA-Psi:CR33363+5SrRNA:CR33364+5SrRNA:CR33362+5SrRNA:CR33365&5SrRNA-Psi:CR33363+5SrRNA:CR33361+5SrRNA:CR33362+5SrRNA:CR33360+5SrRNA:CR33364&5SrRNA-Psi:CR33363+5SrRNA:CR33362+5SrRNA:CR33364+5SrRNA:CR33361+5SrRNA:CR33365&5SrRNA-Psi:CR33363+5SrRNA:CR33362+5SrRNA:CR33364&5SrRNA-Psi:CR33363+5SrRNA:CR33362+5SrRNA:CR33361+5SrRNA:CR33364&5SrRNA-Psi:CR33363+5SrRNA:CR33361+5SrRNA:CR33359+5SrRNA:CR33360+…	47	C07	BKN41936	Probe	1.14691	2.31669	1.20468	1.03369	0.816909	0.989631	0.868688	0.773846	0.825468	1.12256	-1.7056	-0.311075	-2.54333	-3.51378	-1.00834	-3.02855	2.02021
CG2104	FBgn0037365	CG2104	NA	CG2104	CG2104	60	K05	BKN60447	Probe	1.87371	1.5998	1.37336	1.21351	0.95546	0.990231	0.931774	0.795389	0.964886	1.17147	-0.402328	-0.304909	-1.57926	-3.20095	-0.353619	-2.3901	2.03648
CG32066	FBgn0052066	CG32066	NA	CG32066	CG32066	22	G18	BKN28589	Probe	1.44831	1.65773	1.08974	1.16318	0.848739	0.954819	0.806219	0.832383	0.888901	0.968568	-1.40619	-0.669036	-3.49796	-2.66373	-1.03761	-3.08085	2.04323
CG15735	FBgn0030364	CG15735	NA	CG15735	CG15735	27	G01	BKN29445	Probe	0.899993	1.33714	1.09953	1.04163	0.891066	0.805184	0.76108	0.800874	1.10666	0.950312	-1.00805	-2.20765	-4.18777	-3.12129	-1.60785	-3.65453	2.04668
CG11124	FBgn0033170	sPLA2	secretory Phospholipase A2	CG11124	sPLA2	35	F06	BKN32603	Probe	1.02986	1.8623	0.488975	1.25704	0.82298	0.807307	0.684314	0.837164	1.01941	0.817419	-1.64849	-2.18581	-5.36089	-2.5943	-1.91715	-3.9776	2.06044
NA	NA	NA	NA			32	C06	BKN33647	Probe	1.68761	1.34794	1.15703	0.985104	0.842274	0.777248	0.740563	0.767729	1.08366	0.964615	-1.46701	-2.49489	-4.5013	-3.60261	-1.98095	-4.05195	2.071
CG14164	FBgn0036057	CG14164	NA	CG6709+CG14164	CG6709+CG14164	35	P09	BKN32569	Probe	1.14785	1.78377	0.594529	1.07655	0.91727	0.773264	0.832035	0.716959	1.18623	1.16051	-0.761567	-2.53586	-3.10345	-4.33987	-1.64871	-3.72166	2.07295
CG6483	FBgn0035665	Jon65Aiii	Jonah 65Aiii	CG6483	Jon65Aiii	36	L07	BKN32736	Probe	1.02267	1.61736	1.07768	1.22796	0.744943	0.864454	0.717951	0.789185	0.86175	0.909737	-2.38254	-1.5982	-4.84685	-3.29103	-1.99037	-4.06894	2.07857
CG17904	FBgn0032597	CG17904	NA	CG17904	CG17904	3	O01	BKN20469	Probe	2.05486	1.5083	1.37851	1.23465	1.02674	0.948197	0.923712	0.812507	1.08283	1.13687	0.268132	-0.737119	-1.70246	-2.95237	-0.234493	-2.32741	2.09292
NA	NA	NA	NA			32	O08	BKN33720	Probe	1.89792	1.42893	1.24996	1.03032	0.947236	0.823951	0.800046	0.802971	1.14963	0.996358	-0.479686	-2.01468	-3.59229	-3.09084	-1.24718	-3.34157	2.09439
CG10522	FBgn0002466	sti	sticky	CG10522	sti	57	I08	BKN50916	Probe	1.55801	1.79803	1.19057	1.11192	0.78611	0.867955	0.743529	0.789034	0.905704	0.942329	-1.99531	-1.56221	-4.45597	-3.29322	-1.77876	-3.87459	2.09584
NA	NA	NA	NA			32	G05	BKN33767	Probe	1.77056	1.56934	1.32428	0.986196	0.883672	0.904916	0.847619	0.76858	0.976523	1.10284	-1.0776	-1.18215	-2.8653	-3.59025	-1.12988	-3.22778	2.0979
CG15553	FBgn0039817	CG15553	NA	CG15553	CG15553	20	D09	BKN29617	Probe	1.782	1.96766	1.28602	1.14813	0.888031	0.941793	0.888679	0.753759	0.942915	1.179	-1.0366	-0.80297	-2.23782	-3.80546	-0.919783	-3.02164	2.10186
NA	NA	NA	NA			39	K22	BKN34557	Probe	1.93484	1.99671	1.31692	1.23412	0.960653	0.899131	0.822869	0.838519	1.06842	0.981336	-0.353482	-1.24163	-3.24351	-2.57462	-0.797558	-2.90907	2.11151
CG11801	FBgn0036128	Elo68beta	Elongase 68beta	CG11801	Elo68beta	34	L09	BKN32353	Probe	1.55633	1.50081	1.08569	1.10274	0.768408	0.864364	0.779792	0.733296	0.888987	1.06341	-2.16182	-1.59913	-3.90181	-4.10263	-1.88048	-4.00222	2.12174
CG8357	FBgn0024732	Drep-1	DNA fragmentation factor-related protein 1	CG8357	Drep-1	24	G10	BKN28969	Probe	0.992436	1.21989	1.1397	1.07879	0.894869	0.838308	0.815615	0.758007	1.06747	1.076	-0.972275	-1.86705	-3.35438	-3.74378	-1.41966	-3.54908	2.12942
CG10534	FBgn0020637	Lcp65Ag2	Lcp65Ag2	CG10534+CG10530&CG10534	Lcp65Ag2+Lcp65Ag1&Lcp65Ag2	53	O21	BKN46247	Probe	1.30617	2.00815	1.1518	1.33477	1.06069	0.897821	0.823484	0.898474	1.18141	0.916536	0.587535	-1.25511	-3.23412	-1.70399	-0.333787	-2.46905	2.13526
CG6885	FBgn0036810	CG6885	NA	CG6885	CG6885	40	I11	BKN24950	Probe	1.44728	2.17035	1.36036	1.34052	1.00855	0.99558	0.889385	0.864246	1.01302	1.02909	0.0970158	-0.249911	-2.22704	-2.20102	-0.0764478	-2.21403	2.13758
CG12203	FBgn0031021	CG12203	NA	CG12203	CG12203	24	C05	BKN28847	Probe	1.04821	1.32673	1.20974	1.1207	0.945157	0.911726	0.865739	0.787456	1.03667	1.09941	-0.499248	-1.11213	-2.58839	-3.31614	-0.805689	-2.95226	2.14657
CG31806	FBgn0051806	CG31806	NA	CG31806	CG31806	26	B07	BKN30756	Probe	1.30252	1.562	1.35265	1.24655	1.03112	0.944242	0.904131	0.825684	1.09201	1.09501	0.309379	-0.777788	-2.0017	-2.76101	-0.234205	-2.38135	2.14715
CG1331	FBgn0004778	Ccp84Af	Ccp84Af	CG1331	Ccp84Af	27	P04	BKN31126	Probe	1.00251	1.72708	1.21455	1.21529	0.992569	1.03999	0.840696	0.934394	0.954399	0.899724	-0.0532688	0.20677	-2.97109	-1.18238	0.0767507	-2.07674	2.15349
CG11523	FBgn0037156	CG11523	NA	CG11523	CG11523	20	O12	BKN28250	Probe	1.88253	2.04306	1.32528	1.18099	0.938124	0.977883	0.915808	0.775333	0.959343	1.18118	-0.565397	-0.431881	-1.82324	-3.49219	-0.498639	-2.65771	2.15907
CG7668	FBgn0036929	CG7668	NA	CG7668	CG7668	37	P09	BKN32953	Probe	1.57615	1.52288	1.20034	1.17311	0.765994	0.860511	0.770737	0.732972	0.890162	1.05152	-2.18453	-1.63875	-4.04018	-4.10734	-1.91164	-4.07376	2.16212
CG32698	FBgn0052698	CG32698	NA	CG32698	CG32698	24	C06	BKN28943	Probe	0.839777	1.36702	1.14429	1.04025	0.757218	0.939412	0.818895	0.730929	0.806055	1.12035	-2.26708	-0.827449	-3.30425	-4.13699	-1.54727	-3.72062	2.17336
CG33198	FBgn0053198	pen-2	presenilin enhancer	CG33198	pen-2	27	C05	BKN29423	Probe	0.869904	1.52776	1.13674	1.06394	0.861276	0.919969	0.786837	0.818025	0.936201	0.961874	-1.28827	-1.02737	-3.79415	-2.87223	-1.15782	-3.33319	2.17537
NA	NA	NA	NA			32	G11	BKN33770	Probe	2.02075	1.46584	1.37312	0.977942	1.00854	0.845231	0.878876	0.762148	1.19321	1.15316	0.0969673	-1.79586	-2.38763	-3.68366	-0.849449	-3.03564	2.1862
CG31741	FBgn0051741	CG31741	NA	CG31741	CG31741	30	K07	BKN24576	Probe	1.78739	1.81446	1.28807	1.28438	0.998715	1.04251	0.870271	0.904478	0.957991	0.962181	0.00454144	0.232635	-2.51913	-1.61681	0.118588	-2.06797	2.18656
CG9568	FBgn0032087	CG9568	NA	CG9568	CG9568	30	D22	BKN31639	Probe	1.68413	1.73142	1.32439	1.14554	0.94102	0.994799	0.894807	0.806705	0.94594	1.10921	-0.538163	-0.257945	-2.14417	-3.03662	-0.398054	-2.5904	2.19234
CG13615	FBgn0039199	CG13615	NA	CG13615	CG13615	22	H06	BKN30119	Probe	1.8199	1.63041	1.17682	1.22121	1.06649	0.93908	0.870642	0.873909	1.13568	0.996262	0.642109	-0.830864	-2.51346	-2.06071	-0.0943773	-2.28708	2.19271
CG14244	FBgn0040607	CG14244	NA	CG14244	CG14244	30	P23	BKN31616	Probe	1.73728	1.82585	1.25606	1.29318	0.97072	1.04905	0.848644	0.910679	0.925332	0.931881	-0.258788	0.299898	-2.84963	-1.52675	0.0205548	-2.18819	2.20875
CG9894	FBgn0031453	CG9894	NA	CG9894	CG9894	22	D20	BKN30102	Probe	1.61457	1.63196	1.13242	1.15569	0.946166	0.939972	0.83779	0.827019	1.00659	1.01302	-0.489756	-0.821699	-3.01549	-2.74163	-0.655728	-2.87856	2.22283
CG8541	FBgn0035788	CG8541	NA	CG8541	CG8541	31	N16	BKN31888	Probe	1.88043	1.61032	1.38939	1.23483	0.940635	1.08586	0.932393	0.827168	0.866254	1.12721	-0.541786	0.67843	-1.5698	-2.73945	0.0683223	-2.15463	2.22295
NA	NA	NA	NA			34	C13	BKN34035	Probe	1.85402	1.5627	1.13009	1.21235	0.915389	0.900003	0.811682	0.806185	1.01709	1.00682	-0.779258	-1.23267	-3.41447	-3.04416	-1.00596	-3.22932	2.22335
CG11694	FBgn0037571	CG11694	NA	CG11694	CG11694	22	P12	BKN30170	Probe	1.62239	1.55522	1.16026	1.08401	0.950753	0.895774	0.858386	0.775726	1.06138	1.10656	-0.44661	-1.27616	-2.70076	-3.48648	-0.861386	-3.09362	2.23223
CG33723	FBgn0053723	CG33723	NA	CG33723	CG33723	34	H17	BKN32333	Probe	1.69652	1.40917	1.0605	1.1189	0.837624	0.811582	0.761701	0.744042	1.03209	1.02373	-1.51075	-2.14185	-4.17827	-3.94658	-1.8263	-4.06242	2.23613
CG12559	FBgn0003256	rl	rolled	CG12559	rl	58	K14	BKN51315	Probe	1.24072	1.94376	1.3064	1.20845	0.975448	0.903723	0.855681	0.799333	1.07937	1.07049	-0.214318	-1.19442	-2.7421	-3.14366	-0.704369	-2.94288	2.23851
CG34402	FBgn0085431	CG34402	NA	CG34402	CG34402	31	H23	BKN31760	Probe	1.57461	1.32342	1.18819	1.08407	0.787657	0.892402	0.79737	0.726177	0.882625	1.09804	-1.98076	-1.31083	-3.63319	-4.20601	-1.6458	-3.9196	2.2738
CG34360	FBgn0263097	Glut4EF	Glucose transporter 4 enhancer factor	CG34360+CG43757	Glut4EF+CG43757	37	D09	BKN32881	Probe	1.63176	1.56557	1.24284	1.15337	0.793019	0.884632	0.798023	0.720638	0.89644	1.10738	-1.93032	-1.39073	-3.62321	-4.28643	-1.66052	-3.95482	2.29429
CG42390	FBgn0259736	CG42390	NA	CG42390	CG42390	37	O03	BKN23349	Probe	1.8011	1.41876	1.20065	1.18955	0.875319	0.801676	0.770935	0.743245	1.09186	1.03726	-1.15618	-2.24372	-4.03716	-3.95815	-1.69995	-3.99766	2.29771
CG4965	FBgn0002673	twe	twine	CG4965	twe	7	N09	BKN24397	Probe	1.81981	2.03686	1.23233	1.26046	0.925173	0.980806	0.818026	0.85258	0.943278	0.959471	-0.687227	-0.401819	-3.31753	-2.37044	-0.544523	-2.84398	2.29946
NA	NA	NA	NA			36	O05	BKN34487	Probe	1.31181	1.51932	1.26973	1.12424	0.955567	0.812058	0.845898	0.722526	1.17672	1.17075	-0.401325	-2.13696	-2.89159	-4.25901	-1.26914	-3.5753	2.30616
CG7946	FBgn0039743	CG7946	NA	CG7946	CG7946	19	E01	BKN27897	Probe	1.59809	1.62409	1.21552	1.00341	0.847795	0.857029	0.830622	0.699801	0.989226	1.18694	-1.41507	-1.67455	-3.12505	-4.58903	-1.54481	-3.85704	2.31222
CG15033	FBgn0029948	CheA7a	Chemosensory protein A 7a	CG15033	CheA7a	25	H01	BKN30597	Probe	1.37271	1.83764	1.39741	1.19073	0.962772	1.05503	0.941417	0.797809	0.912557	1.18	-0.333555	0.361341	-1.43189	-3.1658	0.0138931	-2.29885	2.31274
CG7490	FBgn0000100	RpLP0	Ribosomal protein LP0	CG7490	RpLP0	2	A12	BKN20294	Probe	1.48128	1.31689	0.984157	1.08813	0.826168	0.835637	0.745572	0.759523	0.988668	0.981632	-1.61851	-1.89451	-4.42475	-3.72176	-1.75651	-4.07326	2.31675
CG4198	FBgn0029753	CG4198	NA	CG4198	CG4198	24	N05	BKN30443	Probe	0.962816	1.42582	1.08803	1.21532	0.868161	0.979823	0.778633	0.853944	0.886039	0.911807	-1.22351	-0.411934	-3.91953	-2.35062	-0.81772	-3.13508	2.31736
CG43867	FBgn0264449	CG43867	NA	CG43867	CG43867	37	D11	BKN32882	Probe	1.79835	1.71668	1.21595	1.35627	0.873983	0.970019	0.780762	0.84741	0.900996	0.92135	-1.16874	-0.51274	-3.88699	-2.44551	-0.840741	-3.16625	2.32551
CG43707	FBgn0263846	CG43707	NA	CG43707	CG43707	34	H03	BKN32326	Probe	1.6826	1.4181	1.07477	1.08113	0.830754	0.816725	0.771947	0.71893	1.01718	1.07374	-1.57537	-2.08897	-4.02169	-4.31124	-1.83217	-4.16646	2.33429
CG14716	FBgn0037933	Ho	Heme oxygenase	CG14716	Ho	16	O07	BKN22200	Probe	1.80579	1.76534	1.33398	1.23786	0.920672	1.03662	0.880474	0.817791	0.888148	1.07665	-0.729565	0.172079	-2.36322	-2.87563	-0.278743	-2.61942	2.34068
CG34412	FBgn0086899	tlk	Tousled-like kinase	CG34412	tlk	55	L08	BKN50352	Probe	1.63294	1.85829	1.02687	1.30312	0.783594	0.868334	0.680964	0.815004	0.902411	0.835535	-2.01898	-1.55831	-5.41207	-2.9161	-1.78864	-4.16408	2.37544
CG42320	FBgn0259220	Doa	Darkener of apricot	CG42320	Doa	58	I16	BKN51304	Probe	1.19745	2.46035	1.41477	1.2908	0.941431	1.1439	0.926664	0.853806	0.822999	1.08533	-0.534293	1.27521	-1.65735	-2.35264	0.370459	-2.00499	2.37545
CG11686	FBgn0040551	CG11686	NA	CG11686	CG11686	34	H15	BKN32332	Probe	1.50781	1.50647	1.04948	1.06908	0.744452	0.867623	0.753787	0.710917	0.858036	1.0603	-2.38717	-1.56561	-4.29921	-4.4276	-1.97639	-4.36341	2.38702
CG42367	FBgn0259713	CG42367	NA	CG42367	CG42367	37	L17	BKN32933	Probe	1.79217	1.52812	1.16373	1.27464	0.870975	0.863473	0.74723	0.796407	1.00869	0.938252	-1.19703	-1.60829	-4.39941	-3.18616	-1.40266	-3.79278	2.39012
CG15418	FBgn0031554	CG15418	NA	CG15418+CG2788	CG15418+Dot	29	L14	BKN31491	Probe	1.46719	2.09174	1.21754	1.12442	0.76509	0.879737	0.767259	0.717917	0.86968	1.06873	-2.19303	-1.44105	-4.09334	-4.32595	-1.81704	-4.20965	2.3926
CG9470	FBgn0002868	MtnA	Metallothionein A	CG9470	MtnA	36	L10	BKN32833	Probe	1.04299	1.66643	1.20388	1.06606	0.759748	0.890687	0.802026	0.685136	0.852992	1.17061	-2.24328	-1.32847	-3.56203	-4.80198	-1.78588	-4.18201	2.39613
CG34347	FBgn0085376	CG34347	NA	CG34347	CG34347	32	P04	BKN31990	Probe	1.56127	1.56832	1.13971	1.00385	0.779217	0.904323	0.729479	0.782337	0.861658	0.932437	-2.06015	-1.18825	-4.67067	-3.39048	-1.6242	-4.03058	2.40637
CG3420	FBgn0033100	CG3420	NA	CG3420	CG3420	26	C19	BKN29238	Probe	1.12346	1.76538	1.30455	1.23586	0.889368	1.06718	0.871981	0.818598	0.833378	1.06521	-1.02403	0.486355	-2.49301	-2.8639	-0.268835	-2.67846	2.40962
NA	FBgn0040645	CG14581	NA			26	L01	BKN30813	Probe	1.25724	1.55576	1.24813	1.26031	0.995277	0.940467	0.834268	0.834798	1.05828	0.999366	-0.0277986	-0.816605	-3.06932	-2.62867	-0.422202	-2.84899	2.42679
CG11043	FBgn0031831	CG11043	NA	CG11043	CG11043	20	H20	BKN29742	Probe	1.9018	2.39217	1.31834	1.32117	0.94773	1.14498	0.911015	0.867364	0.827728	1.05033	-0.475043	1.28626	-1.8965	-2.15575	0.40561	-2.02613	2.43174
CG31137	FBgn0011725	twin	twin	CG31137	twin	59	J20	BKN60346	Probe	1.75311	1.42792	1.17953	1.10306	0.864092	0.853302	0.798249	0.72495	1.01264	1.10111	-1.26178	-1.71287	-3.61975	-4.22382	-1.48732	-3.92178	2.43446
NA	NA	NA	NA			36	K14	BKN34563	Probe	1.15276	1.64528	1.21657	1.11208	0.83971	0.87938	0.81048	0.714716	0.954888	1.13399	-1.49113	-1.44473	-3.43284	-4.37244	-1.46793	-3.90264	2.43471
CG14440	FBgn0029894	CG14440	NA	CG14440	CG14440	32	D21	BKN32023	Probe	1.53623	1.49738	1.12921	0.958312	0.766723	0.863421	0.722761	0.746849	0.888006	0.967747	-2.17767	-1.60883	-4.77334	-3.90582	-1.89325	-4.33958	2.44633
CG17784	FBgn0039192	CG17784	NA	CG17784	CG17784	39	K04	BKN31869	Probe	1.79915	2.05174	1.25268	1.19	0.893284	0.923911	0.782729	0.808542	0.966851	0.968074	-0.987185	-0.986845	-3.85693	-3.00993	-0.987015	-3.43343	2.44641
CG1676	FBgn0031114	cactin	cactin	CG1676	cactin	4	E05	BKN20603	Probe	1.02456	1.90767	1.1132	1.10158	0.825527	0.883038	0.799686	0.716178	0.934871	1.1166	-1.62454	-1.40712	-3.5978	-4.3512	-1.51583	-3.9745	2.45867
CG42515	FBgn0260398	Pbp49	PSEA-binding protein 49kD	CG42515+CG42516	Pbp49+CG42516	39	F24	BKN33380	Probe	1.52753	1.89318	1.09134	1.13769	0.758421	0.852509	0.681913	0.773004	0.889634	0.882159	-2.25577	-1.72103	-5.39758	-3.526	-1.9884	-4.46179	2.47339
CG30499	FBgn0050499	CG30499	NA	CG30499	CG30499	20	K22	BKN28231	Probe	1.76209	2.14896	1.18937	1.26083	0.87811	1.02857	0.821888	0.827748	0.853721	0.99292	-1.12992	0.0892834	-3.25851	-2.73103	-0.52032	-2.99477	2.47445
CG12161	FBgn0037296	Prosbeta2R2	Proteasome beta2R2 subunit	CG12161	Prosbeta2R2	37	D21	BKN32887	Probe	1.80325	1.83905	1.27947	1.33545	0.876361	1.03917	0.821543	0.834406	0.843331	0.984584	-1.14637	0.198256	-3.26378	-2.63435	-0.474058	-2.94906	2.47501
CG5172	FBgn0030830	CG5172	NA	CG5172	CG5172	43	D22	BKN40695	Probe	1.06284	1.86479	1.154	1.05838	0.73823	0.881552	0.771683	0.684681	0.837421	1.12707	-2.44569	-1.42239	-4.02573	-4.80859	-1.93404	-4.41716	2.48312
CG11505	FBgn0035424	CG11505	NA	CG11505	CG11505	1	K18	BKN20165	Probe	1.37867	2.17659	1.25419	1.33394	1.09949	0.985027	0.915319	0.840434	1.1162	1.0891	0.952472	-0.358415	-1.83073	-2.54681	0.297029	-2.18877	2.4858
CG11228	FBgn0261456	hpo	hippo	CG11228	hpo	56	F18	BKN50705	Probe	2.22756	2.27829	1.33003	1.32125	1.0731	0.976787	0.847312	0.888889	1.0986	0.953226	0.704227	-0.443149	-2.86998	-1.84317	0.130539	-2.35658	2.48712
CG14005	FBgn0031739	CG14005	NA	CG14005	CG14005	20	N21	BKN29683	Probe	1.99549	1.88751	1.11041	1.32475	0.994418	0.903428	0.767325	0.869716	1.10072	0.882271	-0.0358787	-1.19745	-4.09232	-2.1216	-0.616665	-3.10696	2.4903
CG5791	FBgn0040582	CG5791	NA	CG5791	CG5791	38	L06	BKN33215	Probe	1.07223	1.65594	1.1362	1.22338	0.822761	0.875617	0.744274	0.761301	0.939636	0.977635	-1.65056	-1.48342	-4.44458	-3.69595	-1.56699	-4.07027	2.50328
CG3135	FBgn0003390	shf	shifted	CG3135	shf	26	G20	BKN29358	Probe	1.05149	1.68527	1.25606	1.16039	0.8324	1.01876	0.839567	0.768609	0.817074	1.09232	-1.55989	-0.0115976	-2.98834	-3.58982	-0.785743	-3.28908	2.50334
NA	NA	NA	NA			35	H01	BKN32517	Probe	1.18229	1.86244	0.525059	1.20174	0.944788	0.807369	0.734813	0.800336	1.17021	0.918131	-0.502721	-2.18517	-4.58917	-3.12911	-1.34395	-3.85914	2.51519
CG33320	FBgn0067312	CheB38a	Chemosensory protein B 38a	CG33320	CheB38a	38	L01	BKN33117	Probe	1.06499	1.6174	1.18646	1.13535	0.817203	0.855238	0.777197	0.70652	0.955527	1.10003	-1.70284	-1.69297	-3.94147	-4.49145	-1.6979	-4.21646	2.51855
CG6386	FBgn0027889	ball	ballchen	CG6386	ball	55	D22	BKN50311	Probe	2.23898	2.23616	1.32318	1.4381	1.07441	1.0449	0.877464	0.899424	1.02824	0.975584	0.716564	0.257251	-2.40921	-1.69019	0.486907	-2.0497	2.53661
CG6049	FBgn0037081	barc	barricade	CG6049	barc	37	E10	BKN21657	Probe	1.91721	1.87979	1.40765	1.26621	0.931744	1.06219	0.903851	0.791143	0.877194	1.14246	-0.62541	0.434973	-2.00597	-3.26259	-0.0952186	-2.63428	2.53906
CG32854	FBgn0044511	mRpS21	mitochondrial ribosomal protein S21	CG32854	mRpS21	25	C10	BKN29137	Probe	1.15763	1.67354	1.21223	1.09428	0.811923	0.960812	0.816663	0.733183	0.845038	1.11386	-1.7525	-0.607405	-3.33835	-4.10427	-1.17995	-3.72131	2.54136
CG6343	FBgn0019957	ND42	NADH:ubiquinone reductase 42kD subunit precursor	CG6343	ND42	17	I18	BKN27641	Probe	1.23893	1.80299	1.19417	1.42745	0.976787	1.11986	0.791051	0.978006	0.872242	0.80884	-0.201723	1.02796	-3.72976	-0.549066	0.41312	-2.13941	2.55253
CG33183	FBgn0000448	Hr46	Hormone receptor-like in 46	CG33183	Hr46	25	O13	BKN29115	Probe	1.24005	1.34878	1.14637	1.01905	0.869734	0.774363	0.772296	0.682777	1.12316	1.13111	-1.20871	-2.52456	-4.01637	-4.83624	-1.86663	-4.4263	2.55967
NA	NA	NA	NA			32	C17	BKN33749	Probe	1.64081	1.5303	1.2535	0.890891	0.818917	0.882401	0.802315	0.694305	0.928055	1.15556	-1.68672	-1.41367	-3.55762	-4.66883	-1.55019	-4.11323	2.56303
CG10997	FBgn0030529	Clic	Chloride intracellular channel	CG10997	Clic	9	C22	BKN21655	Probe	1.47977	1.98222	1.31171	1.22799	1.08459	0.981018	0.843379	0.892343	1.10558	0.945129	0.812318	-0.399647	-2.93008	-1.79302	0.206336	-2.36155	2.56789
CG17212	FBgn0032415	rho-6	rhomboid-6	CG17212	rho-6	31	L21	BKN31783	Probe	1.75526	1.39455	1.24499	1.09904	0.87802	0.940366	0.83549	0.736205	0.933701	1.13486	-1.13076	-0.817643	-3.05065	-4.06039	-0.974203	-3.55552	2.58131
CG42616	FBgn0261268	Cul-3	Cullin-3	CG42616	Cul-3	1	K19	BKN20070	Probe	1.26342	2.14183	1.24121	1.2157	1.00758	0.969297	0.905845	0.765939	1.0395	1.18266	0.0879477	-0.520165	-1.97551	-3.6286	-0.216108	-2.80205	2.58594
CG9374	FBgn0038167	lkb1	lkb1	CG9374	lkb1	55	C05	BKN50015	Probe	1.97519	2.0322	1.24766	1.27155	0.94783	0.949596	0.827383	0.79526	0.99814	1.04039	-0.474106	-0.722741	-3.17454	-3.20281	-0.598424	-3.18868	2.59025
NA	NA	NA	NA			34	G22	BKN34159	Probe	1.62265	1.49311	1.02618	1.09986	0.801154	0.859929	0.737048	0.731383	0.931651	1.00774	-1.8538	-1.64473	-4.55502	-4.1304	-1.74927	-4.34271	2.59344
CG13337	FBgn0033863	CG13337	NA	CG13337	CG13337	30	P17	BKN31613	Probe	1.75852	1.69782	1.30141	1.10783	0.982589	0.97549	0.87928	0.780151	1.00728	1.12706	-0.147148	-0.456484	-2.38146	-3.42222	-0.301816	-2.90184	2.60002
CR33749	FBgn0065104	snmRNA:158	small non-messenger RNA 158	CG42768+CR33749	Msp-300+snmRNA:158	32	D01	BKN32013	Probe	1.6855	1.37559	1.17165	0.891803	0.841222	0.793195	0.749923	0.695016	1.06055	1.079	-1.4769	-2.33092	-4.35826	-4.65851	-1.90391	-4.50838	2.60447
CG8152	FBgn0034008	CG8152	NA	CG8152	CG8152	6	I20	BKN21114	Probe	1.17169	2.04316	0.758938	1.34353	0.867412	0.97993	0.733962	0.860603	0.885178	0.852846	-1.23055	-0.410832	-4.60217	-2.25393	-0.820689	-3.42805	2.60736
CG2890	FBgn0030208	PPP4R2r	Protein phosphatase 4 regulatory subunit 2-related protein	CG2890	PPP4R2r	59	G16	BKN60140	Probe	1.62629	1.58516	1.11482	1.1762	0.801585	0.947266	0.754457	0.773022	0.846209	0.975984	-1.84975	-0.746693	-4.28897	-3.52575	-1.29822	-3.90736	2.60914
CG33351	FBgn0066293	CheB42b	Chemosensory protein B 42b	CG33351	CheB42b	34	P09	BKN32377	Probe	1.6942	1.54165	0.945275	1.24631	0.836479	0.887884	0.67894	0.828768	0.942104	0.819216	-1.52152	-1.35728	-5.44301	-2.71623	-1.4394	-4.07962	2.64022
CG34109	FBgn0083945	CG34109	NA	CG34109	CG34109	29	H17	BKN31373	Probe	1.72039	2.05854	1.29737	1.10611	0.897128	0.865777	0.817566	0.706229	1.03621	1.15765	-0.95103	-1.5846	-3.32456	-4.49568	-1.26782	-3.91012	2.64231
CG8142	FBgn0030871	CG8142	NA	CG8142	CG8142	1	G13	BKN20043	Probe	1.17996	1.77197	0.968705	1.27853	0.941023	0.801917	0.70697	0.805524	1.17347	0.877652	-0.538128	-2.24124	-5.01466	-3.05377	-1.38968	-4.03422	2.64453
CG3348	FBgn0040609	CG3348	NA	CG3348	CG3348	38	B23	BKN33068	Probe	1.19703	2.09404	1.32286	1.34847	0.918518	1.10727	0.866545	0.839144	0.829532	1.03265	-0.749822	0.898567	-2.57607	-2.56554	0.0743724	-2.57081	2.64518
CG13109	FBgn0041092	tai	taiman	CG13109	tai	3	D21	BKN23575	Probe	1.86573	1.63305	1.2974	1.19459	0.932239	1.02662	0.869363	0.786147	0.908068	1.10585	-0.620763	0.06923	-2.533	-3.33515	-0.275766	-2.93408	2.65831
CG32491	FBgn0002781	mod(mdg4)	modifier of mdg4			34	O05	BKN34103	Probe	1.88899	1.35252	1.0028	1.15453	0.932655	0.778956	0.720256	0.767739	1.19732	0.938152	-0.61684	-2.47733	-4.81163	-3.60246	-1.54709	-4.20704	2.65996
CG12484	FBgn0086604	CG12484	NA	CG12484	CG12484	29	D21	BKN31351	Probe	1.91487	2.079	1.27787	1.23233	0.998544	0.874378	0.805279	0.786811	1.14201	1.02347	0.00294008	-1.49616	-3.51233	-3.3255	-0.74661	-3.41891	2.6723
CG3303	FBgn0038381	CG3303	NA	CG3303	CG3303	31	P04	BKN31894	Probe	1.77055	1.35333	1.14892	1.15722	0.88567	0.912567	0.771019	0.775181	0.970526	0.994631	-1.05881	-1.10349	-4.03588	-3.49439	-1.08115	-3.76513	2.68398
CR34538	FBgn0082941	snoRNA:Me28S-A992	snoRNA:Me28S-A992	CR42452+CR34538	Uhg5+snoRNA:Me28S-A992	45	P06	BKN41527	Probe	1.11864	2.0265	1.04514	1.23214	0.867432	0.967401	0.788368	0.783891	0.896662	1.00571	-1.23036	-0.539653	-3.77075	-3.36791	-0.885005	-3.56933	2.68432
CG12860	FBgn0033954	CG12860	NA	CG12860	CG12860	32	F14	BKN31935	Probe	1.82147	1.75409	1.34641	0.974316	0.909084	1.01144	0.861782	0.759321	0.898799	1.13494	-0.838561	-0.0867944	-2.64886	-3.7247	-0.462678	-3.18678	2.7241
CG43749	FBgn0264006	CG43749	NA	CG43749	CG43749	33	P08	BKN32280	Probe	1.24824	1.63013	1.08022	1.11061	0.89342	0.940835	0.758026	0.807942	0.949603	0.938218	-0.985902	-0.812818	-4.23443	-3.01865	-0.89936	-3.62654	2.72718
CG17342	FBgn0017581	Lk6	Lk6	CG17342	Lk6	55	M21	BKN50083	Probe	1.72485	2.18523	1.18016	1.27234	0.827696	1.0211	0.782622	0.795752	0.810591	0.9835	-1.60413	0.0125204	-3.85856	-3.19567	-0.795806	-3.52712	2.73131
CG5354	FBgn0005683	pie	pineapple eye	CG5354	pie	37	I22	BKN22449	Probe	2.20573	1.66985	1.28934	1.36087	1.07196	0.943559	0.827886	0.850287	1.13608	0.973655	0.693525	-0.784813	-3.16685	-2.40374	-0.0456442	-2.7853	2.73965
NA	FBgn0038392	CG17631	NA			30	H09	BKN31561	Probe	1.77639	1.76972	1.2115	1.22182	0.992573	1.0168	0.818533	0.860422	0.976173	0.951316	-0.0532274	-0.0317112	-3.30978	-2.25656	-0.0424693	-2.78317	2.7407
CG30114	FBgn0050114	CG30114	NA	CG30114	CG30114	37	L13	BKN32931	Probe	1.6634	1.45126	1.09359	1.15533	0.808398	0.820044	0.70219	0.721862	0.985797	0.972748	-1.78567	-2.05484	-5.0877	-4.26866	-1.92025	-4.67818	2.75792
NA	FBgn0058044	CG40044	NA	CG40053	CG40053	48	F10	BKN42621	Probe	1.79333	2.08116	1.00367	1.2403	0.911433	0.88404	0.722625	0.812215	1.03099	0.889697	-0.816467	-1.39681	-4.77542	-2.9566	-1.10664	-3.86601	2.75937
CG7962	FBgn0010350	CdsA	CDP diglyceride synthetase	CG7962	CdsA	54	M03	BKN46610	Probe	1.31183	2.4966	1.48243	1.22144	1.1881	0.993192	0.960343	0.818481	1.19624	1.17332	1.78594	-0.274462	-1.14268	-2.86561	0.755739	-2.00415	2.75988
NA	NA	NA	NA			39	L16	BKN33412	Probe	1.94597	2.38754	1.4372	1.17205	0.966181	1.07512	0.898022	0.796345	0.898669	1.12768	-0.301489	0.56799	-2.09505	-3.18706	0.133251	-2.64105	2.7743
NA	NA	NA	NA			34	G09	BKN34057	Probe	1.74527	1.37305	0.98493	1.09299	0.861694	0.790782	0.707422	0.726817	1.08967	0.973314	-1.28434	-2.35573	-5.00775	-4.1967	-1.82004	-4.60223	2.78219
CG15225	FBgn0034551	CG15225	NA	CG15225	CG15225	29	N22	BKN31507	Probe	2.02303	2.36068	1.35388	1.31331	1.05494	0.992848	0.85318	0.838516	1.06254	1.01749	0.533449	-0.277998	-2.78031	-2.57467	0.127725	-2.67749	2.80522
CG10671	FBgn0035586	CG10671	NA	CG10671	CG10671	50	D01	BKN45205	Probe	1.5242	1.79427	0.629351	1.39476	1.09168	1.07266	0.869862	0.90066	1.01774	0.965804	0.879036	0.542645	-2.52539	-1.67224	0.71084	-2.09882	2.80966
CG9610	FBgn0003129	Poxm	Pox meso	CG9610	Poxm	24	O22	BKN29023	Probe	0.946141	1.42564	1.10274	1.08601	0.853125	0.979699	0.789162	0.763081	0.870804	1.03418	-1.36494	-0.413209	-3.75863	-3.6701	-0.889072	-3.71436	2.82529
CG30354	FBgn0050354	CG30354	NA	CG30354	CG30354	30	D01	BKN31533	Probe	1.73385	1.67117	1.24203	1.09386	0.9688	0.96018	0.839167	0.770313	1.00898	1.08938	-0.276853	-0.613903	-2.99446	-3.56508	-0.445378	-3.27977	2.8344
CG31002	FBgn0051002	CG31002	NA	CG31002	CG31002	29	L21	BKN31399	Probe	1.6148	2.03136	1.21985	1.07523	0.842068	0.854344	0.768716	0.68651	0.985631	1.11974	-1.46895	-1.70215	-4.07108	-4.78203	-1.58555	-4.42655	2.841
CG13047	FBgn0036594	CG13047	NA	CG13047	CG13047	39	F22	BKN33379	Probe	1.64143	1.92074	1.11792	1.10387	0.814974	0.864922	0.698523	0.750026	0.942252	0.931331	-1.7238	-1.59339	-5.14375	-3.85968	-1.6586	-4.50171	2.84312
NA	NA	NA	NA			40	L09	BKN34657	Probe	1.19818	2.05478	1.17324	1.15389	0.834957	0.942563	0.767049	0.74392	0.885837	1.03109	-1.53583	-0.795052	-4.09655	-3.94834	-1.16544	-4.02245	2.85701
CG1403	FBgn0011710	1-Sep	Septin-1	CG1403	37135	25	K06	BKN29183	Probe	1.37883	1.61912	1.25548	1.10003	0.967069	0.929569	0.845801	0.737039	1.04034	1.14757	-0.293128	-0.92866	-2.89308	-4.04828	-0.610894	-3.47068	2.85978
CG33626	FBgn0053626	CG33626	NA	CG33626	CG33626	29	L03	BKN31390	Probe	1.74684	2.17267	1.21854	1.20813	0.91092	0.913777	0.76789	0.771365	0.996873	0.995495	-0.821298	-1.09104	-4.0837	-3.54981	-0.956169	-3.81676	2.86059
CG9032	FBgn0014391	sun	stunted	CG9032	sun	27	P21	BKN31039	Probe	0.953786	1.57305	1.17332	1.00115	0.944326	0.947238	0.812156	0.769752	0.996925	1.05509	-0.507064	-0.746978	-3.40724	-3.57323	-0.627021	-3.49023	2.86321
CG32712	FBgn0052712	CG32712	NA	CG32712	CG32712	32	H07	BKN32040	Probe	1.88198	1.73121	1.23326	1.05964	0.939282	0.998254	0.789361	0.825815	0.940925	0.955857	-0.554507	-0.222416	-3.75558	-2.75911	-0.388462	-3.25734	2.86888
CG17633	FBgn0032144	CG17633	NA	CG17633	CG17633	20	J19	BKN29658	Probe	2.27895	2.1258	1.30972	1.2861	1.13567	1.01748	0.905055	0.844342	1.11616	1.07191	1.29285	-0.0247047	-1.98757	-2.49006	0.634072	-2.23881	2.87289
CG4268	FBgn0016696	Pitslre	Pitslre	CG4268	Pitslre	20	K10	BKN28225	Probe	1.58408	1.74713	0.938299	1.1592	0.789401	0.836239	0.648393	0.761027	0.943989	0.851997	-1.96436	-1.88832	-5.90982	-3.69993	-1.92634	-4.80487	2.87854
CG15520	FBgn0039722	capa	capability	CG15520	capa	52	G18	BKN45909	Probe	0.886054	1.41539	0.419814	1.02221	0.879518	0.839974	0.788123	0.672829	1.04708	1.17136	-1.11667	-1.84992	-3.7745	-4.9807	-1.4833	-4.3776	2.89431
CG3973	FBgn0029881	pigs	pickled eggs	CG3973	pigs	6	L24	BKN24296	Probe	1.19582	2.03957	0.737632	1.32897	0.88528	0.978208	0.713357	0.851271	0.905002	0.83799	-1.06248	-0.428535	-4.91705	-2.38945	-0.745506	-3.65325	2.90774
CG9374	FBgn0038167	lkb1	lkb1	CG9374	lkb1	55	C14	BKN50115	Probe	2.03987	2.34379	1.31473	1.32365	0.978867	1.09519	0.871865	0.827843	0.893784	1.05318	-0.182151	0.774372	-2.49478	-2.72966	0.296111	-2.61222	2.90833
CG8078	FBgn0033375	CG8078	NA	CG8078	CG8078	21	M04	BKN28426	Probe	2.05041	1.5708	1.0662	1.24673	1.03117	0.927013	0.754139	0.864443	1.11236	0.872398	0.309872	-0.954941	-4.29384	-2.19817	-0.322535	-3.24601	2.92347
CG32346	FBgn0000541	E(bx)	Enhancer of bithorax	CG32346	E(bx)	1	M04	BKN20170	Probe	1.34164	2.35615	1.25561	1.29444	1.06996	1.06629	0.916353	0.815545	1.00344	1.12361	0.674697	0.47718	-1.81492	-2.90824	0.575939	-2.36158	2.93752
CG30290	FBgn0050290	Ppcdc	Phosphopantothenoylcysteine decarboxylase	CG30290+CG42496	Ppcdc+CG42496	26	K10	BKN29377	Probe	1.17902	1.53484	1.19764	1.12389	0.933357	0.927825	0.800518	0.744435	1.00596	1.07534	-0.610245	-0.946592	-3.58508	-3.94087	-0.778419	-3.76297	2.98456
CG3740	FBgn0023530	CG3740	NA	CG3740	CG3740	51	D03	BKN45590	Probe	1.80028	1.93591	0.658276	1.19998	1.08119	0.908116	0.841549	0.781566	1.19059	1.07675	0.780374	-1.14925	-2.95805	-3.40167	-0.184436	-3.17986	2.99543
CR33701	FBgn0053701	CR33701	NA	CR33701	CR33701	32	H11	BKN32042	Probe	1.7387	1.60666	1.07883	1.04593	0.867773	0.926433	0.690515	0.815136	0.936682	0.847116	-1.22716	-0.960912	-5.26612	-2.91418	-1.09403	-4.09015	2.99611
CG42230	FBgn0087007	bbg	big bang	CG42230	bbg	30	M19	BKN24594	Probe	2.10626	1.81277	1.29915	1.27529	1.17689	1.04154	0.877753	0.898081	1.12996	0.977365	1.68052	0.222625	-2.4048	-1.7097	0.951573	-2.05725	3.00882
CG31057	FBgn0051057	tau	tau	CG31057	tau	26	G22	BKN29359	Probe	1.0371	1.41097	1.09569	1.03511	0.821003	0.852942	0.732375	0.68563	0.962554	1.06818	-1.66709	-1.71658	-4.62642	-4.7948	-1.69184	-4.71061	3.01878
NA	NA	NA	NA			34	C03	BKN34030	Probe	1.60449	1.43471	0.992984	1.00464	0.792188	0.82629	0.713207	0.668066	0.958729	1.06757	-1.93814	-1.99062	-4.91935	-5.04986	-1.96438	-4.9846	3.02023
CG9236	FBgn0034558	CG9236	NA	CG9236	CG9236	26	K01	BKN29277	Probe	1.08572	1.32756	1.06809	1.04737	0.859493	0.802521	0.713927	0.693747	1.07099	1.02909	-1.30504	-2.23502	-4.90834	-4.67693	-1.77003	-4.79264	3.0226
CG4354	FBgn0005638	slbo	slow border cells	CG4354	slbo	47	B13	BKN42119	Probe	1.21673	2.30672	1.11978	0.969585	0.866639	0.98537	0.807472	0.725854	0.879506	1.11244	-1.23783	-0.354895	-3.47882	-4.21069	-0.79636	-3.84475	3.04839
CG14167	FBgn0044050	Ilp3	Insulin-like peptide 3	CG14167	Ilp3	29	H08	BKN31464	Probe	1.6152	2.46079	1.27646	1.17201	0.842274	1.03495	0.80439	0.7483	0.81383	1.07496	-1.46701	0.154911	-3.52591	-3.88475	-0.656049	-3.70533	3.04928
NA	FBgn0035746	CG17742	NA	CG42256	Dscam2	54	I16	BKN46688	Probe	1.05799	2.90528	1.39076	1.20412	0.958201	1.15577	0.900954	0.806874	0.829058	1.1166	-0.376546	1.39724	-2.05024	-3.03417	0.510346	-2.5422	3.05255
CG32638	FBgn0052638	CG32638	NA	CG32638	CG32638	20	L21	BKN29671	Probe	1.87017	1.72361	1.0047	1.17708	0.931966	0.82498	0.694277	0.77277	1.12968	0.898427	-0.62333	-2.00409	-5.20862	-3.52941	-1.31371	-4.36901	3.0553
CG3587	FBgn0023521	CG3587	NA	CG3587	CG3587	11	G08	BKN22248	Probe	1.80663	1.59128	1.09685	1.17458	0.938089	0.929428	0.79504	0.744624	1.00932	1.06771	-0.565734	-0.930116	-3.6688	-3.93812	-0.747925	-3.80346	3.05553
CG43225	FBgn0262870	axo	axotactin	CG43225	axo	39	C07	BKN30861	Probe	1.81931	2.12224	1.23768	1.123	0.903291	0.955659	0.773353	0.763021	0.945203	1.01354	-0.893052	-0.660397	-4.00021	-3.67097	-0.776724	-3.83559	3.05887
CG32708	FBgn0052708	CG32708	NA	CG32708	CG32708	22	K10	BKN28609	Probe	1.5434	1.59096	0.982573	1.09546	0.904464	0.916361	0.726931	0.783921	0.987017	0.927302	-0.882022	-1.06447	-4.70962	-3.36748	-0.973245	-4.03855	3.0653
CG15021	FBgn0035544	CG15021	NA	CG15021	CG15021	52	K18	BKN45933	Probe	0.807593	1.37612	0.389394	0.972841	0.801636	0.816667	0.731015	0.640331	0.981595	1.14162	-1.84927	-2.08957	-4.64721	-5.45261	-1.96942	-5.04991	3.08049
CG2615	FBgn0086657	ik2	IkappaB kinase-like 2	CG2615	ik2	55	D09	BKN50209	Probe	2.19493	2.2205	1.35158	1.25641	1.05327	1.03758	0.896299	0.785788	1.01512	1.14064	0.51776	0.182002	-2.12138	-3.34035	0.349881	-2.73087	3.08075
CG3291	FBgn0020261	pcm	pacman	CG3291	pcm	22	K05	BKN28511	Probe	1.53296	1.52902	0.989539	1.04331	0.898344	0.88068	0.732085	0.746602	1.02006	0.980556	-0.939593	-1.43136	-4.63085	-3.9094	-1.18548	-4.27013	3.08465
CG1848	FBgn0041203	LIMK1	LIM-kinase1	CG1848	LIMK1	55	J21	BKN50251	Probe	2.29814	2.27632	1.32648	1.36232	1.1028	1.06367	0.879656	0.852032	1.03679	1.03242	0.983629	0.450221	-2.37572	-2.3784	0.716925	-2.37706	3.09399
CG33062	FBgn0053062	CG33062	NA	CG33062	CG33062	20	D24	BKN29720	Probe	1.99434	2.41263	1.35437	1.19785	0.993847	1.15477	0.935912	0.786401	0.860643	1.19012	-0.0412413	1.38698	-1.51602	-3.33146	0.672871	-2.42374	3.09661
CG9757	FBgn0003060	CG9757	NA	CG9757	CG9757	36	P07	BKN32760	Probe	1.05021	1.64944	1.13678	0.983154	0.76501	0.881603	0.757324	0.631855	0.867749	1.19857	-2.19379	-1.42187	-4.24516	-5.5757	-1.80783	-4.91043	3.1026
CG9856	FBgn0016641	PTP-ER	Protein tyrosine phosphatase-ERK/Enhancer of Ras1	CG9856	PTP-ER	59	N21	BKN60275	Probe	2.12491	1.76965	1.27137	1.26273	1.04735	1.05752	0.860403	0.829886	0.990388	1.03677	0.462034	0.386935	-2.66994	-2.69998	0.424485	-2.68496	3.10945
NA	FBgn0040910	CG12685	NA			36	D05	BKN32687	Probe	1.27364	1.83343	1.1556	1.23349	0.927758	0.979941	0.769867	0.792742	0.946749	0.971143	-0.662905	-0.410711	-4.05349	-3.23937	-0.536808	-3.64643	3.10962
CG2520	FBgn0086372	lap	like-AP180	CG2520	lap	26	K05	BKN29279	Probe	0.96243	1.4446	1.0768	0.99977	0.761894	0.873271	0.719749	0.662221	0.872459	1.08687	-2.2231	-1.50754	-4.81937	-5.13475	-1.86532	-4.97706	3.11174
CG11516	FBgn0004369	Ptp99A	Protein tyrosine phosphatase 99A	CG11516	Ptp99A	31	M09	BKN33517	Probe	2.21278	1.59537	1.40053	1.18978	1.10688	1.07578	0.939868	0.796994	1.02892	1.17927	1.02203	0.574713	-1.45557	-3.17763	0.798371	-2.3166	3.11497
CG33967	FBgn0262127	kibra	kibra ortholog	CG33967	kibra	29	N17	BKN31409	Probe	1.77618	2.44111	1.34077	1.16628	0.926218	1.02668	0.844918	0.744643	0.902152	1.13466	-0.677394	0.0698368	-2.90658	-3.93785	-0.303778	-3.42221	3.11843
NA	NA	NA	NA			32	C19	BKN33750	Probe	1.73632	1.78206	1.29849	0.923106	0.866583	1.02757	0.831107	0.719412	0.843332	1.15526	-1.23835	0.0790291	-3.11762	-4.30425	-0.579661	-3.71093	3.13127
CG7180	FBgn0032673	CG7180	NA	CG7180	CG7180	59	F10	BKN60317	Probe	2.02482	1.95627	1.33228	1.26121	0.998019	1.16904	0.901622	0.82889	0.853708	1.08775	-0.00200358	1.53368	-2.04003	-2.71445	0.76584	-2.37724	3.14308
CG2062	FBgn0015034	Cyp4e1	Cytochrome P450-4e1	CG2062+CG8696	Cyp4e1+Mal-A1	37	F09	BKN32893	Probe	1.83905	1.49751	1.19151	1.08096	0.893758	0.846176	0.765066	0.675395	1.05623	1.13277	-0.982729	-1.78614	-4.12685	-4.94343	-1.38443	-4.53514	3.1507
CG7358	FBgn0030974	CG7358	NA	CG7358	CG7358	8	D06	BKN24719	Probe	1.10455	1.75718	1.16178	1.19129	0.887943	1.10404	0.851988	0.761205	0.804268	1.11926	-1.03742	0.865316	-2.79854	-3.69734	-0.0860546	-3.24794	3.16188
CG33996	FBgn0034286	dpr13	dpr13	CG33996	dpr13	37	P21	BKN32959	Probe	1.58503	1.60501	1.14254	1.06948	0.770309	0.906917	0.733625	0.668221	0.849371	1.09788	-2.14395	-1.16158	-4.60732	-5.04762	-1.65276	-4.82747	3.1747
CG7883	FBgn0039726	eIF2B-alpha	eIF2B-alpha	CG7883	eIF2B-alpha	24	K06	BKN28991	Probe	0.928369	1.46525	1.1105	1.01905	0.837101	1.00691	0.794718	0.716034	0.831353	1.10989	-1.51567	-0.133365	-3.67372	-4.3533	-0.824518	-4.01351	3.18899
CG9762	FBgn0011455	l(3)neo18	lethal (3) neo18	CG9762	l(3)neo18	26	G14	BKN29355	Probe	0.974304	1.55754	1.04899	1.09212	0.771294	0.941543	0.701157	0.723393	0.819181	0.969262	-2.13468	-0.805543	-5.10349	-4.24644	-1.47011	-4.67496	3.20485
CG13999	FBgn0031753	CG13999	NA	CG13999	CG13999	29	L09	BKN31393	Probe	1.72	2.01178	1.17112	1.09237	0.896925	0.846108	0.738009	0.697453	1.06006	1.05815	-0.952934	-1.78684	-4.54033	-4.62312	-1.36989	-4.58172	3.21184
CG1340	FBgn0039797	CG1340	NA	CG1340	CG1340	40	E23	BKN24932	Probe	1.46297	2.65955	1.35906	1.36977	1.01948	1.21999	0.888537	0.883101	0.83565	1.00616	0.199885	2.05753	-2.24	-1.92723	1.12871	-2.08361	3.21232
NA	NA	NA	NA			32	G13	BKN33771	Probe	1.75786	1.58047	1.12957	0.957208	0.877334	0.91133	0.722993	0.745989	0.962696	0.969174	-1.13722	-1.1162	-4.7698	-3.91831	-1.12671	-4.34405	3.21734
CG43729	FBgn0263980	CG43729	NA	CG43729	CG43729	29	L06	BKN31487	Probe	1.46177	2.05907	1.12073	1.02666	0.762267	0.865996	0.706252	0.6555	0.880221	1.07743	-2.21959	-1.58235	-5.02562	-5.23234	-1.90097	-5.12898	3.22801
CG5065	FBgn0034145	CG5065	NA	CG5065	CG5065	20	G18	BKN28205	Probe	1.76686	2.04119	1.04319	1.20671	0.880487	0.976985	0.720878	0.792222	0.901228	0.909945	-1.10756	-0.441106	-4.80212	-3.24693	-0.774332	-4.02452	3.25019
CG31119	FBgn0051119	HdacX	Histone deacetylase X	CG31119	HdacX	9	M01	BKN21609	Probe	1.58429	2.14331	1.36997	1.18985	1.1612	1.06074	0.880837	0.864627	1.0947	1.01875	1.53291	0.420104	-2.35766	-2.1955	0.976509	-2.27658	3.25309
CG34406	FBgn0085435	CG34406	NA	CG34406	CG34406	12	F09	BKN25693	Probe	2.11315	1.78723	1.26134	1.18726	1.20079	1.01566	0.900728	0.836723	1.18228	1.0765	1.9054	-0.0434596	-2.0537	-2.60071	0.930969	-2.32721	3.25818
CG15653	FBgn0034578	CG15653	NA	CG15653	CG15653	37	D05	BKN32879	Probe	1.78039	1.58575	1.12495	1.15619	0.865252	0.896036	0.722327	0.722398	0.965643	0.999902	-1.25087	-1.27346	-4.77998	-4.26088	-1.26216	-4.52043	3.25827
CG17090	FBgn0035142	hipk	homeodomain interacting protein kinase	CG17090	hipk	18	M18	BKN27857	Probe	1.2166	1.42616	0.996305	1.06887	0.835582	0.853503	0.676284	0.721232	0.979003	0.93768	-1.52996	-1.71081	-5.48359	-4.27782	-1.62038	-4.8807	3.26032
CG10522	FBgn0002466	sti	sticky	CG10522	sti	57	M16	BKN50944	Probe	1.83584	1.75466	1.22795	0.957113	0.926296	0.847016	0.766873	0.679182	1.0936	1.12911	-0.676663	-1.77751	-4.09923	-4.88844	-1.22708	-4.49384	3.26675
NA	NA	NA	NA			32	C12	BKN33650	Probe	1.57905	1.54164	1.15422	0.832487	0.788094	0.88894	0.738765	0.648789	0.886554	1.13868	-1.97665	-1.34642	-4.52878	-5.3298	-1.66154	-4.92929	3.26775
CG12072	FBgn0011739	wts	warts	CG12072+CR43010	wts+mir-1013	55	L05	BKN50255	Probe	2.16266	2.13636	1.29764	1.21403	1.03779	0.998269	0.860528	0.759284	1.03959	1.13334	0.37207	-0.222255	-2.66802	-3.72524	0.0749079	-3.19663	3.27154
CG17376	FBgn0042189	CG17376	NA	CG17376	CG17376	31	P14	BKN31899	Probe	1.65628	1.2549	1.04194	1.02275	0.828506	0.846194	0.699227	0.685103	0.979097	1.02062	-1.59651	-1.78596	-5.13298	-4.80246	-1.69124	-4.96772	3.27649
CG31374	FBgn0051374	sals	sarcomere length short	CG31374	sals	37	B09	BKN32869	Probe	1.75341	1.55804	1.09514	1.15281	0.852141	0.880377	0.703186	0.720288	0.967927	0.976257	-1.37419	-1.43447	-5.07248	-4.29152	-1.40433	-4.682	3.27767
CG7850	FBgn0243512	puc	puckered	CG7850	puc	60	K09	BKN60449	Probe	1.94273	1.71528	1.23463	1.21212	0.990657	1.06171	0.837647	0.794478	0.93308	1.05434	-0.0712518	0.430037	-3.01769	-3.21417	0.179392	-3.11593	3.29532
CG7079	FBgn0038849	CG7079	NA	CG7079	CG7079	25	L16	BKN30724	Probe	1.55641	2.00299	1.35077	1.26289	1.09162	1.14996	0.909996	0.846156	0.949268	1.07545	0.87843	1.33747	-1.91207	-2.46373	1.10795	-2.1879	3.29585
CG8057	FBgn0260972	alc	alicorn	CG8057	alc	57	L10	BKN51121	Probe	2.08647	2.38625	1.46599	1.14915	1.05275	1.1519	0.915533	0.815453	0.913924	1.12273	0.512841	1.35748	-1.82745	-2.90959	0.935158	-2.36852	3.30368
CG34114	FBgn0083950	CG34114	NA	CG34114	CG34114	39	F14	BKN33375	Probe	1.74038	2.08124	1.14517	1.10468	0.864102	0.937194	0.715552	0.750574	0.922009	0.95334	-1.26169	-0.850257	-4.88351	-3.85172	-1.05597	-4.36762	3.31164
CG42667	FBgn0261549	rdgA	retinal degeneration A	CG42667	rdgA	39	L17	BKN33317	Probe	1.87179	2.06899	1.10139	1.20206	0.929348	0.93168	0.688192	0.816737	0.997497	0.842612	-0.647948	-0.906954	-5.30162	-2.89094	-0.777451	-4.09628	3.31883
CG17680	FBgn0062440	CG17680	NA	CG17680	CG17680	26	E22	BKN29347	Probe	1.0966	1.41404	1.09217	1.0223	0.868109	0.854797	0.730023	0.677142	1.01557	1.07809	-1.22399	-1.6975	-4.66237	-4.91806	-1.46075	-4.79022	3.32947
CG42233	FBgn0250755	CG42233	NA	CG42233	CG42233	39	C04	BKN31821	Probe	1.61521	1.96672	1.11754	1.01454	0.801957	0.885625	0.698283	0.689329	0.905527	1.01299	-1.84625	-1.38051	-5.14742	-4.74109	-1.61338	-4.94425	3.33087
NA	NA	NA	NA			32	K13	BKN33795	Probe	1.56223	1.47305	1.00736	0.904497	0.779695	0.84939	0.644771	0.704909	0.917947	0.914687	-2.05565	-1.75309	-5.96517	-4.51485	-1.90437	-5.24001	3.33563
CG4116	FBgn0029649	CG4116	NA	CG4116	CG4116	3	F07	BKN23580	Probe	2.20421	1.53537	1.30843	1.14129	1.10136	0.965214	0.876752	0.751066	1.14105	1.16734	0.970079	-0.562149	-2.42009	-3.84458	0.203965	-3.13233	3.3363
CG4589	FBgn0019886	Letm1	Letm1	CG4589	Letm1	1	I21	BKN20059	Probe	1.0629	1.77502	0.861872	1.1626	0.847663	0.803295	0.629002	0.732483	1.05523	0.858725	-1.41632	-2.22707	-6.20615	-4.11443	-1.82169	-5.16029	3.3386
CG11370	FBgn0037181	CG11370	NA	CG11370	CG11370	21	N06	BKN29963	Probe	1.67637	1.35285	0.880642	1.05324	0.843066	0.798388	0.622893	0.730281	1.05596	0.85295	-1.45956	-2.27752	-6.2995	-4.14641	-1.86854	-5.22295	3.35441
CG5175	FBgn0038476	kuk	kugelkern	CG5175	kuk	20	N13	BKN29679	Probe	1.8846	2.01119	1.18965	1.06407	0.939161	0.962626	0.822087	0.698574	0.975623	1.17681	-0.55565	-0.588752	-3.25546	-4.60684	-0.572201	-3.93115	3.35895
CG42830	FBgn0262017	CG42830	NA	CG42829	CadN2	40	D05	BKN34607	Probe	1.05885	1.94988	1.0119	1.06619	0.737871	0.894446	0.661565	0.687382	0.824947	0.962441	-2.44907	-1.28981	-5.70853	-4.76936	-1.86944	-5.23895	3.36951
CG32650	FBgn0052650	CG32650	NA	CG32650	CG32650	20	N18	BKN29777	Probe	2.18462	2.33964	1.23155	1.32862	1.08867	1.11983	0.851037	0.872256	0.972169	0.975674	0.850686	1.02773	-2.81306	-2.08471	0.939206	-2.44888	3.38809
CR33684	FBgn0065073	snoRNA:229	snoRNA:229	CR33684	snoRNA:229	33	L06	BKN32255	Probe	1.33423	1.40335	1.07149	0.919935	0.954969	0.809952	0.7519	0.669229	1.17904	1.12353	-0.406947	-2.15861	-4.32806	-5.03298	-1.28278	-4.68052	3.39774
CG9244	FBgn0010100	Acon	Aconitase	CG9244	Acon	6	G06	BKN21095	Probe	1.31335	2.22986	0.783912	1.33638	0.972287	1.06947	0.758114	0.856019	0.909126	0.885628	-0.244049	0.50991	-4.23309	-2.32051	0.13293	-3.2768	3.40973
CG13298	FBgn0035692	CG13298	NA	CG13298	CG13298	12	M20	BKN22482	Probe	1.83905	1.82619	1.0711	1.23743	1.04504	1.0378	0.764882	0.872077	1.00697	0.877082	0.440253	0.184222	-4.12965	-2.08732	0.312237	-3.10849	3.42072
CG14301	FBgn0038632	CG14301	NA	CG14301	CG14301	39	G04	BKN31845	Probe	1.69991	2.14417	1.14311	1.09482	0.84401	0.965534	0.71426	0.743873	0.874139	0.960191	-1.45068	-0.55886	-4.90326	-3.94903	-1.00477	-4.42614	3.42138
NA	NA	NA	NA			36	C23	BKN34424	Probe	1.15986	1.53237	1.08464	0.982361	0.844881	0.819029	0.722591	0.631345	1.03156	1.14453	-1.44249	-2.06529	-4.77594	-5.58311	-1.75389	-5.17952	3.42563
CG15904	FBgn0034458	Ir56d	Ionotropic receptor 56d	CG15904	Ir56d	37	K03	BKN23325	Probe	1.57109	1.54436	1.05555	1.0605	0.763535	0.872646	0.677765	0.662609	0.874965	1.02287	-2.20766	-1.51397	-5.46096	-5.12911	-1.86082	-5.29503	3.43422
CG10890	FBgn0002887	mus201	mutagen-sensitive 201	CG10890+CG13399	mus201+Chrac-14	45	B12	BKN41446	Probe	1.56823	2.29487	1.11877	1.47381	1.21607	1.09552	0.843906	0.937641	1.11004	0.900031	2.04905	0.777671	-2.92203	-1.13523	1.41336	-2.02863	3.44199
CG7088	FBgn0001090	bnb	bangles and beads	CG7088	bnb	38	M12	BKN29961	Probe	1.28299	2.3159	1.3671	1.32518	0.984477	1.22458	0.895529	0.824653	0.803928	1.08595	-0.129381	2.1048	-2.13315	-2.77599	0.987712	-2.45457	3.44228
CG14184	FBgn0036932	CG14184	NA	CG14184	CG14184	27	G17	BKN29453	Probe	0.78818	1.5645	0.924099	0.990168	0.780362	0.942093	0.639649	0.761305	0.828329	0.840201	-2.04938	-0.79989	-6.04343	-3.69589	-1.42463	-4.86966	3.44503
CG43729	FBgn0263980	CG43729	NA	CG43729	CG43729	30	D06	BKN31631	Probe	1.62468	1.36025	1.03082	0.950369	0.907804	0.781537	0.696462	0.669265	1.16156	1.04064	-0.850601	-2.45079	-5.17524	-5.03245	-1.65069	-5.10384	3.45315
CG1115	FBgn0037299	CG1115	NA	CG1115	CG1115	21	F05	BKN29819	Probe	2.02725	1.55429	1.06756	1.1189	1.01953	0.917267	0.7551	0.775809	1.11148	0.973307	0.200314	-1.05516	-4.27914	-3.48527	-0.427422	-3.88221	3.45479
CG12905	FBgn0033508	Obp46a	Odorant-binding protein 46a	CG12905	Obp46a	32	D06	BKN31919	Probe	1.73125	1.49916	1.10412	0.8822	0.864053	0.864444	0.706703	0.687532	0.999548	1.02788	-1.26214	-1.5983	-5.01873	-4.76719	-1.43022	-4.89296	3.46274
CG42741	FBgn0261705	CG42741	NA	CG42741	CG42741	25	G07	BKN29064	Probe	1.27427	1.56935	1.15163	0.98427	0.893732	0.900998	0.775841	0.659475	0.991935	1.17645	-0.982973	-1.22244	-3.9622	-5.17462	-1.10271	-4.56841	3.4657
CG33784	FBgn0053784	CG33784	NA	CG33784	CG33784	34	H09	BKN32329	Probe	1.61271	1.52521	0.956654	1.01052	0.796245	0.878411	0.687113	0.671976	0.90646	1.02253	-1.89998	-1.45469	-5.31811	-4.99308	-1.67733	-5.1556	3.47826
NA	NA	NA	NA			36	O15	BKN34492	Probe	1.23781	1.69106	1.1108	1.0918	0.901661	0.903851	0.74002	0.701682	0.997577	1.05464	-0.908391	-1.19311	-4.5096	-4.56171	-1.05075	-4.53565	3.4849
CG30441	FBgn0050441	CG30441	NA	CG30441+CG10395	CG30441+CG10395	30	D05	BKN31535	Probe	1.82952	1.82841	1.20523	1.14348	1.02226	1.05053	0.814303	0.805255	0.97309	1.01124	0.225987	0.315077	-3.37442	-3.05766	0.270532	-3.21604	3.48657
CG32220	FBgn0052220	Csas	CMP-sialic acid synthase	CG32220	Csas	25	C13	BKN29043	Probe	1.37844	1.54153	1.12353	1.05721	0.966792	0.885026	0.756907	0.708347	1.09239	1.06855	-0.295736	-1.38667	-4.25153	-4.46493	-0.841204	-4.35823	3.51702
CG12111	FBgn0030050	CG12111	NA	CG12111	CG12111	37	C11	BKN23661	Probe	2.29407	1.98118	1.45603	1.25257	1.1149	1.11947	0.934913	0.78262	0.995911	1.19459	1.0974	1.02403	-1.5313	-3.38636	1.06072	-2.45883	3.51954
CG17870	FBgn0004907	14-3-3zeta	14-3-3zeta	CG17870	14-3-3zeta	26	K12	BKN29378	Probe	1.24493	1.99817	1.29326	1.2582	0.985534	1.20791	0.864435	0.833397	0.8159	1.03724	-0.119445	1.93335	-2.60832	-2.64901	0.906953	-2.62866	3.53562
CG16852	FBgn0028942	CG16852	NA	CG16852	CG16852	37	C07	BKN23469	Probe	1.87485	1.6341	1.17461	1.11974	0.911156	0.923355	0.754214	0.699624	0.986789	1.07803	-0.819071	-0.992557	-4.29268	-4.59159	-0.905814	-4.44214	3.53632
CG6544	FBgn0020439	fau	fau	CG6544	fau	39	K20	BKN32637	Probe	1.758	2.10731	1.1477	1.077	0.872853	0.948933	0.717131	0.731763	0.919826	0.980005	-1.17937	-0.729554	-4.85938	-4.12489	-0.954461	-4.49214	3.53768
NA	NA	NA	NA			40	L05	BKN34655	Probe	1.12502	2.02342	1.13714	0.977937	0.783981	0.928181	0.743448	0.630483	0.844642	1.17917	-2.01534	-0.94293	-4.45721	-5.59562	-1.47913	-5.02641	3.54728
CG13628	FBgn0039218	Rpb10	Rpb10	CG13628+CG13630	Rpb10+CG13630	25	O19	BKN29118	Probe	1.11916	1.44778	0.986832	0.959435	0.784942	0.831201	0.664816	0.642835	0.944347	1.03419	-2.0063	-1.94013	-5.65884	-5.41626	-1.97321	-5.53755	3.56434
CG34353	FBgn0085382	CG34353	NA			33	P01	BKN32181	Probe	1.30367	1.35464	1.03937	0.871134	0.933093	0.781835	0.729361	0.633727	1.19347	1.15091	-0.612721	-2.44773	-4.67248	-5.54851	-1.53022	-5.1105	3.58027
CG34346	FBgn0263115	mamo	maternal gene required for meiosis	CG34346	mamo	29	D14	BKN31443	Probe	1.72537	2.02985	1.13805	1.04975	0.899723	0.853708	0.717167	0.670243	1.0539	1.07001	-0.926622	-1.7087	-4.85882	-5.01825	-1.31766	-4.93853	3.62087
CG4946	FBgn0259482	Mob3	NA	CG4946	Mob3	27	G05	BKN29447	Probe	0.970745	1.73503	1.07685	1.05991	0.961116	1.04478	0.745383	0.814928	0.919924	0.914661	-0.349124	0.255962	-4.42764	-2.91721	-0.0465807	-3.67243	3.62584
CG13109	FBgn0041092	tai	taiman	CG13109	tai	55	D17	BKN50213	Probe	1.94305	2.2271	1.24579	1.13264	0.932406	1.04067	0.826142	0.708383	0.895968	1.16624	-0.619191	0.213707	-3.1935	-4.4644	-0.202742	-3.82895	3.62621
CG31922	FBgn0051922	CG31922	NA	CG31922+CG5118	CG31922+CG5118	26	K22	BKN29383	Probe	0.996176	1.54903	1.04084	1.02327	0.788608	0.936401	0.695714	0.677783	0.842169	1.02646	-1.97182	-0.858417	-5.18666	-4.90875	-1.41512	-5.04771	3.63259
CG12768	FBgn0037206	CG12768	NA	CG12768	CG12768	30	C12	BKN26354	Probe	1.51202	1.42273	0.950598	0.97324	0.844855	0.817441	0.642261	0.685371	1.03354	0.937099	-1.44273	-2.08162	-6.00353	-4.79857	-1.76217	-5.40105	3.63888
CG31788	FBgn0051788	CG31788	NA	CG31788	CG31788	29	P08	BKN31512	Probe	1.60851	1.94816	1.03446	1.05049	0.838785	0.819351	0.651885	0.670711	1.02372	0.971931	-1.49983	-2.06197	-5.85646	-5.01145	-1.7809	-5.43396	3.65306
NA	FBgn0051339	CR31339	NA			30	D10	BKN31633	Probe	1.91647	1.60712	1.135	1.09827	1.07084	0.923382	0.766852	0.773417	1.15969	0.991511	0.682989	-0.992279	-4.09956	-3.52	-0.154645	-3.80978	3.65513
CG17549	FBgn0032774	CG17549	NA	CG17549	CG17549	30	L09	BKN31585	Probe	1.39645	1.61005	0.994617	0.972226	0.780274	0.925066	0.672002	0.684657	0.843479	0.981516	-2.0502	-0.974961	-5.54904	-4.80894	-1.51258	-5.17899	3.6664
CG34256	FBgn0085285	CG34256	NA	CG34256	CG34256	36	A21	BKN34411	Probe	1.18531	1.62993	1.03523	1.05913	0.863418	0.871177	0.689675	0.680682	0.991094	1.01321	-1.26811	-1.52907	-5.27896	-4.86666	-1.39859	-5.07281	3.67422
CG1840	FBgn0030351	CG1840	NA	CG1840	CG1840	32	D12	BKN31922	Probe	1.9135	1.70215	1.16668	0.971962	0.955014	0.981494	0.746744	0.757487	0.973022	0.985818	-0.406522	-0.394751	-4.40684	-3.75134	-0.400636	-4.07909	3.67845
CG5986	FBgn0043455	CG5986	NA	CG5986	CG5986	25	K10	BKN29185	Probe	1.14298	1.665	1.12129	0.941398	0.801648	0.955911	0.755399	0.63075	0.838621	1.19762	-1.84916	-0.6578	-4.27458	-5.59175	-1.25348	-4.93316	3.67969
CG34351	FBgn0085380	CG34351	NA			37	D15	BKN32884	Probe	1.77549	1.83564	1.24208	1.09148	0.862869	1.03724	0.797538	0.68197	0.831891	1.16946	-1.27328	0.178441	-3.63062	-4.84795	-0.547421	-4.23929	3.69186
NA	FBgn0040821	CG14148	NA			31	H22	BKN31855	Probe	1.67157	1.42247	1.03645	1.06756	0.836158	0.959189	0.69554	0.715121	0.871734	0.972618	-1.52454	-0.624094	-5.18933	-4.36655	-1.07432	-4.77794	3.70363
CG31893	FBgn0040958	Peritrophin-15b	Peritrophin-15b	CG31893	Peritrophin-15b	32	H17	BKN32045	Probe	1.71179	1.6419	1.01262	0.984288	0.85434	0.946755	0.648134	0.767093	0.902387	0.844921	-1.35351	-0.751947	-5.91378	-3.61184	-1.05273	-4.76281	3.71008
CG16926	FBgn0040732	CG16926	NA	CG16926	CG16926	34	D09	BKN32305	Probe	1.61371	1.53072	0.956058	0.960457	0.796737	0.881587	0.686685	0.638683	0.903753	1.07516	-1.89535	-1.42203	-5.32464	-5.47655	-1.65869	-5.4006	3.74191
CG6556	FBgn0021818	cnk	connector enhancer of ksr	CG6556	cnk	25	O10	BKN29209	Probe	1.23011	1.64605	1.02702	1.0741	0.862756	0.94503	0.691891	0.71966	0.912941	0.961413	-1.27434	-0.769689	-5.24509	-4.30064	-1.02202	-4.77287	3.75085
CG8203	FBgn0013762	Cdk5	Cyclin-dependent kinase 5	CG8203	Cdk5	26	E16	BKN29344	Probe	1.12927	1.65716	1.17653	1.02486	0.89397	1.00177	0.786412	0.678843	0.892395	1.15846	-0.980734	-0.18631	-3.80065	-4.89337	-0.583522	-4.34701	3.76349
CG9586	FBgn0032101	CG9586	NA	CG9586	CG9586	29	L17	BKN31397	Probe	1.57987	2.23812	1.16486	1.00329	0.823851	0.941303	0.734061	0.640576	0.875223	1.14594	-1.64031	-0.808004	-4.60066	-5.44906	-1.22416	-5.02486	3.8007
CR33629	FBgn0053629	CR33629	NA	CR33629	CR33629	34	P03	BKN32374	Probe	1.58228	1.51121	0.893985	0.986981	0.78122	0.870351	0.642101	0.656321	0.897592	0.978334	-2.04131	-1.53757	-6.00597	-5.22042	-1.78944	-5.61319	3.82375
CG3652	FBgn0031600	CG3652	NA	CG3652	CG3652	27	C01	BKN29421	Probe	1.0551	1.56181	1.01514	1.0557	1.04464	0.940473	0.702667	0.811689	1.11076	0.865685	0.436497	-0.816546	-5.08041	-2.96424	-0.190025	-4.02233	3.8323
NA	NA	NA	NA			36	E06	BKN34523	Probe	1.25929	1.72095	1.05206	1.11479	0.917305	0.919825	0.700887	0.716458	0.997261	0.978267	-0.761233	-1.02886	-5.10762	-4.34714	-0.895046	-4.72738	3.83234
CG1341	FBgn0028687	Rpt1	Regulatory particle triple-A ATPase 1	CG1341	Rpt1	3	A07	BKN20388	Probe	1.57	1.55027	1.00619	1.05389	0.784469	0.974581	0.67423	0.693551	0.80493	0.972142	-2.01075	-0.465835	-5.51499	-4.67979	-1.23829	-5.09739	3.8591
NA	NA	NA	NA			31	I15	BKN33496	Probe	2.24928	1.49511	1.17845	1.21693	1.12514	1.00817	0.790839	0.815175	1.11602	0.970146	1.19375	-0.120446	-3.733	-2.91362	0.536654	-3.32331	3.85996
CG12895	FBgn0033523	CG12895	NA	CG12895	CG12895	26	H21	BKN30799	Probe	1.0244	1.58555	1.07835	0.981107	0.81095	0.958478	0.720786	0.649859	0.846081	1.10914	-1.76165	-0.631405	-4.80352	-5.31426	-1.19653	-5.05889	3.86236
NA	NA	NA	NA			39	K10	BKN33981	Probe	1.78306	2.15531	1.13697	1.05191	0.885296	0.97055	0.710425	0.714715	0.912159	0.993997	-1.06233	-0.507278	-4.96186	-4.37244	-0.784802	-4.66715	3.88235
NA	FBgn0058195	CG40195	NA			46	F17	BKN41761	Probe	1.95744	2.77163	1.40811	1.24445	1.15198	1.21424	0.895379	0.865197	0.948726	1.03488	1.44621	1.99842	-2.13544	-2.18722	1.72231	-2.16133	3.88364
CG17856	FBgn0039576	CG17856	NA	CG17856	CG17856	30	H21	BKN31567	Probe	1.82609	1.54088	1.05317	1.04149	1.02034	0.885323	0.711561	0.733432	1.15251	0.970181	0.207954	-1.38362	-4.9445	-4.10065	-0.587835	-4.52257	3.93474
CG6899	FBgn0004368	Ptp4E	Protein tyrosine phosphatase 4E	CG6899	Ptp4E	59	M21	BKN60083	Probe	2.27186	1.95961	1.31244	1.23379	1.11978	1.17104	0.888196	0.810868	0.956233	1.09536	1.14336	1.5542	-2.2452	-2.97615	1.34878	-2.61068	3.95946
NA	NA	NA	NA			32	M03	BKN33802	Probe	1.91032	1.90376	1.26807	0.936944	0.953425	1.09775	0.81164	0.730196	0.86853	1.11154	-0.421471	0.8006	-3.41512	-4.14764	0.189565	-3.78138	3.97094
CG33458	FBgn0053458	CG33458	NA	CG33458	CG33458	37	K07	BKN23517	Probe	1.97837	1.52138	1.01007	1.17961	0.96147	0.859663	0.648567	0.73703	1.11843	0.879973	-0.345802	-1.64747	-5.90716	-4.0484	-0.996636	-4.97778	3.98114
NA	NA	NA	NA			32	C20	BKN33654	Probe	2.06011	1.9578	1.26764	1.02425	1.02818	1.12891	0.811365	0.798241	0.910777	1.01644	0.281739	1.12103	-3.41932	-3.15953	0.701384	-3.28942	3.99081
CG15922	FBgn0040575	CG15922	NA	CG15922	CG15922	39	F18	BKN33377	Probe	1.6491	2.20364	1.04313	1.07713	0.818784	0.992313	0.651788	0.731857	0.825127	0.890595	-1.68797	-0.283507	-5.85793	-4.12352	-0.985738	-4.99073	4.00499
NA	NA	NA	NA			36	G01	BKN34437	Probe	1.18521	1.46112	0.945975	0.984151	0.863344	0.78095	0.630211	0.632496	1.10551	0.996388	-1.26881	-2.45683	-6.18767	-5.5664	-1.86282	-5.87704	4.01422
[truncated: 126 more rows]

## Sheet: l17caP1
IntendedCGr5.45	IntendedFBgnr5.45	IntendedSymbolr5.45	IntendedNamer5.45	Image_Metadata_MappedTargetCGr5_45	Image_Metadata_MappedTargetSymbolr5_45	MappedTargetFBgnr5.45	Image_Metadata_Content	Image_Metadata_HD2ID	Image_Metadata_Plate	Image_Metadata_Well	DNA_Histo_P1_17_rep1	DNA_Histo_P1_17_rep2	DNA_Histo_P1_27_rep1	DNA_Histo_P1_27_rep2	DNA_Histo_P1_normalised_17_rep1	DNA_Histo_P1_normalised_17_rep2	DNA_Histo_P1_normalised_27_rep1	DNA_Histo_P1_normalised_27_rep2	ratio 17 normalized_rep1/normalized_rep2	ratio 27 normalized_rep1/normalized_rep2	robust z-score_P1_normalized_17_rep1	robust z-score_P1_normalized_17_rep2	robust z-score_P1_normalized_27_rep1	robust z-score_P1_normalized_27_rep2	average 17 robust z-score	average 27 robust z-score	difference average 17oC robust z-score - average 27oC robust z-score
[truncated: 1,223 more rows]

[truncated: 5 more sheets: l17caP2, l17caP3, l27caP1, l27caP2, l27caP3]
