# Supplementary material for: A genome-wide RNAi screen for genes important for proliferation of cultured Drosophila cells at low temperature identifies the Ball/VRK protein kinase
Source: Chromosoma. 2023 Feb 7;132(1):31–53. doi: 10.1007/s00412-023-00787-6 (PMC9981717; doi:10.1007/s00412-023-00787-6)
Supplement: Supplementary file 9 — Supplementary file9 S4 Table. Primer sequences used for generation of dsRNA. Beyond information on the primers used for amplification of template DNA, which was transcribed in vitro for dsRNA generation, the table includes amplicon identifiers as in the GenomeRNAi database v17 (http://www.genomernai.org.) (Schmidt et al. 2013). (XLSX 13 kb) [file 412_2023_787_MOESM9_ESM.xlsx]

## Sheet: Sheet1
target gene ID	amplicon identifier	forward primer designation	forward primer sequence	reverse primer designation	reverse primer sequence
CG9012	BKN20463	AM25	taatacgactcactatagggCATAGAGGCGAAACCAGCTC	AM26	taatacgactcactatagggACGATCTTTGTTACCGCACC
CG33106	BKN20625	AM27	taatacgactcactatagggCATTCCTGATCAAGGAGGGA	AM28	taatacgactcactatagggTCAGACAACTCATGCAAGCC
CG6525	BKN20756	AM29	taatacgactcactatagggAGCGGGTTAGAAAGGTGGTT	AM30	taatacgactcactatagggGAGGAACTCTGGTGCGTCTC
CG1877	BKN20923	AM31	taatacgactcactatagggGAGCACGAGAAGTCCCTCAC	AM32	taatacgactcactatagggCGTCCGACTCCTTCTCGTAG
CG2926	BKN20789	AM33	taatacgactcactatagggTGTGTTGTACCGGGAAGTCA	AM34	taatacgactcactatagggGTTCGCAGCACATACCTTCA
CG5888	BKN24088	AM35	taatacgactcactatagggTACTGTTCTTGGCATCGCAG	AM36	taatacgactcactatagggATGCCACAGTGATCAATCCA
CG6699	BKN20346	AM37	taatacgactcactatagggGCACTAGGGTGGCACATTTT	AM38	taatacgactcactatagggCGTAAGCTGGCTTCACCTTC
CG6841	BKN20947	AM39	taatacgactcactatagggGTCAAGCTTTCGCAGGTTTC	AM40	taatacgactcactatagggTATTCTCGCGAGCCTTGTTT
CG5390	BKN24713	AM41	taatacgactcactatagggCCAAATCTTCAACTTGGCGT	AM42	taatacgactcactatagggGATACGCAAACGCAGACTGA
CG1618	BKN25639	AM43	taatacgactcactatagggAACGACGATGTGGACAACAA	AM44	taatacgactcactatagggGACCAAGCCGCTAGATTCTG
CG7382	BKN21944	AM45	taatacgactcactatagggAGCCCTGCACATAGAACTGC	AM46	taatacgactcactatagggAACGATCGCAGGATAACACC
CG3320	BKN22849	AM47	taatacgactcactatagggTTCCGGATTCACAGATGACA	AM48	taatacgactcactatagggGTGTAGCCCTGGTTGGAAGA
CG15010	BKN27400	AM49	taatacgactcactatagggGGCTCCAAGTACGAGAGCAC	AM50	taatacgactcactatagggCAACTGCGATGAGGAGAACA
CG3725	BKN27371	AM51	taatacgactcactatagggGGTGAGTGTGCCGGTCTTAT	AM52	taatacgactcactatagggCCTCAAGGAGTACGAGCCTG
CG15081	BKN27606	AM53	taatacgactcactatagggGAGCGACATTTACTCCGAGG	AM54	taatacgactcactatagggGCTGGGTAATAAGCTGCGAG
CG3058	BKN27558	AM55	taatacgactcactatagggCTGCATGAAAATGGATGAGG	AM56	taatacgactcactatagggCTTGGGCGAGACTACCAGAC
CG17119	BKN27822	AM57	taatacgactcactatagggAAGGATCGTAATGCAGGTGG	AM58	taatacgactcactatagggCATCATCTTTGGCTGGGTTT
CG18332	BKN28947	AM59	taatacgactcactatagggTTCGACGATGAGTGAAACCA	AM60	taatacgactcactatagggACTACGGCGGCATGATCTAC
CG8055	BKN28557	AM61	taatacgactcactatagggTTTAGACGCATTCTTGCGG	AM62	taatacgactcactatagggGGTGACGCATACGAACAACA
FBgn0016984	BKN51306	AM63	taatacgactcactatagggAGCTTAGCTCGCGCATTTAG	AM64	taatacgactcactatagggCAAAAACTTTTGCCCGGTTA
CG9821	BKN30926	AM65	taatacgactcactatagggGAGGAGATTCCGCTTCGAG	AM66	taatacgactcactatagggCCAACAACAACCGAAGGAAC
CG1519	BKN29262	AM67	taatacgactcactatagggATTCACTGGCACACAAACGA	AM68	taatacgactcactatagggTAACCGGTGGCCTACATCTC
CG10712	BKN24506	AM69	taatacgactcactatagggGGAGCTCGTGCTATCCTCAG	AM70	taatacgactcactatagggAGCAGTGGGTCAATGAAACC
CG1420	BKN21553	AM71	taatacgactcactatagggTAAGTTGTCGCTTGGCCTCT	AM72	taatacgactcactatagggATGGTATTACGGATCGGCTG
CG9012	DRSC20229	AM85	taatacgactcactatagggCACAATCCACGCTCGTAGG	AM86	taatacgactcactatagggCGAACGGGTGAAGAACTTCT
CG33106	DRSC32493	AM87	taatacgactcactatagggGTCAGCTCAAGTTGAAGGCC	AM88	taatacgactcactatagggGCAGTTCACCCTTCTTCAGC
CG6525	DRSC26594	AM89	taatacgactcactatagggGCGTAAAAGTGGTCGGGTTA	AM90	taatacgactcactatagggATCCACCTCAAGTACGGTCG
CG1877	DRSC38415	AM91	taatacgactcactatagggTGGAGGGACACAAAGACACA	AM92	taatacgactcactatagggACAGCCCCTGCAGAAGTCTA
CG2926	DRSC12321	AM93	taatacgactcactatagggAACGCGATCGAGACCTAGAA	AM94	taatacgactcactatagggACAACGCATCAAAACAATGT
CG5888	AMB22884	AM95	taatacgactcactatagggCCTTCTTGGCTAGCACATCC	AM96	taatacgactcactatagggAGCACAATCCGATAACCACC
CG6699	DRSC26650	AM97	taatacgactcactatagggCCGAAGGACAACAACACCTT	AM98	taatacgactcactataggg ATCTTGCTTCCCACAACGTC
CG6841	MRC027_D11	AM99	taatacgactcactatagggGGAGGACGAAGACTTGAACGACTCA	AM100	taatacgactcactatagggAGAGTGTTACGAGCCTGGCCAATCT
CG5390	DRSC27775	AM101	taatacgactcactatagggCTGGTTGACAGCTCCAGTGA	AM102	taatacgactcactatagggAGGATCGAGTTCAACGCAGT
CG1618	DRSC33298	AM103	taatacgactcactatagggATAAACCCGGATTGGGACTT	AM104	taatacgactcactatagggAACATAGTTCCGATTTGGCG
CG3320	DRSC33339	AM105	taatacgactcactatagggAGTACAATTGCTCCTGCCGT	AM106	taatacgactcactatagggAGCAACAAGGACATCGATCC
CG15010	DRSC38105	AM107	taatacgactcactatagggCAGTTTGTTCTGGCTCACCA	AM108	taatacgactcactatagggGCAAGCCAAAAAGATTGAGC
CG3725	DRSC04600	AM109	taatacgactcactatagggTCATACTGGTAGAACTTGGTGGA	AM110	taatacgactcactatagggACGACTCCGCCATTGATTAC
CG15081	DRSC30767	AM111	taatacgactcactatagggTTGCCAGCTCACAGAACAAG	AM112	taatacgactcactatagggAATTTTGTGCGGCAAATAGG
CG3058	BKN46292	AM113	taatacgactcactatagggGCCAGGATGTCGTATATGCTC	AM114	taatacgactcactatagggGTCTGATGGGTGATTGACCA
CG17119	DRSC33257	AM115	taatacgactcactatagggCTTTGTTCGCATCATCGCTA	AM116	taatacgactcactatagggGATTGCTAGACAGCGACGTG
CG18332	68124 (OpenBiosystems)	AM117	taatacgactcactatagggAGCTGCTCGTTATTGTTGCG	AM118	taatacgactcactatagggAAGCTATCGGGAGCTGGC
CG8055	DRSC07061	AM119	taatacgactcactatagggTGGTTGTCGCCTTTTTCTTT	AM120	taatacgactcactatagggACATGATGGATGACATTGCC
FBgn0016984	BKN50459	AM121	taatacgactcactatagggTTCATTAGCAGATCCCGCTT	AM122	taatacgactcactatagggGAGCAAGAGCACAAGAGCCT
CG9821	HFA16570	AM123	taatacgactcactatagggGATTTCCGTTATTTGCGCTC	AM124	taatacgactcactatagggGAAAATTCGAGGCAAGCGTA
CG10712	DRSC11630	AM125	taatacgactcactatagggCAACTCTTCCCGGGTCACTA	AM126	taatacgactcactatagggGTCCCGTGCGGTATCTTTC
CG1420	DRSC31779	AM127	taatacgactcactatagggCTCTTCGGATGAGGAGGGTT	AM128	taatacgactcactatagggGAGGGCTACTCGGAACATCA
CG6386	BKN50311	AM129	taatacgactcactatagggACAAAGGCTCCTATCCCTGG	AM130	taatacgactcactatagggCAAGCCACAGACACCAACAG
CG10198	BKN20484	AM131	taatacgactcactatagggGGTGTGGCACCAAAAAGAGT	AM132	taatacgactcactatagggCACCAATGTTTTTGGCAGTG
CG2621	BKN50830	AM133	taatacgactcactatagggATCGTATATCTGCTCCCGGT	AM134	taatacgactcactatagggAGTTTGGATTCATTTCGCGT
CG4032	BKN50026	AM135	taatacgactcactatagggAACTTGGCCTCCTGGGTAAC	AM136	taatacgactcactatagggGCGCTATACGATTTCCAAGC
CG8174	BKN50500	AM137	taatacgactcactatagggTTTCAACTGTTTGGCTGTGC	AM138	taatacgactcactatagggGGACATTCTCGGGCTTTATG
CG8470	BKN22595	AM139	taatacgactcactatagggATAACTTCGGCCTGCTCTCA	AM140	taatacgactcactatagggAAACGTCGGAGGCAACATAC
CG8014	BKN20124	AM141	taatacgactcactatagggGGATTACGAGTGTTTGCCGT	AM142	taatacgactcactatagggATCGAACGTAACTCGCTGCT
CG9351	BKN22863	AM143	taatacgactcactatagggTGCCGATTAAAAACCTGGAC	AM144	taatacgactcactatagggGCACTACCAGAGGCGAGAAC
CG9696	BKN21379	AM145	taatacgactcactatagggTCTTGCTGTTGCATTTGGAG	AM146	taatacgactcactatagggGTGGTTTTGCTTGTCAGGGT
CG40042	BKN34674	AM147	taatacgactcactatagggTGTTCGACGAACTTTTCCC	AM148	taatacgactcactatagggAGCATCAAAACCCCACTACA
CG7188	BKN21079	AM149	taatacgactcactatagggGTTGATGACGCTAACCAGCA	AM150	taatacgactcactatagggGCGAGCACCTGTCTAAGGTT
CG11198	BKN22148	AM151	taatacgactcactatagggGATCTTAGCCGGATCCATGA	AM152	taatacgactcactatagggGCCAAGAGCATAACGAGGAG
CG1081	BKN28469	AM153	taatacgactcactatagggCTCATCGAAAACGAGAACGG	AM154	taatacgactcactatagggCGCATTCAGATCGCTTGATA
CG14884	BKN20306	AM155	taatacgactcactatagggCGAGTACATGACCGCCTACA	AM156	taatacgactcactatagggAGCTGCCCAGTGTGTTTACC
CG11132	BKN22326	AM157	taatacgactcactatagggGCATGCATAGGGAGGTGTTT	AM158	taatacgactcactatagggATAGGTGATCGGTCTGCACC
CG7597	BKN50514	AM159	taatacgactcactatagggATCAATGCCTTACTGGACCG	AM160	taatacgactcactatagggTGATGCGCACTTACATCCTC
CG7004	BKN50050	AM161	taatacgactcactatagggATGCTTTCGAGCAGACATCA	AM162	taatacgactcactatagggATCGATGAATACGGCTCACC
CG33554	BKN23581	AM163	taatacgactcactatagggAAGTCAGTAGCCGCCAAGAA	AM164	taatacgactcactatagggGTGCCATGAAATTGCACAAC
CG7776	BKN20790	AM165	taatacgactcactatagggCGTAGCCAGTGACGATGAGA	AM166	taatacgactcactatagggGGTGGTGTTGCTGATGATTG
CG6932	BKN20473	AM167	taatacgactcactatagggTCATGCTACAGCTGAATCCG	AM168	taatacgactcactatagggCGTTGCACTGCGTGTAGAAT
CG8222	BKN21626	AM171	taatacgactcactatagggTTCTGTCCAATCGGTTCTCC	AM172	taatacgactcactatagggCAACGATATCCGACAGGGAT
CG17291	BKN60028	AM173	taatacgactcactatagggGTCCGAGTTGATTCCCTTCC	AM174	taatacgactcactatagggCTCATCCTGGCAGAGCTTTC
CG6386	BKN51024	AM177	taatacgactcactatagggTGAGAACCAACTGCGACACT	AM178	taatacgactcactatagggACAATCTCATCGAGTGGCTG
CG4032	BKN50317	AM183	taatacgactcactatagggTGTATGCTCTTGAACGTGGG	AM184	taatacgactcactatagggGCTGTACATGGCCACTCAGA
CG8174	BKN46086	AM185	taatacgactcactatagggCAGGAGAAGCAGGGATCAAA	AM186	taatacgactcactatagggGCGACCACTCGTACTTCTCC
CG8014	MRC132_G01	AM187	taatacgactcactatagggGGCTTGTCCGCAAACTCTTT	AM188	taatacgactcactatagggAACGTCGATCTGGAGTGCTT
CG14884	AMB28653	AM189	taatacgactcactatagggGCGCTCCTAAAGATGGTGAT	AM190	taatacgactcactatagggTTGGCCGCTTCCATGTAG
CG5684	BKN21271	AM224	taatacgactcactatagggTTTTGCCGGTTTTTCATTTC	AM225	taatacgactcactatagggGGGTACCTCCTTCATCGTCA
CG12090	BKN21212	AM226	taatacgactcactatagggCAAGTACTCTGAGCGGGGAG	AM227	taatacgactcactatagggACGAACGGGAGAACATGAAG
CG15793	BKN22342	AM228	taatacgactcactatagggTTCCTCAGCCAGAAGGAGAA	AM229	taatacgactcactatagggGCCGAGAATGGACTCTGGTA
CG5166	BKN20519	AM230	taatacgactcactatagggTAGAATTGGATAGTGCCGCC	AM231	taatacgactcactatagggTCCCTCAACTGGAAGTCACC
CG7111	BKN29073	AM232	taatacgactcactatagggATTTGACGCCCGTTACAAAG	AM233	taatacgactcactatagggACCTCAATGACGGCAAGAAC
CG4211	BKN46286	AM234	taatacgactcactatagggGCCATTCGAGGTTTTTAGAGG	AM235	taatacgactcactatagggACATACCTGTGTGTTGGGGG
CG3938	BKN50544	AM236	taatacgactcactatagggATCCATGGTAGTTGTGTGCG	AM237	taatacgactcactatagggTGCTAGATCTGTGCACCCTG
CG5363	BKN22805	AM238	taatacgactcactatagggGAATAGCGGCTTTCTCGTTG	AM239	taatacgactcactatagggGCTGCCAGTTGATAAGCACA
CG1395	BKN45329	AM240	taatacgactcactatagggTCATCCCACAACCTACAGCA	AM241	taatacgactcactatagggGACACAAGCGCAACATCATT
CG12284	BKN24114	EC50	taatacgactcactatagggGCCTGTTGAACCACGATTTT	EC51	taatacgactcactatagggTCTCATGGATTGGAACGACA
lacZ	NA	CL298	taatacgactcactatagggagaCAGTGGCGTCTGGCGGAAAA	CL299	taatacgactcactatagggagaTCCGAGCCAGTTTACCCGCT
