# Supplementary material for: A genome-wide RNAi screen for genes important for proliferation of cultured Drosophila cells at low temperature identifies the Ball/VRK protein kinase
Source: Chromosoma. 2023 Feb 7;132(1):31–53. doi: 10.1007/s00412-023-00787-6 (PMC9981717; doi:10.1007/s00412-023-00787-6)
Supplement: Supplementary file 10 — Supplementary file10 S5 Table. Source data. Numerical data used for the preparation of the graphs shown in Figs. 4-7. (XLSX 98 kb) [file 412_2023_787_MOESM10_ESM.xlsx]

## Sheet: Fig 3A,B
Exp 1: gene candidates from analysis of overall DNA staining validated with 1st dsRNA amplicon (Chc_1, mask_1, pps_1, Cul1_1, CG2926_1, CG5888_1, β'COP_1, CG5390_1, comt_1, CG7382_1, Rab1_1, ago_1, SERCA_1, Phb2_1, Dim1_1, CG17119_1, CSN3_1, shrb_1, sktl_1, aqz_1, Prosα7_1, Chro_1, Slu7_), but without Prp6
		cell counts
gene		17oC	27oC			average 17oC	stdv 17oC	average replicates 27oC	stdv 27oC			normalised 17oC	17oC stdv error propagation	normalised 27oC	27oC stdv error propagation			fold change 27oC/17oC	stdv error propagation
Chc_1	rep_1	5588	17093		Chc_1	5258.67	285.211	17593.7	593.317		Chc_1	0.483496	0.0508672	0.910582	0.0924988		Chc_1	1.88333	0.275416
	rep_2	5094	18249		mask_1	5482.67	409.362	13204	332.131		mask_1	0.504091	0.0589945	0.68339	0.0677029		mask_1	1.35569	0.207864
	rep_3	5094	17439		pps_1	3781.33	349.603	15596.7	709.26		pps_1	0.347666	0.0449236	0.807225	0.0856169		pps_1	2.32184	0.388127
mask_1	rep_1	5278	13298		Cul1_1	3106.33	157.195	13433.7	367.949		Cul1_1	0.285605	0.0295196	0.695276	0.0692956		Cul1_1	2.4344	0.349527
	rep_2	5216	12835		CG2926_1	5319.33	216.472	15950	155.251		CG2926_1	0.489074	0.0483616	0.825512	0.0795106		CG2926_1	1.68791	0.232989
	rep_3	5954	13479		CG5888_1	7008.33	357.827	16940.3	312.452		CG5888_1	0.644365	0.0667745	0.876768	0.0855527		CG5888_1	1.36067	0.193668
pps_1	rep_1	4101	16153		β'COP_1	3966.67	446.458	11210	467.086		β'COP_1	0.364706	0.0525661	0.580188	0.0606234		β'COP_1	1.59084	0.283195
	rep_2	3408	15839		CG5390_1	5634.67	257.671	12039.7	684.193		CG5390_1	0.518067	0.0523931	0.623128	0.0694186		CG5390_1	1.2028	0.180967
	rep_3	3835	14798		comt_1	7353.33	310.194	17924.7	744.246		comt_1	0.676086	0.0672924	0.927714	0.0968815		comt_1	1.37218	0.197951
Cul1_1	rep_1	3190	13086		CG7382_1	6833.67	211.599	12519.3	358.324		CG7382_1	0.628306	0.0599146	0.647954	0.0647945		CG7382_1	1.03127	0.142493
	rep_2	2925	13396		Rab1_1	6065.33	274.811	17231	1131.02		Rab1_1	0.557663	0.0562797	0.891812	0.103584		Rab1_1	1.59919	0.246058
	rep_3	3204	13819		ago_1	7096	294.23	22738.7	102.929		ago_1	0.652426	0.0647407	1.17687	0.112901		ago_1	1.80383	0.248959
CG2926_1	rep_1	5353	15869		SERCA_1	5573.67	286.699	15703.7	729.384		SERCA_1	0.512458	0.0532134	0.812763	0.0865429		SERCA_1	1.58601	0.235878
	rep_2	5517	16129		Phb2_1	6443.33	41.8848	14684.3	588.424		Phb2_1	0.592418	0.0535531	0.760006	0.0789292		Phb2_1	1.28289	0.176628
	rep_3	5088	15852		Dim1_1	6179.33	774.018	7726	661.133		Dim1_1	0.568145	0.0876846	0.399869	0.0513679		Dim1_1	0.703815	0.141322
CG5888_1	rep_1	7272	17288		CG17119_1	8937.67	521.233	21767.7	43.1548		CG17119_1	0.821754	0.0882456	1.12661	0.107983		CG17119_1	1.37099	0.197332
	rep_2	6601	16683		CSN3_1	4773	292.323	16869.3	634.216		CSN3_1	0.438843	0.0478177	0.873094	0.0898677		CSN3_1	1.98954	0.298204
	rep_3	7152	16850		shrb_1	6692.33	407.615	20911	715.159		shrb_1	0.615312	0.0669708	1.08228	0.110114		shrb_1	1.75891	0.262049
β'COP_1	rep_1	4401	11690		sktl_1	2905.67	495.988	14704	1253.29		sktl_1	0.267155	0.0515772	0.761024	0.0975902		sktl_1	2.84862	0.660196
	rep_2	3990	10757		aqz_1	5607.67	160.824	16850	544.581		aqz_1	0.515584	0.0487912	0.872093	0.0882007		aqz_1	1.69147	0.23427
	rep_3	3509	11183		Prosα7_1	12226.7	1073.92	21449.3	615.695		Prosα7_1	1.12415	0.141514	1.11014	0.111052		Prosα7_1	0.987532	0.158781
CG5390_1	rep_1	5847	11316		Chro_1	4591.67	1048.57	16445.3	860.59		Chro_1	0.42217	0.103692	0.851149	0.0929401		Chro_1	2.01613	0.541901
	rep_2	5348	12127		Slu7_1	2550	107.921	9442	519.862		Slu7_1	0.234454	0.0233561	0.488683	0.0540113		Slu7_1	2.08434	0.310126
	rep_3	5709	12676		LacZ ctrl	10876.3	980.624	19321.3	1851.41
comt_1	rep_1	7366	18503
	rep_2	7037	17085
	rep_3	7657	18186
CG7382_1	rep_1	7066	12825
	rep_2	6783	12608
	rep_3	6652	12125
Rab1_1	rep_1	5966	16052
	rep_2	6376	18307
	rep_3	5854	17334
ago_1	rep_1	6757	22852
	rep_2	7285	22651
	rep_3	7246	22713
SERCA_1	rep_1	5281	16361
	rep_2	5854	14919
	rep_3	5586	15831
Phb2_1	rep_1	6490	15308
	rep_2	6431	14139
	rep_3	6409	14606
Dim1_1	rep_1	5487	6965
	rep_2	6036	8054
	rep_3	7015	8159
CG17119_1	rep_1	9252	21754
	rep_2	9225	21733
	rep_3	8336	21816
CSN3_1	rep_1	4446	16259
	rep_2	4864	16824
	rep_3	5009	17525
shrb_1	rep_1	7132	20102
	rep_2	6327	21459
	rep_3	6618	21172
sktl_1	rep_1	2370	13257
	rep_2	2998	15408
	rep_3	3349	15447
aqz_1	rep_1	5792	16987
	rep_2	5496	17313
	rep_3	5535	16250
Prosα7_1	rep_1	13452	20739
	rep_2	11779	21779
	rep_3	11449	21830
Chro_1	rep_1	5792	16987
	rep_2	4129	15453
	rep_3	3854	16896
Slu7_1	rep_1	2437	9206
	rep_2	2561	10038
	rep_3	2652	9082
LacZ control	rep_1	10134	16377
	rep_2	11803	19402
	rep_3	9584	18235
	rep_4	11637	21367
	rep_5	11788	21075
	rep_6	10312	19472
Exp 2: selected candidates from analysis of overall DNA staining validated with 2nd dsRNA amplicon (Chc_2, mask_2, pps_2, Cul1_2, CG2926_2, CG5888_2, β'COP_2, CG5390_2, comt_2, Rab1_2, ago_2, SERCA_2, Phb2_2, Dim1_2, sktl_2, aqz_2, Chro_2, Slu7_2) and Prp6 with 1st dsRNA amplicon (Prp6_1 )
		cell counts
gene		17oC	27oC			average 17oC	stdv 17oC	average replicates 27oC	stdv 27oC			normalised 17oC	17oC stdv error propagation	normalised 27oC	27oC stdv error propagation	error propagation		fold change 27oC/17oC	stdv error propagation
Chc_2	rep_1	5479	18317		Chc_2	5764.67	291.147	18524	287.293		Chc_2	0.634889	0.0799822	1.00898	0.0948371		Chc_2	1.58922	0.249802
	rep_2	6061	18852		mask_2	5873.67	4255.93	16561.7	3546.96		mask_2	0.646894	0.474632	0.902091	0.210527		mask_2	1.3945	1.07372
	rep_3	5754	18403		pps_2	5512.67	743.613	15766.3	679.129		pps_2	0.607135	0.107818	0.85877	0.0877842		pps_2	1.41446	0.289842
mask_2	rep_1	8863	12466		Cul1_2	5861	192.595	14245.3	2896.16		Cul1_2	0.645499	0.0774737	0.775923	0.17337		Cul1_2	1.20205	0.304888
	rep_2	1001	18615		CG2926_2	4151.33	378.946	14628	427.786		CG2926_2	0.457205	0.067278	0.796767	0.0774579		CG2926_2	1.74269	0.307361
	rep_3	7757	18604		CG5888_2	7782	1089.07	14343.3	2371.97		CG5888_2	0.857067	0.155464	0.781261	0.148117		CG5888_2	0.911552	0.239186
pps_2	rep_1	5777	15207		β'COP_2	3911	187.593	14624	887.637		β'COP_2	0.430736	0.0538531	0.796549	0.0882767		β'COP_2	1.84927	0.308976
	rep_2	6088	16522		Prp6_1	5953	278.259	15139.7	980.599		Prp6_1	0.655631	0.0816295	0.824637	0.0932743		Prp6_1	1.25778	0.211582
	rep_3	4673	15570		CG5390_2	10001.3	361.353	18547.3	1085.08		CG5390_2	1.10149	0.133198	1.01025	0.110744		CG5390_2	0.917162	0.149701
Cul1_2	rep_1	5868	16533		comt_2	7937.33	257.506	18844.3	465.378		comt_2	0.874175	0.104814	1.02642	0.0984689		comt_2	1.17416	0.180308
	rep_2	5665	10989		Rab1_2	9771.67	363.296	18958.3	289.88		Rab1_2	1.0762	0.13049	1.03263	0.0970258		Rab1_2	0.95952	0.147192
	rep_3	6050	15214		ago_2	9283.67	224.591	19562.3	384.833		ago_2	1.02245	0.120585	1.06553	0.100983		ago_2	1.04213	0.157679
CG2926_2	rep_1	4456	14489		SERCA_2	5795.67	113.694	14783	652.582		SERCA_2	0.638303	0.0747367	0.805209	0.0826897		SERCA_2	1.26148	0.196473
	rep_2	4271	14287		Phb2_2	5488.67	332.681	12449.7	653.079		Phb2_2	0.604492	0.0788235	0.678116	0.0722324		Phb2_2	1.12179	0.188888
	rep_3	3727	15108		Dim1_2	7340.33	1005.31	13068	2374.43		Dim1_2	0.808425	0.124761	0.711796	0.0709196		Dim1_2	0.880473	0.144382
CG5888_2	rep_1	6762	14026		sktl_2	6626.67	908.608	15831.3	783.409		sktl_2	0.729825	0.130836	0.862311	0.0906065		sktl_2	1.18153	0.245526
	rep_2	8929	16858		aqz_2	6740	171.875	16335.7	601.832		aqz_2	0.742307	0.0877432	0.889781	0.0887694		aqz_2	1.19867	0.185415
	rep_3	7655	12146		Chro_2	7538	516.907	14226.3	3520.78		Chro_2	0.830194	0.111459	0.774889	0.204798		Chro_2	0.933382	0.276699
β'COP_2	rep_1	3866	15374		Slu7_2	2514.67	74.2316	11336.7	455.296		Slu7_2	0.276952	0.0329977	0.617492	0.0623887		Slu7_2	2.2296	0.348317
	rep_2	3750	14854		LacZ ctrl	9079.8	1084.84	18359.2	1761.58
	rep_3	4117	13644
Prp6_1	rep_1	5737	15344
	rep_2	6267	16002
	rep_3	5855	14073
CG5390_2	rep_1	9669	19597
	rep_2	10386	18615
	rep_3	9949	17430
comt_2	rep_1	8088	19277
	rep_2	7640	18352
	rep_3	8084	18904
Rab1_2	rep_1	10154	19289
	rep_2	9730	18748
	rep_3	9431	18838
ago_2	rep_1	9155	19228
	rep_2	9153	19983
	rep_3	9543	19476
SERCA_2	rep_1	5872	15532
	rep_2	5665	14480
	rep_3	5850	14337
Phb2_2	rep_1	5141	13000
	rep_2	5521	12621
	rep_3	5804	11728
Dim1_2	rep_1	6321	10354
	rep_2	7369	14762
	rep_3	8331	14088
sktl_2	rep_1	7636	16732
	rep_2	5874	15308
	rep_3	6370	15454
aqz_2	rep_1	6579	15703
	rep_2	6720	16403
	rep_3	6921	16901
Chro_2	rep_1	6977	16535
	rep_2	7995	10174
	rep_3	7642	15970
Slu7_2	rep_1	2429	11541
	rep_2	2555	11654
	rep_3	2560	10815
LacZ control	rep_1	10710	21632
	rep_2	9859	18686
	rep_3	10402	19145
	rep_4	8918	19037
	rep_5	8154	17866
	rep_6	7333	16801
	rep_7	9908	19021
	rep_8	10175	19599
	rep_9	9049	19703
	rep_10	9236	17436
	rep_11	9722	19940
	rep_12	9363	19134
	rep_13	7545	15498
	rep_14	8053	16752
	rep_15	7770	15138
Exp3: Candidates from CellProfiler analysis validated with 1st dsRNA amplicon (ball_1, Nup98-96_1, sgg_1, Abl_1, SRPK_1, mRpS30_1, Rme-8_1, flfl_1, dom_1) or with 2nd dsRNA amplicon ball_2
17oC			cell counts	sum of two regions		17oC	average 17oC	stdv 17oC		27oC		cell counts		27oC	average 27oC	stdv 27oC				fold change 27oC/17oC	stdv error propagation
ball_1	rep_1	region_1	4858	12327		ball_1	11224	1559.88		ball_1	rep_1	13441		ball_1	12949	695.793			ball_1	1.53879	0.308144
		region_2	7469			Nup98-96_1	14491	2013.84			rep_2	12457		Nup98-96_1	10462.5	474.469			Nup98-96_1	0.963003	0.190831
	rep_2	region_1	4082	10121		sgg_1	12803	410.122		Nup98-96_1	rep_1	10127		sgg_1	9405.5	1668.06			sgg_1	0.979853	0.219928
		region_2	6039			Abl_1	4320.5	320.319			rep_2	10798		Abl_1	12704	1889.39			Abl_1	3.92191	0.836701
Nup98-96_1	rep_1	region_1	5154	13067		SRPK_1	11129.5	34.6482		sgg_1	rep_1	10585		SRPK_1	15311	1678.67			SRPK_1	1.83493	0.317442
		region_2	7913			mRpS30_1	15776.5	1253.7			rep_2	8226		mRpS30_1	14884.5	849.235			mRpS30_1	1.25839	0.208561
	rep_2	region_1	7081	15915		Rme-8_1	5924.5	690.843		Abl_1	rep_1	11368		Rme-8_1	13126.5	484.368			Rme-8_1	2.95521	0.535681
		region_2	8834			flfl_1	9490.5	417.9			rep_2	14040		flfl_1	13137.5	1092.48			flfl_1	1.84635	0.301994
sgg_1	rep_1	region_1	4771	13093		dom_1	7023	414.365		SRPK_1	rep_1	16498		dom_1	14271	995.606			dom_1	2.71033	0.439097
		region_2	8322			ball_2	6587.5	1546.44			rep_2	14124		ball_2	12902	1917.67			ball_2	2.61232	0.805597
	rep_2	region_1	4661	12513		LacZ	20007	2378.37		mRpS30_1	rep_1	14284		LacZ	15000	920.632
		region_2	7852								rep_2	15485
Abl_1	rep_1	region_1	1801	4094						Rme-8_1	rep_1	13469		27oC	normalised 27oC	27oC stdv error propagation
		region_2	2293			17oC	normalised 17oC	17oC stdv error propagation			rep_2	12784		ball_1	0.863267	0.0704196
	rep_2	region_1	2204	4547		ball_1	0.561004	0.102598		flfl_1	rep_1	12365		Nup98-96_1	0.6975	0.0532276
		region_2	2343			Nup98-96_1	0.724296	0.132459			rep_2	13910		sgg_1	0.627033	0.117675
SRPK_1	rep_1	region_1	4779	11154		sgg_1	0.639926	0.0787858		dom_1	rep_1	13567		Abl_1	0.846933	0.136264
		region_2	6375			Abl_1	0.215949	0.0302548			rep_2	14975		SRPK_1	1.02073	0.128253
	rep_2	region_1	4600	11105		SRPK_1	0.55628	0.0661515		ball_2	rep_1	14258		mRpS30_1	0.9923	0.0831535
		region_2	6505			mRpS30_1	0.788549	0.112756			rep_2	11546		Rme-8_1	0.8751	0.0626694
mRpS30_1	rep_1	region_1	6908	16663		Rme-8_1	0.296121	0.0493103		LacZ	rep_1	13938		flfl_1	0.875833	0.0905211
		region_2	9755			flfl_1	0.474359	0.0601345			rep_2	15572		dom_1	0.9514	0.0884035
	rep_2	region_1	5981	14890		dom_1	0.351027	0.046586			rep_3	15490		ball_2	0.860133	0.138316
		region_2	8909			ball_2	0.32926	0.0866405
Rme-8_1	rep_1	region_1	2310	5436
		region_2	3126
	rep_2	region_1	2775	6413
		region_2	3638
flfl_1	rep_1	region_1	3755	9786
		region_2	6031
	rep_2	region_1	3611	9195
		region_2	5584
dom_1	rep_1	region_1	3128	6730
		region_2	3602
	rep_2	region_1	3605	7316
		region_2	3711
ball_2	rep_1	region_1	3180	7681
		region_2	4501
	rep_2	region_1	1401	5494
		region_2	4093
LacZ	rep_1	region_1	7029	17290
		region_2	10261
	rep_2	region_1	9095	21019
		region_2	11924
	rep_3	region_1	9305	21712
		region_2	12407
Exp4: Candidates from CellProfiler analysis validated with 1st dsRNA amplicon (BI-1_1, ACC_1, Rheb_1, CSN5_1, DMAP1_1, CdK12_1, fwd_1, Nipped-A_1, E(Pc)_1, CSN6_1)
17oC			cell counts	sum of two regions			17oC	average 17oC	stdv 17oC				27oC		27oC	cell counts	sum of two regions	average for replicates	Stdv	27oC	average 27oC	stdv 27oC						fold change 27oC/17oC	stdv error propagation
BI-1_1	rep_1	region_1	7661	14563			BI-1_1	12817.5	2468.51				BI-1_1	rep_1		26300	51244			BI-1_1	51549	431.335					BI-1	1.02414	0.27985
		region_2	6902				ACC_1	5068	678.823						region_2	24944				ACC_1	29967.5	235.467					ACC_1	1.50576	0.354777
	rep_2	region_1	5778	11072			Rheb_1	5154	NA					rep_2	region_1	24217	51854			Rheb_1	18848	998.435					Rheb_1	0.93124	0.186993
		region_2	5294				CSN5_1	7653	1056.42						region_2	27637				CSN5_1	42076.5	4840.15					CSN5_1	1.40007	0.369885
ACC_1	rep_1	region_1	3029	4588			DMAP1_1	5179.5	317.491				ACC_1	rep_1	region_1	12689	29801			DMAP1_1	33521.5	1895.75					DMAP1_1	1.64807	0.347542
		region_2	1559				CdK12_1	5567	NA						region_2	17112				CdK12_1	38890	905.097					CdK12_1	1.77893	0.347033
	rep_2	region_1	3847	5548			fwd_1	8857	NA					rep_2	region_1	13425	30134			fwd_1	45463.5	3520.68					fwd_1	1.30713	0.272657
		region_2	1701				Nipped-A_1	6462.5	1225.42						region_2	16709				Nipped-A_1	36564.5	1153.29					Nipped-A_1	1.44079	0.393148
Rheb_1	rep_1	region_1	2795	5154			E(Pc)_1	4460.5	420.729				Rheb_1	rep_1	region_1	8432	18142			E(Pc)_1	34312	384.666					E(Pc)_1	1.95886	0.422567
		region_2	2359				CSN6_1	6697.5	67.1751						region_2	9710				CSN6_1	33742.5	3014.4					CSN6_1	1.28294	0.273946
CSN5_1	rep_1	region_1	5748	8400			LacZ control	12905.7	2288.66					rep_2	region_1	7905	19554			LacZ control	50680.3	3949.41
		region_2	2652												region_2	11649
	rep_2	region_1	4850	6906									CSN5_1	rep_1	region_1	21539	45499
		region_2	2056				17oC	normalised 17oC	17oC stdv error propagation						region_2	23960
DMAP1_1	rep_1	region_1	3683	5404			BI-1	0.993168	0.260011					rep_2	region_1	17688	38654			27oC	normalised 27oC	27oC stdv error propagation
		region_2	1721				ACC_1	0.392696	0.0872716						region_2	20966				BI-1_1	1.01714	0.0797191
	rep_2	region_1	3163	4955			Rheb_1	0.399359	0.0708215				DMAP1_1	rep_1	region_1	14623	32181			ACC_1	0.591304	0.0463127
		region_2	1792				CSN5_1	0.592995	0.133264						region_2	17558				Rheb_1	0.3719	0.0350433
CdK12_1	rep_1	region_1	4220	5567			DMAP1_1	0.401335	0.0753037					rep_2	region_1	16626	34862			CSN5_1	0.830233	0.115355
		region_2	1347				CdK12_1	0.431361	0.0764966						region_2	18236				DMAP1_1	0.66143	0.0636866
fwd_1	rep_1	region_1	5779	8857			fwd_1	0.686288	0.121705				CdK12_1	rep_1	region_1	18118	39530			CdK12_1	0.767359	0.0624085
		region_2	3078				Nipped-A_1	0.500749	0.130006						region_2	21412				fwd_1	0.897064	0.0985533
Nipped-A_1	rep_1	region_1	3717	5596			E(Pc)_1	0.345623	0.0694226					rep_2	region_1	17334	38250			Nipped-A_1	0.721473	0.0606535
		region_2	1879				CSN6_1	0.518958	0.092178						region_2	20916				E(Pc)_1	0.677028	0.0533025
	rep_2	region_1	4914	7329									fwd_1	rep_1	region_1	22546	47953			CSN6_1	0.665791	0.0789279
		region_2	2415												region_2	25407
E(Pc)_1	rep_1	region_1	3697	4758										rep_2	region_1	18895	42974
		region_2	1061												region_2	24079
	rep_2	region_1	3123	4163									Nipped-A_1	rep_1	region_1	16797	35749
		region_2	1040												region_2	18952
CSN6_1	rep_1	region_1	4523	6745										rep_2	region_1	16432	37380
		region_2	2222												region_2	20948
	rep_2	region_1	4246	6650									E(Pc)_1	rep_1	region_1	15008	34584
		region_2	2404												region_2	19576
LacZ control	rep_1	region_1	8296	15329										rep_2	region_1	14084	34040
		region_2	7033												region_2	19956
	rep_2	region_1	8110	12607									CSN6_1	rep_1	region_1	15776	35874
		region_2	4497												region_2	20098
	rep_3	region_1	6420	10781										rep_2	region_1	14981	31611
		region_2	4361												region_2	16630
													LacZ control	rep_1	region_1	26794	53879
															region_2	27085
														rep_2	region_1	24982	51896
															region_2	26914
														rep_3	region_1	19168	46266
															region_2	27098
Exp5: Candidates from overall DNA staining analysis validated with 2nd dsRNA amplicon (CG17119_2, CSN3_2, shrub_2) and candidates from CellProfiler analysis validated with 2nd dsRNA amplicon (Abl_2, SRPK_2, Rme-8_2, CSN5_2) or with 1st dsRNA amplicon (Tim23_1)
17oC			cell counts	sum of two regions		17oC	average 17oC	stdv 17oC			27oC			cell counts	sum of two regions		27oC	average 27oC	stdv 27oC			CG17119_2	1.17512	0.248265
CG17119_2	rep_1	region_1	3248	5895		CG17119_2	5620.5	388.202			CG17119_2	rep_1	region_1	7172	14576		CG17119_2	14618.5	60.1041			CSN3_2	1.19326	0.241112
		region_2	2647			CSN3_2	3991	19.799					region_2	7404			CSN3_2	10540.5	325.976			shrub_2	1.65836	0.370412
	rep_2	region_1	2846	5346		shrub_2	3751	371.231				rep_2	region_1	6987	14661		shrub_2	13768	59.397			Tim23_1	0.91176	0.184706
		region_2	2500			Tim23_1	5216	128.693					region_2	7674			Tim23_1	10526	1146.93			Abl_2	1.91695	0.417927
CSN3_2	rep_1	region_1	2208	4005		Abl_2	3092.5	260.922			CSN3_2	rep_1	region_1	4832	10771		Abl_2	13121	233.345			SRPK_2	1.8004	0.37484
		region_2	1797			SRPK_2	3735	189.505					region_2	5939			SRPK_2	14883.5	142.128			Rme-8_2	0.977131	0.215278
	rep_2	region_1	2069	3977		Rme-8_2	5159.5	474.469				rep_2	region_1	4454	10310		Rme-8_2	11158.5	341.533			CSN5_2	1.1262	0.327417
		region_2	1908			CSN5_2	5195.5	999.142					region_2	5856			CSN5_2	12950.5	475.883
shrub_2	rep_1	region_1	1938	3751		LacZ control	6398.67	1271.1			shrub_2	rep_1	region_1	6559	13810		LacZ control	14162.3	283.507
		region_2	1813										region_2	7251
	rep_2	region_1	1572	3226								rep_2	region_1	6460	13726
		region_2	1654			17oC	normalised 17oC	17oC stdv error propagation					region_2	7266			27oC	normalised 27oC	27oC stdv error propagation
Tim23_1	rep_1	region_1	2819	5307		CG17119_2	0.878386	0.184739			Tim23_1	rep_1	region_1	5295	11337		CG17119_2	1.03221	0.0210945
		region_2	2488			CSN3_2	0.623724	0.123942					region_2	6042			CSN3_2	0.744263	0.0274184
	rep_2	region_1	2935	5125		shrub_2	0.586216	0.130104				rep_2	region_1	4515	9715		shrub_2	0.972156	0.0248082
		region_2	2190			Tim23_1	0.81517	0.163179					region_2	5200			Tim23_1	0.743239	0.0233088
Abl_2	rep_1	region_1	1660	3277		Abl_2	0.483304	0.10431			Abl_2	rep_1	region_1	6304	12956		Abl_2	0.926472	0.0288155
		region_2	1617			SRPK_2	0.583715	0.119678					region_2	6652			SRPK_2	1.05092	0.0382647
	rep_2	region_1	1256	2908		Rme-8_2	0.80634	0.176511				rep_2	region_1	6628	13286		Rme-8_2	0.7879	0.0199078
		region_2	1652			CSN5_2	0.811966	0.224498					region_2	6658			CSN5_2	0.914433	0.0823397
SRPK_2	rep_1	region_1	1960	3735							SRPK_2	rep_1	region_1	7100	14783
		region_2	1775										region_2	7683
	rep_2	region_1	1896	3467								rep_2	region_1	6782	14984
		region_2	1571										region_2	8202
Rme-8_2	rep_1	region_1	3341	5495							Rme-8_2	rep_1	region_1	5232	11400
		region_2	2154										region_2	6168
	rep_2	region_1	2310	4824								rep_2	region_1	4774	10917
		region_2	2514										region_2	6143
CSN5_2	rep_1	region_1	2511	5902							CSN5_2	rep_1	region_1	6535	13287
		region_2	3391										region_2	6752
	rep_2	region_1	2333	4489								rep_2	region_1	5532	12614
		region_2	2156										region_2	7082
LacZ control	rep_1	region_1	2976	5635							LacZ control	rep_1	region_1	6373	13835
		region_2	2659										region_2	7462
	rep_2	region_1	2935	5695								rep_2	region_1	6472	14330
		region_2	2760										region_2	7858
	rep_3	region_1	3911	7866								rep_3	region_1	6669	14322
		region_2	3955										region_2	7653
FINAL SUMMARY
		Validation of candidtaes from analysis of overall DNA stainings						Validation of candidtaes from CellProfile analysis
			cell # at 27°C/ cell # at 17°C						cell # at 27°C/ cell # at 17°C
		gene	1st dsRNA amplicon	2ns dsRNA amplicon				gene	1st dsRNA amplicon	2ns dsRNA amplicon
		sktl	2.85 +/-0.66	1.18 +/- 0.25				Abl	3.92 +/- 0.84	1.92 +/- 0.42
		Cul1	2.43 +/- 0.35	1.20 +/- 0.30				Rme-8	2.96 +/- 0.54	0.98 +/- 0.22
		pps	2.32 +/- 0.39	1.41 +/- 0.29				dom	2.71 +/- 0.44
		Slu7	2.08 +/- 0.31	2.23 +/- 0.35				E(Pc)	1.96 +/- 0.42
		Chro	2.02 +/- 0.54	0.93 +/- 0.28				flfl	1.85 +/- 0.30
		CSN3	1.99 +/- 0.30	1.19 +/- 0.24				SRPK	1.83 +/- 0.32	1.80 +/- 0.37
		Chc	1.88 +/- 0.28	1.59 +/- 0.25				CdK12	1.78 +/- 0.35
		ago	1.80 +/- 0.25	1.04 +/- 0.16				DMAP1	1.65 +/- 0.35
		shrb	1.76 +/- 0.26	1.66 +/- 0.37				ball	1.54 +/- 0.31	2.61 +/- 0.81
		aqz	1.69 +/- 0.23	1.20 +/- 0.19				ACC	1.51 +/- 0.35
		CG2926	1.69 +/- 0.23	1.74 +/- 0.31				Nipped-A	1.44 +/- 0.39
		Rab1	1.60 +/- 0.25	0.96 +/- 0.15				CSN5	1.40 +/- 0.37	1.13 +/- 0.33
		β'COP	1.59 +/- 0.28	1.85 +/- 0.31				fwd	1.31 +/- 0.27
		SERCA	1.59 +/- 0.24	1.26 +/- 0.20				CSN6	1.28 +/- 0.27
		comt	1.37 +/- 0.20	1.17 +/- 0.18				mRpS30	1.26 +/- 0.21
		CG17119	1.37 +/- 0.20	1.18 +/- 0.25				BI-1	1.02 +/- 0.28
		CG5888	1.36 +/- 0.19	0.91 +/- 0.24				sgg	0.98 +/- 0.22
		mask	1.36 +/- 0.21	1.39 +/- 1.07				Nup98-96	0.96 +/- 0.19
		Phb2	1.28 +/- 0.18	1.12 +/- 0.19				Rheb	0.93 +/- 0.19
		Prp6	1.26 +/- 0.21					Tim23	0.91 +/- 0.18
		CG5390	1.20 +/- 0.18	0.92 +/- 0.15
		CG7382	1.03 +/- 0.14
		Prosα7	0.99 +/- 0.16
		Dim1	0.70 +/- 0.14	0.82 +/- 0.14

## Sheet: Fig  4E
G2/G1	exp_1	17oC	27oC	ratio 17/27		exp_2	17oC	27oC	ratio 17/27		exp_3	17oC	27oC	ratio 17/27		exp_4	17oC	27oC	ratio 17/27		gene	average ratio 17/27	stdv
RAW	no dsRNA	0.817439	0.899713	0.908554		no dsRNA	0.6	0.646919	0.927473		no dsRNA	0.805128	0.764988	1.05247		no dsRNA	0.734417	0.821333	0.894177		no dsRNA	0.945669	0.0724956
	lacZ	0.867036	0.895775	0.967918		lacZ	0.684597	0.685644	0.998473		lacZ	0.701176	0.674699	1.03924		lacZ	0.739884	0.788918	0.937847		lacZ	0.98587	0.043344
	pvr	6.58451	0.879781	7.48425		pvr	10.3477	0.752358	13.7537		pvr	9.59276	0.78673	12.1932		pvr	5.73281	0.935574	6.12759		pvr	9.88968	3.65951
	Pp2A-29B	4.92661	1.625	3.03176		Pp2A-29B	5.19068	1.34182	3.86839		Pp2A-29B	NA	NA	NA		Pp2A-29B	NA	NA	NA		Pp2A-29B	3.45007	0.59159
	pop2	0.957447	0.890244	1.07549		pop2	0.975	0.773936	1.25979		pop2	NA	NA	NA		pop2	NA	NA	NA		pop2	1.16764	0.130324
	cg12090	2.0708	1.20388	1.7201		cg12090	1.34884	1.12581	1.19811		cg12090	NA	NA	NA		cg12090	NA	NA	NA		cg12090	1.4591	0.369102
	dsor1	2.91379	0.899721	3.23855		dsor1	4.80992	0.892105	5.39165		dsor1	3.94286	0.749392	5.26141		dsor1	3.92241	1.17363	3.34211		dsor1	4.30843	1.17756
	Atx2	2.90446	1.1875	2.44586		Atx2	3.19463	0.928382	3.44107		Atx2	NA	NA	NA		Atx2	NA	NA	NA		Atx2	2.94347	0.703723
	Rack1	2.36757	1.58635	1.49247		Rack1	2.81548	1.26786	2.22066		Rack1	NA	NA	NA		Rack1	NA	NA	NA		Rack1	1.85656	0.514909
	nonA	2.10309	1.09302	1.92411		nonA	2.55224	0.950311	2.68569		nonA	NA	NA	NA		nonA	NA	NA	NA		nonA	2.3049	0.538521
	Cyce	0.225951	0.155959	1.44879		Cyce	0.125104	0.0731507	1.71022		Cyce	0.105731	0.0728169	1.45201		Cyce	0.202067	0.0939698	2.15034		Cyce	1.69034	0.330223
	cdc2	NA	NA	NA		cdc2	5.53665	NA	NA		cdc2	7.39394	NA	NA		cdc2	2.66599	NA	NA		cdc2	NA	NA
	string	NA	NA	NA		string	6.96613	11.3644	0.612977		string	6.69014	10.2054	0.655551		string	2.49057	9.06143	0.274853		string	0.51446	0.208595

## Sheet: Fig 6B
tp	segment_1 11oC	segment_1 25oC		tp	segment_2 11oC	segment_2 25oC		tp	segment_3 11oC	segment_3 25oC		tp	segment_4 11oC	segment_4 25oC		tp	segment_5 11oC	segment_1 25oC		tp	segment_6 11oC	segemnt_6 25oC
1	19.231	13.506		1	30.565	19.365		1	34.351	32.609		1	32.589	39.655		1	31.844	36.979		1	35.745	49.004
2	21.143	12.045		2	31.392	16.981		2	32.721	33.803		2	30.802	42.449		2	30.729	38		2	35.938	46.392
3	24.719	10.989		3	38.438	29.538		3	32.616	34.843		3	22.785	33.468		3	32.828	41		3	28.374	38.811
4	31.536	11.406		4	39.157	23.724		4	30.847	35.811		4	23.506	36.187		4	25.366	37.089		4	24.43	42.353
5	34.656	8.333		5	36.578	21.449		5	27.152	39.672		5	21.756	41.887		5	20.37	43.946		5	33.048	35.501
6	42.105	6.46		6	40.407	25.852		6	24.675	39.744		6	20.755	33.333		6	24.312	45.175		6	22.454	37.722
7	43.49	9.184		7	43.228	23.513		7	22.756	37.224		7	18.819	41.786		7	17.181	32.189		7	25.99	39.817
8	47	7.059		8	37.363	19.577		8	26.911	30.303		8	22.968	36.364		8	17.842	50.42		8	21.622	43.373
9	46.305	6.813		9	43.089	22.283		9	20.299	36.474		9	14.527	38.194		9	18.219	41.564		9	28.32	40
10	37.136	6.265		10	30.4	23.158		10	21.176	33.041		10	24.749	39.667		10	29.412	42.412		10	32.897	39.888
11	16.098	6.733		11	33.78	17.355		11	40.361	23.476		11	32.313	28.92		11	25.301	43.882		11	32.535	57.783
12	12.172	2.532		12	25.397	12		12	24.629	26.688		12	18.685	29.699		12	26.423	38.696		12	63.496	70.324

## Sheet: Fig 6C
	average per embryo				average per embryo				average per embryo				average per embryo				average per embryo
	ball rescue 11oC	ball mutant 11oC			ball rescue 14oC	ball mutant 14oC			ball rescue 18oC	ball mutant 18oC			ball rescue 25oC	ball mutant 25oC			ball rescue 29oC	ball mutant 29oC
embryo 1	43.3721	45.3753		embryo 1	25.9632	37.7774		embryo 1	18.8253	34.4695		embryo 1	12.3718	12.4583		embryo 1	5.76795	11.2842
embryo 2	36.5097	47.8656		embryo 2	25.1225	32.794		embryo 2	23.155	27.3334		embryo 2	13.3446	10.6513		embryo 2	9.76407	10.0846
embryo 3	41.8041	47.231		embryo 3	27.9122	34.8606		embryo 3	20.7127	28.8576		embryo 3	11.7233	12.5692		embryo 3	12.1277	9.10483
embryo 4	39.3808	46.96		embryo 4	25.8599	33.9655		embryo 4	17.6552	33.4574		embryo 4	12.357	13.6735		embryo 4	10.7647	10.5659
embryo 5	32.4843	47.939		embryo 5	19.8084	38.9218		embryo 5	19.3729	28.4346		embryo 5	13.0217	12.7382		embryo 5	10.1887	14.6671
embryo 6	28.7898	47.8898		embryo 6	30.6017	36.5129		embryo 6	19.8632	29.9767		embryo 6	12.0114	14.2106		embryo 6	7.72162	8.18504
embryo 7	36.873	44.4665		embryo 7	26.696	40.0473						embryo 7	12.4097	10.9744		embryo 7	13.302	9.28083
embryo 8	26.7708	45.1001		embryo 8	25.8464							embryo 8		10.8156
embryo 9	30.8723	47.5184
embryo 10	34.3288
embryo 11	34.5608
average per condition	35.0679	46.7051		average per condition	25.9763	36.4114		average per condition	19.9307	30.4215		average per condition	12.4628	12.2614		average per condition	9.94811	10.4532
SD	5.21164	1.35239		SD	3.03462	2.67305		SD	1.88272	2.88898		SD	0.557216	1.33595		SD	2.55568	2.11868
t-test rescue vs mutant	4.1752e-06			t-test rescue vs mutant	9.10828e-06			t-test rescue vs mutant	2.17978e-05			t-test rescue vs mutant	0.71713			t-test rescue vs mutant	0.694354

## Sheet: Fig 7B,C
14oC					25oC					29oC						summary	control clone area (square micrometer)										mutant clone area (square micrometer)										ratio clone areas control/mutant
wing disc	control clone area (square micrometer)	mutant clone area (square micrometer)	ratio clone areas control/mutant		wing disc	control clone area (square micrometer)	mutant clone area (square micrometer)	ratio clone areas control/mutant		wing disc	control clone area (square micrometer)	mutant clone area (square micrometer)	ratio clone areas control/mutant					14oC	25oC	29oC			average	stdv				14oC	25oC	29oC			average	stdv				14oC	25oC	29oC		ratio	average	stdv
1	16186.2	8456.01	1.91417		1	15441.6	11332.5	1.36259		1	13200.2	9310.21	1.41782				1	16186.2	15441.6	13200.2		14oC	14844.3	3336.37			1	8456.01	11332.5	9310.21		14oC	8638.58	1726.59			1	1.91417	1.36259	1.41782		14oC	1.75926	0.42006
2	10634.9	4508.56	2.35882		2	16776.3	16419.2	1.02175		2	13021.7	10430.5	1.24842				2	10634.9	16776.3	13021.7		25oC	16604.4	2883.11			2	4508.56	16419.2	10430.5		25oC	14248.3	2751.44			2	2.35882	1.02175	1.24842		25oC	1.18674	0.207275
3	11144.3	7108.96	1.56765		3	24495.7	16467.4	1.48753		3	17151.5	12393.4	1.38392				3	11144.3	24495.7	17151.5		29oC	12837.4	3060.8			3	7108.96	16467.4	12393.4		29oC	9327.4	2716.05			3	1.56765	1.48753	1.38392		29oC	1.43029	0.325356
4	16367.5	7789.23	2.1013		4	15313.5	10825.4	1.41459		4	15191.7	11467.5	1.32476				4	16367.5	15313.5	15191.7							4	7789.23	10825.4	11467.5							4	2.1013	1.41459	1.32476
5	17374.8	8267.82	2.1015		5	18511.3	14663.7	1.26239		5	12420	8148.27	1.52426				5	17374.8	18511.3	12420			t-test				5	8267.82	14663.7	8148.27			t-test				5	2.1015	1.26239	1.52426
6	13310.9	7191.49	1.85092		6	21303.7	19824.4	1.07462		6	13358.3	10149.4	1.31617				6	13310.9	21303.7	13358.3			t-test 14 vs 25	0.0328411			6	7191.49	19824.4	10149.4			t-test 14 vs 25	2.34003e-13			6	1.85092	1.07462	1.31617			t-test
7	12884.7	8976.25	1.43543		7	13470.9	14696.1	0.916632		7	7298.31	4884.18	1.49428				7	12884.7	13470.9	7298.31			t-test 14 vs 29	0.0183179			7	8976.25	14696.1	4884.18			t-test 14 vs 29	0.245878			7	1.43543	0.916632	1.49428			t-test 14 vs 25	9.53597e-09
8	11308.6	8460.25	1.33668		8	16671.4	14303.5	1.16554		8	12776.8	5017.61	2.54638				8	11308.6	16671.4	12776.8			t-test 25 vs 29	7.86397e-06			8	8460.25	14303.5	5017.61			t-test 25 vs 29	3.27395e-09			8	1.33668	1.16554	2.54638			t-test 14 vs 29	0.00125836
9	16656.7	10220.3	1.62976		9	12080.3	12244.2	0.986614		9	15912.4	11063.7	1.43825				9	16656.7	12080.3	15912.4							9	10220.3	12244.2	11063.7							9	1.62976	0.986614	1.43825			t-test 25 vs 29	0.00102602
10	16526	10917.2	1.51376		10	14045.1	14695	0.95578		10	9516.15	7214.24	1.31908				10	16526	14045.1	9516.15							10	10917.2	14695	7214.24							10	1.51376	0.95578	1.31908
11	17507.1	8193	2.13683		11	20568.3	17907.8	1.14857		11	12755.9	10376.1	1.22935				11	17507.1	20568.3	12755.9							11	8193	17907.8	10376.1							11	2.13683	1.14857	1.22935
12	14025.9	7967.4	1.76041		12	12836.2	12829.2	1.00054		12	10708.9	7576.36	1.41347				12	14025.9	12836.2	10708.9							12	7967.4	12829.2	7576.36							12	1.76041	1.00054	1.41347
13	19536.3	8896.42	2.19598		13	18285.3	13407.3	1.36383		13	15283.5	9268.95	1.64889				13	19536.3	18285.3	15283.5							13	8896.42	13407.3	9268.95							13	2.19598	1.36383	1.64889
14	15556.1	6873.72	2.26313		14	19890	14849.6	1.33943		14	8009.44	5984.04	1.33847				14	15556.1	19890	8009.44							14	6873.72	14849.6	5984.04							14	2.26313	1.33943	1.33847
15	13852.3	10167.5	1.36241		15	14548.4	12281.6	1.18457		15	13424.3	12066.4	1.11253				15	13852.3	14548.4	13424.3							15	10167.5	12281.6	12066.4							15	1.36241	1.18457	1.11253
16	21375.9	10666.1	2.00409		16	18586.5	17479.7	1.06332		16	12111.9	6265.56	1.9331				16	21375.9	18586.5	12111.9							16	10666.1	17479.7	6265.56							16	2.00409	1.06332	1.9331
17	16883.1	6280.6	2.68814		17	13357.2	8938.45	1.49435		17	10845.8	9461	1.14637				17	16883.1	13357.2	10845.8							17	6280.6	8938.45	9461							17	2.68814	1.49435	1.14637
18	21888	10103.5	2.16638		18	16090.2	13757.5	1.16956		18	10828.5	5729.13	1.89008				18	21888	16090.2	10828.5							18	10103.5	13757.5	5729.13							18	2.16638	1.16956	1.89008
19	18131.4	7268.23	2.49461		19	18660.5	19453.4	0.959242		19	11231.1	5788.51	1.94024				19	18131.4	18660.5	11231.1							19	7268.23	19453.4	5788.51							19	2.49461	0.959242	1.94024
20	10558.2	5614.2	1.88062		20	15603.9	12262.7	1.27247		20	10742.5	8427.86	1.27464				20	10558.2	15603.9	10742.5							20	5614.2	12262.7	8427.86							20	1.88062	1.27247	1.27464
21	14502.5	11002	1.31817		21	16780.5	12387.7	1.35462		21	15204.4	10602.5	1.43404				21	14502.5	16780.5	15204.4							21	11002	12387.7	10602.5							21	1.31817	1.35462	1.43404
22	17625.9	10096.5	1.74573		22	19631.6	15943.3	1.23134		22	10556.6	10679.2	0.988517				22	17625.9	19631.6	10556.6							22	10096.5	15943.3	10679.2							22	1.74573	1.23134	0.988517
23	13655.3	9900.25	1.37928		23	15237.6	13088.8	1.16417		23	14614.4	10879.4	1.34331				23	13655.3	15237.6	14614.4							23	9900.25	13088.8	10879.4							23	1.37928	1.16417	1.34331
24	12011.3	8166.01	1.47089		24	17502.1	19749.6	0.886199		24	10271.2	7386.62	1.39052				24	12011.3	17502.1	10271.2							24	8166.01	19749.6	7386.62							24	1.47089	0.886199	1.39052
25	9346.46	7659.27	1.22028		25	14968.4	15818.7	0.946244		25	17559.1	14665.3	1.19733				25	9346.46	14968.4	17559.1							25	7659.27	15818.7	14665.3							25	1.22028	0.946244	1.19733
26	17274.5	9698.56	1.78114		26	12911	13411.5	0.962676		26	17211.3	13249.2	1.29905				26	17274.5	12911	17211.3							26	9698.56	13411.5	13249.2							26	1.78114	0.962676	1.29905
27	12451.7	8675.44	1.43528		27	17099.1	12043.7	1.41976		27	8647.29	8395.47	1.03				27	12451.7	17099.1	8647.29							27	8675.44	12043.7	8395.47							27	1.43528	1.41976	1.03
28	15605.8	11909.8	1.31033		28	15242.2	11403.9	1.33658		28	20913.9	14008.5	1.49294				28	15605.8	15242.2	20913.9							28	11909.8	11403.9	14008.5							28	1.31033	1.33658	1.49294
29	9352.63	7552.83	1.23829		29	18820.6	11169.8	1.68495		29	11703.9	6635.77	1.76376				29	9352.63	18820.6	11703.9							29	7552.83	11169.8	6635.77							29	1.23829	1.68495	1.76376
30	11793.4	10569.7	1.11577		30	13402.7	13792.2	0.971759		30	12651.8	12297	1.02885				30	11793.4	13402.7	12651.8							30	10569.7	13792.2	12297							30	1.11577	0.971759	1.02885
